# Supplementary material for: Hippocampus supports multi-task reinforcement learning under partial observability
Source: Nat Commun. 2025 Oct 30;16:9619. doi: 10.1038/s41467-025-64591-9 (PMC12575782; doi:10.1038/s41467-025-64591-9)
Supplement: Supplementary file 7 — Source Data [file 41467_2025_64591_MOESM7_ESM.zip]

Archive with 74 entries (72 files):
- source_data/
- source_data/SM/
- source_data/SourceData_Fig3.xlsx
- __MACOSX/source_data/._SourceData_Fig3.xlsx
- source_data/SourceData_Fig2.xlsx
- __MACOSX/source_data/._SourceData_Fig2.xlsx
- source_data/SourceData_Fig8d.xlsx
- __MACOSX/source_data/._SourceData_Fig8d.xlsx
- source_data/.DS_Store
- __MACOSX/source_data/._.DS_Store
- source_data/SourceData_Fig5.xlsx
- __MACOSX/source_data/._SourceData_Fig5.xlsx
- source_data/SourceData_seeds_F8f.xlsx
- source_data/SourceData_Fig4.xlsx
- __MACOSX/source_data/._SourceData_Fig4.xlsx
- source_data/SourceData_Fig7.xlsx
- __MACOSX/source_data/._SourceData_Fig7.xlsx
- source_data/SourceData_Fig6b.xlsx
- __MACOSX/source_data/._SourceData_Fig6b.xlsx
- source_data/SourceData_seeds_F8e.xlsx
- __MACOSX/source_data/._SourceData_seeds_F8e.xlsx
- source_data/SourceData_Fig7_raw.xlsx
- __MACOSX/source_data/._SourceData_Fig7_raw.xlsx
- source_data/SourceData_Fig6_raw.xlsx
- __MACOSX/source_data/._SourceData_Fig6_raw.xlsx
- source_data/SourceData_Fig3c.xlsx
- __MACOSX/source_data/._SourceData_Fig3c.xlsx
- source_data/SourceData_Figure8h.xlsx
- __MACOSX/source_data/._SourceData_Figure8h.xlsx
- source_data/SourceData_Fig1.xlsx
- __MACOSX/source_data/._SourceData_Fig1.xlsx
- source_data/SourceData_Fig7_raw_npz.xlsx
- source_data/SourceData_Fig8f.xlsx
- __MACOSX/source_data/._SourceData_Fig8f.xlsx
- source_data/SourceData_seeds_F8b.xlsx
- __MACOSX/source_data/._SourceData_seeds_F8b.xlsx
- source_data/SM/SourceData_S3c.xlsx
- __MACOSX/source_data/SM/._SourceData_S3c.xlsx
- source_data/SM/SourceData_S18b.xlsx
- __MACOSX/source_data/SM/._SourceData_S18b.xlsx
- source_data/SM/SourceData_S14.xlsx
- __MACOSX/source_data/SM/._SourceData_S14.xlsx
- source_data/SM/SourceData_S15.xlsx
- __MACOSX/source_data/SM/._SourceData_S15.xlsx
- source_data/SM/SourceData_S3b.xlsx
- __MACOSX/source_data/SM/._SourceData_S3b.xlsx
- source_data/SM/SourceData_S19.xlsx
- __MACOSX/source_data/SM/._SourceData_S19.xlsx
- source_data/SM/SourceData_S1.xlsx
- __MACOSX/source_data/SM/._SourceData_S1.xlsx
- source_data/SM/SourceData_S12.xlsx
- __MACOSX/source_data/SM/._SourceData_S12.xlsx
- source_data/SM/SourceData_S13.xlsx
- __MACOSX/source_data/SM/._SourceData_S13.xlsx
- source_data/SM/SourceData_S6-S8.xlsx
- __MACOSX/source_data/SM/._SourceData_S6-S8.xlsx
- source_data/SM/SourceData_S10.xlsx
- __MACOSX/source_data/SM/._SourceData_S10.xlsx
- source_data/SM/SourceData_S4.xlsx
- __MACOSX/source_data/SM/._SourceData_S4.xlsx
- source_data/SM/SourceData_S9.xlsx
- __MACOSX/source_data/SM/._SourceData_S9.xlsx
- source_data/SM/SourceData_S11.xlsx
- __MACOSX/source_data/SM/._SourceData_S11.xlsx
- source_data/SM/SourceData_S2.xlsx
- __MACOSX/source_data/SM/._SourceData_S2.xlsx
- source_data/SM/SourceData_S16.xlsx
- __MACOSX/source_data/SM/._SourceData_S16.xlsx
- source_data/SM/SourceData_S3a.xlsx
- __MACOSX/source_data/SM/._SourceData_S3a.xlsx
- source_data/SM/SourceData_S18a.xlsx
- source_data/SM/SourceData_S17.xlsx
- __MACOSX/source_data/SM/._SourceData_S17.xlsx
- source_data/SM/SourceData_S5a.xlsx
