# Supplementary material for: Hippocampus supports multi-task reinforcement learning under partial observability
Source: Nat Commun. 2025 Oct 30;16:9619. doi: 10.1038/s41467-025-64591-9 (PMC12575782; doi:10.1038/s41467-025-64591-9)
Supplement: Supplementary file 7 — Source Data [file 41467_2025_64591_MOESM7_ESM.zip › source_data/SourceData_Fig3.xlsx]

## Sheet: Panel_a_hcDRQN
time	allo_correct	allo_incorrect	ego_correct	allo_correct_strategy	allo_incorrect_strategy	ego_correct_strategy	allo_correct_time	allo_incorrect_time	ego_correct_time
0	0.296	-0.183403	0.33822	0.0491613	0.0391426	-0.0272188	0.306454	0.223017	0.32484
0.508475	0.330492	-0.20091	0.332232	0.0562132	0.0429733	-0.0370238	0.322575	0.253832	0.36856
1.01695	0.313308	-0.192994	0.340186	0.0428599	0.0344685	-0.0247476	0.322186	0.242445	0.342465
1.52542	0.320286	-0.203734	0.347291	0.0521149	0.0361263	-0.0288808	0.331335	0.250723	0.356579
2.0339	0.300493	-0.197404	0.340854	0.0509288	0.0372057	-0.021	0.329888	0.246045	0.34936
2.54237	0.31219	-0.200747	0.353306	0.0373565	0.0365443	-0.0127736	0.341414	0.248018	0.347495
3.05085	0.306361	-0.200128	0.339958	0.0356834	0.0367349	-0.0139595	0.336304	0.243922	0.346014
3.55932	0.29799	-0.202967	0.349599	0.0372658	0.0396351	-0.0149903	0.346644	0.246984	0.347316
4.0678	0.29454	-0.197985	0.338972	0.0451672	0.0430548	-0.0173447	0.338838	0.237592	0.345541
4.57627	0.299732	-0.205126	0.333209	0.0341051	0.0421064	-0.0129544	0.352722	0.244282	0.350915
5.08475	0.301649	-0.201	0.334033	0.0406609	0.0516579	-0.0160989	0.335848	0.239367	0.343285
5.59322	0.309568	-0.198843	0.332062	0.0416711	0.0489006	-0.0126347	0.337633	0.237996	0.34607
6.10169	0.301042	-0.201889	0.338952	0.0352641	0.0482036	-0.014093	0.34353	0.241546	0.340759
6.61017	0.311328	-0.209561	0.337151	0.0356747	0.0543294	-0.0191723	0.343642	0.243759	0.34827
7.11864	0.313177	-0.210021	0.344218	0.0353584	0.0491473	-0.0128178	0.336809	0.247702	0.336036
7.62712	0.307636	-0.215833	0.34096	0.0284742	0.0539756	-0.00861301	0.350221	0.246246	0.337823
8.13559	0.304216	-0.21284	0.344582	0.0231823	0.0522876	-0.010371	0.348182	0.245459	0.336152
8.64407	0.30608	-0.212745	0.346058	0.0288433	0.0536483	-0.017566	0.350399	0.246801	0.337683
9.15254	0.290548	-0.207837	0.339356	0.0357639	0.0530405	-0.024228	0.343668	0.241051	0.33335
9.66102	0.265643	-0.194147	0.307447	0.0366669	0.0586042	-0.0234694	0.325036	0.229147	0.314477
10.1695	0.224412	-0.176007	0.251219	0.0525863	0.0584346	-0.0289919	0.270618	0.209866	0.264619
10.678	0.178592	-0.15499	0.206907	0.066181	0.0595368	-0.0391787	0.232838	0.194562	0.23131
11.1864	0.153278	-0.140685	0.163662	0.0755765	0.0606066	-0.044365	0.197445	0.18105	0.199666
11.6949	0.125409	-0.130172	0.119918	0.0765267	0.0625412	-0.0493745	0.164991	0.170028	0.169276
12.2034	0.100984	-0.113645	0.091436	0.082087	0.0624347	-0.0550024	0.140881	0.156312	0.13826
12.7119	0.0798793	-0.101863	0.0664675	0.08415	0.0648031	-0.0591653	0.121229	0.144295	0.116955
13.2203	0.0576817	-0.0946776	0.0467629	0.0829258	0.0621681	-0.0606899	0.106766	0.140363	0.0979713
13.7288	0.0489224	-0.0899647	0.0304327	0.0846026	0.0667677	-0.0626302	0.0873588	0.132423	0.0809688
14.2373	0.0351329	-0.087044	0.0206777	0.0863083	0.0695878	-0.0630121	0.0746404	0.128194	0.0663581
14.7458	0.027521	-0.0813626	0.0112849	0.0836283	0.0656537	-0.0616798	0.0645731	0.124001	0.0541099
15.2542	0.0208748	-0.0797768	0.00348269	0.0782793	0.0652183	-0.0628642	0.0625584	0.117616	0.0444107
15.7627	0.0135513	-0.0715694	-0.00312258	0.0781221	0.0661478	-0.0634179	0.0550971	0.11074	0.0377245
16.2712	0.0109065	-0.0696662	-0.00536029	0.0738103	0.0671479	-0.0650115	0.0532296	0.103263	0.0304098
16.7797	0.00942655	-0.0697562	-0.00730427	0.073405	0.0668342	-0.0612367	0.0469366	0.10012	0.0227001
17.2881	0.0124403	-0.0540553	-0.00744621	0.0711861	0.0664593	-0.0617864	0.0413812	0.0900505	0.0186709
17.7966	0.0100019	-0.0471542	-0.00529275	0.0675832	0.0643167	-0.0609763	0.0395549	0.0838224	0.0140904
18.3051	0.00552751	-0.038808	-0.00543745	0.0652743	0.0686856	-0.0580334	0.0390948	0.0730244	0.0101483
18.8136	0.0063901	-0.0366315	-0.00655138	0.062838	0.065459	-0.0576187	0.0363893	0.0734567	0.00868043
19.322	-0.00145221	-0.0302315	-0.00851505	0.063587	0.0645731	-0.0598477	0.0363458	0.0691956	0.00895887
19.8305	0.00153269	-0.0269465	-0.00871123	0.0577912	0.0701133	-0.0592439	0.0315601	0.063297	0.00648185
20.339	-0.000198694	-0.0263897	-0.00778047	0.058973	0.0671138	-0.0576872	0.0302815	0.0653461	0.00520522
20.8475	0.000930096	-0.0274813	-0.00921171	0.0579442	0.064215	-0.0583367	0.0266553	0.0651514	0.00420158
21.3559	-4.21997e-05	-0.0175022	-0.0100664	0.0557478	0.0649684	-0.0580486	0.0248614	0.0579613	0.00335142
21.8644	-0.00241362	-0.0186571	-0.0103574	0.0591964	0.0646952	-0.0575817	0.0215765	0.057572	0.00340539
22.3729	-0.00220501	-0.0229805	-0.0108734	0.0567945	0.0640058	-0.055913	0.0209686	0.0584023	0.00194397
22.8814	-0.000624609	-0.0165689	-0.0114476	0.0581385	0.0668252	-0.0548634	0.0171859	0.0518485	8.58222e-05
23.3898	-0.00710558	-0.0195949	-0.0133868	0.0614474	0.0607968	-0.0559791	0.0155593	0.0535944	0.000813517
23.8983	-0.00667502	-0.0189775	-0.0128482	0.0586155	0.0636426	-0.054343	0.0125622	0.0505048	-9.92957e-05
24.4068	-0.00691692	-0.0242538	-0.0142192	0.0567488	0.0606472	-0.0543707	0.0118646	0.0544578	-0.00169716
24.9153	-0.00672134	-0.0209414	-0.0134492	0.0581421	0.0591892	-0.0520355	0.0126897	0.0548456	-0.00374071
25.4237	-0.00679178	-0.0212119	-0.0164879	0.057025	0.0647303	-0.0507308	0.0102335	0.0533372	-0.00452657
25.9322	-0.00360073	-0.0187394	-0.0162866	0.0555665	0.0614347	-0.0500233	0.00746513	0.0529556	-0.00502737
26.4407	-0.00575804	-0.0157216	-0.0166826	0.056607	0.0639484	-0.0491016	0.00673522	0.0498225	-0.00644746
26.9492	-0.00615562	-0.0131591	-0.0163522	0.0563816	0.0609377	-0.0486953	0.00467126	0.0480914	-0.00657213
27.4576	-0.00690723	-0.0134858	-0.016125	0.0549558	0.0641417	-0.0488313	0.00523566	0.0451974	-0.00671631
27.9661	-0.00567338	-0.0100722	-0.0153474	0.0537592	0.0673838	-0.0490709	0.0042129	0.0414379	-0.00651398
28.4746	-0.00405867	-0.0115481	-0.0153056	0.0528771	0.0624276	-0.0479862	0.00300026	0.0418595	-0.00681392
28.9831	-0.00511854	-0.00580411	-0.015623	0.0478664	0.0600329	-0.0473378	0.00485866	0.0392139	-0.00690721
29.4915	-0.00518348	-0.00401761	-0.0153276	0.0485642	0.0629441	-0.0469066	0.00362431	0.0316578	-0.00774466
30	-0.00549691	-0.00494789	-0.0146952	0.0477448	0.0646665	-0.0456226	0.00347594	0.0313006	-0.00789032

## Sheet: Panel_a_hcDQN
time	allo_correct	allo_incorrect	ego_correct	allo_correct_strategy	allo_incorrect_strategy	ego_correct_strategy	allo_correct_time	allo_incorrect_time	ego_correct_time
0	0.0675536	-0.0752849	0.0932901	-0.017313	-0.0106131	0.0269085	0.143029	0.15754	0.18585
0.508475	0.0670656	-0.0749551	0.0938351	-0.00971719	-0.00880983	0.015051	0.141369	0.155045	0.189532
1.01695	0.0650068	-0.073214	0.095755	-0.0153068	-0.0130623	0.0191836	0.140213	0.159318	0.186014
1.52542	0.0660394	-0.0789563	0.0969419	-0.0136243	-0.0146591	0.015155	0.145353	0.167951	0.187424
2.0339	0.0699478	-0.0836725	0.101772	-0.0185179	-0.0177872	0.0213022	0.150641	0.177583	0.198151
2.54237	0.0715669	-0.0871876	0.10674	-0.0160357	-0.019639	0.0213597	0.149843	0.176666	0.20077
3.05085	0.0749502	-0.0936388	0.113038	-0.019322	-0.0230595	0.0275549	0.154384	0.187014	0.211766
3.55932	0.0769904	-0.0956739	0.11653	-0.0203409	-0.0234208	0.0299241	0.154655	0.189326	0.21123
4.0678	0.0827738	-0.100446	0.125991	-0.0248761	-0.0277716	0.0354519	0.161794	0.196214	0.221868
4.57627	0.0833291	-0.0970569	0.128803	-0.0227119	-0.0247026	0.0363515	0.160761	0.194476	0.221721
5.08475	0.0886834	-0.105974	0.139271	-0.0263882	-0.0319841	0.0422213	0.16843	0.206133	0.232798
5.59322	0.0910792	-0.109505	0.138843	-0.0255901	-0.0337143	0.0399333	0.171431	0.20831	0.239079
6.10169	0.0950708	-0.114587	0.149659	-0.0293023	-0.035467	0.0480202	0.180834	0.214772	0.253243
6.61017	0.0967832	-0.114144	0.148962	-0.0299534	-0.0331526	0.0476874	0.180436	0.208212	0.245658
7.11864	0.0909289	-0.109189	0.137393	-0.0246398	-0.0314805	0.0410911	0.174169	0.200831	0.233508
7.62712	0.0912495	-0.114377	0.143473	-0.0265483	-0.030735	0.0440744	0.174998	0.204695	0.238615
8.13559	0.0851603	-0.106177	0.127274	-0.0206414	-0.0235765	0.0319095	0.165292	0.190584	0.223156
8.64407	0.0784671	-0.10279	0.119706	-0.0155921	-0.0187871	0.0266923	0.153233	0.183801	0.211405
9.15254	0.073713	-0.0954882	0.109195	-0.0123495	-0.0135765	0.0239796	0.147869	0.16915	0.200851
9.66102	0.0654008	-0.0837851	0.0951242	-0.00926162	-0.00845116	0.0171398	0.132088	0.15302	0.179739
10.1695	0.0526614	-0.0664168	0.0749047	-0.00501388	-0.000960149	0.00920128	0.110873	0.124015	0.144429
10.678	0.0436107	-0.0519813	0.0593393	0.000303268	0.00633685	0.0033501	0.0956905	0.104241	0.115462
11.1864	0.0354723	-0.0397463	0.0492415	0.00399409	0.0106893	-0.00235575	0.085338	0.0881789	0.0941172
11.6949	0.0264612	-0.0272645	0.0361274	0.0101203	0.0158932	-0.00657054	0.0702681	0.0707712	0.0720734
12.2034	0.0206461	-0.0181686	0.0262571	0.0128471	0.0200846	-0.0115923	0.0581525	0.05816	0.0563478
12.7119	0.0158655	-0.0134022	0.0182679	0.0149189	0.0240951	-0.0152258	0.0513434	0.0497806	0.0459946
13.2203	0.0127362	-0.00822119	0.0113636	0.0158467	0.0255343	-0.0167565	0.045055	0.0407781	0.0347116
13.7288	0.00774596	-0.00632026	0.00698679	0.017493	0.0265327	-0.0183636	0.0415367	0.0361845	0.0269539
14.2373	0.00586176	-0.00203994	0.00368977	0.0196673	0.0283481	-0.0195494	0.0354517	0.0298648	0.02179
14.7458	0.00501839	-0.00198216	0.00160257	0.0206222	0.0280002	-0.0197876	0.0346273	0.0256268	0.0165298
15.2542	0.00269802	-0.00103568	-0.000910333	0.0218126	0.0277912	-0.0191202	0.0290328	0.0240766	0.0119999
15.7627	0.00268883	0.0005605	-0.00326197	0.0215578	0.0282895	-0.0195939	0.0261371	0.0231534	0.00962571
16.2712	0.00127023	0.00365898	-0.00436858	0.0200967	0.0296693	-0.0194171	0.0246726	0.0201312	0.00766104
16.7797	0.000251003	0.00365763	-0.00604737	0.0205869	0.0267764	-0.0195655	0.0223283	0.019436	0.00756578
17.2881	8.02046e-05	0.0023112	-0.00577361	0.0188988	0.0286427	-0.0195413	0.0189278	0.0181563	0.00603349
17.7966	-0.00335519	0.00319505	-0.00671914	0.0182315	0.0274453	-0.0201672	0.0193033	0.0180038	0.00559288
18.3051	-0.0045616	0.00392654	-0.00787243	0.0175534	0.0273948	-0.0200051	0.0172014	0.0175413	0.00491472
18.8136	-0.00579254	0.00537401	-0.00840432	0.0187217	0.0273494	-0.0196625	0.0146238	0.0157022	0.0039613
19.322	-0.00692106	0.00536971	-0.00956241	0.0174479	0.0268137	-0.0191104	0.0137538	0.01499	0.00338856
19.8305	-0.00735831	0.00387851	-0.00968921	0.0180595	0.0280269	-0.0192021	0.0129306	0.0165463	0.00335695
20.339	-0.00855254	0.00482103	-0.00960824	0.0174723	0.0284669	-0.0189756	0.011928	0.0158735	0.00209544
20.8475	-0.00904397	0.0064691	-0.0104469	0.0174847	0.0265647	-0.0189025	0.0122653	0.015875	0.00139642
21.3559	-0.0100064	0.00513287	-0.0104785	0.0183724	0.0251642	-0.0188607	0.0107239	0.0179499	0.00105235
21.8644	-0.00958729	0.00589722	-0.00995168	0.0181492	0.0254325	-0.0193103	0.0104169	0.0174353	0.000236294
22.3729	-0.0110125	0.00741908	-0.0102112	0.0175835	0.0249961	-0.0186094	0.00994786	0.0178996	-9.24172e-05
22.8814	-0.0101836	0.00796811	-0.00934655	0.01719	0.0252133	-0.0191132	0.00917236	0.0152571	-0.000496472
23.3898	-0.00904856	0.00883775	-0.00968736	0.0178308	0.0259705	-0.0195266	0.00991579	0.0139106	-0.000979966
23.8983	-0.00919215	0.00954262	-0.00931069	0.0175747	0.0266773	-0.0193324	0.00818129	0.0121844	-0.00112228
24.4068	-0.00899742	0.010026	-0.00901802	0.0166198	0.0274082	-0.0177027	0.00912191	0.0115644	-0.00185206
24.9153	-0.00867098	0.00822266	-0.00933158	0.017006	0.0296829	-0.0180767	0.00564137	0.0116789	-0.0019323
25.4237	-0.00900216	0.00890163	-0.00872877	0.016994	0.0269331	-0.0174708	0.00602246	0.0111386	-0.00169588
25.9322	-0.00822401	0.00912048	-0.00862298	0.0163292	0.0300629	-0.0175264	0.00530712	0.0113523	-0.00179549
26.4407	-0.00784462	0.0091793	-0.00926488	0.0164113	0.0287736	-0.0168513	0.00498467	0.0117938	-0.0023174
26.9492	-0.0080819	0.0106348	-0.0089218	0.0165287	0.0281022	-0.0172633	0.0038518	0.0102426	-0.0017411
27.4576	-0.00880682	0.0119385	-0.00907717	0.0155063	0.0271772	-0.0164646	0.00552692	0.00873213	-0.00268922
27.9661	-0.00908107	0.0122713	-0.00919889	0.0156102	0.0272289	-0.0173738	0.00324886	0.0106394	-0.00282095
28.4746	-0.00857429	0.0119685	-0.0103751	0.0150977	0.0279824	-0.0175784	0.00298616	0.00883853	-0.00339227
28.9831	-0.00832833	0.0122507	-0.0101193	0.0160656	0.0265227	-0.0172362	0.00174269	0.0095662	-0.00385935
29.4915	-0.00841441	0.0136052	-0.00884217	0.0161474	0.026334	-0.0170803	0.00248015	0.00883117	-0.00397411
30	-0.00861102	0.0135183	-0.00947055	0.0155352	0.0250193	-0.0168997	0.00154388	0.00831859	-0.00469489

## Sheet: Panel_a_Animal
time	allo_correct	allo_incorrect	ego_correct	ego_incorrect	allo_correct_strategy	allo_incorrect_strategy	ego_correct_strategy	ego_incorrect_strategy	allo_correct_time	allo_incorrect_time	ego_correct_time	ego_incorrect_time
0	24.0636	-23.5858	17.4989	-14.6964	76.5333	95.8489	-88.4697	-107.005	102.633	75.7622	73.3583	85.3617
1	21.9459	-25.1791	16.4597	-17.3144	81.2936	100.861	-90.0936	-103.572	106.804	83.3147	83.2013	84.7763
2	23.1212	-25.8919	15.0593	-20.5668	89.1517	106.441	-91.941	-104.276	108.212	87.4479	86.6635	90.2458
3	22.1466	-26.47	15.5851	-20.9541	89.4439	100.205	-92.0139	-100.213	109.983	88.9049	91.8325	88.5679
4	23.5101	-30.2457	17.7019	-18.4829	90.9589	103.794	-92.7753	-102.228	108.654	87.7077	92.3586	89.8658
5	27.763	-32.1648	18.9584	-19.1584	95.9276	108.659	-94.8556	-103.247	102.884	86.0323	90.4164	84.9741
6	29.3231	-36.5402	23.8484	-22.8423	98.7292	105.065	-95.7963	-103.569	93.533	80.293	83.8236	79.0801
7	31.199	-39.2183	26.2202	-23.6035	101.541	105.811	-96.3289	-105.592	85.456	74.6732	75.7748	76.5804
8	34.4622	-41.4434	28.1338	-27.117	103.504	108.344	-95.1241	-106.17	78.0483	67.5582	65.8605	67.48
9	35.9132	-43.1242	30.4703	-30.1249	103.432	111.311	-96.1547	-106.863	69.9808	57.2976	58.1957	60.4782
10	36.7979	-44.3905	30.1354	-32.4734	100.805	109.687	-95.6266	-105.183	59.8776	42.8126	48.9184	49.1146
11	38.3535	-42.0803	30.92	-32.7411	107.551	103.533	-94.8925	-101.08	45.4261	26.9589	37.6466	32.7689
12	38.6559	-42.2513	32.0616	-33.5404	107.342	102.494	-93.8159	-96.5026	24.0345	6.40923	21.0961	9.52604
13	37.8869	-39.6631	30.7562	-29.2747	100.998	99.0183	-90.6974	-94.3733	1.47684	-8.68086	1.00805	-10.8129
14	37.0561	-39.0951	31.3943	-28.7607	92.9313	96.6875	-87.121	-89.9415	-15.8744	-20.6586	-17.8518	-27.5249
15	37.0743	-38.9966	32.097	-26.6064	86.5826	94.3168	-85.1134	-86.9866	-30.2583	-25.543	-32.4486	-36.5328
16	39.6169	-37.1437	35.4285	-28.5783	82.6903	92.6694	-81.5571	-84.2975	-40.0529	-29.4718	-43.5337	-41.1648
17	41.9712	-41.9829	38.9457	-32.6713	79.1281	93.5427	-80.0141	-84.1057	-45.2641	-33.9959	-49.2871	-40.9773
18	40.5933	-39.7633	37.0588	-34.5684	72.9161	91.322	-78.5578	-84.8983	-49.9661	-33.8094	-52.166	-40.8789
19	43.3142	-43.2277	38.5597	-38.5152	70.0564	93.497	-77.2201	-85.0929	-49.8056	-37.2432	-54.8972	-38.6434
20	43.5857	-42.7725	44.2541	-39.4153	66.7835	87.4827	-75.7524	-83.732	-51.6203	-39.7325	-53.9819	-34.7197
21	42.0251	-43.0202	47.6763	-44.607	66.9441	87.5323	-75.0746	-82.7507	-54.3461	-39.0732	-54.754	-34.6398
22	42.9693	-42.1479	46.2697	-44.5178	63.9358	85.3763	-75.6878	-83.7415	-52.3938	-41.5808	-55.0297	-32.0411
23	44.1043	-41.2611	44.861	-45.8363	62.7258	86.4172	-75.3206	-84.0665	-50.0538	-44.3111	-51.8696	-31.9394
24	43.1544	-41.4698	44.047	-44.7736	64.6543	86.9162	-75.5998	-84.6557	-48.661	-45.1613	-49.4471	-32.3926
25	44.7784	-37.2817	43.0505	-47.8565	63.3532	84.2219	-74.3419	-83.541	-48.9084	-46.2747	-48.4628	-32.097
26	44.4221	-37.7811	45.1442	-48.1023	65.3137	79.0869	-73.0825	-82.9413	-47.193	-47.3312	-46.9693	-33.3881
27	42.2378	-37.0367	45.4072	-47.4876	67.4959	79.7945	-73.6598	-83.2539	-45.7377	-44.4269	-44.2889	-31.8731
28	39.3331	-35.4022	46.1837	-44.4418	66.0467	77.9138	-73.5864	-84.7385	-42.5451	-39.9978	-42.0797	-29.1471
29	38.0562	-36.499	45.5114	-42.1213	66.8238	80.989	-72.9938	-86.0406	-39.8678	-39.6607	-40.8457	-26.7111

## Sheet: Panel_b_hcDRQN
strategy	time	label
0.061208	0.323123	0
0.0514951	0.32398	0
0.0319181	0.330836	0
0.0450746	0.333902	0
0.0459837	0.334885	0
0.0283113	0.348573	0
0.0308732	0.34337	0
0.0381253	0.350307	0
0.0507316	0.339531	0
0.0324764	0.359985	0
0.0442704	0.338882	0
0.0546133	0.336305	0
0.0396015	0.343382	0
0.0363694	0.345613	0
0.0321652	0.345742	0
0.0284902	0.354069	0
0.025024	0.354557	0
0.033428	0.354164	0
0.0367608	0.35172	0
0.0355641	0.328373	0
0.0517963	0.270149	0
0.060341	0.226793	0
0.0740058	0.191074	0
0.0716238	0.156094	0
0.0773513	0.130334	0
0.0821487	0.111628	0
0.0798342	0.097062	0
0.0792041	0.0822748	0
0.078551	0.0675695	0
0.0743661	0.0573758	0
0.0684992	0.0609055	0
0.0621451	0.0537245	0
0.055545	0.0540817	0
0.054175	0.0490401	0
0.0513418	0.0447793	0
0.0411331	0.0431926	0
0.0406048	0.0412205	0
0.0387729	0.0414837	0
0.0369723	0.0404101	0
0.0313577	0.0359802	0
0.0307778	0.0398999	0
0.0304425	0.0351959	0
0.0250463	0.0335409	0
0.0280479	0.0308892	0
0.0300457	0.0279561	0
0.0332972	0.0212965	0
0.0349123	0.0197444	0
0.0351365	0.0143922	0
0.0315008	0.0127073	0
0.0350676	0.0148953	0
0.0355156	0.0108276	0
0.0316451	0.00648076	0
0.0321701	0.00776503	0
0.0329014	0.00601372	0
0.0340141	0.00186109	0
0.0282997	0.00255503	0
0.0272979	0.00216691	0
0.0214609	0.00258719	0
0.021731	0.00193086	0
0.0225015	-9.30875e-05	0
0.0374427	0.214618	0
0.0372967	0.24391	0
0.0345592	0.238528	0
0.0399684	0.234854	0
0.0383366	0.237987	0
0.0390279	0.24125	0
0.0411914	0.240099	0
0.0389865	0.247463	0
0.0374343	0.242619	0
0.0381711	0.244253	0
0.0517413	0.248303	0
0.0437111	0.251721	0
0.0457011	0.255307	0
0.055307	0.255823	0
0.0449368	0.265695	0
0.0540657	0.261855	0
0.0527537	0.258158	0
0.0510533	0.258664	0
0.05581	0.25172	0
0.0569159	0.235982	0
0.0560825	0.213507	0
0.0545319	0.192397	0
0.0538743	0.174001	0
0.053785	0.163479	0
0.0504553	0.149812	0
0.0482786	0.14017	0
0.0434824	0.134867	0
0.0441663	0.126273	0
0.050529	0.117854	0
0.0397913	0.114434	0
0.0366605	0.107914	0
0.036365	0.100252	0
0.0365267	0.0877667	0
0.0346955	0.088664	0
0.034856	0.0808611	0
0.0364684	0.0727182	0
0.0391823	0.0606278	0
0.0312752	0.0661789	0
0.0324681	0.0592275	0
0.0333294	0.0535579	0
0.0295852	0.0559419	0
0.0285367	0.055842	0
0.0278037	0.0519635	0
0.0295527	0.0499978	0
0.034766	0.0498776	0
0.0355074	0.0518386	0
0.0323975	0.0532464	0
0.0304075	0.0573409	0
0.0349366	0.0554717	0
0.0246835	0.0592578	0
0.0293716	0.0617054	0
0.0302401	0.0547422	0
0.0340262	0.0460548	0
0.0285166	0.0523103	0
0.0333287	0.0470443	0
0.0339065	0.0427985	0
0.0300285	0.0444376	0
0.0253074	0.0438017	0
0.0279804	0.0356797	0
0.0307761	0.0314379	0
-0.0462942	0.337847	1
-0.0488842	0.37135	1
-0.0428356	0.3477	1
-0.0420849	0.366865	1
-0.0351856	0.350747	1
-0.0151723	0.349629	1
-0.0198677	0.345919	1
-0.0272332	0.346518	1
-0.0333156	0.347363	1
-0.024813	0.349753	1
-0.0347604	0.345119	1
-0.0310897	0.346569	1
-0.0369428	0.344151	1
-0.0426388	0.344777	1
-0.0329801	0.331313	1
-0.0279163	0.335966	1
-0.0284194	0.330982	1
-0.0331292	0.328543	1
-0.0454157	0.323488	1
-0.0426428	0.305999	1
-0.0431952	0.261301	1
-0.0485553	0.228858	1
-0.0548012	0.199326	1
-0.0580665	0.171561	1
-0.0643442	0.143918	1
-0.0643912	0.119752	1
-0.0708197	0.101666	1
-0.075843	0.0865818	1
-0.0758144	0.0722374	1
-0.0755869	0.0603755	1
-0.076751	0.0516976	1
-0.0743848	0.0442589	1
-0.0789501	0.0379816	1
-0.0738404	0.0296127	1
-0.0773722	0.0283729	1
-0.0748446	0.0220678	1
-0.0709748	0.0182594	1
-0.0711829	0.0179662	1
-0.075607	0.019878	1
-0.0726804	0.0161932	1
-0.071102	0.0144141	1
-0.0714489	0.0142789	1
-0.072403	0.0135817	1
-0.0699149	0.0134656	1
-0.0664066	0.0108538	1
-0.0648848	0.00854067	1
-0.0657059	0.00980051	1
-0.0622145	0.00770354	1
-0.061792	0.00539394	1
-0.0578732	0.00216874	1
-0.0572022	0.00109167	1
-0.054886	0.000160417	1
-0.0533037	-0.0023759	1
-0.0524644	-0.00303543	1
-0.0537145	-0.00206524	1
-0.0538639	-0.00250586	1
-0.0526814	-0.00315362	1
-0.0501999	-0.00346279	1
-0.0497841	-0.00517039	1
-0.0488133	-0.00574518	1

## Sheet: Panel_b_hcDQN
strategy	time	label
-0.0161744	0.156034	0
-0.00487024	0.142301	0
-0.00912837	0.141613	0
-0.00920723	0.144234	0
-0.0131059	0.145874	0
-0.0103015	0.144526	0
-0.0105726	0.145986	0
-0.0121991	0.147145	0
-0.0162627	0.154214	0
-0.0136145	0.148984	0
-0.0194779	0.155805	0
-0.0185769	0.15674	0
-0.0226315	0.162717	0
-0.0204178	0.161873	0
-0.0182439	0.155108	0
-0.0197879	0.158665	0
-0.0130436	0.149022	0
-0.00652128	0.143335	0
-0.00402531	0.137548	0
0.00130202	0.123307	0
0.0054325	0.103983	0
0.0118954	0.0913384	0
0.0148317	0.0841883	0
0.0219119	0.0688819	0
0.0231961	0.0597896	0
0.0255387	0.0536401	0
0.0263592	0.0489637	0
0.0291072	0.0476531	0
0.0322063	0.0425469	0
0.0328346	0.0437321	0
0.0352164	0.0374872	0
0.0329281	0.0352206	0
0.0311941	0.0360991	0
0.0322852	0.0332621	0
0.0299943	0.0298629	0
0.0300602	0.0279053	0
0.029175	0.0258302	0
0.0299222	0.0225195	0
0.0287619	0.0189241	0
0.0291161	0.0176397	0
0.0294123	0.0171759	0
0.0289151	0.0162873	0
0.0297373	0.0123914	0
0.0294365	0.0122943	0
0.0293478	0.0109308	0
0.0293064	0.0114563	0
0.0298384	0.0106757	0
0.0296732	0.00714438	0
0.0276534	0.00797667	0
0.0275905	0.00556335	0
0.0267789	0.00546468	0
0.0251906	0.00454228	0
0.0246694	0.00502506	0
0.0242938	0.00475319	0
0.0234505	0.00480718	0
0.0230383	0.00408926	0
0.0221525	0.0046908	0
0.0222834	0.00292316	0
0.0230839	0.00392217	0
0.0224079	0.00370925	0
-0.00592829	0.152617	0
-0.00807212	0.144256	0
-0.00928892	0.152354	0
-0.0112388	0.159239	0
-0.0132647	0.169316	0
-0.0146922	0.168653	0
-0.0191728	0.174989	0
-0.0204984	0.17511	0
-0.0224226	0.184829	0
-0.0195446	0.182942	0
-0.028812	0.195771	0
-0.0318338	0.199675	0
-0.0358245	0.20795	0
-0.0316795	0.201306	0
-0.0319958	0.196001	0
-0.0331417	0.19902	0
-0.0277964	0.185801	0
-0.0212493	0.180598	0
-0.0132931	0.164545	0
-0.00821241	0.149917	0
0.00368976	0.121611	0
0.0117143	0.101445	0
0.0176042	0.0842032	0
0.0261971	0.0654371	0
0.0301182	0.0519598	0
0.0347797	0.0438768	0
0.0357584	0.0374797	0
0.0380707	0.0304988	0
0.041496	0.0222401	0
0.0413977	0.0199677	0
0.0399417	0.0187726	0
0.0403907	0.0202928	0
0.0413538	0.0190811	0
0.0402901	0.0180488	0
0.0416949	0.0160959	0
0.0384665	0.0184606	0
0.0381497	0.0168092	0
0.0374208	0.0138349	0
0.0389372	0.0118782	0
0.0397731	0.0151289	0
0.0404498	0.0121125	0
0.0389426	0.0132929	0
0.0381105	0.0160572	0
0.0366384	0.0158296	0
0.0377726	0.0152037	0
0.0358288	0.0122539	0
0.0387876	0.0118962	0
0.0383823	0.00949227	0
0.0394728	0.00619993	0
0.0398696	0.00927822	0
0.0367204	0.0106205	0
0.0388115	0.0105033	0
0.0396598	0.0112396	0
0.0369904	0.0112482	0
0.03775	0.00838797	0
0.0377307	0.00895119	0
0.039652	0.00815064	0
0.0370334	0.00792277	0
0.0378292	0.00526784	0
0.0373808	0.00406081	0
0.0123769	0.189932	1
0.00607251	0.190933	1
0.00610041	0.192792	1
0.00730052	0.193111	1
0.012634	0.206459	1
0.0146979	0.204085	1
0.0200639	0.217966	1
0.0232426	0.215362	1
0.0275553	0.22355	1
0.0250168	0.225143	1
0.0309687	0.232613	1
0.0292726	0.239597	1
0.0365451	0.251934	1
0.0350902	0.245673	1
0.0303074	0.23185	1
0.0347817	0.23832	1
0.0262776	0.220589	1
0.022444	0.208303	1
0.0206871	0.201241	1
0.0136088	0.180155	1
0.00609057	0.146065	1
-0.00196225	0.11821	1
-0.00801738	0.0955628	1
-0.0111091	0.0721432	1
-0.017633	0.0562252	1
-0.020002	0.0458703	1
-0.0214071	0.0337654	1
-0.0218637	0.0261517	1
-0.0236624	0.0221295	1
-0.0227834	0.0170063	1
-0.0222188	0.0145246	1
-0.0217486	0.0118619	1
-0.0221263	0.0105546	1
-0.0218272	0.0113337	1
-0.0219552	0.0091366	1
-0.0220835	0.00824168	1
-0.0229387	0.00876337	1
-0.0210292	0.00721139	1
-0.0210202	0.00692201	1
-0.0202755	0.00691733	1
-0.0209065	0.00541045	1
-0.0194606	0.00467213	1
-0.0193014	0.00334236	1
-0.0190286	0.00133527	1
-0.0194143	0.00134705	1
-0.0186878	0.000454914	1
-0.0185454	-0.000282125	1
-0.0177985	-0.000839703	1
-0.0168799	-0.00121747	1
-0.0171641	-0.0011647	1
-0.0175431	-0.000744018	1
-0.0178646	-0.000979983	1
-0.01731	-0.00158355	1
-0.0178464	-0.00102359	1
-0.0168565	-0.00257755	1
-0.0179013	-0.00284263	1
-0.0184529	-0.00378186	1
-0.0173013	-0.00525032	1
-0.0165532	-0.00574966	1
-0.0163237	-0.00671825	1

## Sheet: Panel_b_Animal
strategy	time	label
76.5333	102.633	0
81.2936	106.804	0
89.1517	108.212	0
89.4439	109.983	0
90.9589	108.654	0
95.9276	102.884	0
98.7292	93.533	0
101.541	85.456	0
103.504	78.0483	0
103.432	69.9808	0
100.805	59.8776	0
107.551	45.4261	0
107.342	24.0345	0
100.998	1.47684	0
92.9313	-15.8744	0
86.5826	-30.2583	0
82.6903	-40.0529	0
79.1281	-45.2641	0
72.9161	-49.9661	0
70.0564	-49.8056	0
66.7835	-51.6203	0
66.9441	-54.3461	0
63.9358	-52.3938	0
62.7258	-50.0538	0
64.6543	-48.661	0
63.3532	-48.9084	0
65.3137	-47.193	0
67.4959	-45.7377	0
66.0467	-42.5451	0
66.8238	-39.8678	0
95.8489	75.7622	0
100.861	83.3147	0
106.441	87.4479	0
100.205	88.9049	0
103.794	87.7077	0
108.659	86.0323	0
105.065	80.293	0
105.811	74.6732	0
108.344	67.5582	0
111.311	57.2976	0
109.687	42.8126	0
103.533	26.9589	0
102.494	6.40923	0
99.0183	-8.68086	0
96.6875	-20.6586	0
94.3168	-25.543	0
92.6694	-29.4718	0
93.5427	-33.9959	0
91.322	-33.8094	0
93.497	-37.2432	0
87.4827	-39.7325	0
87.5323	-39.0732	0
85.3763	-41.5808	0
86.4172	-44.3111	0
86.9162	-45.1613	0
84.2219	-46.2747	0
79.0869	-47.3312	0
79.7945	-44.4269	0
77.9138	-39.9978	0
80.989	-39.6607	0
-88.4697	73.3583	1
-90.0936	83.2013	1
-91.941	86.6635	1
-92.0139	91.8325	1
-92.7753	92.3586	1
-94.8556	90.4164	1
-95.7963	83.8236	1
-96.3289	75.7748	1
-95.1241	65.8605	1
-96.1547	58.1957	1
-95.6266	48.9184	1
-94.8925	37.6466	1
-93.8159	21.0961	1
-90.6974	1.00805	1
-87.121	-17.8518	1
-85.1134	-32.4486	1
-81.5571	-43.5337	1
-80.0141	-49.2871	1
-78.5578	-52.166	1
-77.2201	-54.8972	1
-75.7524	-53.9819	1
-75.0746	-54.754	1
-75.6878	-55.0297	1
-75.3206	-51.8696	1
-75.5998	-49.4471	1
-74.3419	-48.4628	1
-73.0825	-46.9693	1
-73.6598	-44.2889	1
-73.5864	-42.0797	1
-72.9938	-40.8457	1

## Sheet: Panel_d_pie
Component	hcDRQN	hcDQN	Animal
Strategy	27	13	37
Decision	12	10	18
Interaction	13	37	17
Time	48	40	28
