# Supplementary material for: Hippocampus supports multi-task reinforcement learning under partial observability
Source: Nat Commun. 2025 Oct 30;16:9619. doi: 10.1038/s41467-025-64591-9 (PMC12575782; doi:10.1038/s41467-025-64591-9)
Supplement: Supplementary file 7 — Source Data [file 41467_2025_64591_MOESM7_ESM.zip › source_data/SourceData_Fig2.xlsx]

## Sheet: Panel_d_Allocentric_bars_raw
hcDRQN	fixedRNN	hcDQN	ML-SI	ML-EWC
92.1123	10.7053	100	98.1001	99.72
97.1855	25.3169	70.2788	69.2677	77.8297
97.5664	32.954	59.1475	58.1135	67.1135
97.685	44.5896	57.874	56.8706	65.8706
98.2067	45.0239	55.1667	54.1689	63.1689
98.536	40.2878	54.8833	53.8965	62.8965
98.7629	38.5789	53.5892	52.6232	61.6232
98.9288	42.1599	53.488	52.5322	61.5322
96.6049	26.1204	100	98.997	100
94.6118	45.2862	70.3531	69.3426	77.8274
96.7292	39.2464	59.0889	58.0968	67.0968
97.6848	36.8683	57.7987	56.8371	65.8371
98.2067	40.6716	54.3713	53.3705	62.3705
98.536	39.0999	54.1667	53.1635	62.1635
98.1847	41.5684	51.862	50.8609	59.8609
98.3933	42.3291	51.8958	50.9478	59.9478
100	9.35971	99.9187	98.9236	100
100	33.4085	70.2593	69.2244	77.8178
100	44.6574	59.0951	58.1128	67.1128
100	48.4245	57.8645	56.8426	65.8426
100	48.7029	55.1941	54.1651	63.1651
99.6511	46.951	54.8831	53.8776	62.8776
99.3357	46.3908	53.0711	52.041	61.041
98.9421	46.6483	53.6982	52.0155	61.0155
99.6191	12.5362	100	98.9943	100
97.1826	30.6114	70.4346	69.4282	77.9134
98.3644	32.9525	59.1105	58.1109	67.1109
98.8425	34.4429	57.8505	56.8419	65.8419
99.1033	37.8486	55.1876	54.1855	63.1855
99.2678	37.3733	54.9651	53.8937	62.8937
99.3815	37.3419	53.6648	52.6072	61.6072
99.4644	37.282	53.5563	52.5519	61.5519
65.7297	26.1204	100	98.9951	100
88.7427	42.8673	70.3562	69.4182	77.9089
91.903	42.2999	55.3314	54.3316	63.3316
94.2125	47.4326	54.3754	53.3689	62.3689
95.5165	45.5161	52.4746	51.4743	60.4743
96.3401	41.992	52.6862	51.6806	60.6806
96.9073	39.6345	51.7539	50.7498	59.7498
97.3222	40.6933	51.9502	50.9452	59.9452
98.6493	9.12442	100	98.9977	100
97.1857	23.0006	70.3572	69.3343	77.8196
98.3643	26.1714	59.1486	58.1512	67.1512
98.8424	33.1199	57.8537	56.8478	65.8478
98.9228	33.4013	55.2092	54.1686	63.1686
98.0382	32.9152	54.8817	53.8796	62.8796
98.1444	39.1313	53.6101	52.609	61.609
98.3933	41.2894	53.5565	52.5541	61.5541
100	9.70475	0	98.1001	99.72
100	24.3157	27.0812	69.2677	77.8297
100	31.9521	39.2579	58.1135	67.1135
100	43.5866	27.7962	56.8706	65.8706
100	44.0214	29.7231	54.1689	63.1689
100	39.2846	33.942	53.8965	62.8965
100	37.5745	31.5773	52.6232	61.6232
100	41.1534	33.6353	52.5322	61.5322
100	25.1123	6	98.997	100
100	44.2788	0	69.3426	77.8274
99.6053	38.2394	1.40431	58.0968	67.0968
98.8425	35.8612	5.78748	56.8371	65.8371
99.1034	39.6642	14.8413	53.3705	62.3705
99.268	38.0927	23.4809	53.1635	62.1635
99.3815	40.5613	25.3737	50.8609	59.8609
99.4794	41.3221	30.2884	50.9478	59.9478
100	8.35045	6.16	98.9236	100
100	32.3996	5.62963	69.2244	77.8178
100	43.6476	20.1355	58.1128	67.1128
99.8984	47.4148	30.0964	56.8426	65.8426
98.6803	47.6925	32.7947	54.1651	63.1651
98.536	45.9408	36.599	53.8776	62.8776
98.7629	45.3807	34.6694	52.041	61.041
98.9289	45.6388	36.4184	52.0155	61.0155
100	11.5241	63.3791	98.9943	100
100	29.6	59.127	69.4282	77.9134
100	31.9407	52.5458	58.1109	67.1109
100	33.4303	53.1724	56.8419	65.8419
100	36.8359	51.5814	54.1855	63.1855
100	36.3607	51.9749	53.8937	62.8937
100	36.3288	51.1762	52.6072	61.6072
100	36.269	51.5426	52.5519	61.5519
100	25.11	8.12667	98.9951	100
100	41.8566	18.0554	69.4182	77.9089
100	41.2887	31.294	54.3316	63.3316
100	46.4219	35.3863	53.3689	62.3689
100	44.5051	39.4211	51.4743	60.4743
100	40.9813	40.0099	51.6806	60.6806
100	38.6237	42.0592	50.7498	59.7498
100	39.6818	42.6941	50.9452	59.9452
100	8.11578	5.84925	98.9977	100
100	21.9924	18.1795	69.3343	77.8196
100	25.1636	32.7172	58.1512	67.1512
100	32.111	35.287	56.8478	65.8478
100	32.3916	39.4573	54.1686	63.1686
100	31.9041	40.7225	53.8796	62.8796
100	38.1198	42.6788	52.609	61.609
100	40.2782	42.2272	52.5541	61.5541
100	11.7053	4.27613	11.6899	13.6197
100	26.3169	19.6352	35.0688	37.0539
99.2006	33.9545	29.7351	47.1964	49.143
98.1412	45.5902	37.0405	35.7124	37.6335
98.2066	46.0258	38.9858	37.6256	39.5486
98.536	41.29	41.7068	41.8055	43.6721
98.7629	39.581	42.494	39.3422	41.157
98.9288	43.1613	43.9179	41.4139	43.2186
82.6463	27.1228	2	11.1848	12.6195
89.685	46.2889	0	7.53452	9.07825
91.9427	40.2497	0.744482	9.04472	10.6905
94.2128	37.8717	5.92307	13.5086	15.2354
95.5169	41.6751	7.16333	22.5698	24.3016
96.34	40.1024	13.7273	31.2152	32.941
96.5851	42.5704	19.6776	33.1432	34.9315
96.7865	43.3311	23.4124	35.9662	37.703
87.6184	10.3633	6	11.014	12.1179
92.6958	34.4123	0	12.7285	13.848
93.6936	45.6602	8.93833	27.3756	28.5865
95.3693	49.4269	20.8111	37.3838	38.686
96.4134	49.7053	24.0651	40.0577	41.335
97.072	47.9535	29.2841	43.8296	45.076
97.5252	47.3934	32.1377	41.8853	43.1285
97.8577	47.6506	34.8121	43.6197	44.8371
87.2029	13.5413	24.8434	70.4054	71.455
94.4278	31.6164	39.2956	66.1742	67.2635
96.7293	33.9573	41.1274	59.6923	60.827
97.6849	35.4474	45.0901	60.3885	61.573
98.2067	38.8532	45.304	58.8576	60.1457
98.536	38.3785	46.8483	59.2437	60.531
98.7629	38.3465	46.8201	58.4759	59.8147
98.9289	38.2871	47.6657	58.8468	60.1426
72.7132	27.1295	84.6622	15.0286	16.1664
91.5432	43.8763	67.6541	25.2486	26.4313
93.8439	43.3096	57.4745	38.4552	39.6352
95.37	48.4425	56.7404	42.5526	43.7532
96.4131	46.5254	54.3652	46.5488	47.6841
97.0721	43.0003	54.1508	47.1592	48.3245
97.5258	40.6426	52.4118	49.1804	50.3191
97.8577	41.7024	52.4867	49.9519	51.2232
80.3899	10.1336	100	13.4654	15.0892
94.3715	24.0091	70.2729	26.1324	27.8386
95.1324	27.1804	59.137	40.4411	42.1814
96.5276	34.1289	57.86	42.9389	44.6467
97.3101	34.4099	55.1948	47.2294	49.0116
97.804	33.9241	54.8993	48.4165	50.1285
98.1444	40.1405	51.9937	50.3548	52.038
98.3933	42.298	51.9497	49.8814	51.5419
45.5351	11.7051	75.3751	15.4525	17.3649
69.3849	26.3155	64.7306	27.6822	29.694
69.9982	33.9523	42.253	37.6659	39.7079
72.7732	45.5872	42.7465	44.9611	47.0231
72.7555	46.0213	38.5548	46.9439	49.0045
71.8681	41.2846	39.294	49.5791	51.6839
72.8725	39.5749	41.4445	50.3135	52.459
74.953	43.1549	42.1705	51.7248	53.8782
59.0166	27.1133	4.58783	9.50643	11.9023
75.0913	46.2801	8.44048	7.55299	9.91148
72.3842	40.2408	20.8237	8.37045	10.6488
72.9775	37.8628	30.0721	13.6824	15.8971
77.6247	41.6653	32.7942	14.91	17.1207
79.2691	40.0928	36.584	21.5009	23.7164
81.444	42.5599	35.6989	27.5853	29.7516
83.9323	43.3201	38.831	31.1561	33.3629
61.5406	10.3533	4.5578	12.8804	15.4417
67.2021	34.4008	16.6318	7.13729	9.82917
68.0493	45.6498	27.3262	16.1679	18.788
74.6403	49.4167	35.8553	28.124	30.6723
79.4919	49.6951	35.8894	31.3197	33.8875
83.1634	47.9421	37.6906	36.5241	39.1162
85.7738	47.38	39.5724	39.2208	41.8154
87.5494	47.6364	40.563	42.0448	44.6598
72.9144	13.5226	1.51306	31.6993	34.3388
94.3712	31.5975	11.2576	46.392	49.1075
96.7289	33.9385	24.8454	48.281	50.9608
97.6849	35.4288	33.5424	52.2889	54.9297
97.8015	38.8345	36.4152	52.6095	55.1689
97.5555	38.3589	39.5133	54.1483	56.7083
97.5259	38.3273	40.6102	54.1733	56.6928
97.8574	38.267	42.2809	54.9749	57.5282
52.159	27.1042	4.8	91.0229	92.2149
70.4166	43.8499	14.7665	74.6711	77.1204
62.133	43.2827	29.3791	64.6773	67.3215
57.2114	48.415	31.8909	63.9321	66.5601
60.5087	46.4993	36.7629	61.4253	64.1046
60.761	42.9757	38.5132	61.3481	64.0038
60.616	40.6176	40.8231	59.5571	62.2338
61.8924	41.6762	41.6463	59.7718	62.3444
44.0685	10.1067	8.96762	100	100
77.9524	23.983	22.5214	77.5716	79.532
70.21	27.1536	30.6093	66.8591	69.0631
70.3601	34.1016	36.9611	65.5588	67.7884
73.6116	34.3827	39.0479	62.9557	65.1268
69.5857	33.8966	41.6901	62.6154	64.8416
67.8361	40.1116	42.4761	59.6839	61.9328
69.7797	42.2693	43.8822	59.6166	61.8834
36.1336	9.70523	100	81.3807	83.1499
61.9577	24.3156	70.2187	72.7262	74.6227
64.3821	31.9523	56.354	50.2508	52.1468
64.1255	43.5872	55.5579	50.7676	52.6139
68.7576	44.0211	53.3755	46.5533	48.4032
66.4467	39.2852	53.4361	47.2934	49.0335
66.652	37.5766	47.9972	49.4402	51.0795
66.9195	41.1577	47.6239	50.1575	51.7772
27.8691	25.1184	99.9799	12.5893	13.608
50.8602	44.2847	70.3386	16.4357	17.5469
51.002	38.2454	53.047	28.7777	30.0876
48.8532	35.8681	51.3327	38.0646	39.5325
45.8232	39.6711	46.9902	40.7927	42.2702
48.9553	38.0986	46.0533	44.5959	46.0617
48.3137	40.5667	46.1887	43.6971	45.2847
45.8617	41.3266	47.1296	46.8072	48.2945
51.4042	8.35965	88.2396	12.6389	12.9868
62.071	32.4089	69.9126	24.8727	25.1574
63.611	43.657	55.4166	35.4135	35.8763
69.2644	47.4233	49.7979	43.8496	44.4904
74.9344	47.702	40.3482	43.8686	44.4608
78.8362	45.9502	40.6054	45.6572	46.1893
81.992	45.3907	42.0631	47.5646	48.0905
83.5544	45.6488	42.6931	48.5451	49.0207
64.5152	11.5403	4	12.6867	12.8228
90.0432	29.6152	0	19.2439	19.47
93.4583	31.9563	18.2284	32.8017	33.1163
95.2467	33.4465	28.9429	41.5318	41.9433
95.5169	36.8521	27.5849	44.3344	44.9477
96.3401	36.3776	31.4534	47.5037	48.1154
96.6101	36.347	33.8319	48.6154	49.3275
96.7866	36.2868	36.4069	50.2919	50.9203
99.96	25.1234	100	11.6723	12.0687
97.5841	41.8707	70.3985	22.7793	23.1873
98.3629	41.3043	59.2785	37.4276	37.8305
98.8425	46.4377	57.8335	39.8617	40.3046
99.1034	44.5216	55.1882	44.754	45.0697
99.268	40.9975	54.8983	46.5071	46.8813
98.9208	38.6404	53.6096	48.8139	49.1363
97.4935	39.6997	53.9468	49.6397	50.2203
83.0466	8.13105	100	16.7798	18.0004
91.7966	22.0071	70.3614	30.5048	31.9324
94.612	25.1785	54.6477	38.6151	40.1093
95.3695	32.1277	54.4082	45.0356	46.4664
96.4134	32.4076	52.4672	47.0496	48.6254
97.0719	31.9209	52.6841	49.7029	51.1421
97.2899	38.1373	51.1639	50.4748	51.8578
97.3222	40.2955	51.4144	51.8786	53.2172
			100	100
			77.8512	79.5931
			64.319	66.2363
			63.556	65.4338
			61.3763	63.2571
			61.4322	63.2257
			56.0108	57.7242
			55.6633	57.361
			100	100
			77.8155	78.9597
			61.0087	62.4603
			59.3203	60.8974
			55.0097	56.5944
			54.1125	55.688
			54.1877	55.8599
			55.1274	56.7199
			95.6027	95.9581
			77.7204	78.308
			63.4286	64.2069
			57.8052	58.7249
			48.3414	49.2225
			48.6002	49.4335
			50.0539	50.8824
			50.6887	51.4771
			11.6729	12.1751
			7.99295	8.58312
			26.2266	26.8871
			36.9296	37.6671
			35.5793	36.4771
			39.4474	40.3439
			41.8138	42.7901
			44.4127	45.3225
			100	100
			77.8386	78.481
			67.0456	67.7762
			65.8266	66.5891
			63.1628	63.8242
			62.8916	63.5994
			61.6038	62.2704
			61.94	62.8119
			100	100
			77.8208	79.1858
			62.6792	64.2773
			62.3984	63.9461
			60.4784	62.1412
			60.702	62.2562
			59.1616	60.6712
			59.411	60.8854

## Sheet: Panel_d_Allocentric_bars_long
model	score_%
hcDRQN	92.1123
hcDRQN	97.1855
hcDRQN	97.5664
hcDRQN	97.685
hcDRQN	98.2067
hcDRQN	98.536
hcDRQN	98.7629
hcDRQN	98.9288
hcDRQN	96.6049
hcDRQN	94.6118
hcDRQN	96.7292
hcDRQN	97.6848
hcDRQN	98.2067
hcDRQN	98.536
hcDRQN	98.1847
hcDRQN	98.3933
hcDRQN	100
hcDRQN	100
hcDRQN	100
hcDRQN	100
hcDRQN	100
hcDRQN	99.6511
hcDRQN	99.3357
hcDRQN	98.9421
hcDRQN	99.6191
hcDRQN	97.1826
hcDRQN	98.3644
hcDRQN	98.8425
hcDRQN	99.1033
hcDRQN	99.2678
hcDRQN	99.3815
hcDRQN	99.4644
hcDRQN	65.7297
hcDRQN	88.7427
hcDRQN	91.903
hcDRQN	94.2125
hcDRQN	95.5165
hcDRQN	96.3401
hcDRQN	96.9073
hcDRQN	97.3222
hcDRQN	98.6493
hcDRQN	97.1857
hcDRQN	98.3643
hcDRQN	98.8424
hcDRQN	98.9228
hcDRQN	98.0382
hcDRQN	98.1444
hcDRQN	98.3933
hcDRQN	100
hcDRQN	100
hcDRQN	100
hcDRQN	100
hcDRQN	100
hcDRQN	100
hcDRQN	100
hcDRQN	100
hcDRQN	100
hcDRQN	100
hcDRQN	99.6053
hcDRQN	98.8425
hcDRQN	99.1034
hcDRQN	99.268
hcDRQN	99.3815
hcDRQN	99.4794
hcDRQN	100
hcDRQN	100
hcDRQN	100
hcDRQN	99.8984
hcDRQN	98.6803
hcDRQN	98.536
hcDRQN	98.7629
hcDRQN	98.9289
hcDRQN	100
hcDRQN	100
hcDRQN	100
hcDRQN	100
hcDRQN	100
hcDRQN	100
hcDRQN	100
hcDRQN	100
hcDRQN	100
hcDRQN	100
hcDRQN	100
hcDRQN	100
hcDRQN	100
hcDRQN	100
hcDRQN	100
hcDRQN	100
hcDRQN	100
hcDRQN	100
hcDRQN	100
hcDRQN	100
hcDRQN	100
hcDRQN	100
hcDRQN	100
hcDRQN	100
hcDRQN	100
hcDRQN	100
hcDRQN	99.2006
hcDRQN	98.1412
hcDRQN	98.2066
hcDRQN	98.536
hcDRQN	98.7629
hcDRQN	98.9288
hcDRQN	82.6463
hcDRQN	89.685
hcDRQN	91.9427
hcDRQN	94.2128
hcDRQN	95.5169
hcDRQN	96.34
hcDRQN	96.5851
hcDRQN	96.7865
hcDRQN	87.6184
hcDRQN	92.6958
hcDRQN	93.6936
hcDRQN	95.3693
hcDRQN	96.4134
hcDRQN	97.072
hcDRQN	97.5252
hcDRQN	97.8577
hcDRQN	87.2029
hcDRQN	94.4278
hcDRQN	96.7293
hcDRQN	97.6849
hcDRQN	98.2067
hcDRQN	98.536
hcDRQN	98.7629
hcDRQN	98.9289
hcDRQN	72.7132
hcDRQN	91.5432
hcDRQN	93.8439
hcDRQN	95.37
hcDRQN	96.4131
hcDRQN	97.0721
hcDRQN	97.5258
hcDRQN	97.8577
hcDRQN	80.3899
hcDRQN	94.3715
hcDRQN	95.1324
hcDRQN	96.5276
hcDRQN	97.3101
hcDRQN	97.804
hcDRQN	98.1444
hcDRQN	98.3933
hcDRQN	45.5351
hcDRQN	69.3849
hcDRQN	69.9982
hcDRQN	72.7732
hcDRQN	72.7555
hcDRQN	71.8681
hcDRQN	72.8725
hcDRQN	74.953
hcDRQN	59.0166
hcDRQN	75.0913
hcDRQN	72.3842
hcDRQN	72.9775
hcDRQN	77.6247
hcDRQN	79.2691
hcDRQN	81.444
hcDRQN	83.9323
hcDRQN	61.5406
hcDRQN	67.2021
hcDRQN	68.0493
hcDRQN	74.6403
hcDRQN	79.4919
hcDRQN	83.1634
hcDRQN	85.7738
hcDRQN	87.5494
hcDRQN	72.9144
hcDRQN	94.3712
hcDRQN	96.7289
hcDRQN	97.6849
hcDRQN	97.8015
hcDRQN	97.5555
hcDRQN	97.5259
hcDRQN	97.8574
hcDRQN	52.159
hcDRQN	70.4166
hcDRQN	62.133
hcDRQN	57.2114
hcDRQN	60.5087
hcDRQN	60.761
hcDRQN	60.616
hcDRQN	61.8924
hcDRQN	44.0685
hcDRQN	77.9524
hcDRQN	70.21
hcDRQN	70.3601
hcDRQN	73.6116
hcDRQN	69.5857
hcDRQN	67.8361
hcDRQN	69.7797
hcDRQN	36.1336
hcDRQN	61.9577
hcDRQN	64.3821
hcDRQN	64.1255
hcDRQN	68.7576
hcDRQN	66.4467
hcDRQN	66.652
hcDRQN	66.9195
hcDRQN	27.8691
hcDRQN	50.8602
hcDRQN	51.002
hcDRQN	48.8532
hcDRQN	45.8232
hcDRQN	48.9553
hcDRQN	48.3137
hcDRQN	45.8617
hcDRQN	51.4042
hcDRQN	62.071
hcDRQN	63.611
hcDRQN	69.2644
hcDRQN	74.9344
hcDRQN	78.8362
hcDRQN	81.992
hcDRQN	83.5544
hcDRQN	64.5152
hcDRQN	90.0432
hcDRQN	93.4583
hcDRQN	95.2467
hcDRQN	95.5169
hcDRQN	96.3401
hcDRQN	96.6101
hcDRQN	96.7866
hcDRQN	99.96
hcDRQN	97.5841
hcDRQN	98.3629
hcDRQN	98.8425
hcDRQN	99.1034
hcDRQN	99.268
hcDRQN	98.9208
hcDRQN	97.4935
hcDRQN	83.0466
hcDRQN	91.7966
hcDRQN	94.612
hcDRQN	95.3695
hcDRQN	96.4134
hcDRQN	97.0719
hcDRQN	97.2899
hcDRQN	97.3222
fixedRNN	10.7053
fixedRNN	25.3169
fixedRNN	32.954
fixedRNN	44.5896
fixedRNN	45.0239
fixedRNN	40.2878
fixedRNN	38.5789
fixedRNN	42.1599
fixedRNN	26.1204
fixedRNN	45.2862
fixedRNN	39.2464
fixedRNN	36.8683
fixedRNN	40.6716
fixedRNN	39.0999
fixedRNN	41.5684
fixedRNN	42.3291
fixedRNN	9.35971
fixedRNN	33.4085
fixedRNN	44.6574
fixedRNN	48.4245
fixedRNN	48.7029
fixedRNN	46.951
fixedRNN	46.3908
fixedRNN	46.6483
fixedRNN	12.5362
fixedRNN	30.6114
fixedRNN	32.9525
fixedRNN	34.4429
fixedRNN	37.8486
fixedRNN	37.3733
fixedRNN	37.3419
fixedRNN	37.282
fixedRNN	26.1204
fixedRNN	42.8673
fixedRNN	42.2999
fixedRNN	47.4326
fixedRNN	45.5161
fixedRNN	41.992
fixedRNN	39.6345
fixedRNN	40.6933
fixedRNN	9.12442
fixedRNN	23.0006
fixedRNN	26.1714
fixedRNN	33.1199
fixedRNN	33.4013
fixedRNN	32.9152
fixedRNN	39.1313
fixedRNN	41.2894
fixedRNN	9.70475
fixedRNN	24.3157
fixedRNN	31.9521
fixedRNN	43.5866
fixedRNN	44.0214
fixedRNN	39.2846
fixedRNN	37.5745
fixedRNN	41.1534
fixedRNN	25.1123
fixedRNN	44.2788
fixedRNN	38.2394
fixedRNN	35.8612
fixedRNN	39.6642
fixedRNN	38.0927
fixedRNN	40.5613
fixedRNN	41.3221
fixedRNN	8.35045
fixedRNN	32.3996
fixedRNN	43.6476
fixedRNN	47.4148
fixedRNN	47.6925
fixedRNN	45.9408
fixedRNN	45.3807
fixedRNN	45.6388
fixedRNN	11.5241
fixedRNN	29.6
fixedRNN	31.9407
fixedRNN	33.4303
fixedRNN	36.8359
fixedRNN	36.3607
fixedRNN	36.3288
fixedRNN	36.269
fixedRNN	25.11
fixedRNN	41.8566
fixedRNN	41.2887
fixedRNN	46.4219
fixedRNN	44.5051
fixedRNN	40.9813
fixedRNN	38.6237
fixedRNN	39.6818
fixedRNN	8.11578
fixedRNN	21.9924
fixedRNN	25.1636
fixedRNN	32.111
fixedRNN	32.3916
fixedRNN	31.9041
fixedRNN	38.1198
fixedRNN	40.2782
fixedRNN	11.7053
fixedRNN	26.3169
fixedRNN	33.9545
fixedRNN	45.5902
fixedRNN	46.0258
fixedRNN	41.29
fixedRNN	39.581
fixedRNN	43.1613
fixedRNN	27.1228
fixedRNN	46.2889
fixedRNN	40.2497
fixedRNN	37.8717
fixedRNN	41.6751
fixedRNN	40.1024
fixedRNN	42.5704
fixedRNN	43.3311
fixedRNN	10.3633
fixedRNN	34.4123
fixedRNN	45.6602
fixedRNN	49.4269
fixedRNN	49.7053
fixedRNN	47.9535
fixedRNN	47.3934
fixedRNN	47.6506
fixedRNN	13.5413
fixedRNN	31.6164
fixedRNN	33.9573
fixedRNN	35.4474
fixedRNN	38.8532
fixedRNN	38.3785
fixedRNN	38.3465
fixedRNN	38.2871
fixedRNN	27.1295
fixedRNN	43.8763
fixedRNN	43.3096
fixedRNN	48.4425
fixedRNN	46.5254
fixedRNN	43.0003
fixedRNN	40.6426
fixedRNN	41.7024
fixedRNN	10.1336
fixedRNN	24.0091
fixedRNN	27.1804
fixedRNN	34.1289
fixedRNN	34.4099
fixedRNN	33.9241
fixedRNN	40.1405
fixedRNN	42.298
fixedRNN	11.7051
fixedRNN	26.3155
fixedRNN	33.9523
fixedRNN	45.5872
fixedRNN	46.0213
fixedRNN	41.2846
fixedRNN	39.5749
fixedRNN	43.1549
fixedRNN	27.1133
fixedRNN	46.2801
fixedRNN	40.2408
fixedRNN	37.8628
fixedRNN	41.6653
fixedRNN	40.0928
fixedRNN	42.5599
fixedRNN	43.3201
fixedRNN	10.3533
fixedRNN	34.4008
fixedRNN	45.6498
fixedRNN	49.4167
fixedRNN	49.6951
fixedRNN	47.9421
fixedRNN	47.38
fixedRNN	47.6364
fixedRNN	13.5226
fixedRNN	31.5975
fixedRNN	33.9385
fixedRNN	35.4288
fixedRNN	38.8345
fixedRNN	38.3589
fixedRNN	38.3273
fixedRNN	38.267
fixedRNN	27.1042
fixedRNN	43.8499
fixedRNN	43.2827
fixedRNN	48.415
fixedRNN	46.4993
fixedRNN	42.9757
fixedRNN	40.6176
fixedRNN	41.6762
fixedRNN	10.1067
fixedRNN	23.983
fixedRNN	27.1536
fixedRNN	34.1016
fixedRNN	34.3827
fixedRNN	33.8966
fixedRNN	40.1116
fixedRNN	42.2693
fixedRNN	9.70523
fixedRNN	24.3156
fixedRNN	31.9523
fixedRNN	43.5872
fixedRNN	44.0211
fixedRNN	39.2852
fixedRNN	37.5766
fixedRNN	41.1577
fixedRNN	25.1184
fixedRNN	44.2847
fixedRNN	38.2454
fixedRNN	35.8681
fixedRNN	39.6711
fixedRNN	38.0986
fixedRNN	40.5667
fixedRNN	41.3266
fixedRNN	8.35965
fixedRNN	32.4089
fixedRNN	43.657
fixedRNN	47.4233
fixedRNN	47.702
fixedRNN	45.9502
fixedRNN	45.3907
fixedRNN	45.6488
fixedRNN	11.5403
fixedRNN	29.6152
fixedRNN	31.9563
fixedRNN	33.4465
fixedRNN	36.8521
fixedRNN	36.3776
fixedRNN	36.347
fixedRNN	36.2868
fixedRNN	25.1234
fixedRNN	41.8707
fixedRNN	41.3043
fixedRNN	46.4377
fixedRNN	44.5216
fixedRNN	40.9975
fixedRNN	38.6404
fixedRNN	39.6997
fixedRNN	8.13105
fixedRNN	22.0071
fixedRNN	25.1785
fixedRNN	32.1277
fixedRNN	32.4076
fixedRNN	31.9209
fixedRNN	38.1373
fixedRNN	40.2955
hcDQN	100
hcDQN	70.2788
hcDQN	59.1475
hcDQN	57.874
hcDQN	55.1667
hcDQN	54.8833
hcDQN	53.5892
hcDQN	53.488
hcDQN	100
hcDQN	70.3531
hcDQN	59.0889
hcDQN	57.7987
hcDQN	54.3713
hcDQN	54.1667
hcDQN	51.862
hcDQN	51.8958
hcDQN	99.9187
hcDQN	70.2593
hcDQN	59.0951
hcDQN	57.8645
hcDQN	55.1941
hcDQN	54.8831
hcDQN	53.0711
hcDQN	53.6982
hcDQN	100
hcDQN	70.4346
hcDQN	59.1105
hcDQN	57.8505
hcDQN	55.1876
hcDQN	54.9651
hcDQN	53.6648
hcDQN	53.5563
hcDQN	100
hcDQN	70.3562
hcDQN	55.3314
hcDQN	54.3754
hcDQN	52.4746
hcDQN	52.6862
hcDQN	51.7539
hcDQN	51.9502
hcDQN	100
hcDQN	70.3572
hcDQN	59.1486
hcDQN	57.8537
hcDQN	55.2092
hcDQN	54.8817
hcDQN	53.6101
hcDQN	53.5565
hcDQN	0
hcDQN	27.0812
hcDQN	39.2579
hcDQN	27.7962
hcDQN	29.7231
hcDQN	33.942
hcDQN	31.5773
hcDQN	33.6353
hcDQN	6
hcDQN	0
hcDQN	1.40431
hcDQN	5.78748
hcDQN	14.8413
hcDQN	23.4809
hcDQN	25.3737
hcDQN	30.2884
hcDQN	6.16
hcDQN	5.62963
hcDQN	20.1355
hcDQN	30.0964
hcDQN	32.7947
hcDQN	36.599
hcDQN	34.6694
hcDQN	36.4184
hcDQN	63.3791
hcDQN	59.127
hcDQN	52.5458
hcDQN	53.1724
hcDQN	51.5814
hcDQN	51.9749
hcDQN	51.1762
hcDQN	51.5426
hcDQN	8.12667
hcDQN	18.0554
hcDQN	31.294
hcDQN	35.3863
hcDQN	39.4211
hcDQN	40.0099
hcDQN	42.0592
hcDQN	42.6941
hcDQN	5.84925
hcDQN	18.1795
hcDQN	32.7172
hcDQN	35.287
hcDQN	39.4573
hcDQN	40.7225
hcDQN	42.6788
hcDQN	42.2272
hcDQN	4.27613
hcDQN	19.6352
hcDQN	29.7351
hcDQN	37.0405
hcDQN	38.9858
hcDQN	41.7068
hcDQN	42.494
hcDQN	43.9179
hcDQN	2
hcDQN	0
hcDQN	0.744482
hcDQN	5.92307
hcDQN	7.16333
hcDQN	13.7273
hcDQN	19.6776
hcDQN	23.4124
hcDQN	6
hcDQN	0
hcDQN	8.93833
hcDQN	20.8111
hcDQN	24.0651
hcDQN	29.2841
hcDQN	32.1377
hcDQN	34.8121
hcDQN	24.8434
hcDQN	39.2956
hcDQN	41.1274
hcDQN	45.0901
hcDQN	45.304
hcDQN	46.8483
hcDQN	46.8201
hcDQN	47.6657
hcDQN	84.6622
hcDQN	67.6541
hcDQN	57.4745
hcDQN	56.7404
hcDQN	54.3652
hcDQN	54.1508
hcDQN	52.4118
hcDQN	52.4867
hcDQN	100
hcDQN	70.2729
hcDQN	59.137
hcDQN	57.86
hcDQN	55.1948
hcDQN	54.8993
hcDQN	51.9937
hcDQN	51.9497
hcDQN	75.3751
hcDQN	64.7306
hcDQN	42.253
hcDQN	42.7465
hcDQN	38.5548
hcDQN	39.294
hcDQN	41.4445
hcDQN	42.1705
hcDQN	4.58783
hcDQN	8.44048
hcDQN	20.8237
hcDQN	30.0721
hcDQN	32.7942
hcDQN	36.584
hcDQN	35.6989
hcDQN	38.831
hcDQN	4.5578
hcDQN	16.6318
hcDQN	27.3262
hcDQN	35.8553
hcDQN	35.8894
hcDQN	37.6906
hcDQN	39.5724
hcDQN	40.563
hcDQN	1.51306
hcDQN	11.2576
hcDQN	24.8454
hcDQN	33.5424
hcDQN	36.4152
hcDQN	39.5133
hcDQN	40.6102
hcDQN	42.2809
hcDQN	4.8
hcDQN	14.7665
hcDQN	29.3791
hcDQN	31.8909
hcDQN	36.7629
hcDQN	38.5132
hcDQN	40.8231
hcDQN	41.6463
hcDQN	8.96762
hcDQN	22.5214
hcDQN	30.6093
hcDQN	36.9611
hcDQN	39.0479
hcDQN	41.6901
hcDQN	42.4761
hcDQN	43.8822
hcDQN	100
hcDQN	70.2187
hcDQN	56.354
hcDQN	55.5579
hcDQN	53.3755
hcDQN	53.4361
hcDQN	47.9972
hcDQN	47.6239
hcDQN	99.9799
hcDQN	70.3386
hcDQN	53.047
hcDQN	51.3327
hcDQN	46.9902
hcDQN	46.0533
hcDQN	46.1887
hcDQN	47.1296
hcDQN	88.2396
hcDQN	69.9126
hcDQN	55.4166
hcDQN	49.7979
hcDQN	40.3482
hcDQN	40.6054
hcDQN	42.0631
hcDQN	42.6931
hcDQN	4
hcDQN	0
hcDQN	18.2284
hcDQN	28.9429
hcDQN	27.5849
hcDQN	31.4534
hcDQN	33.8319
hcDQN	36.4069
hcDQN	100
hcDQN	70.3985
hcDQN	59.2785
hcDQN	57.8335
hcDQN	55.1882
hcDQN	54.8983
hcDQN	53.6096
hcDQN	53.9468
hcDQN	100
hcDQN	70.3614
hcDQN	54.6477
hcDQN	54.4082
hcDQN	52.4672
hcDQN	52.6841
hcDQN	51.1639
hcDQN	51.4144
ML-SI	98.1001
ML-SI	69.2677
ML-SI	58.1135
ML-SI	56.8706
ML-SI	54.1689
ML-SI	53.8965
ML-SI	52.6232
ML-SI	52.5322
ML-SI	98.997
ML-SI	69.3426
ML-SI	58.0968
ML-SI	56.8371
ML-SI	53.3705
ML-SI	53.1635
ML-SI	50.8609
ML-SI	50.9478
ML-SI	98.9236
ML-SI	69.2244
ML-SI	58.1128
ML-SI	56.8426
ML-SI	54.1651
ML-SI	53.8776
ML-SI	52.041
ML-SI	52.0155
ML-SI	98.9943
ML-SI	69.4282
ML-SI	58.1109
ML-SI	56.8419
ML-SI	54.1855
ML-SI	53.8937
ML-SI	52.6072
ML-SI	52.5519
ML-SI	98.9951
ML-SI	69.4182
ML-SI	54.3316
ML-SI	53.3689
ML-SI	51.4743
ML-SI	51.6806
ML-SI	50.7498
ML-SI	50.9452
ML-SI	98.9977
ML-SI	69.3343
ML-SI	58.1512
ML-SI	56.8478
ML-SI	54.1686
ML-SI	53.8796
ML-SI	52.609
ML-SI	52.5541
ML-SI	98.1001
ML-SI	69.2677
ML-SI	58.1135
ML-SI	56.8706
ML-SI	54.1689
ML-SI	53.8965
ML-SI	52.6232
ML-SI	52.5322
ML-SI	98.997
ML-SI	69.3426
ML-SI	58.0968
ML-SI	56.8371
ML-SI	53.3705
ML-SI	53.1635
ML-SI	50.8609
ML-SI	50.9478
ML-SI	98.9236
ML-SI	69.2244
ML-SI	58.1128
ML-SI	56.8426
ML-SI	54.1651
ML-SI	53.8776
ML-SI	52.041
ML-SI	52.0155
ML-SI	98.9943
ML-SI	69.4282
ML-SI	58.1109
ML-SI	56.8419
ML-SI	54.1855
ML-SI	53.8937
ML-SI	52.6072
ML-SI	52.5519
ML-SI	98.9951
ML-SI	69.4182
ML-SI	54.3316
ML-SI	53.3689
ML-SI	51.4743
ML-SI	51.6806
ML-SI	50.7498
ML-SI	50.9452
ML-SI	98.9977
ML-SI	69.3343
ML-SI	58.1512
ML-SI	56.8478
ML-SI	54.1686
ML-SI	53.8796
ML-SI	52.609
ML-SI	52.5541
ML-SI	11.6899
ML-SI	35.0688
ML-SI	47.1964
ML-SI	35.7124
ML-SI	37.6256
ML-SI	41.8055
ML-SI	39.3422
ML-SI	41.4139
ML-SI	11.1848
ML-SI	7.53452
ML-SI	9.04472
ML-SI	13.5086
ML-SI	22.5698
ML-SI	31.2152
ML-SI	33.1432
ML-SI	35.9662
ML-SI	11.014
ML-SI	12.7285
ML-SI	27.3756
ML-SI	37.3838
ML-SI	40.0577
ML-SI	43.8296
ML-SI	41.8853
ML-SI	43.6197
ML-SI	70.4054
ML-SI	66.1742
ML-SI	59.6923
ML-SI	60.3885
ML-SI	58.8576
ML-SI	59.2437
ML-SI	58.4759
ML-SI	58.8468
ML-SI	15.0286
ML-SI	25.2486
ML-SI	38.4552
ML-SI	42.5526
ML-SI	46.5488
ML-SI	47.1592
ML-SI	49.1804
ML-SI	49.9519
ML-SI	13.4654
ML-SI	26.1324
ML-SI	40.4411
ML-SI	42.9389
ML-SI	47.2294
ML-SI	48.4165
ML-SI	50.3548
ML-SI	49.8814
ML-SI	15.4525
ML-SI	27.6822
ML-SI	37.6659
ML-SI	44.9611
ML-SI	46.9439
ML-SI	49.5791
ML-SI	50.3135
ML-SI	51.7248
ML-SI	9.50643
ML-SI	7.55299
ML-SI	8.37045
ML-SI	13.6824
ML-SI	14.91
ML-SI	21.5009
ML-SI	27.5853
ML-SI	31.1561
ML-SI	12.8804
ML-SI	7.13729
ML-SI	16.1679
ML-SI	28.124
ML-SI	31.3197
ML-SI	36.5241
ML-SI	39.2208
ML-SI	42.0448
ML-SI	31.6993
ML-SI	46.392
ML-SI	48.281
ML-SI	52.2889
ML-SI	52.6095
ML-SI	54.1483
ML-SI	54.1733
ML-SI	54.9749
ML-SI	91.0229
ML-SI	74.6711
ML-SI	64.6773
ML-SI	63.9321
ML-SI	61.4253
ML-SI	61.3481
ML-SI	59.5571
ML-SI	59.7718
ML-SI	100
ML-SI	77.5716
ML-SI	66.8591
ML-SI	65.5588
ML-SI	62.9557
ML-SI	62.6154
ML-SI	59.6839
ML-SI	59.6166
ML-SI	81.3807
ML-SI	72.7262
ML-SI	50.2508
ML-SI	50.7676
ML-SI	46.5533
ML-SI	47.2934
ML-SI	49.4402
ML-SI	50.1575
ML-SI	12.5893
ML-SI	16.4357
ML-SI	28.7777
ML-SI	38.0646
ML-SI	40.7927
ML-SI	44.5959
ML-SI	43.6971
ML-SI	46.8072
ML-SI	12.6389
ML-SI	24.8727
ML-SI	35.4135
ML-SI	43.8496
ML-SI	43.8686
ML-SI	45.6572
ML-SI	47.5646
ML-SI	48.5451
ML-SI	12.6867
ML-SI	19.2439
ML-SI	32.8017
ML-SI	41.5318
ML-SI	44.3344
ML-SI	47.5037
ML-SI	48.6154
ML-SI	50.2919
ML-SI	11.6723
ML-SI	22.7793
ML-SI	37.4276
ML-SI	39.8617
ML-SI	44.754
ML-SI	46.5071
ML-SI	48.8139
ML-SI	49.6397
ML-SI	16.7798
ML-SI	30.5048
ML-SI	38.6151
ML-SI	45.0356
ML-SI	47.0496
ML-SI	49.7029
ML-SI	50.4748
ML-SI	51.8786
ML-SI	100
ML-SI	77.8512
ML-SI	64.319
ML-SI	63.556
ML-SI	61.3763
ML-SI	61.4322
ML-SI	56.0108
ML-SI	55.6633
ML-SI	100
ML-SI	77.8155
ML-SI	61.0087
ML-SI	59.3203
ML-SI	55.0097
ML-SI	54.1125
ML-SI	54.1877
ML-SI	55.1274
ML-SI	95.6027
ML-SI	77.7204
ML-SI	63.4286
ML-SI	57.8052
ML-SI	48.3414
ML-SI	48.6002
ML-SI	50.0539
ML-SI	50.6887
ML-SI	11.6729
ML-SI	7.99295
ML-SI	26.2266
ML-SI	36.9296
ML-SI	35.5793
ML-SI	39.4474
ML-SI	41.8138
ML-SI	44.4127
ML-SI	100
ML-SI	77.8386
ML-SI	67.0456
ML-SI	65.8266
ML-SI	63.1628
ML-SI	62.8916
ML-SI	61.6038
ML-SI	61.94
ML-SI	100
ML-SI	77.8208
ML-SI	62.6792
ML-SI	62.3984
ML-SI	60.4784
ML-SI	60.702
ML-SI	59.1616
ML-SI	59.411
ML-EWC	99.72
ML-EWC	77.8297
ML-EWC	67.1135
ML-EWC	65.8706
ML-EWC	63.1689
ML-EWC	62.8965
ML-EWC	61.6232
ML-EWC	61.5322
ML-EWC	100
ML-EWC	77.8274
ML-EWC	67.0968
ML-EWC	65.8371
ML-EWC	62.3705
ML-EWC	62.1635
ML-EWC	59.8609
ML-EWC	59.9478
ML-EWC	100
ML-EWC	77.8178
ML-EWC	67.1128
ML-EWC	65.8426
ML-EWC	63.1651
ML-EWC	62.8776
ML-EWC	61.041
ML-EWC	61.0155
ML-EWC	100
ML-EWC	77.9134
ML-EWC	67.1109
ML-EWC	65.8419
ML-EWC	63.1855
ML-EWC	62.8937
ML-EWC	61.6072
ML-EWC	61.5519
ML-EWC	100
ML-EWC	77.9089
ML-EWC	63.3316
ML-EWC	62.3689
ML-EWC	60.4743
ML-EWC	60.6806
ML-EWC	59.7498
ML-EWC	59.9452
ML-EWC	100
ML-EWC	77.8196
ML-EWC	67.1512
ML-EWC	65.8478
ML-EWC	63.1686
ML-EWC	62.8796
ML-EWC	61.609
ML-EWC	61.5541
ML-EWC	99.72
ML-EWC	77.8297
ML-EWC	67.1135
ML-EWC	65.8706
ML-EWC	63.1689
ML-EWC	62.8965
ML-EWC	61.6232
ML-EWC	61.5322
ML-EWC	100
ML-EWC	77.8274
ML-EWC	67.0968
ML-EWC	65.8371
ML-EWC	62.3705
ML-EWC	62.1635
ML-EWC	59.8609
ML-EWC	59.9478
ML-EWC	100
ML-EWC	77.8178
ML-EWC	67.1128
ML-EWC	65.8426
ML-EWC	63.1651
ML-EWC	62.8776
ML-EWC	61.041
ML-EWC	61.0155
ML-EWC	100
ML-EWC	77.9134
ML-EWC	67.1109
ML-EWC	65.8419
ML-EWC	63.1855
ML-EWC	62.8937
ML-EWC	61.6072
ML-EWC	61.5519
ML-EWC	100
ML-EWC	77.9089
ML-EWC	63.3316
ML-EWC	62.3689
ML-EWC	60.4743
ML-EWC	60.6806
ML-EWC	59.7498
ML-EWC	59.9452
ML-EWC	100
ML-EWC	77.8196
ML-EWC	67.1512
ML-EWC	65.8478
ML-EWC	63.1686
ML-EWC	62.8796
ML-EWC	61.609
ML-EWC	61.5541
ML-EWC	13.6197
ML-EWC	37.0539
ML-EWC	49.143
ML-EWC	37.6335
ML-EWC	39.5486
ML-EWC	43.6721
ML-EWC	41.157
ML-EWC	43.2186
ML-EWC	12.6195
ML-EWC	9.07825
ML-EWC	10.6905
ML-EWC	15.2354
ML-EWC	24.3016
ML-EWC	32.941
ML-EWC	34.9315
ML-EWC	37.703
ML-EWC	12.1179
ML-EWC	13.848
ML-EWC	28.5865
ML-EWC	38.686
ML-EWC	41.335
ML-EWC	45.076
ML-EWC	43.1285
ML-EWC	44.8371
ML-EWC	71.455
ML-EWC	67.2635
ML-EWC	60.827
ML-EWC	61.573
ML-EWC	60.1457
ML-EWC	60.531
ML-EWC	59.8147
ML-EWC	60.1426
ML-EWC	16.1664
ML-EWC	26.4313
ML-EWC	39.6352
ML-EWC	43.7532
ML-EWC	47.6841
ML-EWC	48.3245
ML-EWC	50.3191
ML-EWC	51.2232
ML-EWC	15.0892
ML-EWC	27.8386
ML-EWC	42.1814
ML-EWC	44.6467
ML-EWC	49.0116
ML-EWC	50.1285
ML-EWC	52.038
ML-EWC	51.5419
ML-EWC	17.3649
ML-EWC	29.694
ML-EWC	39.7079
ML-EWC	47.0231
ML-EWC	49.0045
ML-EWC	51.6839
ML-EWC	52.459
ML-EWC	53.8782
ML-EWC	11.9023
ML-EWC	9.91148
ML-EWC	10.6488
ML-EWC	15.8971
ML-EWC	17.1207
ML-EWC	23.7164
ML-EWC	29.7516
ML-EWC	33.3629
ML-EWC	15.4417
ML-EWC	9.82917
ML-EWC	18.788
ML-EWC	30.6723
ML-EWC	33.8875
ML-EWC	39.1162
ML-EWC	41.8154
ML-EWC	44.6598
ML-EWC	34.3388
ML-EWC	49.1075
ML-EWC	50.9608
ML-EWC	54.9297
ML-EWC	55.1689
ML-EWC	56.7083
ML-EWC	56.6928
ML-EWC	57.5282
ML-EWC	92.2149
ML-EWC	77.1204
ML-EWC	67.3215
ML-EWC	66.5601
ML-EWC	64.1046
ML-EWC	64.0038
ML-EWC	62.2338
ML-EWC	62.3444
ML-EWC	100
ML-EWC	79.532
ML-EWC	69.0631
ML-EWC	67.7884
ML-EWC	65.1268
ML-EWC	64.8416
ML-EWC	61.9328
ML-EWC	61.8834
ML-EWC	83.1499
ML-EWC	74.6227
ML-EWC	52.1468
ML-EWC	52.6139
ML-EWC	48.4032
ML-EWC	49.0335
ML-EWC	51.0795
ML-EWC	51.7772
ML-EWC	13.608
ML-EWC	17.5469
ML-EWC	30.0876
ML-EWC	39.5325
ML-EWC	42.2702
ML-EWC	46.0617
ML-EWC	45.2847
ML-EWC	48.2945
ML-EWC	12.9868
ML-EWC	25.1574
ML-EWC	35.8763
ML-EWC	44.4904
ML-EWC	44.4608
ML-EWC	46.1893
ML-EWC	48.0905
ML-EWC	49.0207
ML-EWC	12.8228
ML-EWC	19.47
ML-EWC	33.1163
ML-EWC	41.9433
ML-EWC	44.9477
ML-EWC	48.1154
ML-EWC	49.3275
ML-EWC	50.9203
ML-EWC	12.0687
ML-EWC	23.1873
ML-EWC	37.8305
ML-EWC	40.3046
ML-EWC	45.0697
ML-EWC	46.8813
ML-EWC	49.1363
ML-EWC	50.2203
ML-EWC	18.0004
ML-EWC	31.9324
ML-EWC	40.1093
ML-EWC	46.4664
ML-EWC	48.6254
ML-EWC	51.1421
ML-EWC	51.8578
ML-EWC	53.2172
ML-EWC	100
ML-EWC	79.5931
ML-EWC	66.2363
ML-EWC	65.4338
ML-EWC	63.2571
ML-EWC	63.2257
ML-EWC	57.7242
ML-EWC	57.361
ML-EWC	100
ML-EWC	78.9597
ML-EWC	62.4603
ML-EWC	60.8974
ML-EWC	56.5944
ML-EWC	55.688
ML-EWC	55.8599
ML-EWC	56.7199
ML-EWC	95.9581
ML-EWC	78.308
ML-EWC	64.2069
ML-EWC	58.7249
ML-EWC	49.2225
ML-EWC	49.4335
ML-EWC	50.8824
ML-EWC	51.4771
ML-EWC	12.1751
ML-EWC	8.58312
ML-EWC	26.8871
ML-EWC	37.6671
ML-EWC	36.4771
ML-EWC	40.3439
ML-EWC	42.7901
ML-EWC	45.3225
ML-EWC	100
ML-EWC	78.481
ML-EWC	67.7762
ML-EWC	66.5891
ML-EWC	63.8242
ML-EWC	63.5994
ML-EWC	62.2704
ML-EWC	62.8119
ML-EWC	100
ML-EWC	79.1858
ML-EWC	64.2773
ML-EWC	63.9461
ML-EWC	62.1412
ML-EWC	62.2562
ML-EWC	60.6712
ML-EWC	60.8854

## Sheet: Panel_d_Egocentric_bars_raw
hcDRQN	fixedRNN	hcDQN	ML-SI	ML-EWC
99.9799	97.84	99.005	87.0038	81.0038
100	100	100	87.9981	81.9981
100	100	100	87.9976	81.9976
100	100	100	87.9972	81.9972
100	100	100	87.9972	81.9972
100	100	100	87.9968	81.9968
100	100	100	87.9968	81.9968
100	100	100	87.9971	81.9971
99.94	97.62	97.94	85.9379	79.9379
100	100	99.0472	87.0457	81.0457
100	100	98.3643	86.3622	80.3622
100	100	98.8424	86.8397	80.8397
100	100	99.1033	87.0997	81.0997
100	100	99.268	87.2644	81.2644
100	100	99.3815	87.3775	81.3775
100	100	99.4644	87.4597	81.4597
92.3902	97.84	99.3333	86.9899	80.9899
97.1835	100	100	87.9948	81.9948
98.3643	100	100	87.9942	81.9942
98.8424	100	100	87.9943	81.9943
99.1034	100	100	87.9944	81.9944
99.268	100	100	87.9948	81.9948
99.3815	100	100	87.9946	81.9946
99.4644	100	100	87.9946	81.9946
99.96	97.62	96	85.9956	79.9956
100	100	100	87.9955	81.9955
100	100	100	87.995	81.995
100	100	100	87.9945	81.9945
100	100	100	87.9949	81.9949
100	100	100	87.9951	81.9951
100	100	100	87.9956	81.9956
100	100	100	87.9954	81.9954
99.9	97.72	97.94	85.9359	79.9359
100	100	100	87.9963	81.9963
100	100	100	87.9963	81.9963
100	100	100	87.9966	81.9966
100	100	100	87.9968	81.9968
100	100	100	87.9968	81.9968
100	100	100	87.9973	81.9973
100	100	100	87.9977	81.9977
99.94	97.72	94.0087	82.2067	76.2067
100	100	97.1838	85.184	79.184
100	100	98.3643	86.362	80.362
100	100	98.8424	86.8403	80.8403
100	100	99.1033	87.1015	81.1015
100	100	99.2679	87.2662	81.2662
100	100	99.3815	87.3793	81.3793
100	100	99.4644	87.462	81.462
100	97.7333	96.28	87.0038	81.0038
100	99.8935	100	87.9981	81.9981
100	99.8928	100	87.9976	81.9976
100	99.8918	100	87.9972	81.9972
100	99.8925	100	87.9972	81.9972
100	99.8925	100	87.9968	81.9968
100	99.8928	100	87.9968	81.9968
100	99.8925	100	87.9971	81.9971
99.9949	97.5119	99.3198	85.9379	79.9379
100	99.8922	100	87.0457	81.0457
100	99.8922	100	86.3622	80.3622
100	99.8921	100	86.8397	80.8397
100	99.8911	100	87.0997	81.0997
100	99.8903	100	87.2644	81.2644
100	99.8901	100	87.3775	81.3775
100	99.89	100	87.4597	81.4597
99.9799	97.7306	98.6834	86.9899	80.9899
100	99.8898	100	87.9948	81.9948
100	99.8897	100	87.9942	81.9942
100	99.8891	100	87.9943	81.9943
100	99.8892	100	87.9944	81.9944
100	99.889	100	87.9948	81.9948
100	99.8873	100	87.9946	81.9946
100	99.8875	100	87.9946	81.9946
100	97.5079	96.3007	85.9956	79.9956
100	99.8887	97.1855	87.9955	81.9955
100	99.889	98.3646	87.995	81.995
100	99.8886	98.8425	87.9945	81.9945
100	99.8885	99.1034	87.9949	81.9949
100	99.889	99.268	87.9951	81.9951
100	99.889	99.3815	87.9956	81.9956
100	99.8886	99.4644	87.9954	81.9954
100	97.6083	94.8291	85.9359	79.9359
100	99.8886	97.1844	87.9963	81.9963
100	99.8888	98.3647	87.9963	81.9963
100	99.8887	98.8424	87.9966	81.9966
100	99.8892	99.0392	87.9968	81.9968
100	99.8897	98.5359	87.9968	81.9968
100	99.8895	97.4627	87.9973	81.9973
100	99.8903	97.3221	87.9977	81.9977
100	97.6078	96.6097	82.2067	76.2067
100	99.887	97.1842	85.184	79.184
100	99.8865	98.3645	86.362	80.362
100	99.8873	98.8425	86.8403	80.8403
100	99.8875	99.1033	87.1015	81.1015
100	99.8869	99.268	87.2662	81.2662
100	99.8862	99.3815	87.3793	81.3793
100	99.8869	99.4644	87.462	81.462
99.94	97.7412	96.46	87.0748	72.8736
100	99.9012	100	90.6772	76.3609
100	99.9018	100	90.5873	76.1829
100	99.9011	100	90.5234	76.0562
100	99.9013	100	90.527	76.0633
100	99.9013	100	90.4568	75.9243
100	99.9011	100	90.4594	75.9296
100	99.9015	100	90.5049	76.0195
99.3256	97.5223	98.5628	87.9697	73.6264
97.1844	99.9032	100	90.7276	76.4605
98.3645	99.9037	100	90.5904	76.189
98.8422	99.9042	100	90.5271	76.0636
99.1034	99.9043	100	90.3836	75.7794
99.268	99.9035	100	90.3913	75.7946
99.3814	99.9036	100	90.3228	75.659
99.4644	99.9032	100	90.2018	75.4195
99.92	97.7423	76.8018	87.5011	72.6591
100	99.903	91.5533	90.1173	75.2521
100	99.9034	95.0926	90.014	75.0476
100	99.9045	96.5275	90.0415	75.102
100	99.905	97.3102	90.0442	75.1073
100	99.9055	97.8041	90.1207	75.2588
100	99.9056	98.1444	90.0829	75.184
100	99.9054	98.3933	90.0823	75.1828
99.96	97.5265	97.78	85.5629	70.8326
100	99.9075	100	87.4235	72.6757
100	99.9077	100	88.5145	73.6812
100	99.9077	100	88.9136	74.0031
100	99.9076	100	89.2451	74.4038
100	99.9076	100	89.4419	74.6322
100	99.9084	100	89.6296	74.8926
100	99.9089	99.6218	89.6851	74.9212
99.92	97.6286	97.96	85.1339	70.4516
100	99.9093	100	87.5568	72.9397
100	99.9098	100	88.735	74.1177
100	99.9099	100	89.2638	74.6965
100	99.91	100	89.5559	75.0193
100	99.9094	100	88.9978	74.4702
100	99.9092	100	88.0095	73.553
100	99.9093	100	87.9302	73.546
99.94	97.6285	97.96	87.2136	72.8253
100	99.9085	100	87.7878	73.3977
100	99.9082	100	88.937	74.5177
100	99.9077	100	89.4682	75.1012
100	99.9074	100	89.7796	75.4622
100	99.9068	100	89.9617	75.6615
100	99.9068	100	90.0094	75.6446
100	99.9069	100	90.0516	75.6469
98.12	97.7353	95.68	82.4429	69.601
100	99.8946	100	84.69	71.9386
100	99.8943	100	84.6037	71.9215
100	99.8937	100	84.5423	71.9094
100	99.8923	100	84.5458	71.9101
100	99.8923	100	84.4784	71.8967
100	99.8932	100	84.4809	71.8972
100	99.8937	100	84.5245	71.9058
99.0955	97.5114	96.4422	83.2264	70.4962
100	99.8924	100	84.7384	71.9482
100	99.8923	100	84.6067	71.9221
100	99.8921	100	84.5459	71.9101
100	99.8919	100	84.4081	71.8828
100	99.8923	100	84.4154	71.8842
100	99.8926	100	84.3497	71.8712
100	99.893	100	84.2335	71.8482
91.9008	97.7281	97.78	61.8151	49.4766
97.1863	99.8884	98.3791	75.7062	63.386
98.3644	99.8884	98.3644	79.1466	66.906
98.8422	99.8884	98.8422	80.6072	68.3454
99.1034	99.8885	99.1034	81.3923	69.1284
99.268	99.8883	99.268	81.9597	69.6369
99.3814	99.8872	99.3814	82.2638	69.9701
89.0166	99.8865	89.0166	82.512	70.2188
99.88	97.5055	96.37	82.0645	69.6383
100	99.8845	100	84.2674	71.8549
100	99.8847	100	84.1836	71.8383
100	99.8844	100	84.108	71.8234
99.8024	99.8839	100	84.1758	71.8368
99.268	99.8835	100	84.2067	71.8429
99.3815	99.883	100	84.278	71.857
98.6684	99.8836	99.2	83.8733	71.4736
99.2764	97.6032	98.9045	82.2916	69.8276
100	99.8833	100	84.3954	71.8803
100	99.8827	100	84.3953	71.8803
100	99.8815	100	84.4442	71.8899
100	99.881	100	84.4743	71.8959
100	99.8813	100	84.4831	71.8977
100	99.8809	100	84.5527	71.9114
100	99.8818	100	84.6236	71.9255
98.86	97.6	97.64	82.5796	69.8847
100	99.8809	100	84.6178	71.9243
100	99.8813	99.7229	84.5893	71.9187
100	99.8815	98.8424	84.6405	71.9288
100	99.8823	99.1034	84.689	71.9384
100	99.8822	99.268	84.7059	71.9418
100	99.8825	99.3815	84.6427	71.9292
100	99.8823	99.4644	84.6035	71.9215
83.1042	97.7385	95.3951	84.758	82.3662
97.186	99.8989	97.186	87.9969	85.3807
98.364	99.8988	98.364	87.996	85.2082
98.8423	99.8987	98.8423	87.9954	85.0854
99.1033	99.8982	99.1033	87.9955	85.0923
99.268	99.8982	99.268	87.9948	84.9576
99.3815	99.8972	99.3815	87.9948	84.9627
99.4644	99.897	99.2057	87.9952	85.0499
71.4673	97.5174	97.76	84.4389	81.7701
94.3713	99.8988	100	87.9974	85.4772
96.7285	99.8994	100	87.9961	85.2141
97.6848	99.8987	100	87.9955	85.0926
98.2067	99.8983	100	87.9941	84.8172
98.536	99.899	100	87.9942	84.8319
98.7629	99.8993	99.6405	87.9935	84.7006
98.1367	99.8988	99.2017	87.9923	84.4684
99.38	97.7405	97.86	85.7718	82.1318
100	99.9016	100	86.371	82.6857
99.8638	99.9017	100	86.3552	82.4726
98.8425	99.9023	100	86.8333	83.0033
99.1034	99.9021	100	87.0942	83.2693
99.268	99.9028	100	87.2596	83.5807
99.3815	99.9032	100	87.3727	83.6217
99.4644	99.9035	100	87.4556	83.7035
95.2904	97.5241	97.36	85.5729	82.1503
94.3601	99.9047	100	87.9927	84.5361
96.7289	99.9046	100	87.9918	84.3687
97.6851	99.9041	100	87.9911	84.2175
98.2068	99.9042	100	87.9918	84.353
98.536	99.9043	100	87.9921	84.4149
98.7629	99.904	100	87.9928	84.5572
98.9289	99.9035	100	87.9925	84.5045
99.9	97.6262	98.02	86.8978	83.5688
100	99.9068	100	87.994	84.7918
100	99.9067	100	87.994	84.7917
100	99.9072	100	87.9944	84.8895
100	99.9064	100	87.9947	84.9495
100	99.9058	100	87.9948	84.9672
100	99.9059	100	87.9955	85.1063
100	99.9061	100	87.9962	85.2479
99.9497	97.6268	98.9648	85.6362	82.8798
100	99.9071	100	87.9962	85.2363
100	99.9065	100	87.7752	84.9586
100	99.9063	100	86.8389	84.1241
100	99.9064	100	87.1003	84.482
100	99.9066	100	87.2651	84.6803
100	99.9056	100	87.3779	84.6675
100	99.9043	100	87.4605	84.6723
			83.3951	85.0837
			85.1841	86.6943
			86.3611	87.7349
			86.8389	88.1157
			87.0998	88.382
			87.2639	88.4396
			87.3774	88.5571
			87.2019	88.4505
			85.7573	87.2258
			87.9979	89.5845
			87.9969	89.3754
			87.9964	89.2788
			87.9953	89.06
			87.9954	89.0716
			87.6353	88.6077
			87.4383	88.2271
			85.8535	86.5501
			87.9933	88.6539
			87.9925	88.4963
			87.9927	88.5382
			87.9927	88.5423
			87.9933	88.659
			87.993	88.6014
			87.993	88.6005
			85.3543	86.2237
			87.9942	88.8366
			87.9935	88.7035
			87.993	88.5834
			87.9935	88.691
			87.9937	88.7402
			87.9943	88.8533
			87.9941	88.8114
			86.0147	86.9584
			87.9952	89.0398
			87.9952	89.0397
			87.9956	89.1174
			87.9958	89.1651
			87.9959	89.1792
			87.9965	89.2897
			87.997	89.4022
			86.9618	88.3607
			87.997	89.393
			87.9968	89.3477
			87.9972	89.429
			87.9975	89.5062
			87.9977	89.5329
			87.9972	89.4325
			87.9969	89.3704

## Sheet: Panel_d_Egocentric_bars_long
model	score_%
hcDRQN	99.9799
hcDRQN	100
hcDRQN	100
hcDRQN	100
hcDRQN	100
hcDRQN	100
hcDRQN	100
hcDRQN	100
hcDRQN	99.94
hcDRQN	100
hcDRQN	100
hcDRQN	100
hcDRQN	100
hcDRQN	100
hcDRQN	100
hcDRQN	100
hcDRQN	92.3902
hcDRQN	97.1835
hcDRQN	98.3643
hcDRQN	98.8424
hcDRQN	99.1034
hcDRQN	99.268
hcDRQN	99.3815
hcDRQN	99.4644
hcDRQN	99.96
hcDRQN	100
hcDRQN	100
hcDRQN	100
hcDRQN	100
hcDRQN	100
hcDRQN	100
hcDRQN	100
hcDRQN	99.9
hcDRQN	100
hcDRQN	100
hcDRQN	100
hcDRQN	100
hcDRQN	100
hcDRQN	100
hcDRQN	100
hcDRQN	99.94
hcDRQN	100
hcDRQN	100
hcDRQN	100
hcDRQN	100
hcDRQN	100
hcDRQN	100
hcDRQN	100
hcDRQN	100
hcDRQN	100
hcDRQN	100
hcDRQN	100
hcDRQN	100
hcDRQN	100
hcDRQN	100
hcDRQN	100
hcDRQN	99.9949
hcDRQN	100
hcDRQN	100
hcDRQN	100
hcDRQN	100
hcDRQN	100
hcDRQN	100
hcDRQN	100
hcDRQN	99.9799
hcDRQN	100
hcDRQN	100
hcDRQN	100
hcDRQN	100
hcDRQN	100
hcDRQN	100
hcDRQN	100
hcDRQN	100
hcDRQN	100
hcDRQN	100
hcDRQN	100
hcDRQN	100
hcDRQN	100
hcDRQN	100
hcDRQN	100
hcDRQN	100
hcDRQN	100
hcDRQN	100
hcDRQN	100
hcDRQN	100
hcDRQN	100
hcDRQN	100
hcDRQN	100
hcDRQN	100
hcDRQN	100
hcDRQN	100
hcDRQN	100
hcDRQN	100
hcDRQN	100
hcDRQN	100
hcDRQN	100
hcDRQN	99.94
hcDRQN	100
hcDRQN	100
hcDRQN	100
hcDRQN	100
hcDRQN	100
hcDRQN	100
hcDRQN	100
hcDRQN	99.3256
hcDRQN	97.1844
hcDRQN	98.3645
hcDRQN	98.8422
hcDRQN	99.1034
hcDRQN	99.268
hcDRQN	99.3814
hcDRQN	99.4644
hcDRQN	99.92
hcDRQN	100
hcDRQN	100
hcDRQN	100
hcDRQN	100
hcDRQN	100
hcDRQN	100
hcDRQN	100
hcDRQN	99.96
hcDRQN	100
hcDRQN	100
hcDRQN	100
hcDRQN	100
hcDRQN	100
hcDRQN	100
hcDRQN	100
hcDRQN	99.92
hcDRQN	100
hcDRQN	100
hcDRQN	100
hcDRQN	100
hcDRQN	100
hcDRQN	100
hcDRQN	100
hcDRQN	99.94
hcDRQN	100
hcDRQN	100
hcDRQN	100
hcDRQN	100
hcDRQN	100
hcDRQN	100
hcDRQN	100
hcDRQN	98.12
hcDRQN	100
hcDRQN	100
hcDRQN	100
hcDRQN	100
hcDRQN	100
hcDRQN	100
hcDRQN	100
hcDRQN	99.0955
hcDRQN	100
hcDRQN	100
hcDRQN	100
hcDRQN	100
hcDRQN	100
hcDRQN	100
hcDRQN	100
hcDRQN	91.9008
hcDRQN	97.1863
hcDRQN	98.3644
hcDRQN	98.8422
hcDRQN	99.1034
hcDRQN	99.268
hcDRQN	99.3814
hcDRQN	89.0166
hcDRQN	99.88
hcDRQN	100
hcDRQN	100
hcDRQN	100
hcDRQN	99.8024
hcDRQN	99.268
hcDRQN	99.3815
hcDRQN	98.6684
hcDRQN	99.2764
hcDRQN	100
hcDRQN	100
hcDRQN	100
hcDRQN	100
hcDRQN	100
hcDRQN	100
hcDRQN	100
hcDRQN	98.86
hcDRQN	100
hcDRQN	100
hcDRQN	100
hcDRQN	100
hcDRQN	100
hcDRQN	100
hcDRQN	100
hcDRQN	83.1042
hcDRQN	97.186
hcDRQN	98.364
hcDRQN	98.8423
hcDRQN	99.1033
hcDRQN	99.268
hcDRQN	99.3815
hcDRQN	99.4644
hcDRQN	71.4673
hcDRQN	94.3713
hcDRQN	96.7285
hcDRQN	97.6848
hcDRQN	98.2067
hcDRQN	98.536
hcDRQN	98.7629
hcDRQN	98.1367
hcDRQN	99.38
hcDRQN	100
hcDRQN	99.8638
hcDRQN	98.8425
hcDRQN	99.1034
hcDRQN	99.268
hcDRQN	99.3815
hcDRQN	99.4644
hcDRQN	95.2904
hcDRQN	94.3601
hcDRQN	96.7289
hcDRQN	97.6851
hcDRQN	98.2068
hcDRQN	98.536
hcDRQN	98.7629
hcDRQN	98.9289
hcDRQN	99.9
hcDRQN	100
hcDRQN	100
hcDRQN	100
hcDRQN	100
hcDRQN	100
hcDRQN	100
hcDRQN	100
hcDRQN	99.9497
hcDRQN	100
hcDRQN	100
hcDRQN	100
hcDRQN	100
hcDRQN	100
hcDRQN	100
hcDRQN	100
fixedRNN	97.84
fixedRNN	100
fixedRNN	100
fixedRNN	100
fixedRNN	100
fixedRNN	100
fixedRNN	100
fixedRNN	100
fixedRNN	97.62
fixedRNN	100
fixedRNN	100
fixedRNN	100
fixedRNN	100
fixedRNN	100
fixedRNN	100
fixedRNN	100
fixedRNN	97.84
fixedRNN	100
fixedRNN	100
fixedRNN	100
fixedRNN	100
fixedRNN	100
fixedRNN	100
fixedRNN	100
fixedRNN	97.62
fixedRNN	100
fixedRNN	100
fixedRNN	100
fixedRNN	100
fixedRNN	100
fixedRNN	100
fixedRNN	100
fixedRNN	97.72
fixedRNN	100
fixedRNN	100
fixedRNN	100
fixedRNN	100
fixedRNN	100
fixedRNN	100
fixedRNN	100
fixedRNN	97.72
fixedRNN	100
fixedRNN	100
fixedRNN	100
fixedRNN	100
fixedRNN	100
fixedRNN	100
fixedRNN	100
fixedRNN	97.7333
fixedRNN	99.8935
fixedRNN	99.8928
fixedRNN	99.8918
fixedRNN	99.8925
fixedRNN	99.8925
fixedRNN	99.8928
fixedRNN	99.8925
fixedRNN	97.5119
fixedRNN	99.8922
fixedRNN	99.8922
fixedRNN	99.8921
fixedRNN	99.8911
fixedRNN	99.8903
fixedRNN	99.8901
fixedRNN	99.89
fixedRNN	97.7306
fixedRNN	99.8898
fixedRNN	99.8897
fixedRNN	99.8891
fixedRNN	99.8892
fixedRNN	99.889
fixedRNN	99.8873
fixedRNN	99.8875
fixedRNN	97.5079
fixedRNN	99.8887
fixedRNN	99.889
fixedRNN	99.8886
fixedRNN	99.8885
fixedRNN	99.889
fixedRNN	99.889
fixedRNN	99.8886
fixedRNN	97.6083
fixedRNN	99.8886
fixedRNN	99.8888
fixedRNN	99.8887
fixedRNN	99.8892
fixedRNN	99.8897
fixedRNN	99.8895
fixedRNN	99.8903
fixedRNN	97.6078
fixedRNN	99.887
fixedRNN	99.8865
fixedRNN	99.8873
fixedRNN	99.8875
fixedRNN	99.8869
fixedRNN	99.8862
fixedRNN	99.8869
fixedRNN	97.7412
fixedRNN	99.9012
fixedRNN	99.9018
fixedRNN	99.9011
fixedRNN	99.9013
fixedRNN	99.9013
fixedRNN	99.9011
fixedRNN	99.9015
fixedRNN	97.5223
fixedRNN	99.9032
fixedRNN	99.9037
fixedRNN	99.9042
fixedRNN	99.9043
fixedRNN	99.9035
fixedRNN	99.9036
fixedRNN	99.9032
fixedRNN	97.7423
fixedRNN	99.903
fixedRNN	99.9034
fixedRNN	99.9045
fixedRNN	99.905
fixedRNN	99.9055
fixedRNN	99.9056
fixedRNN	99.9054
fixedRNN	97.5265
fixedRNN	99.9075
fixedRNN	99.9077
fixedRNN	99.9077
fixedRNN	99.9076
fixedRNN	99.9076
fixedRNN	99.9084
fixedRNN	99.9089
fixedRNN	97.6286
fixedRNN	99.9093
fixedRNN	99.9098
fixedRNN	99.9099
fixedRNN	99.91
fixedRNN	99.9094
fixedRNN	99.9092
fixedRNN	99.9093
fixedRNN	97.6285
fixedRNN	99.9085
fixedRNN	99.9082
fixedRNN	99.9077
fixedRNN	99.9074
fixedRNN	99.9068
fixedRNN	99.9068
fixedRNN	99.9069
fixedRNN	97.7353
fixedRNN	99.8946
fixedRNN	99.8943
fixedRNN	99.8937
fixedRNN	99.8923
fixedRNN	99.8923
fixedRNN	99.8932
fixedRNN	99.8937
fixedRNN	97.5114
fixedRNN	99.8924
fixedRNN	99.8923
fixedRNN	99.8921
fixedRNN	99.8919
fixedRNN	99.8923
fixedRNN	99.8926
fixedRNN	99.893
fixedRNN	97.7281
fixedRNN	99.8884
fixedRNN	99.8884
fixedRNN	99.8884
fixedRNN	99.8885
fixedRNN	99.8883
fixedRNN	99.8872
fixedRNN	99.8865
fixedRNN	97.5055
fixedRNN	99.8845
fixedRNN	99.8847
fixedRNN	99.8844
fixedRNN	99.8839
fixedRNN	99.8835
fixedRNN	99.883
fixedRNN	99.8836
fixedRNN	97.6032
fixedRNN	99.8833
fixedRNN	99.8827
fixedRNN	99.8815
fixedRNN	99.881
fixedRNN	99.8813
fixedRNN	99.8809
fixedRNN	99.8818
fixedRNN	97.6
fixedRNN	99.8809
fixedRNN	99.8813
fixedRNN	99.8815
fixedRNN	99.8823
fixedRNN	99.8822
fixedRNN	99.8825
fixedRNN	99.8823
fixedRNN	97.7385
fixedRNN	99.8989
fixedRNN	99.8988
fixedRNN	99.8987
fixedRNN	99.8982
fixedRNN	99.8982
fixedRNN	99.8972
fixedRNN	99.897
fixedRNN	97.5174
fixedRNN	99.8988
fixedRNN	99.8994
fixedRNN	99.8987
fixedRNN	99.8983
fixedRNN	99.899
fixedRNN	99.8993
fixedRNN	99.8988
fixedRNN	97.7405
fixedRNN	99.9016
fixedRNN	99.9017
fixedRNN	99.9023
fixedRNN	99.9021
fixedRNN	99.9028
fixedRNN	99.9032
fixedRNN	99.9035
fixedRNN	97.5241
fixedRNN	99.9047
fixedRNN	99.9046
fixedRNN	99.9041
fixedRNN	99.9042
fixedRNN	99.9043
fixedRNN	99.904
fixedRNN	99.9035
fixedRNN	97.6262
fixedRNN	99.9068
fixedRNN	99.9067
fixedRNN	99.9072
fixedRNN	99.9064
fixedRNN	99.9058
fixedRNN	99.9059
fixedRNN	99.9061
fixedRNN	97.6268
fixedRNN	99.9071
fixedRNN	99.9065
fixedRNN	99.9063
fixedRNN	99.9064
fixedRNN	99.9066
fixedRNN	99.9056
fixedRNN	99.9043
hcDQN	99.005
hcDQN	100
hcDQN	100
hcDQN	100
hcDQN	100
hcDQN	100
hcDQN	100
hcDQN	100
hcDQN	97.94
hcDQN	99.0472
hcDQN	98.3643
hcDQN	98.8424
hcDQN	99.1033
hcDQN	99.268
hcDQN	99.3815
hcDQN	99.4644
hcDQN	99.3333
hcDQN	100
hcDQN	100
hcDQN	100
hcDQN	100
hcDQN	100
hcDQN	100
hcDQN	100
hcDQN	96
hcDQN	100
hcDQN	100
hcDQN	100
hcDQN	100
hcDQN	100
hcDQN	100
hcDQN	100
hcDQN	97.94
hcDQN	100
hcDQN	100
hcDQN	100
hcDQN	100
hcDQN	100
hcDQN	100
hcDQN	100
hcDQN	94.0087
hcDQN	97.1838
hcDQN	98.3643
hcDQN	98.8424
hcDQN	99.1033
hcDQN	99.2679
hcDQN	99.3815
hcDQN	99.4644
hcDQN	96.28
hcDQN	100
hcDQN	100
hcDQN	100
hcDQN	100
hcDQN	100
hcDQN	100
hcDQN	100
hcDQN	99.3198
hcDQN	100
hcDQN	100
hcDQN	100
hcDQN	100
hcDQN	100
hcDQN	100
hcDQN	100
hcDQN	98.6834
hcDQN	100
hcDQN	100
hcDQN	100
hcDQN	100
hcDQN	100
hcDQN	100
hcDQN	100
hcDQN	96.3007
hcDQN	97.1855
hcDQN	98.3646
hcDQN	98.8425
hcDQN	99.1034
hcDQN	99.268
hcDQN	99.3815
hcDQN	99.4644
hcDQN	94.8291
hcDQN	97.1844
hcDQN	98.3647
hcDQN	98.8424
hcDQN	99.0392
hcDQN	98.5359
hcDQN	97.4627
hcDQN	97.3221
hcDQN	96.6097
hcDQN	97.1842
hcDQN	98.3645
hcDQN	98.8425
hcDQN	99.1033
hcDQN	99.268
hcDQN	99.3815
hcDQN	99.4644
hcDQN	96.46
hcDQN	100
hcDQN	100
hcDQN	100
hcDQN	100
hcDQN	100
hcDQN	100
hcDQN	100
hcDQN	98.5628
hcDQN	100
hcDQN	100
hcDQN	100
hcDQN	100
hcDQN	100
hcDQN	100
hcDQN	100
hcDQN	76.8018
hcDQN	91.5533
hcDQN	95.0926
hcDQN	96.5275
hcDQN	97.3102
hcDQN	97.8041
hcDQN	98.1444
hcDQN	98.3933
hcDQN	97.78
hcDQN	100
hcDQN	100
hcDQN	100
hcDQN	100
hcDQN	100
hcDQN	100
hcDQN	99.6218
hcDQN	97.96
hcDQN	100
hcDQN	100
hcDQN	100
hcDQN	100
hcDQN	100
hcDQN	100
hcDQN	100
hcDQN	97.96
hcDQN	100
hcDQN	100
hcDQN	100
hcDQN	100
hcDQN	100
hcDQN	100
hcDQN	100
hcDQN	95.68
hcDQN	100
hcDQN	100
hcDQN	100
hcDQN	100
hcDQN	100
hcDQN	100
hcDQN	100
hcDQN	96.4422
hcDQN	100
hcDQN	100
hcDQN	100
hcDQN	100
hcDQN	100
hcDQN	100
hcDQN	100
hcDQN	97.78
hcDQN	98.3791
hcDQN	98.3644
hcDQN	98.8422
hcDQN	99.1034
hcDQN	99.268
hcDQN	99.3814
hcDQN	89.0166
hcDQN	96.37
hcDQN	100
hcDQN	100
hcDQN	100
hcDQN	100
hcDQN	100
hcDQN	100
hcDQN	99.2
hcDQN	98.9045
hcDQN	100
hcDQN	100
hcDQN	100
hcDQN	100
hcDQN	100
hcDQN	100
hcDQN	100
hcDQN	97.64
hcDQN	100
hcDQN	99.7229
hcDQN	98.8424
hcDQN	99.1034
hcDQN	99.268
hcDQN	99.3815
hcDQN	99.4644
hcDQN	95.3951
hcDQN	97.186
hcDQN	98.364
hcDQN	98.8423
hcDQN	99.1033
hcDQN	99.268
hcDQN	99.3815
hcDQN	99.2057
hcDQN	97.76
hcDQN	100
hcDQN	100
hcDQN	100
hcDQN	100
hcDQN	100
hcDQN	99.6405
hcDQN	99.2017
hcDQN	97.86
hcDQN	100
hcDQN	100
hcDQN	100
hcDQN	100
hcDQN	100
hcDQN	100
hcDQN	100
hcDQN	97.36
hcDQN	100
hcDQN	100
hcDQN	100
hcDQN	100
hcDQN	100
hcDQN	100
hcDQN	100
hcDQN	98.02
hcDQN	100
hcDQN	100
hcDQN	100
hcDQN	100
hcDQN	100
hcDQN	100
hcDQN	100
hcDQN	98.9648
hcDQN	100
hcDQN	100
hcDQN	100
hcDQN	100
hcDQN	100
hcDQN	100
hcDQN	100
ML-SI	87.0038
ML-SI	87.9981
ML-SI	87.9976
ML-SI	87.9972
ML-SI	87.9972
ML-SI	87.9968
ML-SI	87.9968
ML-SI	87.9971
ML-SI	85.9379
ML-SI	87.0457
ML-SI	86.3622
ML-SI	86.8397
ML-SI	87.0997
ML-SI	87.2644
ML-SI	87.3775
ML-SI	87.4597
ML-SI	86.9899
ML-SI	87.9948
ML-SI	87.9942
ML-SI	87.9943
ML-SI	87.9944
ML-SI	87.9948
ML-SI	87.9946
ML-SI	87.9946
ML-SI	85.9956
ML-SI	87.9955
ML-SI	87.995
ML-SI	87.9945
ML-SI	87.9949
ML-SI	87.9951
ML-SI	87.9956
ML-SI	87.9954
ML-SI	85.9359
ML-SI	87.9963
ML-SI	87.9963
ML-SI	87.9966
ML-SI	87.9968
ML-SI	87.9968
ML-SI	87.9973
ML-SI	87.9977
ML-SI	82.2067
ML-SI	85.184
ML-SI	86.362
ML-SI	86.8403
ML-SI	87.1015
ML-SI	87.2662
ML-SI	87.3793
ML-SI	87.462
ML-SI	87.0038
ML-SI	87.9981
ML-SI	87.9976
ML-SI	87.9972
ML-SI	87.9972
ML-SI	87.9968
ML-SI	87.9968
ML-SI	87.9971
ML-SI	85.9379
ML-SI	87.0457
ML-SI	86.3622
ML-SI	86.8397
ML-SI	87.0997
ML-SI	87.2644
ML-SI	87.3775
ML-SI	87.4597
ML-SI	86.9899
ML-SI	87.9948
ML-SI	87.9942
ML-SI	87.9943
ML-SI	87.9944
ML-SI	87.9948
ML-SI	87.9946
ML-SI	87.9946
ML-SI	85.9956
ML-SI	87.9955
ML-SI	87.995
ML-SI	87.9945
ML-SI	87.9949
ML-SI	87.9951
ML-SI	87.9956
ML-SI	87.9954
ML-SI	85.9359
ML-SI	87.9963
ML-SI	87.9963
ML-SI	87.9966
ML-SI	87.9968
ML-SI	87.9968
ML-SI	87.9973
ML-SI	87.9977
ML-SI	82.2067
ML-SI	85.184
ML-SI	86.362
ML-SI	86.8403
ML-SI	87.1015
ML-SI	87.2662
ML-SI	87.3793
ML-SI	87.462
ML-SI	87.0748
ML-SI	90.6772
ML-SI	90.5873
ML-SI	90.5234
ML-SI	90.527
ML-SI	90.4568
ML-SI	90.4594
ML-SI	90.5049
ML-SI	87.9697
ML-SI	90.7276
ML-SI	90.5904
ML-SI	90.5271
ML-SI	90.3836
ML-SI	90.3913
ML-SI	90.3228
ML-SI	90.2018
ML-SI	87.5011
ML-SI	90.1173
ML-SI	90.014
ML-SI	90.0415
ML-SI	90.0442
ML-SI	90.1207
ML-SI	90.0829
ML-SI	90.0823
ML-SI	85.5629
ML-SI	87.4235
ML-SI	88.5145
ML-SI	88.9136
ML-SI	89.2451
ML-SI	89.4419
ML-SI	89.6296
ML-SI	89.6851
ML-SI	85.1339
ML-SI	87.5568
ML-SI	88.735
ML-SI	89.2638
ML-SI	89.5559
ML-SI	88.9978
ML-SI	88.0095
ML-SI	87.9302
ML-SI	87.2136
ML-SI	87.7878
ML-SI	88.937
ML-SI	89.4682
ML-SI	89.7796
ML-SI	89.9617
ML-SI	90.0094
ML-SI	90.0516
ML-SI	82.4429
ML-SI	84.69
ML-SI	84.6037
ML-SI	84.5423
ML-SI	84.5458
ML-SI	84.4784
ML-SI	84.4809
ML-SI	84.5245
ML-SI	83.2264
ML-SI	84.7384
ML-SI	84.6067
ML-SI	84.5459
ML-SI	84.4081
ML-SI	84.4154
ML-SI	84.3497
ML-SI	84.2335
ML-SI	61.8151
ML-SI	75.7062
ML-SI	79.1466
ML-SI	80.6072
ML-SI	81.3923
ML-SI	81.9597
ML-SI	82.2638
ML-SI	82.512
ML-SI	82.0645
ML-SI	84.2674
ML-SI	84.1836
ML-SI	84.108
ML-SI	84.1758
ML-SI	84.2067
ML-SI	84.278
ML-SI	83.8733
ML-SI	82.2916
ML-SI	84.3954
ML-SI	84.3953
ML-SI	84.4442
ML-SI	84.4743
ML-SI	84.4831
ML-SI	84.5527
ML-SI	84.6236
ML-SI	82.5796
ML-SI	84.6178
ML-SI	84.5893
ML-SI	84.6405
ML-SI	84.689
ML-SI	84.7059
ML-SI	84.6427
ML-SI	84.6035
ML-SI	84.758
ML-SI	87.9969
ML-SI	87.996
ML-SI	87.9954
ML-SI	87.9955
ML-SI	87.9948
ML-SI	87.9948
ML-SI	87.9952
ML-SI	84.4389
ML-SI	87.9974
ML-SI	87.9961
ML-SI	87.9955
ML-SI	87.9941
ML-SI	87.9942
ML-SI	87.9935
ML-SI	87.9923
ML-SI	85.7718
ML-SI	86.371
ML-SI	86.3552
ML-SI	86.8333
ML-SI	87.0942
ML-SI	87.2596
ML-SI	87.3727
ML-SI	87.4556
ML-SI	85.5729
ML-SI	87.9927
ML-SI	87.9918
ML-SI	87.9911
ML-SI	87.9918
ML-SI	87.9921
ML-SI	87.9928
ML-SI	87.9925
ML-SI	86.8978
ML-SI	87.994
ML-SI	87.994
ML-SI	87.9944
ML-SI	87.9947
ML-SI	87.9948
ML-SI	87.9955
ML-SI	87.9962
ML-SI	85.6362
ML-SI	87.9962
ML-SI	87.7752
ML-SI	86.8389
ML-SI	87.1003
ML-SI	87.2651
ML-SI	87.3779
ML-SI	87.4605
ML-SI	83.3951
ML-SI	85.1841
ML-SI	86.3611
ML-SI	86.8389
ML-SI	87.0998
ML-SI	87.2639
ML-SI	87.3774
ML-SI	87.2019
ML-SI	85.7573
ML-SI	87.9979
ML-SI	87.9969
ML-SI	87.9964
ML-SI	87.9953
ML-SI	87.9954
ML-SI	87.6353
ML-SI	87.4383
ML-SI	85.8535
ML-SI	87.9933
ML-SI	87.9925
ML-SI	87.9927
ML-SI	87.9927
ML-SI	87.9933
ML-SI	87.993
ML-SI	87.993
ML-SI	85.3543
ML-SI	87.9942
ML-SI	87.9935
ML-SI	87.993
ML-SI	87.9935
ML-SI	87.9937
ML-SI	87.9943
ML-SI	87.9941
ML-SI	86.0147
ML-SI	87.9952
ML-SI	87.9952
ML-SI	87.9956
ML-SI	87.9958
ML-SI	87.9959
ML-SI	87.9965
ML-SI	87.997
ML-SI	86.9618
ML-SI	87.997
ML-SI	87.9968
ML-SI	87.9972
ML-SI	87.9975
ML-SI	87.9977
ML-SI	87.9972
ML-SI	87.9969
ML-EWC	81.0038
ML-EWC	81.9981
ML-EWC	81.9976
ML-EWC	81.9972
ML-EWC	81.9972
ML-EWC	81.9968
ML-EWC	81.9968
ML-EWC	81.9971
ML-EWC	79.9379
ML-EWC	81.0457
ML-EWC	80.3622
ML-EWC	80.8397
ML-EWC	81.0997
ML-EWC	81.2644
ML-EWC	81.3775
ML-EWC	81.4597
ML-EWC	80.9899
ML-EWC	81.9948
ML-EWC	81.9942
ML-EWC	81.9943
ML-EWC	81.9944
ML-EWC	81.9948
ML-EWC	81.9946
ML-EWC	81.9946
ML-EWC	79.9956
ML-EWC	81.9955
ML-EWC	81.995
ML-EWC	81.9945
ML-EWC	81.9949
ML-EWC	81.9951
ML-EWC	81.9956
ML-EWC	81.9954
ML-EWC	79.9359
ML-EWC	81.9963
ML-EWC	81.9963
ML-EWC	81.9966
ML-EWC	81.9968
ML-EWC	81.9968
ML-EWC	81.9973
ML-EWC	81.9977
ML-EWC	76.2067
ML-EWC	79.184
ML-EWC	80.362
ML-EWC	80.8403
ML-EWC	81.1015
ML-EWC	81.2662
ML-EWC	81.3793
ML-EWC	81.462
ML-EWC	81.0038
ML-EWC	81.9981
ML-EWC	81.9976
ML-EWC	81.9972
ML-EWC	81.9972
ML-EWC	81.9968
ML-EWC	81.9968
ML-EWC	81.9971
ML-EWC	79.9379
ML-EWC	81.0457
ML-EWC	80.3622
ML-EWC	80.8397
ML-EWC	81.0997
ML-EWC	81.2644
ML-EWC	81.3775
ML-EWC	81.4597
ML-EWC	80.9899
ML-EWC	81.9948
ML-EWC	81.9942
ML-EWC	81.9943
ML-EWC	81.9944
ML-EWC	81.9948
ML-EWC	81.9946
ML-EWC	81.9946
ML-EWC	79.9956
ML-EWC	81.9955
ML-EWC	81.995
ML-EWC	81.9945
ML-EWC	81.9949
ML-EWC	81.9951
ML-EWC	81.9956
ML-EWC	81.9954
ML-EWC	79.9359
ML-EWC	81.9963
ML-EWC	81.9963
ML-EWC	81.9966
ML-EWC	81.9968
ML-EWC	81.9968
ML-EWC	81.9973
ML-EWC	81.9977
ML-EWC	76.2067
ML-EWC	79.184
ML-EWC	80.362
ML-EWC	80.8403
ML-EWC	81.1015
ML-EWC	81.2662
ML-EWC	81.3793
ML-EWC	81.462
ML-EWC	72.8736
ML-EWC	76.3609
ML-EWC	76.1829
ML-EWC	76.0562
ML-EWC	76.0633
ML-EWC	75.9243
ML-EWC	75.9296
ML-EWC	76.0195
ML-EWC	73.6264
ML-EWC	76.4605
ML-EWC	76.189
ML-EWC	76.0636
ML-EWC	75.7794
ML-EWC	75.7946
ML-EWC	75.659
ML-EWC	75.4195
ML-EWC	72.6591
ML-EWC	75.2521
ML-EWC	75.0476
ML-EWC	75.102
ML-EWC	75.1073
ML-EWC	75.2588
ML-EWC	75.184
ML-EWC	75.1828
ML-EWC	70.8326
ML-EWC	72.6757
ML-EWC	73.6812
ML-EWC	74.0031
ML-EWC	74.4038
ML-EWC	74.6322
ML-EWC	74.8926
ML-EWC	74.9212
ML-EWC	70.4516
ML-EWC	72.9397
ML-EWC	74.1177
ML-EWC	74.6965
ML-EWC	75.0193
ML-EWC	74.4702
ML-EWC	73.553
ML-EWC	73.546
ML-EWC	72.8253
ML-EWC	73.3977
ML-EWC	74.5177
ML-EWC	75.1012
ML-EWC	75.4622
ML-EWC	75.6615
ML-EWC	75.6446
ML-EWC	75.6469
ML-EWC	69.601
ML-EWC	71.9386
ML-EWC	71.9215
ML-EWC	71.9094
ML-EWC	71.9101
ML-EWC	71.8967
ML-EWC	71.8972
ML-EWC	71.9058
ML-EWC	70.4962
ML-EWC	71.9482
ML-EWC	71.9221
ML-EWC	71.9101
ML-EWC	71.8828
ML-EWC	71.8842
ML-EWC	71.8712
ML-EWC	71.8482
ML-EWC	49.4766
ML-EWC	63.386
ML-EWC	66.906
ML-EWC	68.3454
ML-EWC	69.1284
ML-EWC	69.6369
ML-EWC	69.9701
ML-EWC	70.2188
ML-EWC	69.6383
ML-EWC	71.8549
ML-EWC	71.8383
ML-EWC	71.8234
ML-EWC	71.8368
ML-EWC	71.8429
ML-EWC	71.857
ML-EWC	71.4736
ML-EWC	69.8276
ML-EWC	71.8803
ML-EWC	71.8803
ML-EWC	71.8899
ML-EWC	71.8959
ML-EWC	71.8977
ML-EWC	71.9114
ML-EWC	71.9255
ML-EWC	69.8847
ML-EWC	71.9243
ML-EWC	71.9187
ML-EWC	71.9288
ML-EWC	71.9384
ML-EWC	71.9418
ML-EWC	71.9292
ML-EWC	71.9215
ML-EWC	82.3662
ML-EWC	85.3807
ML-EWC	85.2082
ML-EWC	85.0854
ML-EWC	85.0923
ML-EWC	84.9576
ML-EWC	84.9627
ML-EWC	85.0499
ML-EWC	81.7701
ML-EWC	85.4772
ML-EWC	85.2141
ML-EWC	85.0926
ML-EWC	84.8172
ML-EWC	84.8319
ML-EWC	84.7006
ML-EWC	84.4684
ML-EWC	82.1318
ML-EWC	82.6857
ML-EWC	82.4726
ML-EWC	83.0033
ML-EWC	83.2693
ML-EWC	83.5807
ML-EWC	83.6217
ML-EWC	83.7035
ML-EWC	82.1503
ML-EWC	84.5361
ML-EWC	84.3687
ML-EWC	84.2175
ML-EWC	84.353
ML-EWC	84.4149
ML-EWC	84.5572
ML-EWC	84.5045
ML-EWC	83.5688
ML-EWC	84.7918
ML-EWC	84.7917
ML-EWC	84.8895
ML-EWC	84.9495
ML-EWC	84.9672
ML-EWC	85.1063
ML-EWC	85.2479
ML-EWC	82.8798
ML-EWC	85.2363
ML-EWC	84.9586
ML-EWC	84.1241
ML-EWC	84.482
ML-EWC	84.6803
ML-EWC	84.6675
ML-EWC	84.6723
ML-EWC	85.0837
ML-EWC	86.6943
ML-EWC	87.7349
ML-EWC	88.1157
ML-EWC	88.382
ML-EWC	88.4396
ML-EWC	88.5571
ML-EWC	88.4505
ML-EWC	87.2258
ML-EWC	89.5845
ML-EWC	89.3754
ML-EWC	89.2788
ML-EWC	89.06
ML-EWC	89.0716
ML-EWC	88.6077
ML-EWC	88.2271
ML-EWC	86.5501
ML-EWC	88.6539
ML-EWC	88.4963
ML-EWC	88.5382
ML-EWC	88.5423
ML-EWC	88.659
ML-EWC	88.6014
ML-EWC	88.6005
ML-EWC	86.2237
ML-EWC	88.8366
ML-EWC	88.7035
ML-EWC	88.5834
ML-EWC	88.691
ML-EWC	88.7402
ML-EWC	88.8533
ML-EWC	88.8114
ML-EWC	86.9584
ML-EWC	89.0398
ML-EWC	89.0397
ML-EWC	89.1174
ML-EWC	89.1651
ML-EWC	89.1792
ML-EWC	89.2897
ML-EWC	89.4022
ML-EWC	88.3607
ML-EWC	89.393
ML-EWC	89.3477
ML-EWC	89.429
ML-EWC	89.5062
ML-EWC	89.5329
ML-EWC	89.4325
ML-EWC	89.3704

## Sheet: Panel_e_Allocentric_views
view	hcDQN_mean_%	hcDQN_sem_%	hcDRQN_mean_%	hcDRQN_sem_%
3x3	52.3883	0.516316	99.4849	0.0319134
5x5	52.3883	0.516316	99.4849	0.0319134
7x7	52.3883	0.516316	99.4849	0.0319134
Full view	99.6676	0.0423898	99.4849	0.0319134

## Sheet: Panel_e_Egocentric_views
view	hcDQN_mean_%	hcDQN_sem_%	hcDRQN_mean_%	hcDRQN_sem_%
3x3	98.1493	0.311142	98.7946	0.0837327
5x5	98.1493	0.311142	98.7946	0.0837327
7x7	98.1493	0.311142	98.7946	0.0837327
Full view	98.8062	0.20717	98.7946	0.0837327

## Sheet: Panel_f_Allocentric_timecourse
trial	hcDRQN_mean_%	hcDRQN_sem_%	hcDQN_mean_%	hcDQN_sem_%
0	84.4843	4.66014	86.4698	4.44196
1	63.8191	8.08377	56.0217	7.68424
2	58.8715	7.24447	40.7693	8.53559
3	60.5952	7.50671	38.6905	8.46786
4	61.1398	7.16121	42.9119	8.44391
5	64.6073	6.71124	43.9272	8.51929
6	67.4048	6.34442	46.6667	8.51592
7	70.5002	5.88776	46.6964	8.534
8	73.265	5.49511	46.6468	8.55505
9	75.5008	5.17198	47.037	8.5863
10	77.5676	4.64794	47.3148	8.61025
11	79.287	4.18843	47.7087	8.6039
12	81.0443	3.83824	48.1026	8.60206
13	82.5381	3.53023	48.46	8.59927
14	83.7825	3.27649	48.7966	8.59261
15	84.8433	3.06171	49.0831	8.59196
16	85.7897	2.87313	49.3621	8.59346
17	86.6333	2.70196	49.6059	8.59868
18	87.1936	2.53014	49.9723	8.57611
19	87.8564	2.40081	50.4861	8.52528
20	88.4816	2.27679	51.1353	8.45322
21	89.0323	2.16737	51.7388	8.39175
22	89.5309	2.06883	52.4657	8.30334
23	89.8383	1.96246	53.1691	8.22341
24	90.1601	1.88309	53.9722	8.09235
25	90.363	1.85036	54.4085	7.92877
26	89.5023	1.99141	52.9569	7.65831
27	88.711	2.14464	51.1865	7.35136
28	88.0261	2.27903	49.4986	7.05755
29	87.5296	2.42336	47.9259	6.7845
30	87.1108	2.56581	46.4705	6.53365
31	86.8636	2.68045	45.0769	6.30423
32	86.7897	2.74551	43.982	6.04936
33	86.7631	2.80212	42.9537	5.81131
34	86.8081	2.81905	42.0951	5.57642
35	86.8981	2.82623	41.2828	5.35623
36	87.0308	2.83778	40.5019	5.15147
37	87.1572	2.85177	39.7252	4.96724
38	87.3197	2.84589	39.0011	4.8
39	87.6048	2.79419	38.3145	4.6436
40	87.9128	2.72472	37.6876	4.49786
41	88.2082	2.65768	37.0851	4.36137
42	88.4892	2.5944	36.5239	4.23614
43	88.7571	2.53413	36.0528	4.13399
44	89.0116	2.47681	35.6151	4.04282
45	89.2552	2.42223	35.195	3.96195
46	89.4905	2.36908	34.7902	3.89003
47	89.7114	2.31993	34.4011	3.82547
48	89.9092	2.27482	34.0169	3.7705
49	90.0792	2.23599	33.7089	3.73223
50	90.1515	2.20024	33.7453	3.69575
51	89.861	2.2723	34.0514	3.61439
52	89.5554	2.34963	34.4283	3.54912
53	89.2506	2.42367	34.8666	3.49002
54	88.9591	2.50658	35.3282	3.45116
55	88.6745	2.58868	35.8654	3.42381
56	88.4027	2.66784	36.4133	3.4062
57	88.1946	2.73429	36.9918	3.39913
58	88.0804	2.77393	37.5991	3.37871
59	87.9866	2.81143	38.186	3.36276
60	87.9673	2.82738	38.8234	3.34948
61	87.9237	2.84037	39.3904	3.33997
62	87.9713	2.8176	39.917	3.337
63	88.0354	2.80045	40.42	3.33825
64	88.1114	2.78648	40.982	3.33986
65	88.1853	2.7742	41.5568	3.3513
66	88.258	2.76335	42.1374	3.35398
67	88.3264	2.75462	42.7234	3.3569
68	88.3935	2.72589	43.3204	3.35219
69	88.5085	2.7044	43.9104	3.34689
70	88.6171	2.68512	44.488	3.34144
71	88.7302	2.66716	45.0045	3.33085
72	88.8404	2.65021	45.5003	3.32574
73	88.9594	2.62901	45.9756	3.33647
74	89.0615	2.61213	46.4107	3.31936
75	89.1368	2.60053	46.6455	3.29763
76	89.0788	2.62815	46.4143	3.26554
77	88.9618	2.66108	45.9473	3.21764
78	88.8902	2.68557	45.4545	3.1601
79	88.8619	2.70078	44.9868	3.10071
80	88.8333	2.71689	44.5486	3.04011
81	88.8878	2.71404	44.1216	2.98262
82	88.9438	2.71112	43.706	2.92796
83	88.9829	2.71274	43.2991	2.87575
84	88.9818	2.71051	42.9022	2.82584
85	89.0587	2.70029	42.512	2.77856
86	89.1463	2.68786	42.1345	2.73423
87	89.2332	2.67562	41.7646	2.69224
88	89.317	2.66439	41.4022	2.65246
89	89.3996	2.65342	41.0511	2.61469
90	89.4815	2.64263	40.7433	2.57547
91	89.5596	2.63312	40.4797	2.53901
92	89.6362	2.62422	40.1961	2.50494
93	89.7127	2.6152	39.9191	2.47368
94	89.787	2.60693	39.6483	2.44495
95	89.8587	2.59953	39.3726	2.41819
96	89.9298	2.59224	39.1702	2.39706
97	89.9824	2.56112	39.0059	2.36329
98	90.0674	2.53294	38.819	2.34859
99	90.1567	2.51381	38.7133	2.32449
100	90.2275	2.49861	38.7236	2.30815
101	90.1326	2.52492	38.8267	2.30622
102	90.0711	2.55055	39.0539	2.29635
103	90.043	2.56896	39.2878	2.29092
104	90.0161	2.58591	39.5469	2.28692
105	89.9997	2.60157	39.8063	2.28592
106	89.9683	2.62077	40.0609	2.2878
107	89.9793	2.63061	40.3571	2.28182
108	90.0102	2.62889	40.6474	2.27808
109	90.0405	2.62747	40.9468	2.27348
110	90.1209	2.60934	41.2418	2.27094
111	90.2099	2.58582	41.5604	2.27174
112	90.2725	2.56039	41.8587	2.27362
113	90.3336	2.53529	42.1512	2.27718
114	90.4082	2.51225	42.4553	2.28308
115	90.4915	2.49032	42.7532	2.29039
116	90.5732	2.46892	43.0455	2.29925
117	90.6539	2.4478	43.3334	2.30948
118	90.7334	2.42688	43.6171	2.32096
119	90.7966	2.40536	43.8923	2.33333
120	90.8589	2.38408	44.1634	2.34705
121	90.9349	2.36432	44.4309	2.36177
122	91.0098	2.34479	44.6902	2.37746
123	91.0834	2.32552	44.9464	2.39394
124	91.1556	2.3065	45.202	2.40442
125	91.1876	2.30403	45.3215	2.40377
126	91.1399	2.32562	45.2145	2.37862
127	91.0659	2.35224	45.0297	2.32825
128	91.0113	2.3755	44.8651	2.27569
129	90.9563	2.39907	44.6782	2.23827
130	90.8851	2.42695	44.5143	2.18883
131	90.8145	2.45485	44.3525	2.14136
132	90.7196	2.48314	44.1926	2.09548
133	90.6393	2.50771	44.0356	2.05143
134	90.5806	2.53013	43.8804	2.00933
135	90.5349	2.54934	43.728	1.96906
136	90.5332	2.55024	43.5785	1.93084
137	90.5474	2.54502	43.4327	1.89463
138	90.5616	2.54011	43.2884	1.86031
139	90.5752	2.53567	43.1558	1.82317
140	90.5947	2.5324	43.0261	1.78776
141	90.5904	2.52733	42.9103	1.75004
142	90.61	2.52455	42.7968	1.71417
143	90.6291	2.52213	42.6835	1.68036
144	90.6709	2.51192	42.5717	1.6484
145	90.7121	2.50207	42.416	1.61848
146	90.753	2.49239	42.3307	1.58561
147	90.7932	2.48304	42.2539	1.55615
148	90.8556	2.46619	42.1642	1.53481
149	90.917	2.44962	42.1022	1.50954
150	90.9721	2.43274	42.085	1.49187
151	90.96	2.44114	42.1014	1.48663
152	90.9484	2.44956	42.1432	1.48162
153	90.9368	2.4602	42.2318	1.47852
154	90.9478	2.46366	42.3527	1.48236
155	90.9497	2.46936	42.4846	1.49557
156	90.9517	2.47508	42.6307	1.50677
157	90.9535	2.481	42.7753	1.51946
158	90.9554	2.4869	42.8964	1.5368
159	90.9615	2.49333	43.0404	1.55575
160	90.9674	2.49987	43.1767	1.57455
161	90.9832	2.49724	43.3326	1.59012
162	90.9977	2.49171	43.4975	1.60723
163	91.0222	2.48705	43.66	1.62521
164	91.0568	2.48327	43.8006	1.64723
165	91.0707	2.47805	43.939	1.66987
166	91.1041	2.4747	44.0955	1.6901
167	91.1373	2.47144	44.2502	1.71093
168	91.1705	2.46817	44.4042	1.73234
169	91.2031	2.4651	44.5557	1.75418
170	91.2351	2.4623	44.7051	1.77654
171	91.2631	2.45912	44.8527	1.79936
172	91.2713	2.45819	45.0054	1.82088
173	91.3102	2.44587	45.1388	1.84021
174	91.3487	2.43372	45.2616	1.85385
175	91.3504	2.43282	45.3785	1.86254
176	91.3227	2.44244	45.2853	1.83296
177	91.3044	2.44994	45.2026	1.80259
178	91.2687	2.46336	45.1308	1.76521
179	91.229	2.47803	45.0462	1.7228
180	91.1852	2.49788	44.963	1.68144
181	91.1787	2.50809	44.9083	1.64071
182	91.1721	2.51299	44.8352	1.60321
183	91.1839	2.516	44.7543	1.5652
184	91.2045	2.51367	44.6805	1.52752
185	91.225	2.51144	44.6073	1.49087
186	91.2721	2.49795	44.5348	1.45535
187	91.3186	2.48464	44.4633	1.42111
188	91.3649	2.47139	44.3921	1.3882
189	91.4108	2.45827	44.3224	1.35637
190	91.4559	2.44537	44.2467	1.3269
191	91.5008	2.43254	44.1892	1.29598
192	91.545	2.41989	44.1326	1.26647
193	91.5802	2.40776	44.0766	1.23844
194	91.6149	2.39584	44.0209	1.21182
195	91.658	2.3835	43.966	1.18672
196	91.7006	2.37137	43.9291	1.16574
197	91.7427	2.35929	43.8833	1.14514
198	91.7885	2.34785	44.394	1.06964
199	91.8451	2.33759	45.4774	1.43589

## Sheet: Panel_f_Egocentric_timecourse
trial	hcDRQN_mean_%	hcDRQN_sem_%	hcDQN_mean_%	hcDQN_sem_%
0	92.7457	2.16232	52.7915	2.53961
1	92.4987	4.47401	93.6756	2.27953
2	94.6077	3.54742	98.3503	0.891952
3	96	2.46553	99.5556	0.429869
4	96.4444	1.90537	99.1111	0.859737
5	96.5714	1.69886	98.6667	1.28961
6	97.127	1.42078	98.8889	1.07467
7	97.5915	1.1725	98.5714	1.38172
8	97.8466	1.02502	98.75	1.20901
9	98.0382	0.914634	98.7222	1.08118
10	98.2018	0.816374	98.6481	1.02591
11	98.3139	0.747414	98.771	0.932645
12	98.3873	0.702817	98.6111	0.871298
13	98.4463	0.667112	98.4615	0.828948
14	98.5577	0.618212	98.3284	0.792905
15	98.6657	0.570362	98.4416	0.73767
16	98.7484	0.535543	98.5399	0.691357
17	98.8222	0.503407	98.6255	0.650761
18	98.8883	0.475225	98.6148	0.614346
19	98.7701	0.529255	98.5927	0.596903
20	98.8296	0.5038	98.664	0.566865
21	98.8113	0.478773	98.7284	0.538274
22	98.7876	0.468261	98.7872	0.513591
23	98.84	0.448131	98.8401	0.491239
24	98.8878	0.429435	98.8881	0.470821
25	98.9304	0.413185	98.9329	0.451924
26	98.9722	0.397132	98.9738	0.434583
27	99.0107	0.382201	99.012	0.41844
28	99.0468	0.368135	99.0466	0.404147
29	99.0803	0.355209	99.0792	0.390265
30	99.1105	0.343635	99.1107	0.376611
31	99.1397	0.332289	99.1394	0.364475
32	99.1667	0.32188	99.1658	0.353184
33	99.1908	0.312641	99.142	0.342044
34	99.2144	0.303648	99.117	0.338383
35	99.2366	0.295075	99.1425	0.328649
36	99.258	0.286778	99.1666	0.319468
37	99.2784	0.278815	99.1881	0.311437
38	99.298	0.271113	99.209	0.303536
39	99.3158	0.264277	99.1877	0.294981
40	99.3325	0.257822	99.1657	0.29231
41	99.349	0.251416	99.1868	0.284674
42	99.3645	0.245376	99.206	0.278002
43	99.3791	0.23979	99.2246	0.271438
44	99.3931	0.234474	99.2424	0.265246
45	99.4067	0.229268	99.2587	0.259567
46	99.4198	0.224153	99.2748	0.253921
47	99.4323	0.219336	99.2902	0.248407
48	99.4444	0.2146	99.3047	0.243446
49	99.4556	0.210296	99.3189	0.238508
50	99.4664	0.206125	99.3328	0.233642
51	99.4769	0.202072	99.3462	0.228865
52	99.487	0.198113	99.3588	0.224468
53	99.4968	0.194359	99.371	0.220215
54	99.506	0.190786	99.3825	0.216268
55	99.515	0.187303	99.3937	0.212372
56	99.5236	0.183971	99.4045	0.208557
57	99.5321	0.180721	99.4151	0.204769
58	99.54	0.177671	99.4251	0.201309
59	99.5479	0.17463	99.4348	0.197896
60	99.5555	0.171684	99.4443	0.194529
61	99.5628	0.168887	99.4535	0.191325
62	99.5699	0.166132	99.4623	0.188242
63	99.5767	0.163495	99.4708	0.185281
64	99.5832	0.161004	99.4791	0.182356
65	99.5896	0.158548	99.4872	0.179548
66	99.5958	0.156142	99.4949	0.17683
67	99.6019	0.153796	99.5025	0.174189
68	99.6078	0.151478	99.5097	0.171671
69	99.6135	0.149282	99.5011	0.16843
70	99.619	0.147177	99.4924	0.166603
71	99.6243	0.145108	99.4835	0.166325
72	99.6067	0.142867	99.4907	0.164008
73	99.5889	0.144199	99.4976	0.161798
74	99.5945	0.142256	99.5044	0.159609
75	99.5999	0.140353	99.5111	0.157446
76	99.6052	0.138486	99.5175	0.155395
77	99.6103	0.136684	99.5238	0.153357
78	99.6153	0.134934	99.5299	0.151385
79	99.6202	0.133241	99.5358	0.149472
80	99.6249	0.131578	99.5416	0.147626
81	99.6296	0.129938	99.5472	0.145794
82	99.6341	0.128355	99.5527	0.144034
83	99.6385	0.126806	99.5582	0.142277
84	99.6428	0.125302	99.5634	0.140581
85	99.647	0.123819	99.5686	0.138937
86	99.6511	0.122378	99.5736	0.137314
87	99.6551	0.120971	99.5785	0.13573
88	99.6591	0.119602	99.5833	0.134183
89	99.6628	0.11828	99.588	0.132684
90	99.6666	0.116967	99.5926	0.131202
91	99.6702	0.115687	99.597	0.129762
92	99.6738	0.114421	99.6014	0.128355
93	99.6774	0.113173	99.6057	0.126972
94	99.6808	0.111969	99.6099	0.125634
95	99.6841	0.110796	99.614	0.124304
96	99.6874	0.109637	99.618	0.123026
97	99.6907	0.108497	99.6219	0.121754
98	99.6939	0.107388	99.6258	0.12049
99	99.697	0.10631	99.6296	0.119283
100	99.7	0.105251	99.6333	0.118082
101	99.703	0.104198	99.6369	0.116913
102	99.7059	0.103176	99.6405	0.115767
103	99.7087	0.102181	99.644	0.114646
104	99.7115	0.101201	99.6474	0.113542
105	99.7143	0.100229	99.6507	0.112464
106	99.717	0.099292	99.654	0.111409
107	99.7196	0.098368	99.6573	0.110363
108	99.7222	0.0974526	99.6605	0.109338
109	99.7248	0.0965535	99.6636	0.108336
110	99.7273	0.0956751	99.6666	0.10735
111	99.7297	0.0948172	99.6696	0.106385
112	99.7321	0.09397	99.6726	0.105429
113	99.7345	0.0931354	99.6755	0.104503
114	99.7368	0.0923165	99.6783	0.103581
115	99.7391	0.0915127	99.6812	0.102679
116	99.7414	0.0907234	99.6839	0.101798
117	99.7436	0.0899502	99.6866	0.100925
118	99.7458	0.0891874	99.6893	0.100068
119	99.7199	0.0899989	99.6918	0.0992376
120	99.7222	0.0892535	99.6944	0.0984116
121	99.7245	0.0885159	99.6916	0.0986442
122	99.7268	0.087788	99.6888	0.0991656
123	99.729	0.0870727	99.6859	0.0999473
124	99.7312	0.0863705	99.6829	0.100982
125	99.7333	0.0856774	99.68	0.102282
126	99.7354	0.0849971	99.6825	0.101467
127	99.7375	0.0843291	99.685	0.100667
128	99.7396	0.0836709	99.6875	0.0998798
129	99.7416	0.0830238	99.6899	0.0991091
130	99.7436	0.0823848	99.6923	0.0983429
131	99.7455	0.0817594	99.6946	0.0976011
132	99.7474	0.0811432	99.6969	0.0968634
133	99.7494	0.080529	99.6992	0.0961369
134	99.7512	0.0799242	99.7014	0.095421
135	99.7531	0.0793376	99.7037	0.0947117
136	99.7549	0.0787515	99.7059	0.0940128
137	99.7567	0.0781738	99.708	0.0933182
138	99.7585	0.0776062	99.7101	0.0926447
139	99.7602	0.0770509	99.7122	0.0919756
140	99.7619	0.0764981	99.7143	0.0913193
141	99.7636	0.0759595	99.7163	0.0906722
142	99.7652	0.0754246	99.7183	0.0900357
143	99.7669	0.0748964	99.7203	0.0894131
144	99.7685	0.0743762	99.7222	0.0887924
145	99.7701	0.0738597	99.7241	0.0881761
146	99.7717	0.0733599	99.726	0.0875655
147	99.7732	0.0728639	99.7279	0.0869698
148	99.7747	0.0723747	99.7297	0.0863819
149	99.7763	0.0718867	99.7315	0.0858021
150	99.7778	0.0714033	99.7111	0.0962049
151	99.7792	0.0709264	99.713	0.0955675
152	99.7807	0.0704596	99.7149	0.0949395
153	99.7821	0.0700027	99.7168	0.0943226
154	99.7835	0.0695481	99.7186	0.0937105
155	99.7849	0.0690963	99.7204	0.093103
156	99.7863	0.0686553	99.7222	0.0925074
157	99.7877	0.0682183	99.724	0.0919165
158	99.789	0.0677836	99.7257	0.0913344
159	99.7904	0.0673563	99.717	0.0970792
160	99.7917	0.0669369	99.6875	0.103495
161	99.793	0.0665211	99.6894	0.10285
162	99.7942	0.0661091	99.6708	0.117099
163	99.7955	0.0657033	99.6728	0.11638
164	99.7967	0.0653045	99.6748	0.115671
165	99.798	0.0649091	99.6768	0.114969
166	99.7992	0.0645174	99.6787	0.11428
167	99.8004	0.0641299	99.6806	0.113592
168	99.8016	0.0637477	99.6825	0.112919
169	99.8028	0.0633709	99.6844	0.112249
170	99.8039	0.0629988	99.6863	0.111588
171	99.8051	0.0626301	99.6881	0.110936
172	99.8062	0.0622656	99.6899	0.11029
173	99.8073	0.0619086	99.6917	0.109663
174	99.8084	0.0615532	99.6935	0.109038
175	99.8095	0.0611997	99.6952	0.108414
176	99.8106	0.0608523	99.6969	0.107794
177	99.8117	0.060508	99.6987	0.107175
178	99.8127	0.060168	99.7004	0.106575
179	99.8138	0.0598325	99.702	0.105979
180	99.8148	0.0594981	99.7037	0.10539
181	99.8158	0.0591704	99.7053	0.104808
182	99.8168	0.058846	99.6886	0.104075
183	99.8178	0.058523	99.6903	0.103514
184	99.8188	0.0582046	99.692	0.102955
185	99.8198	0.0578906	99.6937	0.102399
186	99.8208	0.0575784	99.6953	0.101846
187	99.8217	0.0572724	99.6881	0.102306
188	99.8227	0.0569686	99.6808	0.103488
189	99.8236	0.0566661	99.6825	0.102936
190	99.8246	0.0563672	99.6842	0.102396
191	99.8255	0.0560717	99.6859	0.101861
192	99.8264	0.0557797	99.6875	0.10133
193	99.8273	0.0554908	99.6891	0.100806
194	99.4136	0.415981	99.2761	0.419968
195	98.9999	0.815173	98.8631	0.814941
196	98.5861	1.21552	98.4501	1.21385
197	98.1724	1.61616	98.037	1.61378
198	97.7587	2.01691	97.624	2.01411
199	96.0214	2.54442	96.3253	2.47579

## Sheet: Panel_g_left_Allocentric_switch
trial_since_switch	hcDRQN_mean_%	hcDRQN_sem_%	hcDQN_mean_%	hcDQN_sem_%
0	89.8459	0.956612	48.302	1.68863
1	87.4698	1.31033	44.8768	1.5909
2	86.5319	1.34173	42.998	1.61467
3	86.4684	1.3711	42.5352	1.59308
4	86.3098	1.36507	42.8468	1.57545
5	86.6224	1.3075	42.8179	1.5558
6	86.809	1.27818	43.0289	1.55309
7	87.1566	1.22501	42.9421	1.53248
8	87.485	1.18135	42.854	1.51387
9	87.7581	1.14721	42.846	1.49831
10	88.0425	1.10033	42.8358	1.48398
11	88.2983	1.06129	42.8427	1.46918
12	88.5678	1.02974	42.8452	1.45726
13	88.8116	1.00315	42.8469	1.44717
14	89.0437	0.980058	42.8598	1.43799
15	89.2545	0.959915	42.8795	1.43079
16	89.448	0.942497	42.9131	1.42446
17	89.6289	0.927288	42.9453	1.41963
18	89.7713	0.912311	43.0057	1.41367
19	89.9311	0.899655	43.0875	1.40636
20	90.0846	0.887955	43.1802	1.39843
21	90.2293	0.877456	43.2809	1.39207
22	90.3603	0.86691	43.4007	1.38407
23	90.4765	0.855667	43.578	1.37838
24	90.5905	0.84659	43.856	1.37385

## Sheet: Panel_g_left_Allocentric_drop_r
mode	model	mean_%	sem_%	p_value_vs_hcDQN	p_value_vs_hcDRQN
drop	hcDRQN	-5.32856	1.71204	1.18259e-05
drop	hcDQN	23.1317	5.07049		1.18259e-05
recovery	hcDRQN	7.08796	1.4715	0.0027091
recovery	hcDQN	18.1215	2.9344		0.0027091

[truncated: 6 more sheets: Panel_g_left_Egocentric_switch_, Panel_g_left_Egocentric_drop_re, Panel_g_right_Allocentric_drop_, Panel_g_right_Allocentric_recov, Panel_g_right_Egocentric_drop_r, Panel_g_right_Egocentric_recov_]
