# Supplementary material for: Hippocampus supports multi-task reinforcement learning under partial observability
Source: Nat Commun. 2025 Oct 30;16:9619. doi: 10.1038/s41467-025-64591-9 (PMC12575782; doi:10.1038/s41467-025-64591-9)
Supplement: Supplementary file 7 — Source Data [file 41467_2025_64591_MOESM7_ESM.zip › source_data/SourceData_Fig8d.xlsx]

## Sheet: Summary_stats
condition	cue_idx	mean	std	count	sem	mean_pct	sem_pct
allo_dqn	0	0.502912	0.0208808	10	0.0066031	50.2912	0.66031
allo_dqn	1	0.5022	0.0204885	10	0.00647902	50.22	0.647902
allo_dqn	2	0.495854	0.0248055	10	0.00784417	49.5854	0.784417
allo_drqn	0	0.489933	0.0280048	10	0.00885591	48.9933	0.885591
allo_drqn	1	0.459563	0.359189	10	0.113585	45.9563	11.3585
allo_drqn	2	0.993746	0.00882751	10	0.0027915	99.3746	0.27915
cues_dqn	0	0.751674	0.0226033	10	0.0071478	75.1674	0.71478
cues_dqn	1	0.531288	0.114268	10	0.0361346	53.1288	3.61346
cues_dqn	2	0.75805	0.0336558	10	0.0106429	75.805	1.06429
cues_dqn	3	0.730132	0.0355551	10	0.0112435	73.0132	1.12435
cues_drqn	0	0.73766	0.0219901	10	0.00695386	73.766	0.695386
cues_drqn	1	0.645894	0.280094	10	0.0885734	64.5894	8.85734
cues_drqn	2	0.86502	0.134512	10	0.0425366	86.502	4.25366
cues_drqn	3	0.990534	0.0159832	10	0.00505433	99.0534	0.505433
ego_dqn	0	0.987109	0.0196511	10	0.00621422	98.7109	0.621422
ego_dqn	1	0.606302	0.199552	10	0.0631039	60.6302	6.31039
ego_dqn	2	0.983176	0.0236105	10	0.00746629	98.3176	0.746629
ego_drqn	0	0.994715	0.00733402	10	0.00231922	99.4715	0.231922
ego_drqn	1	0.843773	0.237396	10	0.0750712	84.3773	7.50712
ego_drqn	2	0.987796	0.0116888	10	0.00369632	98.7796	0.369632

## Sheet: Seed_values
condition	cue_idx	seed_idx	seed_value	seed_value_pct
allo_drqn	0	1	0.509142	50.9142
allo_drqn	0	2	0.4688	46.88
allo_drqn	0	3	0.522514	52.2514
allo_drqn	0	4	0.528217	52.8217
allo_drqn	0	5	0.441469	44.1469
allo_drqn	0	6	0.460935	46.0935
allo_drqn	0	7	0.503835	50.3835
allo_drqn	0	8	0.490513	49.0513
allo_drqn	0	9	0.499496	49.9496
allo_drqn	0	10	0.474409	47.4409
allo_drqn	1	1	0.501981	50.1981
allo_drqn	1	2	0.498502	49.8502
allo_drqn	1	3	0.526382	52.6382
allo_drqn	1	4	0.526354	52.6354
allo_drqn	1	5	0.0140253	1.40253
allo_drqn	1	6	0.523334	52.3334
allo_drqn	1	7	1	100
allo_drqn	1	8	0.971234	97.1234
allo_drqn	1	9	0.0338172	3.38172
allo_drqn	1	10	0	0
allo_drqn	2	1	0.989436	98.9436
allo_drqn	2	2	1	100
allo_drqn	2	3	1	100
allo_drqn	2	4	1	100
allo_drqn	2	5	1	100
allo_drqn	2	6	1	100
allo_drqn	2	7	0.987808	98.7808
allo_drqn	2	8	0.984633	98.4633
allo_drqn	2	9	0.975587	97.5587
allo_drqn	2	10	1	100
allo_dqn	0	1	0.533869	53.3869
allo_dqn	0	2	0.496582	49.6582
allo_dqn	0	3	0.474795	47.4795
allo_dqn	0	4	0.475266	47.5266
allo_dqn	0	5	0.519518	51.9518
allo_dqn	0	6	0.522298	52.2298
allo_dqn	0	7	0.516295	51.6295
allo_dqn	0	8	0.480035	48.0035
allo_dqn	0	9	0.506965	50.6965
allo_dqn	0	10	0.503501	50.3501
allo_dqn	1	1	0.508674	50.8674
allo_dqn	1	2	0.526143	52.6143
allo_dqn	1	3	0.506708	50.6708
allo_dqn	1	4	0.456285	45.6285
allo_dqn	1	5	0.49041	49.041
allo_dqn	1	6	0.506561	50.6561
allo_dqn	1	7	0.518939	51.8939
allo_dqn	1	8	0.520367	52.0367
allo_dqn	1	9	0.502027	50.2027
allo_dqn	1	10	0.485889	48.5889
allo_dqn	2	1	0.517587	51.7587
allo_dqn	2	2	0.521337	52.1337
allo_dqn	2	3	0.5238	52.38
allo_dqn	2	4	0.489538	48.9538
allo_dqn	2	5	0.486129	48.6129
allo_dqn	2	6	0.525739	52.5739
allo_dqn	2	7	0.494261	49.4261
allo_dqn	2	8	0.461729	46.1729
allo_dqn	2	9	0.466001	46.6001
allo_dqn	2	10	0.472416	47.2416
ego_drqn	0	1	1	100
ego_drqn	0	2	1	100
ego_drqn	0	3	1	100
ego_drqn	0	4	0.987182	98.7182
ego_drqn	0	5	1	100
ego_drqn	0	6	1	100
ego_drqn	0	7	0.99072	99.072
ego_drqn	0	8	1	100
ego_drqn	0	9	0.980142	98.0142
ego_drqn	0	10	0.989108	98.9108
ego_drqn	1	1	0.485918	48.5918
ego_drqn	1	2	1	100
ego_drqn	1	3	1	100
ego_drqn	1	4	0.514422	51.4422
ego_drqn	1	5	1	100
ego_drqn	1	6	0.997045	99.7045
ego_drqn	1	7	0.964125	96.4125
ego_drqn	1	8	0.987301	98.7301
ego_drqn	1	9	0.500375	50.0375
ego_drqn	1	10	0.988548	98.8548
ego_drqn	2	1	1	100
ego_drqn	2	2	0.972836	97.2836
ego_drqn	2	3	0.988655	98.8655
ego_drqn	2	4	1	100
ego_drqn	2	5	0.989312	98.9312
ego_drqn	2	6	1	100
ego_drqn	2	7	0.971991	97.1991
ego_drqn	2	8	0.993837	99.3837
ego_drqn	2	9	0.971499	97.1499
ego_drqn	2	10	0.989829	98.9829
ego_dqn	0	1	1	100
ego_dqn	0	2	0.94818	94.818
ego_dqn	0	3	1	100
ego_dqn	0	4	1	100
ego_dqn	0	5	0.982176	98.2176
ego_dqn	0	6	0.956618	95.6618
ego_dqn	0	7	1	100
ego_dqn	0	8	0.984115	98.4115
ego_dqn	0	9	1	100
ego_dqn	0	10	1	100
ego_dqn	1	1	0.548053	54.8053
ego_dqn	1	2	0.964337	96.4337
ego_dqn	1	3	1	100
ego_dqn	1	4	0.492819	49.2819
ego_dqn	1	5	0.525053	52.5053
ego_dqn	1	6	0.510706	51.0706
ego_dqn	1	7	0.540776	54.0776
ego_dqn	1	8	0.469295	46.9295
ego_dqn	1	9	0.5066	50.66
ego_dqn	1	10	0.505378	50.5378
ego_dqn	2	1	0.955876	95.5876
ego_dqn	2	2	0.969533	96.9533
ego_dqn	2	3	1	100
ego_dqn	2	4	1	100
ego_dqn	2	5	1	100
ego_dqn	2	6	1	100
ego_dqn	2	7	1	100
ego_dqn	2	8	0.970314	97.0314
ego_dqn	2	9	0.936039	93.6039
ego_dqn	2	10	1	100
cues_drqn	0	1	0.725612	72.5612
cues_drqn	0	2	0.737539	73.7539
cues_drqn	0	3	0.731637	73.1637
cues_drqn	0	4	0.745776	74.5776
cues_drqn	0	5	0.781979	78.1979
cues_drqn	0	6	0.754711	75.4711
cues_drqn	0	7	0.745241	74.5241
cues_drqn	0	8	0.71893	71.893
cues_drqn	0	9	0.69976	69.976
cues_drqn	0	10	0.735411	73.5411
cues_drqn	1	1	0.779482	77.9482
cues_drqn	1	2	0.303038	30.3038
cues_drqn	1	3	0.248387	24.8387
cues_drqn	1	4	0.721046	72.1046
cues_drqn	1	5	0.253908	25.3908
cues_drqn	1	6	0.735021	73.5021
cues_drqn	1	7	0.975358	97.5358
cues_drqn	1	8	0.728243	72.8243
cues_drqn	1	9	0.714452	71.4452
cues_drqn	1	10	1	100
cues_drqn	2	1	0.73635	73.635
cues_drqn	2	2	1	100
cues_drqn	2	3	0.763382	76.3382
cues_drqn	2	4	0.748777	74.8777
cues_drqn	2	5	0.713232	71.3232
cues_drqn	2	6	1	100
cues_drqn	2	7	0.996441	99.6441
cues_drqn	2	8	1	100
cues_drqn	2	9	0.730356	73.0356
cues_drqn	2	10	0.961662	96.1662
cues_drqn	3	1	1	100
cues_drqn	3	2	1	100
cues_drqn	3	3	1	100
cues_drqn	3	4	0.963266	96.3266
cues_drqn	3	5	0.958955	95.8955
cues_drqn	3	6	1	100
cues_drqn	3	7	1	100
cues_drqn	3	8	0.994614	99.4614
cues_drqn	3	9	0.988504	98.8504
cues_drqn	3	10	1	100
cues_dqn	0	1	0.716789	71.6789
cues_dqn	0	2	0.723158	72.3158
cues_dqn	0	3	0.7693	76.93
cues_dqn	0	4	0.738162	73.8162
cues_dqn	0	5	0.749846	74.9846
cues_dqn	0	6	0.745097	74.5097
cues_dqn	0	7	0.760127	76.0127
cues_dqn	0	8	0.792224	79.2224
cues_dqn	0	9	0.752718	75.2718
cues_dqn	0	10	0.769318	76.9318
cues_dqn	1	1	0.750919	75.0919
cues_dqn	1	2	0.489976	48.9976
cues_dqn	1	3	0.460208	46.0208
cues_dqn	1	4	0.527477	52.7477
cues_dqn	1	5	0.735475	73.5475
cues_dqn	1	6	0.463436	46.3436
cues_dqn	1	7	0.474703	47.4703
cues_dqn	1	8	0.438495	43.8495
cues_dqn	1	9	0.498538	49.8538
cues_dqn	1	10	0.473655	47.3655
cues_dqn	2	1	0.741378	74.1378
cues_dqn	2	2	0.752715	75.2715
cues_dqn	2	3	0.743284	74.3284
cues_dqn	2	4	0.757275	75.7275
cues_dqn	2	5	0.717468	71.7468
cues_dqn	2	6	0.806305	80.6305
cues_dqn	2	7	0.724403	72.4403
cues_dqn	2	8	0.755297	75.5297
cues_dqn	2	9	0.756847	75.6847
cues_dqn	2	10	0.825524	82.5524
cues_dqn	3	1	0.730376	73.0376
cues_dqn	3	2	0.685581	68.5581
cues_dqn	3	3	0.74512	74.512
cues_dqn	3	4	0.718128	71.8128
cues_dqn	3	5	0.734117	73.4117
cues_dqn	3	6	0.723694	72.3694
cues_dqn	3	7	0.747172	74.7172
cues_dqn	3	8	0.697268	69.7268
cues_dqn	3	9	0.705989	70.5989
cues_dqn	3	10	0.813877	81.3877
