# Supplementary material for: Hippocampus supports multi-task reinforcement learning under partial observability
Source: Nat Commun. 2025 Oct 30;16:9619. doi: 10.1038/s41467-025-64591-9 (PMC12575782; doi:10.1038/s41467-025-64591-9)
Supplement: Supplementary file 7 — Source Data [file 41467_2025_64591_MOESM7_ESM.zip › source_data/SourceData_Fig5.xlsx]

## Sheet: Panel_a_placefields
model	rank	neuron	row	col	value
hcDRQN	Highest SI	neuron_132	0	0	0
hcDRQN	Highest SI	neuron_132	0	1	0
hcDRQN	Highest SI	neuron_132	0	2	0
hcDRQN	Highest SI	neuron_132	0	3	0
hcDRQN	Highest SI	neuron_132	0	4	0
hcDRQN	Highest SI	neuron_132	0	5	0
hcDRQN	Highest SI	neuron_132	0	6	0
hcDRQN	Highest SI	neuron_132	0	7	0
hcDRQN	Highest SI	neuron_132	0	8	0
hcDRQN	Highest SI	neuron_132	1	0	0
hcDRQN	Highest SI	neuron_132	1	1	0
hcDRQN	Highest SI	neuron_132	1	2	0
hcDRQN	Highest SI	neuron_132	1	3	0
hcDRQN	Highest SI	neuron_132	1	4	0.00553909
hcDRQN	Highest SI	neuron_132	1	5	0
hcDRQN	Highest SI	neuron_132	1	6	0
hcDRQN	Highest SI	neuron_132	1	7	0
hcDRQN	Highest SI	neuron_132	1	8	0
hcDRQN	Highest SI	neuron_132	2	0	0
hcDRQN	Highest SI	neuron_132	2	1	0
hcDRQN	Highest SI	neuron_132	2	2	0
hcDRQN	Highest SI	neuron_132	2	3	0
hcDRQN	Highest SI	neuron_132	2	4	0
hcDRQN	Highest SI	neuron_132	2	5	0
hcDRQN	Highest SI	neuron_132	2	6	0
hcDRQN	Highest SI	neuron_132	2	7	0
hcDRQN	Highest SI	neuron_132	2	8	0
hcDRQN	Highest SI	neuron_132	3	0	0
hcDRQN	Highest SI	neuron_132	3	1	0
hcDRQN	Highest SI	neuron_132	3	2	0
hcDRQN	Highest SI	neuron_132	3	3	0
hcDRQN	Highest SI	neuron_132	3	4	0
hcDRQN	Highest SI	neuron_132	3	5	0
hcDRQN	Highest SI	neuron_132	3	6	0
hcDRQN	Highest SI	neuron_132	3	7	0
hcDRQN	Highest SI	neuron_132	3	8	0
hcDRQN	Highest SI	neuron_132	4	0	0
hcDRQN	Highest SI	neuron_132	4	1	0
hcDRQN	Highest SI	neuron_132	4	2	0
hcDRQN	Highest SI	neuron_132	4	3	0
hcDRQN	Highest SI	neuron_132	4	4	0
hcDRQN	Highest SI	neuron_132	4	5	0
hcDRQN	Highest SI	neuron_132	4	6	0
hcDRQN	Highest SI	neuron_132	4	7	0
hcDRQN	Highest SI	neuron_132	4	8	0
hcDRQN	Highest SI	neuron_132	5	0	0
hcDRQN	Highest SI	neuron_132	5	1	0
hcDRQN	Highest SI	neuron_132	5	2	0
hcDRQN	Highest SI	neuron_132	5	3	0
hcDRQN	Highest SI	neuron_132	5	4	0
hcDRQN	Highest SI	neuron_132	5	5	0
hcDRQN	Highest SI	neuron_132	5	6	0
hcDRQN	Highest SI	neuron_132	5	7	0
hcDRQN	Highest SI	neuron_132	5	8	0
hcDRQN	Highest SI	neuron_132	6	0	0
hcDRQN	Highest SI	neuron_132	6	1	0
hcDRQN	Highest SI	neuron_132	6	2	0
hcDRQN	Highest SI	neuron_132	6	3	0
hcDRQN	Highest SI	neuron_132	6	4	0
hcDRQN	Highest SI	neuron_132	6	5	0
hcDRQN	Highest SI	neuron_132	6	6	0
hcDRQN	Highest SI	neuron_132	6	7	0
hcDRQN	Highest SI	neuron_132	6	8	0
hcDRQN	Median SI	neuron_43	0	0	0
hcDRQN	Median SI	neuron_43	0	1	0
hcDRQN	Median SI	neuron_43	0	2	0
hcDRQN	Median SI	neuron_43	0	3	0
hcDRQN	Median SI	neuron_43	0	4	0
hcDRQN	Median SI	neuron_43	0	5	0
hcDRQN	Median SI	neuron_43	0	6	0
hcDRQN	Median SI	neuron_43	0	7	0
hcDRQN	Median SI	neuron_43	0	8	0
hcDRQN	Median SI	neuron_43	1	0	0
hcDRQN	Median SI	neuron_43	1	1	0
hcDRQN	Median SI	neuron_43	1	2	0
hcDRQN	Median SI	neuron_43	1	3	0
hcDRQN	Median SI	neuron_43	1	4	0
hcDRQN	Median SI	neuron_43	1	5	0
hcDRQN	Median SI	neuron_43	1	6	0
hcDRQN	Median SI	neuron_43	1	7	0
hcDRQN	Median SI	neuron_43	1	8	0
hcDRQN	Median SI	neuron_43	2	0	0
hcDRQN	Median SI	neuron_43	2	1	0
hcDRQN	Median SI	neuron_43	2	2	0
hcDRQN	Median SI	neuron_43	2	3	0
hcDRQN	Median SI	neuron_43	2	4	0
hcDRQN	Median SI	neuron_43	2	5	0
hcDRQN	Median SI	neuron_43	2	6	0
hcDRQN	Median SI	neuron_43	2	7	0
hcDRQN	Median SI	neuron_43	2	8	0
hcDRQN	Median SI	neuron_43	3	0	0
hcDRQN	Median SI	neuron_43	3	1	0
hcDRQN	Median SI	neuron_43	3	2	0
hcDRQN	Median SI	neuron_43	3	3	0
hcDRQN	Median SI	neuron_43	3	4	0.013698
hcDRQN	Median SI	neuron_43	3	5	0
hcDRQN	Median SI	neuron_43	3	6	0
hcDRQN	Median SI	neuron_43	3	7	0
hcDRQN	Median SI	neuron_43	3	8	0
hcDRQN	Median SI	neuron_43	4	0	0
hcDRQN	Median SI	neuron_43	4	1	0.0170249
hcDRQN	Median SI	neuron_43	4	2	1.14907
hcDRQN	Median SI	neuron_43	4	3	0.778758
hcDRQN	Median SI	neuron_43	4	4	0.184305
hcDRQN	Median SI	neuron_43	4	5	0.0211072
hcDRQN	Median SI	neuron_43	4	6	0.0197295
hcDRQN	Median SI	neuron_43	4	7	0.00146576
hcDRQN	Median SI	neuron_43	4	8	0
hcDRQN	Median SI	neuron_43	5	0	0
hcDRQN	Median SI	neuron_43	5	1	0
hcDRQN	Median SI	neuron_43	5	2	0
hcDRQN	Median SI	neuron_43	5	3	0
hcDRQN	Median SI	neuron_43	5	4	0
hcDRQN	Median SI	neuron_43	5	5	0
hcDRQN	Median SI	neuron_43	5	6	0
hcDRQN	Median SI	neuron_43	5	7	0
hcDRQN	Median SI	neuron_43	5	8	0
hcDRQN	Median SI	neuron_43	6	0	0
hcDRQN	Median SI	neuron_43	6	1	0
hcDRQN	Median SI	neuron_43	6	2	0
hcDRQN	Median SI	neuron_43	6	3	0
hcDRQN	Median SI	neuron_43	6	4	0
hcDRQN	Median SI	neuron_43	6	5	0
hcDRQN	Median SI	neuron_43	6	6	0
hcDRQN	Median SI	neuron_43	6	7	0
hcDRQN	Median SI	neuron_43	6	8	0
hcDRQN	Lowest SI	neuron_86	0	0	0
hcDRQN	Lowest SI	neuron_86	0	1	0
hcDRQN	Lowest SI	neuron_86	0	2	0
hcDRQN	Lowest SI	neuron_86	0	3	0
hcDRQN	Lowest SI	neuron_86	0	4	0
hcDRQN	Lowest SI	neuron_86	0	5	0
hcDRQN	Lowest SI	neuron_86	0	6	0
hcDRQN	Lowest SI	neuron_86	0	7	0
hcDRQN	Lowest SI	neuron_86	0	8	0
hcDRQN	Lowest SI	neuron_86	1	0	0
hcDRQN	Lowest SI	neuron_86	1	1	0
hcDRQN	Lowest SI	neuron_86	1	2	0
hcDRQN	Lowest SI	neuron_86	1	3	0
hcDRQN	Lowest SI	neuron_86	1	4	2.41683
hcDRQN	Lowest SI	neuron_86	1	5	0
hcDRQN	Lowest SI	neuron_86	1	6	0
hcDRQN	Lowest SI	neuron_86	1	7	0
hcDRQN	Lowest SI	neuron_86	1	8	0
hcDRQN	Lowest SI	neuron_86	2	0	0
hcDRQN	Lowest SI	neuron_86	2	1	0
hcDRQN	Lowest SI	neuron_86	2	2	0
hcDRQN	Lowest SI	neuron_86	2	3	0
hcDRQN	Lowest SI	neuron_86	2	4	2.53525
hcDRQN	Lowest SI	neuron_86	2	5	0
hcDRQN	Lowest SI	neuron_86	2	6	0
hcDRQN	Lowest SI	neuron_86	2	7	0
hcDRQN	Lowest SI	neuron_86	2	8	0
hcDRQN	Lowest SI	neuron_86	3	0	0
hcDRQN	Lowest SI	neuron_86	3	1	0
hcDRQN	Lowest SI	neuron_86	3	2	0
hcDRQN	Lowest SI	neuron_86	3	3	0
hcDRQN	Lowest SI	neuron_86	3	4	3.04771
hcDRQN	Lowest SI	neuron_86	3	5	0
hcDRQN	Lowest SI	neuron_86	3	6	0
hcDRQN	Lowest SI	neuron_86	3	7	0
hcDRQN	Lowest SI	neuron_86	3	8	0
hcDRQN	Lowest SI	neuron_86	4	0	0
hcDRQN	Lowest SI	neuron_86	4	1	2.1966
hcDRQN	Lowest SI	neuron_86	4	2	3.30771
hcDRQN	Lowest SI	neuron_86	4	3	3.1406
hcDRQN	Lowest SI	neuron_86	4	4	2.64041
hcDRQN	Lowest SI	neuron_86	4	5	2.86926
hcDRQN	Lowest SI	neuron_86	4	6	2.48605
hcDRQN	Lowest SI	neuron_86	4	7	2.00543
hcDRQN	Lowest SI	neuron_86	4	8	0
hcDRQN	Lowest SI	neuron_86	5	0	0
hcDRQN	Lowest SI	neuron_86	5	1	0
hcDRQN	Lowest SI	neuron_86	5	2	0
hcDRQN	Lowest SI	neuron_86	5	3	0
hcDRQN	Lowest SI	neuron_86	5	4	0
hcDRQN	Lowest SI	neuron_86	5	5	0
hcDRQN	Lowest SI	neuron_86	5	6	0
hcDRQN	Lowest SI	neuron_86	5	7	0
hcDRQN	Lowest SI	neuron_86	5	8	0
hcDRQN	Lowest SI	neuron_86	6	0	0
hcDRQN	Lowest SI	neuron_86	6	1	0
hcDRQN	Lowest SI	neuron_86	6	2	0
hcDRQN	Lowest SI	neuron_86	6	3	0
hcDRQN	Lowest SI	neuron_86	6	4	0
hcDRQN	Lowest SI	neuron_86	6	5	0
hcDRQN	Lowest SI	neuron_86	6	6	0
hcDRQN	Lowest SI	neuron_86	6	7	0
hcDRQN	Lowest SI	neuron_86	6	8	0
hcDQN	Highest SI	neuron_184	0	0	0
hcDQN	Highest SI	neuron_184	0	1	0
hcDQN	Highest SI	neuron_184	0	2	0
hcDQN	Highest SI	neuron_184	0	3	0
hcDQN	Highest SI	neuron_184	0	4	0
hcDQN	Highest SI	neuron_184	0	5	0
hcDQN	Highest SI	neuron_184	0	6	0
hcDQN	Highest SI	neuron_184	0	7	0
hcDQN	Highest SI	neuron_184	0	8	0
hcDQN	Highest SI	neuron_184	1	0	0
hcDQN	Highest SI	neuron_184	1	1	0
hcDQN	Highest SI	neuron_184	1	2	0
hcDQN	Highest SI	neuron_184	1	3	0
hcDQN	Highest SI	neuron_184	1	4	0
hcDQN	Highest SI	neuron_184	1	5	0
hcDQN	Highest SI	neuron_184	1	6	0
hcDQN	Highest SI	neuron_184	1	7	0
hcDQN	Highest SI	neuron_184	1	8	0
hcDQN	Highest SI	neuron_184	2	0	0
hcDQN	Highest SI	neuron_184	2	1	0
hcDQN	Highest SI	neuron_184	2	2	0
hcDQN	Highest SI	neuron_184	2	3	0
hcDQN	Highest SI	neuron_184	2	4	0
hcDQN	Highest SI	neuron_184	2	5	0
hcDQN	Highest SI	neuron_184	2	6	0
hcDQN	Highest SI	neuron_184	2	7	0
hcDQN	Highest SI	neuron_184	2	8	0
hcDQN	Highest SI	neuron_184	3	0	0
hcDQN	Highest SI	neuron_184	3	1	0
hcDQN	Highest SI	neuron_184	3	2	0
hcDQN	Highest SI	neuron_184	3	3	0
hcDQN	Highest SI	neuron_184	3	4	0
hcDQN	Highest SI	neuron_184	3	5	0
hcDQN	Highest SI	neuron_184	3	6	0
hcDQN	Highest SI	neuron_184	3	7	0
hcDQN	Highest SI	neuron_184	3	8	0
hcDQN	Highest SI	neuron_184	4	0	0
hcDQN	Highest SI	neuron_184	4	1	0
hcDQN	Highest SI	neuron_184	4	2	0
hcDQN	Highest SI	neuron_184	4	3	0
hcDQN	Highest SI	neuron_184	4	4	0
hcDQN	Highest SI	neuron_184	4	5	0
hcDQN	Highest SI	neuron_184	4	6	0
hcDQN	Highest SI	neuron_184	4	7	0.00134747
hcDQN	Highest SI	neuron_184	4	8	0
hcDQN	Highest SI	neuron_184	5	0	0
hcDQN	Highest SI	neuron_184	5	1	0
hcDQN	Highest SI	neuron_184	5	2	0
hcDQN	Highest SI	neuron_184	5	3	0
hcDQN	Highest SI	neuron_184	5	4	0
hcDQN	Highest SI	neuron_184	5	5	0
hcDQN	Highest SI	neuron_184	5	6	0
hcDQN	Highest SI	neuron_184	5	7	0
hcDQN	Highest SI	neuron_184	5	8	0
hcDQN	Highest SI	neuron_184	6	0	0
hcDQN	Highest SI	neuron_184	6	1	0
hcDQN	Highest SI	neuron_184	6	2	0
hcDQN	Highest SI	neuron_184	6	3	0
hcDQN	Highest SI	neuron_184	6	4	0
hcDQN	Highest SI	neuron_184	6	5	0
hcDQN	Highest SI	neuron_184	6	6	0
hcDQN	Highest SI	neuron_184	6	7	0
hcDQN	Highest SI	neuron_184	6	8	0
hcDQN	Median SI	neuron_122	0	0	0
hcDQN	Median SI	neuron_122	0	1	0
hcDQN	Median SI	neuron_122	0	2	0
hcDQN	Median SI	neuron_122	0	3	0
hcDQN	Median SI	neuron_122	0	4	0
hcDQN	Median SI	neuron_122	0	5	0
hcDQN	Median SI	neuron_122	0	6	0
hcDQN	Median SI	neuron_122	0	7	0
hcDQN	Median SI	neuron_122	0	8	0
hcDQN	Median SI	neuron_122	1	0	0
hcDQN	Median SI	neuron_122	1	1	0
hcDQN	Median SI	neuron_122	1	2	0
hcDQN	Median SI	neuron_122	1	3	0
hcDQN	Median SI	neuron_122	1	4	0.00848382
hcDQN	Median SI	neuron_122	1	5	0
hcDQN	Median SI	neuron_122	1	6	0
hcDQN	Median SI	neuron_122	1	7	0
hcDQN	Median SI	neuron_122	1	8	0
hcDQN	Median SI	neuron_122	2	0	0
hcDQN	Median SI	neuron_122	2	1	0
hcDQN	Median SI	neuron_122	2	2	0
hcDQN	Median SI	neuron_122	2	3	0
hcDQN	Median SI	neuron_122	2	4	0.00101897
hcDQN	Median SI	neuron_122	2	5	0
hcDQN	Median SI	neuron_122	2	6	0
hcDQN	Median SI	neuron_122	2	7	0
hcDQN	Median SI	neuron_122	2	8	0
hcDQN	Median SI	neuron_122	3	0	0
hcDQN	Median SI	neuron_122	3	1	0
hcDQN	Median SI	neuron_122	3	2	0
hcDQN	Median SI	neuron_122	3	3	0
hcDQN	Median SI	neuron_122	3	4	0
hcDQN	Median SI	neuron_122	3	5	0
hcDQN	Median SI	neuron_122	3	6	0
hcDQN	Median SI	neuron_122	3	7	0
hcDQN	Median SI	neuron_122	3	8	0
hcDQN	Median SI	neuron_122	4	0	0
hcDQN	Median SI	neuron_122	4	1	0
hcDQN	Median SI	neuron_122	4	2	0
hcDQN	Median SI	neuron_122	4	3	0
hcDQN	Median SI	neuron_122	4	4	0.00212327
hcDQN	Median SI	neuron_122	4	5	0
hcDQN	Median SI	neuron_122	4	6	0
hcDQN	Median SI	neuron_122	4	7	0
hcDQN	Median SI	neuron_122	4	8	0
hcDQN	Median SI	neuron_122	5	0	0
hcDQN	Median SI	neuron_122	5	1	0
hcDQN	Median SI	neuron_122	5	2	0
hcDQN	Median SI	neuron_122	5	3	0
hcDQN	Median SI	neuron_122	5	4	0
hcDQN	Median SI	neuron_122	5	5	0
hcDQN	Median SI	neuron_122	5	6	0
hcDQN	Median SI	neuron_122	5	7	0
hcDQN	Median SI	neuron_122	5	8	0
hcDQN	Median SI	neuron_122	6	0	0
hcDQN	Median SI	neuron_122	6	1	0
hcDQN	Median SI	neuron_122	6	2	0
hcDQN	Median SI	neuron_122	6	3	0
hcDQN	Median SI	neuron_122	6	4	0
hcDQN	Median SI	neuron_122	6	5	0
hcDQN	Median SI	neuron_122	6	6	0
hcDQN	Median SI	neuron_122	6	7	0
hcDQN	Median SI	neuron_122	6	8	0
hcDQN	Lowest SI	neuron_24	0	0	0
hcDQN	Lowest SI	neuron_24	0	1	0
hcDQN	Lowest SI	neuron_24	0	2	0
hcDQN	Lowest SI	neuron_24	0	3	0
hcDQN	Lowest SI	neuron_24	0	4	0
hcDQN	Lowest SI	neuron_24	0	5	0
hcDQN	Lowest SI	neuron_24	0	6	0
hcDQN	Lowest SI	neuron_24	0	7	0
hcDQN	Lowest SI	neuron_24	0	8	0
hcDQN	Lowest SI	neuron_24	1	0	0
hcDQN	Lowest SI	neuron_24	1	1	0
hcDQN	Lowest SI	neuron_24	1	2	0
hcDQN	Lowest SI	neuron_24	1	3	0
hcDQN	Lowest SI	neuron_24	1	4	0.344855
hcDQN	Lowest SI	neuron_24	1	5	0
hcDQN	Lowest SI	neuron_24	1	6	0
hcDQN	Lowest SI	neuron_24	1	7	0
hcDQN	Lowest SI	neuron_24	1	8	0
hcDQN	Lowest SI	neuron_24	2	0	0
hcDQN	Lowest SI	neuron_24	2	1	0
hcDQN	Lowest SI	neuron_24	2	2	0
hcDQN	Lowest SI	neuron_24	2	3	0
hcDQN	Lowest SI	neuron_24	2	4	0.307943
hcDQN	Lowest SI	neuron_24	2	5	0
hcDQN	Lowest SI	neuron_24	2	6	0
hcDQN	Lowest SI	neuron_24	2	7	0
hcDQN	Lowest SI	neuron_24	2	8	0
hcDQN	Lowest SI	neuron_24	3	0	0
hcDQN	Lowest SI	neuron_24	3	1	0
hcDQN	Lowest SI	neuron_24	3	2	0
hcDQN	Lowest SI	neuron_24	3	3	0
hcDQN	Lowest SI	neuron_24	3	4	0.248429
hcDQN	Lowest SI	neuron_24	3	5	0
hcDQN	Lowest SI	neuron_24	3	6	0
hcDQN	Lowest SI	neuron_24	3	7	0
hcDQN	Lowest SI	neuron_24	3	8	0
hcDQN	Lowest SI	neuron_24	4	0	0
hcDQN	Lowest SI	neuron_24	4	1	0.353828
hcDQN	Lowest SI	neuron_24	4	2	0.205834
hcDQN	Lowest SI	neuron_24	4	3	0.122567
hcDQN	Lowest SI	neuron_24	4	4	0.207985
hcDQN	Lowest SI	neuron_24	4	5	0.177275
hcDQN	Lowest SI	neuron_24	4	6	0.273239
hcDQN	Lowest SI	neuron_24	4	7	0.304436
hcDQN	Lowest SI	neuron_24	4	8	0
hcDQN	Lowest SI	neuron_24	5	0	0
hcDQN	Lowest SI	neuron_24	5	1	0
hcDQN	Lowest SI	neuron_24	5	2	0
hcDQN	Lowest SI	neuron_24	5	3	0
hcDQN	Lowest SI	neuron_24	5	4	0
hcDQN	Lowest SI	neuron_24	5	5	0
hcDQN	Lowest SI	neuron_24	5	6	0
hcDQN	Lowest SI	neuron_24	5	7	0
hcDQN	Lowest SI	neuron_24	5	8	0
hcDQN	Lowest SI	neuron_24	6	0	0
hcDQN	Lowest SI	neuron_24	6	1	0
hcDQN	Lowest SI	neuron_24	6	2	0
hcDQN	Lowest SI	neuron_24	6	3	0
hcDQN	Lowest SI	neuron_24	6	4	0
hcDQN	Lowest SI	neuron_24	6	5	0
hcDQN	Lowest SI	neuron_24	6	6	0
hcDQN	Lowest SI	neuron_24	6	7	0
hcDQN	Lowest SI	neuron_24	6	8	0

## Sheet: Panel_b1_main_models
model	neuron	SI_bits
hcDRQN	neuron_7	3.37401
hcDRQN	neuron_8	0.0612131
hcDRQN	neuron_13	2.85206
hcDRQN	neuron_15	2.65949
hcDRQN	neuron_16	2.14403
hcDRQN	neuron_17	2.65878
hcDRQN	neuron_20	1.62079
hcDRQN	neuron_25	0.0488681
hcDRQN	neuron_35	2.13365
hcDRQN	neuron_37	0.890704
hcDRQN	neuron_40	2.41362
hcDRQN	neuron_43	2.00612
hcDRQN	neuron_47	2.39164
hcDRQN	neuron_57	2.13831
hcDRQN	neuron_59	1.01184
hcDRQN	neuron_60	2.57941
hcDRQN	neuron_62	3.37401
hcDRQN	neuron_70	0.043315
hcDRQN	neuron_72	2.82451
hcDRQN	neuron_77	2.35655
hcDRQN	neuron_80	0.0771333
hcDRQN	neuron_86	0.016006
hcDRQN	neuron_88	1.11264
hcDRQN	neuron_89	1.47194
hcDRQN	neuron_94	0.911937
hcDRQN	neuron_98	1.55867
hcDRQN	neuron_100	3.34644
hcDRQN	neuron_118	2.61137
hcDRQN	neuron_132	3.37401
hcDRQN	neuron_133	0.949767
hcDRQN	neuron_142	2.57356
hcDRQN	neuron_146	1.90159
hcDRQN	neuron_155	1.13961
hcDRQN	neuron_158	0.438622
hcDRQN	neuron_162	2.42991
hcDRQN	neuron_177	0.370679
hcDRQN	neuron_189	1.76316
hcDRQN	neuron_195	2.00099
hcDRQN	neuron_0	3.01763
hcDRQN	neuron_7	3.30812
hcDRQN	neuron_8	0.059262
hcDRQN	neuron_15	3.018
hcDRQN	neuron_16	2.18032
hcDRQN	neuron_17	3.01745
hcDRQN	neuron_20	1.87628
hcDRQN	neuron_25	0.0479519
hcDRQN	neuron_35	2.31515
hcDRQN	neuron_37	0.819231
hcDRQN	neuron_40	2.04652
hcDRQN	neuron_43	1.96527
hcDRQN	neuron_47	2.42211
hcDRQN	neuron_57	2.09245
hcDRQN	neuron_59	1.16595
hcDRQN	neuron_60	2.9167
hcDRQN	neuron_62	3.30812
hcDRQN	neuron_70	0.0439474
hcDRQN	neuron_72	2.6795
hcDRQN	neuron_77	2.76251
hcDRQN	neuron_80	0.0592342
hcDRQN	neuron_86	0.0159161
hcDRQN	neuron_88	1.10675
hcDRQN	neuron_89	1.44685
hcDRQN	neuron_94	0.933204
hcDRQN	neuron_98	1.6687
hcDRQN	neuron_100	3.30812
hcDRQN	neuron_118	2.89569
hcDRQN	neuron_132	3.30813
hcDRQN	neuron_133	1.08167
hcDRQN	neuron_142	2.47231
hcDRQN	neuron_146	1.83275
hcDRQN	neuron_155	1.12059
hcDRQN	neuron_158	0.42945
hcDRQN	neuron_162	2.57422
hcDRQN	neuron_177	0.34613
hcDRQN	neuron_189	1.92927
hcDRQN	neuron_195	2.33107
hcDRQN	neuron_7	3.32106
hcDRQN	neuron_8	0.0605648
hcDRQN	neuron_16	2.12273
hcDRQN	neuron_17	2.7786
hcDRQN	neuron_20	2.41693
hcDRQN	neuron_25	0.0473915
hcDRQN	neuron_35	2.13334
hcDRQN	neuron_37	0.861457
hcDRQN	neuron_40	1.89832
hcDRQN	neuron_43	1.95519
hcDRQN	neuron_47	2.42903
hcDRQN	neuron_57	2.24928
hcDRQN	neuron_59	0.984075
hcDRQN	neuron_60	2.7786
hcDRQN	neuron_62	3.32106
hcDRQN	neuron_70	0.0403236
hcDRQN	neuron_72	2.58915
hcDRQN	neuron_77	2.52302
hcDRQN	neuron_80	0.0704812
hcDRQN	neuron_86	0.0130648
hcDRQN	neuron_88	1.08435
hcDRQN	neuron_89	1.38345
hcDRQN	neuron_94	0.868119
hcDRQN	neuron_98	1.63135
hcDRQN	neuron_100	3.32106
hcDRQN	neuron_118	2.7901
hcDRQN	neuron_120	2.77862
hcDRQN	neuron_132	3.32106
hcDRQN	neuron_133	0.97853
hcDRQN	neuron_142	2.56498
hcDRQN	neuron_146	1.80619
hcDRQN	neuron_155	1.07125
hcDRQN	neuron_158	0.423528
hcDRQN	neuron_162	2.63148
hcDRQN	neuron_177	0.353255
hcDRQN	neuron_189	2.03855
hcDRQN	neuron_195	2.26382
hcDRQN	neuron_7	3.33412
hcDRQN	neuron_8	0.0564798
hcDRQN	neuron_16	2.15819
hcDRQN	neuron_20	2.14113
hcDRQN	neuron_25	0.047268
hcDRQN	neuron_35	2.56155
hcDRQN	neuron_37	0.831995
hcDRQN	neuron_40	2.50158
hcDRQN	neuron_43	2.01511
hcDRQN	neuron_47	2.44733
hcDRQN	neuron_57	2.12846
hcDRQN	neuron_59	1.07601
hcDRQN	neuron_60	2.96912
hcDRQN	neuron_62	3.33412
hcDRQN	neuron_70	0.0464614
hcDRQN	neuron_72	2.39784
hcDRQN	neuron_77	2.74293
hcDRQN	neuron_80	0.0659356
hcDRQN	neuron_86	0.0148755
hcDRQN	neuron_88	1.01944
hcDRQN	neuron_89	1.38084
hcDRQN	neuron_94	0.943328
hcDRQN	neuron_98	1.67374
hcDRQN	neuron_100	3.33412
hcDRQN	neuron_118	3.02629
hcDRQN	neuron_132	3.33412
hcDRQN	neuron_133	1.11967
hcDRQN	neuron_142	2.74464
hcDRQN	neuron_146	1.80642
hcDRQN	neuron_155	1.11486
hcDRQN	neuron_158	0.430869
hcDRQN	neuron_162	2.55875
hcDRQN	neuron_177	0.337539
hcDRQN	neuron_189	2.14252
hcDRQN	neuron_195	3.33412
hcDRQN	neuron_7	3.38756
hcDRQN	neuron_8	0.061096
hcDRQN	neuron_16	2.097
hcDRQN	neuron_17	2.68363
hcDRQN	neuron_20	1.94331
hcDRQN	neuron_25	0.0482251
hcDRQN	neuron_35	1.98713
hcDRQN	neuron_37	0.851955
hcDRQN	neuron_40	2.0975
hcDRQN	neuron_43	1.91456
hcDRQN	neuron_47	2.36234
hcDRQN	neuron_57	2.03289
hcDRQN	neuron_59	1.09011
hcDRQN	neuron_60	2.68363
hcDRQN	neuron_62	3.38756
hcDRQN	neuron_70	0.0432969
hcDRQN	neuron_72	3.19656
hcDRQN	neuron_77	2.45294
hcDRQN	neuron_80	0.0741044
hcDRQN	neuron_86	0.0166216
hcDRQN	neuron_88	1.11711
hcDRQN	neuron_89	1.42178
hcDRQN	neuron_94	0.881118
hcDRQN	neuron_98	1.56957
hcDRQN	neuron_100	3.38756
hcDRQN	neuron_118	2.76309
hcDRQN	neuron_120	2.68369
hcDRQN	neuron_132	3.38756
hcDRQN	neuron_133	0.985634
hcDRQN	neuron_142	2.45932
hcDRQN	neuron_146	1.88526
hcDRQN	neuron_155	1.10135
hcDRQN	neuron_158	0.440451
hcDRQN	neuron_162	1.57882
hcDRQN	neuron_177	0.361859
hcDRQN	neuron_186	2.68376
hcDRQN	neuron_189	2.03466
hcDRQN	neuron_195	2.11442
hcDQN	neuron_0	1.21349
hcDQN	neuron_1	0.407442
hcDQN	neuron_2	1.38009
hcDQN	neuron_3	0.0806755
hcDQN	neuron_4	1.95825
hcDQN	neuron_7	0.314918
hcDQN	neuron_9	0.532707
hcDQN	neuron_10	0.716249
hcDQN	neuron_11	1.85889
hcDQN	neuron_12	0.517474
hcDQN	neuron_13	0.490824
hcDQN	neuron_14	1.98409
hcDQN	neuron_15	1.22987
hcDQN	neuron_16	0.950259
hcDQN	neuron_18	1.00301
hcDQN	neuron_19	1.55645
hcDQN	neuron_23	1.14868
hcDQN	neuron_24	0.054898
hcDQN	neuron_25	0.349963
hcDQN	neuron_26	1.02267
hcDQN	neuron_27	1.32898
hcDQN	neuron_31	2.48348
hcDQN	neuron_32	0.531755
hcDQN	neuron_33	1.29249
hcDQN	neuron_35	3.67022
hcDQN	neuron_36	0.19919
hcDQN	neuron_37	1.11571
hcDQN	neuron_38	0.213152
hcDQN	neuron_39	1.25976
hcDQN	neuron_40	0.676181
hcDQN	neuron_41	0.94665
hcDQN	neuron_42	7.46706
hcDQN	neuron_43	0.695237
hcDQN	neuron_44	3.47914
hcDQN	neuron_45	3.49131
hcDQN	neuron_46	1.99234
hcDQN	neuron_47	2.14033
hcDQN	neuron_48	0.385421
hcDQN	neuron_49	2.00696
hcDQN	neuron_50	1.85276
hcDQN	neuron_51	0.171274
hcDQN	neuron_52	0.159466
hcDQN	neuron_53	2.16141
hcDQN	neuron_54	2.15986
hcDQN	neuron_55	0.171113
hcDQN	neuron_56	2.10167
hcDQN	neuron_57	1.88023
hcDQN	neuron_58	1.31316
hcDQN	neuron_59	1.68041
hcDQN	neuron_60	1.41116
hcDQN	neuron_61	2.13429
hcDQN	neuron_62	3.49131
hcDQN	neuron_64	1.22857
hcDQN	neuron_67	0.430725
hcDQN	neuron_68	0.207235
hcDQN	neuron_69	2.30752
hcDQN	neuron_70	0.124399
hcDQN	neuron_71	1.27147
hcDQN	neuron_73	1.59269
hcDQN	neuron_74	0.398893
hcDQN	neuron_75	1.57399
hcDQN	neuron_76	1.84825
hcDQN	neuron_77	0.266735
hcDQN	neuron_78	1.04091
hcDQN	neuron_79	0.658248
hcDQN	neuron_80	2.64025
hcDQN	neuron_81	1.89654
hcDQN	neuron_82	1.45515
hcDQN	neuron_83	0.56352
hcDQN	neuron_86	2.13218
hcDQN	neuron_87	0.925985
hcDQN	neuron_88	0.764713
hcDQN	neuron_89	1.70673
hcDQN	neuron_90	1.68824
hcDQN	neuron_91	1.24601
hcDQN	neuron_92	0.402338
hcDQN	neuron_93	1.55574
hcDQN	neuron_94	2.04991
hcDQN	neuron_95	0.954471
hcDQN	neuron_96	1.27573
hcDQN	neuron_97	0.7875
hcDQN	neuron_98	0.452155
hcDQN	neuron_100	3.84144
hcDQN	neuron_101	1.76157
hcDQN	neuron_102	0.705996
hcDQN	neuron_103	2.14034
hcDQN	neuron_104	2.16242
hcDQN	neuron_105	0.356151
hcDQN	neuron_107	0.652461
hcDQN	neuron_110	0.931578
hcDQN	neuron_111	1.17907
hcDQN	neuron_113	1.87541
hcDQN	neuron_116	0.837838
hcDQN	neuron_117	1.81797
hcDQN	neuron_118	0.625671
hcDQN	neuron_119	0.559879
hcDQN	neuron_120	2.08301
hcDQN	neuron_122	1.38368
hcDQN	neuron_125	1.39251
hcDQN	neuron_126	0.447909
hcDQN	neuron_127	0.930524
hcDQN	neuron_128	0.829993
hcDQN	neuron_129	1.94913
hcDQN	neuron_130	1.26348
hcDQN	neuron_131	2.06462
hcDQN	neuron_132	0.237056
hcDQN	neuron_133	0.595887
hcDQN	neuron_135	0.0633272
hcDQN	neuron_137	0.779587
hcDQN	neuron_140	3.33043
hcDQN	neuron_141	1.22057
hcDQN	neuron_142	7.5666
hcDQN	neuron_143	0.473535
hcDQN	neuron_144	2.02874
hcDQN	neuron_145	1.21905
hcDQN	neuron_146	0.839389
hcDQN	neuron_147	2.52284
hcDQN	neuron_148	2.24637
hcDQN	neuron_149	1.64633
hcDQN	neuron_150	1.30749
hcDQN	neuron_152	1.62811
hcDQN	neuron_153	1.95245
hcDQN	neuron_154	0.783209
hcDQN	neuron_155	0.328126
hcDQN	neuron_156	0.320403
hcDQN	neuron_157	1.25733
hcDQN	neuron_158	0.301018
hcDQN	neuron_159	0.832259
hcDQN	neuron_160	1.36681
hcDQN	neuron_161	0.940471
hcDQN	neuron_162	0.898353
hcDQN	neuron_163	1.79491
hcDQN	neuron_164	0.201503
hcDQN	neuron_165	0.539701
hcDQN	neuron_166	0.787323
hcDQN	neuron_167	0.327405
hcDQN	neuron_168	1.07293
hcDQN	neuron_171	1.48163
hcDQN	neuron_176	1.55405
hcDQN	neuron_177	1.20391
hcDQN	neuron_178	0.834974
hcDQN	neuron_179	1.79204
hcDQN	neuron_182	0.976496
hcDQN	neuron_184	6.67352
hcDQN	neuron_185	2.14033
hcDQN	neuron_186	1.6692
hcDQN	neuron_187	1.61516
hcDQN	neuron_188	0.496076
hcDQN	neuron_189	0.263647
hcDQN	neuron_190	2.51288
hcDQN	neuron_191	0.443254
hcDQN	neuron_194	0.472714
hcDQN	neuron_195	1.78211
hcDQN	neuron_196	1.27839
hcDQN	neuron_197	0.241298
hcDQN	neuron_198	2.1259
hcDQN	neuron_199	1.87055
hcDQN	neuron_0	1.26656
hcDQN	neuron_1	0.50792
hcDQN	neuron_2	1.47483
hcDQN	neuron_3	0.0814607
hcDQN	neuron_4	1.75373
hcDQN	neuron_7	0.406022
hcDQN	neuron_9	0.604324
hcDQN	neuron_10	0.730467
hcDQN	neuron_11	1.90022
hcDQN	neuron_12	0.664124
hcDQN	neuron_13	0.491744
hcDQN	neuron_14	1.98024
hcDQN	neuron_15	1.28404
hcDQN	neuron_16	0.884183
hcDQN	neuron_18	1.08875
hcDQN	neuron_19	1.63551
hcDQN	neuron_23	1.16237
hcDQN	neuron_24	0.0600764
hcDQN	neuron_25	0.426
hcDQN	neuron_26	1.12714
hcDQN	neuron_27	1.32212
hcDQN	neuron_31	2.05723
hcDQN	neuron_32	0.617051
hcDQN	neuron_33	1.26867
hcDQN	neuron_35	3.82794
hcDQN	neuron_36	0.197302
hcDQN	neuron_37	0.917035
hcDQN	neuron_38	0.329119
hcDQN	neuron_39	1.30002
hcDQN	neuron_40	0.751944
hcDQN	neuron_41	1.18662
hcDQN	neuron_42	9.78899
hcDQN	neuron_43	0.892315
hcDQN	neuron_44	3.51599
hcDQN	neuron_45	3.45509
hcDQN	neuron_46	1.86456
hcDQN	neuron_47	2.11892
hcDQN	neuron_48	0.471099
hcDQN	neuron_49	2.03056
hcDQN	neuron_50	1.91623
hcDQN	neuron_51	0.196667
hcDQN	neuron_52	0.288864
hcDQN	neuron_53	2.0829
hcDQN	neuron_54	1.96699
hcDQN	neuron_55	0.164103
hcDQN	neuron_56	2.08353
hcDQN	neuron_57	1.80247
hcDQN	neuron_58	1.02003
hcDQN	neuron_59	1.59643
hcDQN	neuron_60	1.50655
hcDQN	neuron_61	2.11237
hcDQN	neuron_62	3.45509
hcDQN	neuron_64	1.23804
hcDQN	neuron_67	0.461968
hcDQN	neuron_68	0.228517
hcDQN	neuron_69	2.06093
hcDQN	neuron_70	0.114565
hcDQN	neuron_71	1.48527
hcDQN	neuron_73	1.5701
hcDQN	neuron_74	0.447283
hcDQN	neuron_75	1.59979
hcDQN	neuron_76	1.88318
hcDQN	neuron_77	0.311769
hcDQN	neuron_78	1.06036
hcDQN	neuron_79	0.581658
hcDQN	neuron_80	2.01071
hcDQN	neuron_81	1.92996
hcDQN	neuron_82	1.49958
hcDQN	neuron_83	0.629301
hcDQN	neuron_86	2.09771
hcDQN	neuron_87	0.959143
hcDQN	neuron_88	0.746397
hcDQN	neuron_89	1.74946
hcDQN	neuron_90	1.81404
hcDQN	neuron_91	1.1903
hcDQN	neuron_92	0.524338
hcDQN	neuron_93	1.6037
hcDQN	neuron_94	2.16788
hcDQN	neuron_95	0.920031
hcDQN	neuron_96	1.43414
hcDQN	neuron_97	0.821419
hcDQN	neuron_98	0.564942
hcDQN	neuron_100	3.86111
hcDQN	neuron_101	1.79617
hcDQN	neuron_102	0.512098
hcDQN	neuron_103	2.07324
hcDQN	neuron_104	2.27283
hcDQN	neuron_105	0.490813
hcDQN	neuron_107	0.723918
hcDQN	neuron_110	0.97438
hcDQN	neuron_111	1.16074
hcDQN	neuron_113	1.82136
hcDQN	neuron_116	0.827333
hcDQN	neuron_117	1.72712
hcDQN	neuron_118	0.822931
hcDQN	neuron_119	0.563756
hcDQN	neuron_120	2.00125
hcDQN	neuron_122	1.7006
hcDQN	neuron_125	1.44769
hcDQN	neuron_126	0.669787
hcDQN	neuron_127	0.902187
hcDQN	neuron_128	1.00069
hcDQN	neuron_129	1.93691
hcDQN	neuron_130	1.25808
hcDQN	neuron_131	2.01281
hcDQN	neuron_132	0.340536
hcDQN	neuron_133	0.606517
hcDQN	neuron_135	0.0933947
hcDQN	neuron_137	0.78096
hcDQN	neuron_140	3.50285
hcDQN	neuron_141	1.20412
hcDQN	neuron_143	0.608068
hcDQN	neuron_144	1.91425
hcDQN	neuron_145	1.22833
hcDQN	neuron_146	0.859322
hcDQN	neuron_147	2.5069
hcDQN	neuron_148	2.09424
hcDQN	neuron_149	1.62253
hcDQN	neuron_150	1.23278
hcDQN	neuron_152	1.71532
hcDQN	neuron_153	1.84019
hcDQN	neuron_154	0.777415
hcDQN	neuron_155	0.356899
hcDQN	neuron_156	0.45683
hcDQN	neuron_157	1.47963
hcDQN	neuron_158	0.398848
hcDQN	neuron_159	0.84404
hcDQN	neuron_160	1.58035
hcDQN	neuron_161	0.77683
hcDQN	neuron_162	0.889088
hcDQN	neuron_163	1.96985
hcDQN	neuron_164	0.297067
hcDQN	neuron_165	0.618897
hcDQN	neuron_166	0.927062
hcDQN	neuron_167	0.443713
hcDQN	neuron_168	1.0484
hcDQN	neuron_170	3.46738
hcDQN	neuron_171	1.46941
hcDQN	neuron_176	1.59451
hcDQN	neuron_177	0.977195
hcDQN	neuron_178	0.875721
hcDQN	neuron_179	1.6293
hcDQN	neuron_182	1.3145
hcDQN	neuron_184	9.789
hcDQN	neuron_185	2.11892
hcDQN	neuron_186	1.73158
hcDQN	neuron_187	1.62604
hcDQN	neuron_188	0.355109
hcDQN	neuron_189	0.378123
hcDQN	neuron_190	2.58852
hcDQN	neuron_191	0.556914
hcDQN	neuron_194	0.62168
hcDQN	neuron_195	1.969
hcDQN	neuron_196	1.34757
hcDQN	neuron_197	0.274533
hcDQN	neuron_198	2.09704
hcDQN	neuron_199	1.9103
hcDQN	neuron_0	1.14338
hcDQN	neuron_1	0.424469
hcDQN	neuron_2	1.54907
hcDQN	neuron_3	0.100663
hcDQN	neuron_4	1.85017
hcDQN	neuron_7	0.343924
hcDQN	neuron_9	0.570129
hcDQN	neuron_10	0.646032
hcDQN	neuron_11	1.82237
hcDQN	neuron_12	0.569169
hcDQN	neuron_13	0.415374
hcDQN	neuron_14	2.27596
hcDQN	neuron_15	1.4595
hcDQN	neuron_16	0.843727
hcDQN	neuron_18	0.97461
hcDQN	neuron_19	1.50244
hcDQN	neuron_23	1.09351
hcDQN	neuron_24	0.065508
hcDQN	neuron_25	0.408585
hcDQN	neuron_26	1.01653
hcDQN	neuron_27	1.25705
hcDQN	neuron_31	2.22453
hcDQN	neuron_32	0.519516
hcDQN	neuron_33	1.20861
hcDQN	neuron_35	3.58709
hcDQN	neuron_36	0.22848
hcDQN	neuron_37	1.1805
hcDQN	neuron_38	0.221817
hcDQN	neuron_39	1.20993
hcDQN	neuron_40	0.660912
hcDQN	neuron_41	1.08439
hcDQN	neuron_43	0.764827
hcDQN	neuron_44	3.38528
hcDQN	neuron_45	3.38527
hcDQN	neuron_46	1.86346
hcDQN	neuron_47	2.44322
hcDQN	neuron_48	0.395747
hcDQN	neuron_49	1.9162
hcDQN	neuron_50	1.81509
hcDQN	neuron_51	0.209505
hcDQN	neuron_52	0.181504
hcDQN	neuron_53	2.05328
hcDQN	neuron_54	1.86918
hcDQN	neuron_55	0.238141
hcDQN	neuron_56	2.43189
hcDQN	neuron_57	1.79377
hcDQN	neuron_58	1.23201
hcDQN	neuron_59	1.515
hcDQN	neuron_60	1.37989
hcDQN	neuron_61	2.4145
hcDQN	neuron_62	3.38527
hcDQN	neuron_64	1.17453
hcDQN	neuron_67	0.476839
hcDQN	neuron_68	0.253042
hcDQN	neuron_69	1.93826
hcDQN	neuron_70	0.136906
hcDQN	neuron_71	1.04256
hcDQN	neuron_73	1.38279
hcDQN	neuron_74	0.464415
hcDQN	neuron_75	1.50283
hcDQN	neuron_76	2.19219
hcDQN	neuron_77	0.346142
hcDQN	neuron_78	0.980903
hcDQN	neuron_79	0.655871
hcDQN	neuron_80	2.34845
hcDQN	neuron_81	1.84464
hcDQN	neuron_82	1.40977
hcDQN	neuron_83	0.541287
hcDQN	neuron_86	2.43675
hcDQN	neuron_87	0.867298
hcDQN	neuron_88	0.692048
hcDQN	neuron_89	1.65922
hcDQN	neuron_90	1.68149
hcDQN	neuron_91	1.1831
hcDQN	neuron_92	0.435299
hcDQN	neuron_93	1.52637
hcDQN	neuron_94	2.07575
hcDQN	neuron_95	0.922602
hcDQN	neuron_96	1.379
hcDQN	neuron_97	0.843503
hcDQN	neuron_98	0.4532
hcDQN	neuron_100	3.69833
hcDQN	neuron_101	1.67288
hcDQN	neuron_102	0.731919
hcDQN	neuron_103	2.44322
hcDQN	neuron_104	2.05249
hcDQN	neuron_105	0.379845
hcDQN	neuron_107	0.6232
hcDQN	neuron_110	0.865949
hcDQN	neuron_111	1.09956
hcDQN	neuron_113	1.74609
hcDQN	neuron_116	0.755514
hcDQN	neuron_117	1.68098
hcDQN	neuron_118	0.551586
hcDQN	neuron_119	0.48183
hcDQN	neuron_120	2.39488
hcDQN	neuron_122	1.1292
hcDQN	neuron_125	1.3813
hcDQN	neuron_126	0.501565
hcDQN	neuron_127	0.842311
hcDQN	neuron_128	0.985476
hcDQN	neuron_129	1.8617
hcDQN	neuron_130	1.24904
hcDQN	neuron_131	2.39301
hcDQN	neuron_132	0.240433
hcDQN	neuron_133	0.522532
hcDQN	neuron_135	0.0820788
hcDQN	neuron_137	0.713738
hcDQN	neuron_140	3.27186
hcDQN	neuron_141	1.13791
hcDQN	neuron_143	0.51652
hcDQN	neuron_144	1.91863
hcDQN	neuron_145	1.19817
hcDQN	neuron_146	0.772983
hcDQN	neuron_147	2.49619
hcDQN	neuron_148	2.18781
hcDQN	neuron_149	1.55419
hcDQN	neuron_150	1.14059
hcDQN	neuron_152	1.52876
hcDQN	neuron_153	1.82463
hcDQN	neuron_154	0.703726
hcDQN	neuron_155	0.280951
hcDQN	neuron_156	0.346979
hcDQN	neuron_157	1.34736
hcDQN	neuron_158	0.293927
hcDQN	neuron_159	0.916765
hcDQN	neuron_160	1.71494
hcDQN	neuron_161	1.06722
hcDQN	neuron_162	0.817808
hcDQN	neuron_163	1.59282
hcDQN	neuron_164	0.218233
hcDQN	neuron_165	0.556633
hcDQN	neuron_166	0.811883
hcDQN	neuron_167	0.334341
hcDQN	neuron_168	1.26395
hcDQN	neuron_170	3.4617
hcDQN	neuron_171	1.39344
hcDQN	neuron_176	1.50664
hcDQN	neuron_177	1.06817
hcDQN	neuron_178	0.890068
hcDQN	neuron_179	1.64022
hcDQN	neuron_182	1.14137
hcDQN	neuron_184	6.98165
hcDQN	neuron_185	2.44322
hcDQN	neuron_186	1.92108
hcDQN	neuron_187	1.55978
hcDQN	neuron_188	0.533055
hcDQN	neuron_189	0.269732
hcDQN	neuron_190	2.41107
hcDQN	neuron_191	0.448619
hcDQN	neuron_194	0.50445
hcDQN	neuron_195	1.77517
hcDQN	neuron_196	1.25221
hcDQN	neuron_197	0.270733
hcDQN	neuron_198	2.40848
hcDQN	neuron_199	2.21868
hcDQN	neuron_0	1.18038
hcDQN	neuron_1	0.427753
hcDQN	neuron_2	1.5358
hcDQN	neuron_3	0.0959124
hcDQN	neuron_4	1.89342
hcDQN	neuron_7	0.344403
hcDQN	neuron_9	0.569954
hcDQN	neuron_10	0.643448
hcDQN	neuron_11	1.83635
hcDQN	neuron_12	0.578908
hcDQN	neuron_13	0.417224
hcDQN	neuron_14	2.20294
hcDQN	neuron_15	1.40302
hcDQN	neuron_16	0.856074
hcDQN	neuron_18	0.899022
hcDQN	neuron_19	1.49335
hcDQN	neuron_23	1.08538
hcDQN	neuron_24	0.0646084
hcDQN	neuron_25	0.412805
hcDQN	neuron_26	1.0538
hcDQN	neuron_27	1.24594
hcDQN	neuron_31	2.48333
hcDQN	neuron_32	0.520336
hcDQN	neuron_33	1.2026
hcDQN	neuron_35	3.80768
hcDQN	neuron_36	0.229271
hcDQN	neuron_37	0.945115
hcDQN	neuron_38	0.23518
hcDQN	neuron_39	1.20624
hcDQN	neuron_40	0.648726
hcDQN	neuron_41	1.08082
hcDQN	neuron_42	7.91452
hcDQN	neuron_43	0.781464
hcDQN	neuron_44	3.34606
hcDQN	neuron_45	3.40817
hcDQN	neuron_46	1.93656
hcDQN	neuron_47	2.41976
hcDQN	neuron_48	0.395548
hcDQN	neuron_49	1.92111
hcDQN	neuron_50	1.8054
hcDQN	neuron_51	0.212209
hcDQN	neuron_52	0.195513
hcDQN	neuron_53	2.05433
hcDQN	neuron_54	2.17305
hcDQN	neuron_55	0.241594
hcDQN	neuron_56	2.33037
hcDQN	neuron_57	1.8481
hcDQN	neuron_58	1.21941
hcDQN	neuron_59	1.64709
hcDQN	neuron_60	1.42913
hcDQN	neuron_61	2.40805
hcDQN	neuron_62	3.40817
hcDQN	neuron_64	1.16145
hcDQN	neuron_67	0.471448
hcDQN	neuron_68	0.25205
hcDQN	neuron_69	2.32785
hcDQN	neuron_70	0.131376
hcDQN	neuron_71	1.14012
hcDQN	neuron_73	1.50804
hcDQN	neuron_74	0.461286
hcDQN	neuron_75	1.47908
hcDQN	neuron_76	2.07152
hcDQN	neuron_77	0.34114
hcDQN	neuron_78	1.01517
hcDQN	neuron_79	0.595645
hcDQN	neuron_80	2.68931
hcDQN	neuron_81	1.84008
hcDQN	neuron_82	1.40895
hcDQN	neuron_83	0.551767
hcDQN	neuron_86	2.37297
hcDQN	neuron_87	0.870864
hcDQN	neuron_88	0.704641
hcDQN	neuron_89	1.65913
hcDQN	neuron_90	1.5243
hcDQN	neuron_91	1.20049
hcDQN	neuron_92	0.442494
hcDQN	neuron_93	1.53472
hcDQN	neuron_94	2.07204
hcDQN	neuron_95	0.865932
hcDQN	neuron_96	1.43552
hcDQN	neuron_97	0.826527
hcDQN	neuron_98	0.462491
hcDQN	neuron_100	3.95385
hcDQN	neuron_101	1.68955
hcDQN	neuron_102	0.701804
hcDQN	neuron_103	2.36198
hcDQN	neuron_104	2.10993
hcDQN	neuron_105	0.38539
hcDQN	neuron_107	0.635133
hcDQN	neuron_110	0.879726
hcDQN	neuron_111	1.07146
hcDQN	neuron_113	1.92686
hcDQN	neuron_116	0.762747
hcDQN	neuron_117	1.78721
hcDQN	neuron_118	0.60357
hcDQN	neuron_119	0.484319
hcDQN	neuron_120	2.27539
hcDQN	neuron_122	1.45431
hcDQN	neuron_125	1.3734
hcDQN	neuron_126	0.527991
hcDQN	neuron_127	0.787412
hcDQN	neuron_128	0.977654
hcDQN	neuron_129	1.94101
hcDQN	neuron_130	1.32997
hcDQN	neuron_131	2.26679
hcDQN	neuron_132	0.246275
hcDQN	neuron_133	0.516062
hcDQN	neuron_135	0.0829104
hcDQN	neuron_137	0.704466
hcDQN	neuron_140	3.21238
hcDQN	neuron_141	1.11825
hcDQN	neuron_143	0.503383
hcDQN	neuron_144	1.97031
hcDQN	neuron_145	1.16464
hcDQN	neuron_146	0.768552
hcDQN	neuron_147	2.44754
hcDQN	neuron_148	2.16514
hcDQN	neuron_149	1.65378
hcDQN	neuron_150	1.28026
hcDQN	neuron_152	1.62625
hcDQN	neuron_153	1.90287
hcDQN	neuron_154	0.692169
hcDQN	neuron_155	0.287496
hcDQN	neuron_156	0.361768
hcDQN	neuron_157	1.4056
hcDQN	neuron_158	0.304972
hcDQN	neuron_159	0.908357
hcDQN	neuron_160	1.58436
hcDQN	neuron_161	0.959617
hcDQN	neuron_162	0.836844
hcDQN	neuron_163	2.02375
hcDQN	neuron_164	0.224913
hcDQN	neuron_165	0.546381
hcDQN	neuron_166	0.809033
hcDQN	neuron_167	0.345535
hcDQN	neuron_168	1.20737
hcDQN	neuron_171	1.39629
hcDQN	neuron_176	1.50861
hcDQN	neuron_177	0.993911
hcDQN	neuron_178	0.891477
hcDQN	neuron_179	1.77357
hcDQN	neuron_182	1.06838
hcDQN	neuron_184	6.67352
hcDQN	neuron_185	2.41976
hcDQN	neuron_186	1.84341
hcDQN	neuron_187	1.39739
hcDQN	neuron_188	0.470071
hcDQN	neuron_189	0.279597
hcDQN	neuron_190	2.48092
hcDQN	neuron_191	0.453627
hcDQN	neuron_194	0.514171
hcDQN	neuron_195	1.71817
hcDQN	neuron_196	1.23799
hcDQN	neuron_197	0.265177
hcDQN	neuron_198	2.37384
hcDQN	neuron_199	2.10659
hcDQN	neuron_0	1.10495
hcDQN	neuron_1	0.383812
hcDQN	neuron_2	1.5339
hcDQN	neuron_3	0.103079
hcDQN	neuron_4	1.70434
hcDQN	neuron_7	0.306048
hcDQN	neuron_9	0.55034
hcDQN	neuron_10	0.606088
hcDQN	neuron_11	1.79707
hcDQN	neuron_12	0.523735
hcDQN	neuron_13	0.377532
hcDQN	neuron_14	2.43734
hcDQN	neuron_15	1.51886
hcDQN	neuron_16	0.776034
hcDQN	neuron_18	0.916123
hcDQN	neuron_19	1.47842
hcDQN	neuron_23	1.08246
hcDQN	neuron_24	0.066896
hcDQN	neuron_25	0.372538
hcDQN	neuron_26	1.11832
hcDQN	neuron_27	1.20198
hcDQN	neuron_31	2.20872
hcDQN	neuron_32	0.477251
hcDQN	neuron_33	1.16783
hcDQN	neuron_35	3.49814
hcDQN	neuron_36	0.215755
hcDQN	neuron_37	1.15807
hcDQN	neuron_38	0.181886
hcDQN	neuron_39	1.17457
hcDQN	neuron_40	0.604303
hcDQN	neuron_41	1.0197
hcDQN	neuron_43	0.710403
hcDQN	neuron_44	3.34606
hcDQN	neuron_45	3.23953
hcDQN	neuron_46	1.75917
hcDQN	neuron_47	2.65286
hcDQN	neuron_48	0.355391
hcDQN	neuron_49	1.8935
hcDQN	neuron_50	1.71219
hcDQN	neuron_51	0.199676
hcDQN	neuron_52	0.143829
hcDQN	neuron_53	2.01935
hcDQN	neuron_54	1.9488
hcDQN	neuron_55	0.2392
hcDQN	neuron_56	2.58374
hcDQN	neuron_57	1.71195
hcDQN	neuron_58	1.2899
hcDQN	neuron_59	1.46364
hcDQN	neuron_60	1.32697
hcDQN	neuron_61	2.36481
hcDQN	neuron_62	3.23953
hcDQN	neuron_64	1.1075
hcDQN	neuron_67	0.509358
hcDQN	neuron_68	0.229768
hcDQN	neuron_69	2.07134
hcDQN	neuron_70	0.161262
hcDQN	neuron_71	0.83129
hcDQN	neuron_73	1.31409
hcDQN	neuron_74	0.459717
hcDQN	neuron_75	1.47505
hcDQN	neuron_76	2.31667
hcDQN	neuron_77	0.303499
hcDQN	neuron_78	0.914995
hcDQN	neuron_79	0.578996
hcDQN	neuron_80	2.24207
hcDQN	neuron_81	1.76407
hcDQN	neuron_82	1.35876
hcDQN	neuron_83	0.50116
hcDQN	neuron_86	2.6436
hcDQN	neuron_87	0.816872
hcDQN	neuron_88	0.645817
hcDQN	neuron_89	1.60284
hcDQN	neuron_90	1.53041
hcDQN	neuron_91	1.10315
hcDQN	neuron_92	0.393488
hcDQN	neuron_93	1.48655
hcDQN	neuron_94	2.04886
hcDQN	neuron_95	0.873809
hcDQN	neuron_96	1.31343
hcDQN	neuron_97	0.861195
hcDQN	neuron_98	0.40798
hcDQN	neuron_100	3.58035
hcDQN	neuron_101	1.64864
hcDQN	neuron_102	0.668343
hcDQN	neuron_103	2.65286
hcDQN	neuron_104	2.0159
hcDQN	neuron_105	0.339741
hcDQN	neuron_107	0.581779
hcDQN	neuron_110	0.818886
hcDQN	neuron_111	1.00865
hcDQN	neuron_113	1.7671
hcDQN	neuron_116	0.703619
hcDQN	neuron_117	1.62929
hcDQN	neuron_118	0.514283
hcDQN	neuron_119	0.438115
hcDQN	neuron_120	2.60301
hcDQN	neuron_122	1.1861
hcDQN	neuron_125	1.3292
hcDQN	neuron_126	0.331257
hcDQN	neuron_127	0.772338
hcDQN	neuron_128	0.9218
hcDQN	neuron_129	1.83656
hcDQN	neuron_130	1.15789
hcDQN	neuron_131	2.5609
hcDQN	neuron_132	0.192716
hcDQN	neuron_133	0.473477
hcDQN	neuron_135	0.0676912
hcDQN	neuron_137	0.657174
hcDQN	neuron_140	3.25248
hcDQN	neuron_141	1.06171
hcDQN	neuron_143	0.457297
hcDQN	neuron_144	1.82762
hcDQN	neuron_145	1.13831
hcDQN	neuron_146	0.722874
hcDQN	neuron_147	2.4231
hcDQN	neuron_148	2.11988
hcDQN	neuron_149	1.54521
hcDQN	neuron_150	1.22364
hcDQN	neuron_152	1.79226
hcDQN	neuron_153	1.73716
hcDQN	neuron_154	0.642718
hcDQN	neuron_155	0.224861
hcDQN	neuron_156	0.305197
hcDQN	neuron_157	1.22532
hcDQN	neuron_158	0.251735
hcDQN	neuron_159	0.929331
hcDQN	neuron_160	1.53004
hcDQN	neuron_161	1.04436
hcDQN	neuron_162	0.756385
hcDQN	neuron_163	1.5741
hcDQN	neuron_164	0.179207
hcDQN	neuron_165	0.496073
hcDQN	neuron_166	0.73882
hcDQN	neuron_167	0.292202
hcDQN	neuron_168	1.33079
hcDQN	neuron_170	2.92299
hcDQN	neuron_171	1.30792
hcDQN	neuron_176	1.45347
hcDQN	neuron_177	1.21712
hcDQN	neuron_178	0.795825
hcDQN	neuron_179	1.58167
hcDQN	neuron_182	0.830447
hcDQN	neuron_184	7.20404
hcDQN	neuron_185	2.65286
hcDQN	neuron_186	2.00567
hcDQN	neuron_187	1.54079
hcDQN	neuron_188	0.513815
hcDQN	neuron_189	0.228154
hcDQN	neuron_190	2.40819
hcDQN	neuron_191	0.406827
hcDQN	neuron_194	0.458049
hcDQN	neuron_195	1.62228
hcDQN	neuron_196	1.18692
hcDQN	neuron_197	0.256113
hcDQN	neuron_198	2.48659
hcDQN	neuron_199	2.34992
hcDRQN (full)	neuron_0	0.147319
hcDRQN (full)	neuron_1	0.152088
hcDRQN (full)	neuron_5	1.12483
hcDRQN (full)	neuron_10	1.46917
hcDRQN (full)	neuron_11	0.0367125
hcDRQN (full)	neuron_14	1.57218
hcDRQN (full)	neuron_15	1.26933
hcDRQN (full)	neuron_20	1.48367
hcDRQN (full)	neuron_23	0.103968
hcDRQN (full)	neuron_26	0.321809
hcDRQN (full)	neuron_28	0.126831
hcDRQN (full)	neuron_29	1.58427
hcDRQN (full)	neuron_31	3.30393
hcDRQN (full)	neuron_35	1.4026
hcDRQN (full)	neuron_36	0.023392
hcDRQN (full)	neuron_41	1.3402
hcDRQN (full)	neuron_42	0.242989
hcDRQN (full)	neuron_44	1.24377
hcDRQN (full)	neuron_50	0.702906
hcDRQN (full)	neuron_55	0.694662
hcDRQN (full)	neuron_57	2.07055
hcDRQN (full)	neuron_61	0.231271
hcDRQN (full)	neuron_62	0.181782
hcDRQN (full)	neuron_65	0.37621
hcDRQN (full)	neuron_67	0.866835
hcDRQN (full)	neuron_68	1.22286
hcDRQN (full)	neuron_69	0.389827
hcDRQN (full)	neuron_70	1.85415
hcDRQN (full)	neuron_72	0.753027
hcDRQN (full)	neuron_74	1.71733
hcDRQN (full)	neuron_77	0.585109
hcDRQN (full)	neuron_82	1.28137
hcDRQN (full)	neuron_86	0.700117
hcDRQN (full)	neuron_87	0.849854
hcDRQN (full)	neuron_88	0.598017
hcDRQN (full)	neuron_89	0.0149613
hcDRQN (full)	neuron_95	0.453517
hcDRQN (full)	neuron_96	0.0990967
hcDRQN (full)	neuron_98	0.0866247
hcDRQN (full)	neuron_100	0.122609
hcDRQN (full)	neuron_101	0.0190293
hcDRQN (full)	neuron_104	0.444863
hcDRQN (full)	neuron_107	1.26321
hcDRQN (full)	neuron_109	0.752646
hcDRQN (full)	neuron_113	1.31537
hcDRQN (full)	neuron_114	0.00584531
hcDRQN (full)	neuron_116	0.0230111
hcDRQN (full)	neuron_117	2.28002
hcDRQN (full)	neuron_119	3.30394
hcDRQN (full)	neuron_121	0.813813
hcDRQN (full)	neuron_123	0.106477
hcDRQN (full)	neuron_125	0.0131245
hcDRQN (full)	neuron_126	0.0566546
hcDRQN (full)	neuron_128	1.11155
hcDRQN (full)	neuron_129	0.111799
hcDRQN (full)	neuron_130	0.012957
hcDRQN (full)	neuron_135	1.34582
hcDRQN (full)	neuron_136	0.0532536
hcDRQN (full)	neuron_139	0.258452
hcDRQN (full)	neuron_140	0.0341695
hcDRQN (full)	neuron_142	0.807266
hcDRQN (full)	neuron_144	0.972696
hcDRQN (full)	neuron_146	0.749737
hcDRQN (full)	neuron_149	1.36463
hcDRQN (full)	neuron_150	2.36885
hcDRQN (full)	neuron_151	1.26942
hcDRQN (full)	neuron_153	0.73947
hcDRQN (full)	neuron_155	2.38145
hcDRQN (full)	neuron_160	0.0314048
hcDRQN (full)	neuron_162	1.24715
hcDRQN (full)	neuron_164	1.64192
hcDRQN (full)	neuron_168	1.12809
hcDRQN (full)	neuron_169	0.0374774
hcDRQN (full)	neuron_170	1.17188
hcDRQN (full)	neuron_175	0.878728
hcDRQN (full)	neuron_179	0.84807
hcDRQN (full)	neuron_181	0.00698999
hcDRQN (full)	neuron_182	1.24092
hcDRQN (full)	neuron_185	0.0480326
hcDRQN (full)	neuron_187	0.891586
hcDRQN (full)	neuron_189	0.16829
hcDRQN (full)	neuron_192	0.680986
hcDRQN (full)	neuron_196	1.31377
hcDRQN (full)	neuron_198	0.0479975
hcDRQN (full)	neuron_0	0.122549
hcDRQN (full)	neuron_1	0.144099
hcDRQN (full)	neuron_5	1.1291
hcDRQN (full)	neuron_10	1.54747
hcDRQN (full)	neuron_11	0.0241476
hcDRQN (full)	neuron_14	1.65544
hcDRQN (full)	neuron_15	1.26512
hcDRQN (full)	neuron_20	1.56719
hcDRQN (full)	neuron_23	0.051015
hcDRQN (full)	neuron_26	0.277743
hcDRQN (full)	neuron_28	0.108317
hcDRQN (full)	neuron_29	1.38133
hcDRQN (full)	neuron_31	3.24735
hcDRQN (full)	neuron_35	1.43544
hcDRQN (full)	neuron_36	0.017153
hcDRQN (full)	neuron_41	1.33096
hcDRQN (full)	neuron_42	0.172252
hcDRQN (full)	neuron_44	1.23135
hcDRQN (full)	neuron_50	0.736813
hcDRQN (full)	neuron_55	0.694277
hcDRQN (full)	neuron_57	2.01078
hcDRQN (full)	neuron_61	0.199455
hcDRQN (full)	neuron_62	0.163574
hcDRQN (full)	neuron_65	0.292339
hcDRQN (full)	neuron_67	0.835246
hcDRQN (full)	neuron_68	1.21548
hcDRQN (full)	neuron_69	0.40782
hcDRQN (full)	neuron_70	1.45222
hcDRQN (full)	neuron_72	0.763132
hcDRQN (full)	neuron_74	1.45171
hcDRQN (full)	neuron_77	0.51366
hcDRQN (full)	neuron_82	1.25067
hcDRQN (full)	neuron_86	0.632121
hcDRQN (full)	neuron_87	0.867275
hcDRQN (full)	neuron_88	0.580898
hcDRQN (full)	neuron_89	0.0112353
hcDRQN (full)	neuron_95	0.493457
hcDRQN (full)	neuron_96	0.0905398
hcDRQN (full)	neuron_98	0.076388
hcDRQN (full)	neuron_100	0.115129
hcDRQN (full)	neuron_101	0.0150229
hcDRQN (full)	neuron_104	0.513428
hcDRQN (full)	neuron_107	1.21845
hcDRQN (full)	neuron_109	0.73146
hcDRQN (full)	neuron_113	1.35184
hcDRQN (full)	neuron_114	0.00441624
hcDRQN (full)	neuron_116	0.020464
hcDRQN (full)	neuron_117	3.0077
hcDRQN (full)	neuron_119	3.36282
hcDRQN (full)	neuron_121	0.690584
hcDRQN (full)	neuron_123	0.0815236
hcDRQN (full)	neuron_125	0.00772335
hcDRQN (full)	neuron_126	0.0518908
hcDRQN (full)	neuron_128	1.10166
hcDRQN (full)	neuron_129	0.102166
hcDRQN (full)	neuron_130	0.00823333
hcDRQN (full)	neuron_135	1.39512
hcDRQN (full)	neuron_136	0.047058
hcDRQN (full)	neuron_139	0.183789
hcDRQN (full)	neuron_140	0.0198079
hcDRQN (full)	neuron_142	0.832164
hcDRQN (full)	neuron_144	0.862756
hcDRQN (full)	neuron_146	0.732254
hcDRQN (full)	neuron_149	1.39922
hcDRQN (full)	neuron_150	2.3449
hcDRQN (full)	neuron_151	1.2697
hcDRQN (full)	neuron_153	0.758579
hcDRQN (full)	neuron_155	3.1489
hcDRQN (full)	neuron_160	0.0291708
hcDRQN (full)	neuron_162	1.23578
hcDRQN (full)	neuron_164	1.40463
hcDRQN (full)	neuron_168	0.946865
hcDRQN (full)	neuron_169	0.0322042
hcDRQN (full)	neuron_170	1.16418
hcDRQN (full)	neuron_175	0.878792
hcDRQN (full)	neuron_179	0.845739
hcDRQN (full)	neuron_181	0.00758308
hcDRQN (full)	neuron_182	1.23381
hcDRQN (full)	neuron_185	0.0254712
hcDRQN (full)	neuron_187	0.923805
hcDRQN (full)	neuron_189	0.177392
hcDRQN (full)	neuron_192	0.674634
hcDRQN (full)	neuron_196	1.30798
hcDRQN (full)	neuron_198	0.0268159
hcDRQN (full)	neuron_0	0.124584
hcDRQN (full)	neuron_1	0.14729
hcDRQN (full)	neuron_5	1.11207
hcDRQN (full)	neuron_10	1.44084
hcDRQN (full)	neuron_11	0.0237826
hcDRQN (full)	neuron_14	1.56211
hcDRQN (full)	neuron_15	1.25539
hcDRQN (full)	neuron_20	1.4921
hcDRQN (full)	neuron_23	0.0513548
hcDRQN (full)	neuron_26	0.282967
hcDRQN (full)	neuron_28	0.107535
hcDRQN (full)	neuron_29	1.36114
hcDRQN (full)	neuron_31	3.31494
hcDRQN (full)	neuron_35	1.38659
hcDRQN (full)	neuron_36	0.0174253
hcDRQN (full)	neuron_41	1.31979
hcDRQN (full)	neuron_42	0.182917
hcDRQN (full)	neuron_44	1.22031
hcDRQN (full)	neuron_50	0.743107
hcDRQN (full)	neuron_55	0.688032
hcDRQN (full)	neuron_57	2.34295
hcDRQN (full)	neuron_61	0.192015
hcDRQN (full)	neuron_62	0.164649
hcDRQN (full)	neuron_65	0.298087
hcDRQN (full)	neuron_67	0.833192
hcDRQN (full)	neuron_68	1.20482
hcDRQN (full)	neuron_69	0.417735
hcDRQN (full)	neuron_70	1.38501
hcDRQN (full)	neuron_72	0.775855
hcDRQN (full)	neuron_74	1.42483
hcDRQN (full)	neuron_77	0.529561
hcDRQN (full)	neuron_82	1.24158
hcDRQN (full)	neuron_86	0.646239
hcDRQN (full)	neuron_87	0.875558
hcDRQN (full)	neuron_88	0.578824
hcDRQN (full)	neuron_89	0.0106918
hcDRQN (full)	neuron_95	0.503746
hcDRQN (full)	neuron_96	0.0926895
hcDRQN (full)	neuron_98	0.0782289
hcDRQN (full)	neuron_100	0.113586
hcDRQN (full)	neuron_101	0.0146234
hcDRQN (full)	neuron_104	0.521378
hcDRQN (full)	neuron_107	1.20896
hcDRQN (full)	neuron_109	0.730583
hcDRQN (full)	neuron_113	1.34912
hcDRQN (full)	neuron_114	0.00447706
hcDRQN (full)	neuron_116	0.0197096
hcDRQN (full)	neuron_117	3.02735
hcDRQN (full)	neuron_119	3.2579
hcDRQN (full)	neuron_121	0.705049
hcDRQN (full)	neuron_123	0.0796228
hcDRQN (full)	neuron_125	0.007471
hcDRQN (full)	neuron_126	0.0569874
hcDRQN (full)	neuron_128	1.10427
hcDRQN (full)	neuron_129	0.105198
hcDRQN (full)	neuron_130	0.00821591
hcDRQN (full)	neuron_135	1.36252
hcDRQN (full)	neuron_136	0.0488483
hcDRQN (full)	neuron_139	0.177824
hcDRQN (full)	neuron_140	0.0193274
hcDRQN (full)	neuron_142	0.841966
hcDRQN (full)	neuron_144	0.873617
hcDRQN (full)	neuron_146	0.722415
hcDRQN (full)	neuron_149	1.37855
hcDRQN (full)	neuron_150	2.33249
hcDRQN (full)	neuron_151	1.25367
hcDRQN (full)	neuron_153	0.76999
hcDRQN (full)	neuron_155	3.17454
hcDRQN (full)	neuron_160	0.0294848
hcDRQN (full)	neuron_162	1.22371
hcDRQN (full)	neuron_164	1.36015
hcDRQN (full)	neuron_168	0.964168
hcDRQN (full)	neuron_169	0.0321433
hcDRQN (full)	neuron_170	1.15403
hcDRQN (full)	neuron_175	0.884468
hcDRQN (full)	neuron_179	0.849372
hcDRQN (full)	neuron_181	0.00703515
hcDRQN (full)	neuron_182	1.22165
hcDRQN (full)	neuron_185	0.0248714
hcDRQN (full)	neuron_187	0.941022
hcDRQN (full)	neuron_189	0.181004
hcDRQN (full)	neuron_192	0.672705
hcDRQN (full)	neuron_196	1.29433
hcDRQN (full)	neuron_198	0.0280822
hcDRQN (full)	neuron_0	0.143968
hcDRQN (full)	neuron_1	0.142556
hcDRQN (full)	neuron_5	1.11845
hcDRQN (full)	neuron_10	1.47782
hcDRQN (full)	neuron_11	0.0369892
hcDRQN (full)	neuron_14	1.58191
hcDRQN (full)	neuron_15	1.2785
hcDRQN (full)	neuron_20	1.51
hcDRQN (full)	neuron_23	0.101791
hcDRQN (full)	neuron_26	0.315745
hcDRQN (full)	neuron_28	0.114813
hcDRQN (full)	neuron_29	1.51942
hcDRQN (full)	neuron_31	3.33249
hcDRQN (full)	neuron_35	1.42402
hcDRQN (full)	neuron_36	0.0229224
hcDRQN (full)	neuron_41	1.34897
hcDRQN (full)	neuron_42	0.241406
hcDRQN (full)	neuron_44	1.24758
hcDRQN (full)	neuron_50	0.712349
hcDRQN (full)	neuron_55	0.689917
hcDRQN (full)	neuron_57	2.15654
hcDRQN (full)	neuron_61	0.228218
hcDRQN (full)	neuron_62	0.174113
hcDRQN (full)	neuron_65	0.368278
hcDRQN (full)	neuron_67	0.861511
hcDRQN (full)	neuron_68	1.21894
hcDRQN (full)	neuron_69	0.399575
hcDRQN (full)	neuron_70	1.66247
hcDRQN (full)	neuron_72	0.764707
hcDRQN (full)	neuron_74	1.6239
hcDRQN (full)	neuron_77	0.557188
hcDRQN (full)	neuron_82	1.23838
hcDRQN (full)	neuron_86	0.678585
hcDRQN (full)	neuron_87	0.863263
hcDRQN (full)	neuron_88	0.596236
hcDRQN (full)	neuron_89	0.0134996
hcDRQN (full)	neuron_95	0.473239
hcDRQN (full)	neuron_96	0.0965872
hcDRQN (full)	neuron_98	0.0875956
hcDRQN (full)	neuron_100	0.119153
hcDRQN (full)	neuron_101	0.0177753
hcDRQN (full)	neuron_104	0.463514
hcDRQN (full)	neuron_107	1.23898
hcDRQN (full)	neuron_109	0.752794
hcDRQN (full)	neuron_113	1.34963
hcDRQN (full)	neuron_114	0.00561231
hcDRQN (full)	neuron_116	0.0209893
hcDRQN (full)	neuron_117	2.47908
hcDRQN (full)	neuron_119	3.31493
hcDRQN (full)	neuron_121	0.819912
hcDRQN (full)	neuron_123	0.0960497
hcDRQN (full)	neuron_125	0.0115316
hcDRQN (full)	neuron_126	0.0636333
hcDRQN (full)	neuron_128	1.10834
hcDRQN (full)	neuron_129	0.111309
hcDRQN (full)	neuron_130	0.012086
hcDRQN (full)	neuron_135	1.39056
hcDRQN (full)	neuron_136	0.0476474
hcDRQN (full)	neuron_139	0.233812
hcDRQN (full)	neuron_140	0.0313708
hcDRQN (full)	neuron_142	0.832275
hcDRQN (full)	neuron_144	0.87931
hcDRQN (full)	neuron_146	0.742533
hcDRQN (full)	neuron_149	1.37748
hcDRQN (full)	neuron_150	2.31785
hcDRQN (full)	neuron_151	1.27535
hcDRQN (full)	neuron_153	0.753014
hcDRQN (full)	neuron_155	2.58522
hcDRQN (full)	neuron_160	0.0315126
hcDRQN (full)	neuron_162	1.23996
hcDRQN (full)	neuron_164	1.50264
hcDRQN (full)	neuron_168	1.1067
hcDRQN (full)	neuron_169	0.0337927
hcDRQN (full)	neuron_170	1.17154
hcDRQN (full)	neuron_175	0.8754
hcDRQN (full)	neuron_179	0.846511
hcDRQN (full)	neuron_181	0.00660298
hcDRQN (full)	neuron_182	1.24553
hcDRQN (full)	neuron_185	0.0411123
hcDRQN (full)	neuron_187	0.907788
hcDRQN (full)	neuron_189	0.162058
hcDRQN (full)	neuron_192	0.677799
hcDRQN (full)	neuron_196	1.30748
hcDRQN (full)	neuron_198	0.0442009
hcDRQN (full)	neuron_0	0.107217
hcDRQN (full)	neuron_1	0.14067
hcDRQN (full)	neuron_5	1.11285
hcDRQN (full)	neuron_10	1.49569
hcDRQN (full)	neuron_11	0.0140122
hcDRQN (full)	neuron_14	1.61253
hcDRQN (full)	neuron_15	1.2495
hcDRQN (full)	neuron_20	1.56949
hcDRQN (full)	neuron_23	0.0341724
hcDRQN (full)	neuron_26	0.24359
hcDRQN (full)	neuron_28	0.094402
hcDRQN (full)	neuron_29	1.27905
hcDRQN (full)	neuron_31	3.35624
hcDRQN (full)	neuron_35	1.44051
hcDRQN (full)	neuron_36	0.0129457
hcDRQN (full)	neuron_41	1.30641
hcDRQN (full)	neuron_42	0.152801
hcDRQN (full)	neuron_44	1.21189
hcDRQN (full)	neuron_50	0.754071
hcDRQN (full)	neuron_55	0.69339
hcDRQN (full)	neuron_56	3.44904
hcDRQN (full)	neuron_57	2.27678
hcDRQN (full)	neuron_61	0.15864
hcDRQN (full)	neuron_62	0.149838
hcDRQN (full)	neuron_65	0.252515
hcDRQN (full)	neuron_67	0.825342
hcDRQN (full)	neuron_68	1.20932
hcDRQN (full)	neuron_69	0.435624
hcDRQN (full)	neuron_70	1.638
hcDRQN (full)	neuron_72	0.758848
hcDRQN (full)	neuron_74	1.31516
hcDRQN (full)	neuron_77	0.48962
hcDRQN (full)	neuron_82	1.25657
hcDRQN (full)	neuron_86	0.606454
hcDRQN (full)	neuron_87	0.86941
hcDRQN (full)	neuron_88	0.578247
hcDRQN (full)	neuron_89	0.00920788
hcDRQN (full)	neuron_95	0.523864
hcDRQN (full)	neuron_96	0.0869746
hcDRQN (full)	neuron_98	0.070747
hcDRQN (full)	neuron_100	0.111966
hcDRQN (full)	neuron_101	0.0120249
hcDRQN (full)	neuron_104	0.556747
hcDRQN (full)	neuron_107	1.20648
hcDRQN (full)	neuron_109	0.726845
hcDRQN (full)	neuron_113	1.38091
hcDRQN (full)	neuron_114	0.00376603
hcDRQN (full)	neuron_116	0.0169981
hcDRQN (full)	neuron_117	3.76533
hcDRQN (full)	neuron_119	3.28614
hcDRQN (full)	neuron_121	0.654034
hcDRQN (full)	neuron_123	0.0611117
hcDRQN (full)	neuron_125	0.00341757
hcDRQN (full)	neuron_126	0.0537985
hcDRQN (full)	neuron_128	1.11046
hcDRQN (full)	neuron_129	0.100011
hcDRQN (full)	neuron_130	0.00499268
hcDRQN (full)	neuron_135	1.43276
hcDRQN (full)	neuron_136	0.0463115
hcDRQN (full)	neuron_139	0.136732
hcDRQN (full)	neuron_140	0.013913
hcDRQN (full)	neuron_142	0.830453
hcDRQN (full)	neuron_144	0.837489
hcDRQN (full)	neuron_146	0.714137
hcDRQN (full)	neuron_149	1.34202
hcDRQN (full)	neuron_150	1.88625
hcDRQN (full)	neuron_151	1.22931
hcDRQN (full)	neuron_153	0.762523
hcDRQN (full)	neuron_155	4.01049
hcDRQN (full)	neuron_160	0.0281866
hcDRQN (full)	neuron_162	1.22518
hcDRQN (full)	neuron_164	1.55669
hcDRQN (full)	neuron_168	0.893885
hcDRQN (full)	neuron_169	0.0323637
hcDRQN (full)	neuron_170	1.15031
hcDRQN (full)	neuron_175	0.881256
hcDRQN (full)	neuron_179	0.85154
hcDRQN (full)	neuron_181	0.00740097
hcDRQN (full)	neuron_182	1.22297
hcDRQN (full)	neuron_185	0.011033
hcDRQN (full)	neuron_187	0.929808
hcDRQN (full)	neuron_189	0.183066
hcDRQN (full)	neuron_192	0.680648
hcDRQN (full)	neuron_196	1.29274
hcDRQN (full)	neuron_198	0.017242
hcDQN (full)	neuron_1	0.32931
hcDQN (full)	neuron_2	1.10725
hcDQN (full)	neuron_3	2.77636
hcDQN (full)	neuron_4	0.193918
hcDQN (full)	neuron_6	0.210873
hcDQN (full)	neuron_8	2.94431
hcDQN (full)	neuron_9	2.95511
hcDQN (full)	neuron_10	1.7095
hcDQN (full)	neuron_11	1.19786
hcDQN (full)	neuron_12	0.0605254
hcDQN (full)	neuron_14	0.12978
hcDQN (full)	neuron_15	0.44331
hcDQN (full)	neuron_16	2.00751
hcDQN (full)	neuron_17	0.939006
hcDQN (full)	neuron_19	1.92016
hcDQN (full)	neuron_20	1.49772
hcDQN (full)	neuron_21	1.27716
hcDQN (full)	neuron_22	1.55961
hcDQN (full)	neuron_23	2.47774
hcDQN (full)	neuron_24	0.782685
hcDQN (full)	neuron_25	0.314509
hcDQN (full)	neuron_26	1.32157
hcDQN (full)	neuron_28	1.35805
hcDQN (full)	neuron_29	3.46869
hcDQN (full)	neuron_31	1.76896
hcDQN (full)	neuron_36	2.41643
hcDQN (full)	neuron_37	2.76611
hcDQN (full)	neuron_38	2.26383
hcDQN (full)	neuron_39	0.559018
hcDQN (full)	neuron_40	1.76042
hcDQN (full)	neuron_42	0.319819
hcDQN (full)	neuron_43	0.291918
hcDQN (full)	neuron_45	0.435994
hcDQN (full)	neuron_46	1.32456
hcDQN (full)	neuron_47	0.957721
hcDQN (full)	neuron_48	0.505432
hcDQN (full)	neuron_52	2.76585
hcDQN (full)	neuron_58	3.42443
hcDQN (full)	neuron_59	0.032171
hcDQN (full)	neuron_60	2.47775
hcDQN (full)	neuron_62	0.512952
hcDQN (full)	neuron_63	1.33922
hcDQN (full)	neuron_65	2.77719
hcDQN (full)	neuron_66	0.0725658
hcDQN (full)	neuron_67	0.867801
hcDQN (full)	neuron_68	2.00385
hcDQN (full)	neuron_71	0.455047
hcDQN (full)	neuron_72	1.4184
hcDQN (full)	neuron_73	1.01127
hcDQN (full)	neuron_74	2.76492
hcDQN (full)	neuron_75	0.372635
hcDQN (full)	neuron_76	1.89249
hcDQN (full)	neuron_77	2.45053
hcDQN (full)	neuron_79	0.804729
hcDQN (full)	neuron_81	2.47774
hcDQN (full)	neuron_83	1.20193
hcDQN (full)	neuron_84	1.51735
hcDQN (full)	neuron_88	2.77294
hcDQN (full)	neuron_89	0.519579
hcDQN (full)	neuron_90	1.28471
hcDQN (full)	neuron_92	1.00787
hcDQN (full)	neuron_93	0.423613
hcDQN (full)	neuron_94	0.540456
hcDQN (full)	neuron_95	0.504248
hcDQN (full)	neuron_97	0.417528
hcDQN (full)	neuron_101	0.240816
hcDQN (full)	neuron_102	0.297529
hcDQN (full)	neuron_103	1.2439
hcDQN (full)	neuron_105	0.490747
hcDQN (full)	neuron_106	0.9563
hcDQN (full)	neuron_107	0.345319
hcDQN (full)	neuron_108	2.96307
hcDQN (full)	neuron_109	2.68382
hcDQN (full)	neuron_110	0.446168
hcDQN (full)	neuron_111	0.522146
hcDQN (full)	neuron_113	2.31806
hcDQN (full)	neuron_114	1.00081
hcDQN (full)	neuron_116	0.450954
hcDQN (full)	neuron_117	0.182406
hcDQN (full)	neuron_118	2.20352
hcDQN (full)	neuron_119	0.1355
hcDQN (full)	neuron_120	0.530692
hcDQN (full)	neuron_123	0.873929
hcDQN (full)	neuron_125	1.89915
hcDQN (full)	neuron_126	0.468076
hcDQN (full)	neuron_127	2.47774
hcDQN (full)	neuron_128	0.722251
hcDQN (full)	neuron_129	0.373328
hcDQN (full)	neuron_130	0.419058
hcDQN (full)	neuron_131	0.116738
hcDQN (full)	neuron_133	0.0233158
hcDQN (full)	neuron_134	0.64227
hcDQN (full)	neuron_135	1.51423
hcDQN (full)	neuron_136	2.95405
hcDQN (full)	neuron_137	2.33361
hcDQN (full)	neuron_138	1.52253
hcDQN (full)	neuron_139	1.09201
hcDQN (full)	neuron_143	2.8183
hcDQN (full)	neuron_144	0.708237
hcDQN (full)	neuron_145	2.26203
hcDQN (full)	neuron_146	0.859105
hcDQN (full)	neuron_147	0.770341
hcDQN (full)	neuron_149	0.346187
hcDQN (full)	neuron_152	1.32774
hcDQN (full)	neuron_156	2.38741
hcDQN (full)	neuron_157	0.332868
hcDQN (full)	neuron_158	0.81085
hcDQN (full)	neuron_160	2.11651
hcDQN (full)	neuron_161	2.78643
hcDQN (full)	neuron_162	2.80387
hcDQN (full)	neuron_164	1.25317
hcDQN (full)	neuron_165	0.142816
hcDQN (full)	neuron_166	0.58917
hcDQN (full)	neuron_169	1.73925
hcDQN (full)	neuron_171	2.87981
hcDQN (full)	neuron_175	0.187743
hcDQN (full)	neuron_176	2.47774
hcDQN (full)	neuron_177	2.00372
hcDQN (full)	neuron_179	1.7219
hcDQN (full)	neuron_180	2.00543
hcDQN (full)	neuron_181	2.7652
hcDQN (full)	neuron_182	2.47774
hcDQN (full)	neuron_183	0.985324
hcDQN (full)	neuron_184	1.41669
hcDQN (full)	neuron_185	0.577212
hcDQN (full)	neuron_186	1.5855
hcDQN (full)	neuron_187	1.0126
hcDQN (full)	neuron_188	1.81897
hcDQN (full)	neuron_189	2.9556
hcDQN (full)	neuron_191	1.41549
hcDQN (full)	neuron_192	2.72152
hcDQN (full)	neuron_193	0.399268
hcDQN (full)	neuron_195	2.71619
hcDQN (full)	neuron_199	0.205128
hcDQN (full)	neuron_1	0.478818
hcDQN (full)	neuron_2	1.16491
hcDQN (full)	neuron_3	2.23349
hcDQN (full)	neuron_4	0.105805
hcDQN (full)	neuron_6	0.221601
hcDQN (full)	neuron_8	2.33963
hcDQN (full)	neuron_9	2.29044
hcDQN (full)	neuron_10	2.07677
hcDQN (full)	neuron_11	1.34671
hcDQN (full)	neuron_12	0.0780197
hcDQN (full)	neuron_14	0.0659084
hcDQN (full)	neuron_15	0.432006
hcDQN (full)	neuron_16	1.579
hcDQN (full)	neuron_17	0.698103
hcDQN (full)	neuron_19	1.47425
hcDQN (full)	neuron_20	1.46179
hcDQN (full)	neuron_21	1.23473
hcDQN (full)	neuron_22	1.63716
hcDQN (full)	neuron_23	2.40638
hcDQN (full)	neuron_24	0.903568
hcDQN (full)	neuron_25	0.249308
hcDQN (full)	neuron_26	1.20542
hcDQN (full)	neuron_28	0.942785
hcDQN (full)	neuron_29	2.68907
hcDQN (full)	neuron_31	1.45195
hcDQN (full)	neuron_36	2.14004
hcDQN (full)	neuron_37	2.21519
hcDQN (full)	neuron_38	2.10766
hcDQN (full)	neuron_39	0.540131
hcDQN (full)	neuron_40	1.38464
hcDQN (full)	neuron_42	0.286489
hcDQN (full)	neuron_43	0.285667
hcDQN (full)	neuron_45	0.221331
hcDQN (full)	neuron_46	1.14489
hcDQN (full)	neuron_47	0.947304
hcDQN (full)	neuron_48	0.488196
hcDQN (full)	neuron_52	2.21553
hcDQN (full)	neuron_58	2.70114
hcDQN (full)	neuron_59	0.0287212
hcDQN (full)	neuron_60	2.40638
hcDQN (full)	neuron_62	0.591321
hcDQN (full)	neuron_63	1.42426
hcDQN (full)	neuron_65	2.25321
hcDQN (full)	neuron_66	0.0708352
hcDQN (full)	neuron_67	0.969319
hcDQN (full)	neuron_68	2.00678
hcDQN (full)	neuron_71	0.463535
hcDQN (full)	neuron_72	1.34537
hcDQN (full)	neuron_73	0.758628
hcDQN (full)	neuron_74	2.24623
hcDQN (full)	neuron_75	0.591071
hcDQN (full)	neuron_76	2.02809
hcDQN (full)	neuron_77	2.36308
hcDQN (full)	neuron_79	0.632663
hcDQN (full)	neuron_81	2.40637
hcDQN (full)	neuron_83	1.30373
hcDQN (full)	neuron_84	1.3419
hcDQN (full)	neuron_88	2.22954
hcDQN (full)	neuron_89	0.238383
hcDQN (full)	neuron_90	1.38229
hcDQN (full)	neuron_92	0.957216
hcDQN (full)	neuron_93	0.53485
hcDQN (full)	neuron_94	0.656697
hcDQN (full)	neuron_95	0.563281
hcDQN (full)	neuron_97	0.455023
hcDQN (full)	neuron_101	0.284903
hcDQN (full)	neuron_102	0.117922
hcDQN (full)	neuron_103	1.40394
hcDQN (full)	neuron_105	0.272044
hcDQN (full)	neuron_106	0.863214
hcDQN (full)	neuron_107	0.414321
hcDQN (full)	neuron_108	4.34864
hcDQN (full)	neuron_109	2.16291
hcDQN (full)	neuron_110	0.515645
hcDQN (full)	neuron_111	0.245468
hcDQN (full)	neuron_113	2.0382
hcDQN (full)	neuron_114	1.0568
hcDQN (full)	neuron_116	0.189478
hcDQN (full)	neuron_117	0.252166
hcDQN (full)	neuron_118	3.12399
hcDQN (full)	neuron_119	0.174973
hcDQN (full)	neuron_120	0.340255
hcDQN (full)	neuron_123	0.627608
hcDQN (full)	neuron_125	1.46501
hcDQN (full)	neuron_126	0.237229
hcDQN (full)	neuron_127	2.40637
hcDQN (full)	neuron_128	0.865094
hcDQN (full)	neuron_129	0.425894
hcDQN (full)	neuron_130	0.193518
hcDQN (full)	neuron_131	0.144687
hcDQN (full)	neuron_133	0.0365253
hcDQN (full)	neuron_134	0.492124
hcDQN (full)	neuron_135	1.36663
hcDQN (full)	neuron_136	4.34314
hcDQN (full)	neuron_137	1.99177
hcDQN (full)	neuron_138	1.16759
hcDQN (full)	neuron_139	1.19821
hcDQN (full)	neuron_143	2.22558
hcDQN (full)	neuron_144	0.683206
hcDQN (full)	neuron_145	1.81731
hcDQN (full)	neuron_146	0.607902
hcDQN (full)	neuron_147	0.555736
hcDQN (full)	neuron_149	0.297469
hcDQN (full)	neuron_152	1.25544
hcDQN (full)	neuron_156	2.93009
hcDQN (full)	neuron_157	0.208897
hcDQN (full)	neuron_158	0.978564
hcDQN (full)	neuron_160	2.20939
hcDQN (full)	neuron_161	2.25382
hcDQN (full)	neuron_162	3.98699
hcDQN (full)	neuron_164	1.13483
hcDQN (full)	neuron_165	0.0768276
hcDQN (full)	neuron_166	0.543424
hcDQN (full)	neuron_167	3.67461
hcDQN (full)	neuron_169	1.70739
hcDQN (full)	neuron_171	2.2586
hcDQN (full)	neuron_175	0.164082
hcDQN (full)	neuron_176	2.40637
hcDQN (full)	neuron_177	1.72573
hcDQN (full)	neuron_179	1.51139
hcDQN (full)	neuron_180	1.84231
hcDQN (full)	neuron_181	2.21736
hcDQN (full)	neuron_182	2.40637
hcDQN (full)	neuron_183	0.807361
hcDQN (full)	neuron_184	1.50019
hcDQN (full)	neuron_185	0.378871
hcDQN (full)	neuron_186	1.63954
hcDQN (full)	neuron_187	1.10324
hcDQN (full)	neuron_188	1.42596
hcDQN (full)	neuron_189	2.40298
hcDQN (full)	neuron_191	1.37091
hcDQN (full)	neuron_192	2.50979
hcDQN (full)	neuron_193	0.265877
hcDQN (full)	neuron_195	2.21925
hcDQN (full)	neuron_199	0.19143
hcDQN (full)	neuron_1	0.482004
hcDQN (full)	neuron_2	1.12319
hcDQN (full)	neuron_3	2.15238
hcDQN (full)	neuron_4	0.107942
hcDQN (full)	neuron_6	0.238853
hcDQN (full)	neuron_8	2.38138
hcDQN (full)	neuron_9	2.18727
hcDQN (full)	neuron_10	2.13428
hcDQN (full)	neuron_11	1.29843
hcDQN (full)	neuron_12	0.0849161
hcDQN (full)	neuron_14	0.0719914
hcDQN (full)	neuron_15	0.41158
hcDQN (full)	neuron_16	1.65959
hcDQN (full)	neuron_17	0.736813
hcDQN (full)	neuron_19	1.44144
hcDQN (full)	neuron_20	1.50342
hcDQN (full)	neuron_21	1.20982
hcDQN (full)	neuron_22	1.52328
hcDQN (full)	neuron_23	2.46515
hcDQN (full)	neuron_24	0.894579
hcDQN (full)	neuron_25	0.225001
hcDQN (full)	neuron_26	1.16847
hcDQN (full)	neuron_28	0.957326
hcDQN (full)	neuron_29	2.58832
hcDQN (full)	neuron_31	1.49525
hcDQN (full)	neuron_36	2.0395
hcDQN (full)	neuron_37	2.12476
hcDQN (full)	neuron_38	2.00396
hcDQN (full)	neuron_39	0.511922
hcDQN (full)	neuron_40	1.36545
hcDQN (full)	neuron_42	0.302708
hcDQN (full)	neuron_43	0.275778
hcDQN (full)	neuron_45	0.220204
hcDQN (full)	neuron_46	1.208
hcDQN (full)	neuron_47	0.917093
hcDQN (full)	neuron_48	0.451254
hcDQN (full)	neuron_52	2.12501
hcDQN (full)	neuron_58	2.60013
hcDQN (full)	neuron_59	0.0313405
hcDQN (full)	neuron_60	2.46516
hcDQN (full)	neuron_62	0.618671
hcDQN (full)	neuron_63	1.41291
hcDQN (full)	neuron_65	2.15516
hcDQN (full)	neuron_66	0.0781845
hcDQN (full)	neuron_67	0.957636
hcDQN (full)	neuron_68	2.05729
hcDQN (full)	neuron_71	0.440137
hcDQN (full)	neuron_72	1.30963
hcDQN (full)	neuron_73	0.727487
hcDQN (full)	neuron_74	2.21982
hcDQN (full)	neuron_75	0.590075
hcDQN (full)	neuron_76	1.9046
hcDQN (full)	neuron_77	2.39338
hcDQN (full)	neuron_79	0.669334
hcDQN (full)	neuron_81	2.46515
hcDQN (full)	neuron_83	1.19856
hcDQN (full)	neuron_84	1.29205
hcDQN (full)	neuron_88	2.14335
hcDQN (full)	neuron_89	0.254861
hcDQN (full)	neuron_90	1.42929
hcDQN (full)	neuron_92	0.934323
hcDQN (full)	neuron_93	0.557324
hcDQN (full)	neuron_94	0.618512
hcDQN (full)	neuron_95	0.540086
hcDQN (full)	neuron_97	0.43571
hcDQN (full)	neuron_101	0.261574
hcDQN (full)	neuron_102	0.124484
hcDQN (full)	neuron_103	1.39805
hcDQN (full)	neuron_105	0.301574
hcDQN (full)	neuron_106	0.819922
hcDQN (full)	neuron_107	0.393916
hcDQN (full)	neuron_108	4.38856
hcDQN (full)	neuron_109	2.07562
hcDQN (full)	neuron_110	0.527459
hcDQN (full)	neuron_111	0.245647
hcDQN (full)	neuron_113	2.08375
hcDQN (full)	neuron_114	1.05928
hcDQN (full)	neuron_116	0.200191
hcDQN (full)	neuron_117	0.264816
hcDQN (full)	neuron_118	2.60762
hcDQN (full)	neuron_119	0.195957
hcDQN (full)	neuron_120	0.32629
hcDQN (full)	neuron_123	0.582959
hcDQN (full)	neuron_125	1.56395
hcDQN (full)	neuron_126	0.264412
hcDQN (full)	neuron_127	2.46515
hcDQN (full)	neuron_128	0.842107
hcDQN (full)	neuron_129	0.403988
hcDQN (full)	neuron_130	0.190095
hcDQN (full)	neuron_131	0.142518
hcDQN (full)	neuron_133	0.0351573
hcDQN (full)	neuron_134	0.453478
hcDQN (full)	neuron_135	1.29647
hcDQN (full)	neuron_136	4.37466
hcDQN (full)	neuron_137	1.91111
hcDQN (full)	neuron_138	1.11257
hcDQN (full)	neuron_139	1.14159
hcDQN (full)	neuron_143	2.13195
hcDQN (full)	neuron_144	0.679927
hcDQN (full)	neuron_145	1.74913
hcDQN (full)	neuron_146	0.619627
hcDQN (full)	neuron_147	0.541497
hcDQN (full)	neuron_149	0.28171
hcDQN (full)	neuron_152	1.17933
hcDQN (full)	neuron_156	2.77009
hcDQN (full)	neuron_157	0.206333
hcDQN (full)	neuron_158	0.948035
hcDQN (full)	neuron_160	2.12227
hcDQN (full)	neuron_161	2.17697
hcDQN (full)	neuron_162	3.99983
hcDQN (full)	neuron_164	1.06294
hcDQN (full)	neuron_165	0.0773019
hcDQN (full)	neuron_166	0.589307
hcDQN (full)	neuron_169	1.73722
hcDQN (full)	neuron_171	2.16159
hcDQN (full)	neuron_175	0.146289
hcDQN (full)	neuron_176	2.46515
hcDQN (full)	neuron_177	1.67438
hcDQN (full)	neuron_179	1.45722
hcDQN (full)	neuron_180	1.76054
hcDQN (full)	neuron_181	2.12789
hcDQN (full)	neuron_182	2.46515
hcDQN (full)	neuron_183	0.766938
hcDQN (full)	neuron_184	1.51176
hcDQN (full)	neuron_185	0.413978
hcDQN (full)	neuron_186	1.54349
hcDQN (full)	neuron_187	1.07856
hcDQN (full)	neuron_188	1.48937
hcDQN (full)	neuron_189	2.31761
hcDQN (full)	neuron_191	1.35797
hcDQN (full)	neuron_192	2.42452
hcDQN (full)	neuron_193	0.2761
hcDQN (full)	neuron_195	2.11201
hcDQN (full)	neuron_199	0.163542
hcDQN (full)	neuron_1	0.515358
hcDQN (full)	neuron_2	0.99526
hcDQN (full)	neuron_3	2.0586
hcDQN (full)	neuron_4	0.142446
hcDQN (full)	neuron_6	0.249481
hcDQN (full)	neuron_8	2.23651
hcDQN (full)	neuron_9	2.10191
hcDQN (full)	neuron_10	2.09174
hcDQN (full)	neuron_11	1.40537
hcDQN (full)	neuron_12	0.101805
hcDQN (full)	neuron_14	0.0950975
hcDQN (full)	neuron_15	0.444798
hcDQN (full)	neuron_16	2.02218
hcDQN (full)	neuron_17	0.927062
hcDQN (full)	neuron_19	1.37774
hcDQN (full)	neuron_20	1.5486
hcDQN (full)	neuron_21	1.25112
hcDQN (full)	neuron_22	1.71624
hcDQN (full)	neuron_23	2.50468
hcDQN (full)	neuron_24	1.05637
hcDQN (full)	neuron_25	0.299876
hcDQN (full)	neuron_26	1.0861
hcDQN (full)	neuron_28	1.14715
hcDQN (full)	neuron_29	2.25344
hcDQN (full)	neuron_31	1.75735
hcDQN (full)	neuron_36	1.93447
hcDQN (full)	neuron_37	1.97926
hcDQN (full)	neuron_38	1.93351
hcDQN (full)	neuron_39	0.475671
hcDQN (full)	neuron_40	1.29045
hcDQN (full)	neuron_42	0.391946
hcDQN (full)	neuron_43	0.263016
hcDQN (full)	neuron_45	0.281192
hcDQN (full)	neuron_46	1.32076
hcDQN (full)	neuron_47	0.867444
hcDQN (full)	neuron_48	0.433867
hcDQN (full)	neuron_52	1.97907
hcDQN (full)	neuron_58	2.30765
hcDQN (full)	neuron_59	0.0517101
hcDQN (full)	neuron_60	2.50468
hcDQN (full)	neuron_62	0.658099
hcDQN (full)	neuron_63	1.80399
hcDQN (full)	neuron_65	2.09475
hcDQN (full)	neuron_66	0.109286
hcDQN (full)	neuron_67	0.979923
hcDQN (full)	neuron_68	2.09331
hcDQN (full)	neuron_71	0.480211
hcDQN (full)	neuron_72	1.26935
hcDQN (full)	neuron_73	0.716926
hcDQN (full)	neuron_74	2.19442
hcDQN (full)	neuron_75	0.597354
hcDQN (full)	neuron_76	1.81269
hcDQN (full)	neuron_77	2.47872
hcDQN (full)	neuron_79	0.812962
hcDQN (full)	neuron_81	2.50468
hcDQN (full)	neuron_83	1.27532
hcDQN (full)	neuron_84	1.27121
hcDQN (full)	neuron_88	2.03518
hcDQN (full)	neuron_89	0.384602
hcDQN (full)	neuron_90	1.31707
hcDQN (full)	neuron_92	1.11887
hcDQN (full)	neuron_93	0.598568
hcDQN (full)	neuron_94	0.536364
hcDQN (full)	neuron_95	0.5629
hcDQN (full)	neuron_97	0.430247
hcDQN (full)	neuron_101	0.245728
hcDQN (full)	neuron_102	0.203052
hcDQN (full)	neuron_103	1.34417
hcDQN (full)	neuron_105	0.413193
hcDQN (full)	neuron_106	1.15887
hcDQN (full)	neuron_107	0.396185
hcDQN (full)	neuron_108	4.06404
hcDQN (full)	neuron_109	1.92396
hcDQN (full)	neuron_110	0.675152
hcDQN (full)	neuron_111	0.340974
hcDQN (full)	neuron_113	2.4359
hcDQN (full)	neuron_114	1.17122
hcDQN (full)	neuron_116	0.334528
hcDQN (full)	neuron_117	0.2779
hcDQN (full)	neuron_118	3.40854
hcDQN (full)	neuron_119	0.21492
hcDQN (full)	neuron_120	0.352497
hcDQN (full)	neuron_123	0.595506
hcDQN (full)	neuron_125	1.9248
hcDQN (full)	neuron_126	0.37905
hcDQN (full)	neuron_127	2.50468
hcDQN (full)	neuron_128	0.817923
hcDQN (full)	neuron_129	0.420867
hcDQN (full)	neuron_130	0.307235
hcDQN (full)	neuron_131	0.130071
hcDQN (full)	neuron_133	0.0222587
hcDQN (full)	neuron_134	0.585489
hcDQN (full)	neuron_135	1.28782
hcDQN (full)	neuron_136	4.05301
hcDQN (full)	neuron_137	1.80849
hcDQN (full)	neuron_138	1.1185
hcDQN (full)	neuron_139	1.44888
hcDQN (full)	neuron_143	2.03415
hcDQN (full)	neuron_144	0.6654
hcDQN (full)	neuron_145	1.64455
hcDQN (full)	neuron_146	0.714165
hcDQN (full)	neuron_147	0.514336
hcDQN (full)	neuron_149	0.301945
hcDQN (full)	neuron_152	1.19266
hcDQN (full)	neuron_156	2.61209
hcDQN (full)	neuron_157	0.281722
hcDQN (full)	neuron_158	0.955786
hcDQN (full)	neuron_160	2.10826
hcDQN (full)	neuron_161	2.09584
hcDQN (full)	neuron_162	3.80396
hcDQN (full)	neuron_164	1.17342
hcDQN (full)	neuron_165	0.103021
hcDQN (full)	neuron_166	0.627132
hcDQN (full)	neuron_169	1.70772
hcDQN (full)	neuron_171	2.08413
hcDQN (full)	neuron_175	0.178336
hcDQN (full)	neuron_176	2.50468
hcDQN (full)	neuron_177	1.53834
hcDQN (full)	neuron_179	1.43391
hcDQN (full)	neuron_180	1.69806
hcDQN (full)	neuron_181	1.98179
hcDQN (full)	neuron_182	2.50467
hcDQN (full)	neuron_183	0.82283
hcDQN (full)	neuron_184	1.70413
hcDQN (full)	neuron_185	0.563442
hcDQN (full)	neuron_186	1.5898
hcDQN (full)	neuron_187	1.008
hcDQN (full)	neuron_188	1.78882
hcDQN (full)	neuron_189	2.1394
hcDQN (full)	neuron_191	1.49904
hcDQN (full)	neuron_192	2.8948
hcDQN (full)	neuron_193	0.257508
hcDQN (full)	neuron_195	2.03545
hcDQN (full)	neuron_199	0.192477
hcDQN (full)	neuron_1	0.592555
hcDQN (full)	neuron_2	1.13678
hcDQN (full)	neuron_3	1.91965
hcDQN (full)	neuron_4	0.061553
hcDQN (full)	neuron_6	0.237057
hcDQN (full)	neuron_8	2.19305
hcDQN (full)	neuron_9	1.93398
hcDQN (full)	neuron_10	2.3533
hcDQN (full)	neuron_11	1.32848
hcDQN (full)	neuron_12	0.0939109
hcDQN (full)	neuron_14	0.029271
hcDQN (full)	neuron_15	0.458195
hcDQN (full)	neuron_16	1.44598
hcDQN (full)	neuron_17	0.599709
hcDQN (full)	neuron_19	1.23589
hcDQN (full)	neuron_20	1.5119
hcDQN (full)	neuron_21	1.18699
hcDQN (full)	neuron_22	1.73462
hcDQN (full)	neuron_23	2.43546
hcDQN (full)	neuron_24	1.03328
hcDQN (full)	neuron_25	0.191946
hcDQN (full)	neuron_26	1.09781
hcDQN (full)	neuron_28	0.769269
hcDQN (full)	neuron_29	2.22719
hcDQN (full)	neuron_31	1.36895
hcDQN (full)	neuron_36	1.88546
hcDQN (full)	neuron_37	1.89735
hcDQN (full)	neuron_38	1.88996
hcDQN (full)	neuron_39	0.496939
hcDQN (full)	neuron_40	1.17649
hcDQN (full)	neuron_42	0.275137
hcDQN (full)	neuron_43	0.263014
hcDQN (full)	neuron_45	0.113695
hcDQN (full)	neuron_46	1.13405
hcDQN (full)	neuron_47	0.911942
hcDQN (full)	neuron_48	0.454701
hcDQN (full)	neuron_52	1.89738
hcDQN (full)	neuron_58	2.32646
hcDQN (full)	neuron_59	0.0283261
hcDQN (full)	neuron_60	2.43547
hcDQN (full)	neuron_62	0.657138
hcDQN (full)	neuron_63	1.35507
hcDQN (full)	neuron_65	1.92697
hcDQN (full)	neuron_66	0.0786408
hcDQN (full)	neuron_67	0.988806
hcDQN (full)	neuron_68	2.03
hcDQN (full)	neuron_71	0.498841
hcDQN (full)	neuron_72	1.24135
hcDQN (full)	neuron_73	0.614374
hcDQN (full)	neuron_74	2.10842
hcDQN (full)	neuron_75	0.832017
hcDQN (full)	neuron_76	1.86692
hcDQN (full)	neuron_77	2.39861
hcDQN (full)	neuron_79	0.562139
hcDQN (full)	neuron_81	2.43546
hcDQN (full)	neuron_83	0.975032
hcDQN (full)	neuron_84	1.20087
hcDQN (full)	neuron_88	1.91331
hcDQN (full)	neuron_89	0.10929
hcDQN (full)	neuron_90	1.46282
hcDQN (full)	neuron_92	0.96885
hcDQN (full)	neuron_93	0.619329
hcDQN (full)	neuron_94	0.698762
hcDQN (full)	neuron_95	0.635773
hcDQN (full)	neuron_97	0.464168
hcDQN (full)	neuron_101	0.302827
hcDQN (full)	neuron_102	0.0430614
hcDQN (full)	neuron_103	1.3942
hcDQN (full)	neuron_105	0.173324
hcDQN (full)	neuron_106	0.724186
hcDQN (full)	neuron_107	0.461346
hcDQN (full)	neuron_108	6.48139
hcDQN (full)	neuron_109	1.84961
[truncated: 61 more rows]

## Sheet: Panel_b2_long_models
model	neuron	SI_bits
hcDRQN (long)	neuron_7	5.61437
hcDRQN (long)	neuron_8	0.0185408
hcDRQN (long)	neuron_13	4.39106
hcDRQN (long)	neuron_16	4.2459
hcDRQN (long)	neuron_17	4.68228
hcDRQN (long)	neuron_20	1.64749
hcDRQN (long)	neuron_25	0.0202062
hcDRQN (long)	neuron_35	4.57418
hcDRQN (long)	neuron_37	0.890661
hcDRQN (long)	neuron_40	3.22306
hcDRQN (long)	neuron_43	0.446975
hcDRQN (long)	neuron_47	4.49352
hcDRQN (long)	neuron_57	3.16697
hcDRQN (long)	neuron_59	3.55961
hcDRQN (long)	neuron_62	5.61437
hcDRQN (long)	neuron_64	4.68228
hcDRQN (long)	neuron_70	0.016062
hcDRQN (long)	neuron_72	5.03409
hcDRQN (long)	neuron_77	4.36182
hcDRQN (long)	neuron_80	0.0304553
hcDRQN (long)	neuron_86	0.00819102
hcDRQN (long)	neuron_88	0.475029
hcDRQN (long)	neuron_89	1.50565
hcDRQN (long)	neuron_94	1.40539
hcDRQN (long)	neuron_98	1.92958
hcDRQN (long)	neuron_100	5.61437
hcDRQN (long)	neuron_103	4.68228
hcDRQN (long)	neuron_118	4.8917
hcDRQN (long)	neuron_132	5.61437
hcDRQN (long)	neuron_133	2.31658
hcDRQN (long)	neuron_142	3.70041
hcDRQN (long)	neuron_146	1.53327
hcDRQN (long)	neuron_155	0.573
hcDRQN (long)	neuron_158	0.135369
hcDRQN (long)	neuron_162	2.85914
hcDRQN (long)	neuron_177	0.123195
hcDRQN (long)	neuron_189	4.07815
hcDRQN (long)	neuron_195	4.23304
hcDRQN (long)	neuron_7	5.64793
hcDRQN (long)	neuron_8	0.0164522
hcDRQN (long)	neuron_13	4.54036
hcDRQN (long)	neuron_16	4.43752
hcDRQN (long)	neuron_17	5.12658
hcDRQN (long)	neuron_20	2.32703
hcDRQN (long)	neuron_25	0.0195281
hcDRQN (long)	neuron_35	4.74956
hcDRQN (long)	neuron_37	0.895552
hcDRQN (long)	neuron_40	3.09312
hcDRQN (long)	neuron_43	0.497691
hcDRQN (long)	neuron_47	4.76486
hcDRQN (long)	neuron_57	3.44016
hcDRQN (long)	neuron_59	3.91389
hcDRQN (long)	neuron_62	5.64792
hcDRQN (long)	neuron_64	4.65466
hcDRQN (long)	neuron_70	0.017261
hcDRQN (long)	neuron_72	5.10002
hcDRQN (long)	neuron_77	4.7753
hcDRQN (long)	neuron_80	0.0280508
hcDRQN (long)	neuron_86	0.00940414
hcDRQN (long)	neuron_88	0.475382
hcDRQN (long)	neuron_89	1.86949
hcDRQN (long)	neuron_94	1.44577
hcDRQN (long)	neuron_98	1.73737
hcDRQN (long)	neuron_100	5.64792
hcDRQN (long)	neuron_103	4.65466
hcDRQN (long)	neuron_118	5.28619
hcDRQN (long)	neuron_132	5.64793
hcDRQN (long)	neuron_133	2.46149
hcDRQN (long)	neuron_142	4.59977
hcDRQN (long)	neuron_146	1.69841
hcDRQN (long)	neuron_155	0.597928
hcDRQN (long)	neuron_158	0.128627
hcDRQN (long)	neuron_162	4.01918
hcDRQN (long)	neuron_177	0.122227
hcDRQN (long)	neuron_189	4.16773
hcDRQN (long)	neuron_195	4.87145
hcDRQN (long)	neuron_7	5.68228
hcDRQN (long)	neuron_8	0.0166845
hcDRQN (long)	neuron_13	5.41346
hcDRQN (long)	neuron_16	4.5543
hcDRQN (long)	neuron_20	2.41328
hcDRQN (long)	neuron_25	0.0173379
hcDRQN (long)	neuron_35	5.23728
hcDRQN (long)	neuron_37	0.881788
hcDRQN (long)	neuron_40	2.21202
hcDRQN (long)	neuron_43	0.557527
hcDRQN (long)	neuron_47	4.7301
hcDRQN (long)	neuron_57	5.26228
hcDRQN (long)	neuron_59	2.82287
hcDRQN (long)	neuron_62	5.68228
hcDRQN (long)	neuron_64	5.41346
hcDRQN (long)	neuron_70	0.0107534
hcDRQN (long)	neuron_72	5.34693
hcDRQN (long)	neuron_77	5.16603
hcDRQN (long)	neuron_80	0.0154304
hcDRQN (long)	neuron_86	0.00985023
hcDRQN (long)	neuron_88	0.555661
hcDRQN (long)	neuron_89	1.65555
hcDRQN (long)	neuron_94	1.03236
hcDRQN (long)	neuron_98	1.34097
hcDRQN (long)	neuron_100	5.68228
hcDRQN (long)	neuron_103	5.41346
hcDRQN (long)	neuron_118	5.5836
hcDRQN (long)	neuron_132	5.68228
hcDRQN (long)	neuron_133	1.8616
hcDRQN (long)	neuron_142	3.03555
hcDRQN (long)	neuron_146	0.98434
hcDRQN (long)	neuron_155	0.550124
hcDRQN (long)	neuron_158	0.155434
hcDRQN (long)	neuron_162	2.8811
hcDRQN (long)	neuron_177	0.102665
hcDRQN (long)	neuron_189	5.22062
hcDRQN (long)	neuron_195	5.68228
hcDRQN (long)	neuron_7	5.68228
hcDRQN (long)	neuron_8	0.0145955
hcDRQN (long)	neuron_13	4.74939
hcDRQN (long)	neuron_16	4.7386
hcDRQN (long)	neuron_17	5.75354
hcDRQN (long)	neuron_20	2.16008
hcDRQN (long)	neuron_25	0.016438
hcDRQN (long)	neuron_35	5.20054
hcDRQN (long)	neuron_37	0.891951
hcDRQN (long)	neuron_40	1.99991
hcDRQN (long)	neuron_43	0.40684
hcDRQN (long)	neuron_47	4.72674
hcDRQN (long)	neuron_57	1.8188
hcDRQN (long)	neuron_59	2.33307
hcDRQN (long)	neuron_62	5.68228
hcDRQN (long)	neuron_64	5.75354
hcDRQN (long)	neuron_70	0.00515987
hcDRQN (long)	neuron_72	3.68313
hcDRQN (long)	neuron_77	5.59529
hcDRQN (long)	neuron_80	0.0106087
hcDRQN (long)	neuron_86	0.00775691
hcDRQN (long)	neuron_88	0.523802
hcDRQN (long)	neuron_89	1.39093
hcDRQN (long)	neuron_94	1.08207
hcDRQN (long)	neuron_98	1.05265
hcDRQN (long)	neuron_100	5.68228
hcDRQN (long)	neuron_103	5.75353
hcDRQN (long)	neuron_118	5.29584
hcDRQN (long)	neuron_132	5.68228
hcDRQN (long)	neuron_133	1.63805
hcDRQN (long)	neuron_142	2.20606
hcDRQN (long)	neuron_146	0.48364
hcDRQN (long)	neuron_155	0.528029
hcDRQN (long)	neuron_158	0.155771
hcDRQN (long)	neuron_162	2.18068
hcDRQN (long)	neuron_177	0.0725266
hcDRQN (long)	neuron_189	4.88543
hcDRQN (long)	neuron_195	5.01129
hcDRQN (long)	neuron_7	5.68228
hcDRQN (long)	neuron_8	0.0161432
hcDRQN (long)	neuron_13	5.8285
hcDRQN (long)	neuron_16	5.07754
hcDRQN (long)	neuron_20	2.38145
hcDRQN (long)	neuron_25	0.0165216
hcDRQN (long)	neuron_35	5.63275
hcDRQN (long)	neuron_37	0.939299
hcDRQN (long)	neuron_40	2.12268
hcDRQN (long)	neuron_43	0.519087
hcDRQN (long)	neuron_47	4.78453
hcDRQN (long)	neuron_57	1.74709
hcDRQN (long)	neuron_59	3.23417
hcDRQN (long)	neuron_62	5.68228
hcDRQN (long)	neuron_64	5.8285
hcDRQN (long)	neuron_70	0.00604521
hcDRQN (long)	neuron_72	5.14932
hcDRQN (long)	neuron_77	5.57542
hcDRQN (long)	neuron_80	0.00851194
hcDRQN (long)	neuron_86	0.00882999
hcDRQN (long)	neuron_88	0.755888
hcDRQN (long)	neuron_89	1.50594
hcDRQN (long)	neuron_94	0.839962
hcDRQN (long)	neuron_98	1.20118
hcDRQN (long)	neuron_100	5.68228
hcDRQN (long)	neuron_103	5.8285
hcDRQN (long)	neuron_118	5.60131
hcDRQN (long)	neuron_132	5.68228
hcDRQN (long)	neuron_133	1.60259
hcDRQN (long)	neuron_142	2.12021
hcDRQN (long)	neuron_146	0.679881
hcDRQN (long)	neuron_155	0.473955
hcDRQN (long)	neuron_158	0.149571
hcDRQN (long)	neuron_162	1.98933
hcDRQN (long)	neuron_177	0.076036
hcDRQN (long)	neuron_189	4.75615
hcDRQN (long)	neuron_195	5.68228
hcDQN (long)	neuron_0	1.55118
hcDQN (long)	neuron_1	0.185205
hcDQN (long)	neuron_2	1.85331
hcDQN (long)	neuron_3	0.0394442
hcDQN (long)	neuron_4	3.85282
hcDQN (long)	neuron_7	0.120997
hcDQN (long)	neuron_9	0.44454
hcDQN (long)	neuron_10	0.342863
hcDQN (long)	neuron_11	1.96534
hcDQN (long)	neuron_12	0.42474
hcDQN (long)	neuron_13	0.429939
hcDQN (long)	neuron_14	2.62337
hcDQN (long)	neuron_15	1.49641
hcDQN (long)	neuron_16	0.777829
hcDQN (long)	neuron_18	0.668491
hcDQN (long)	neuron_19	1.10569
hcDQN (long)	neuron_23	0.678912
hcDQN (long)	neuron_24	0.100202
hcDQN (long)	neuron_25	0.0978412
hcDQN (long)	neuron_26	2.23677
hcDQN (long)	neuron_27	1.63331
hcDQN (long)	neuron_31	1.25091
hcDQN (long)	neuron_32	0.320243
hcDQN (long)	neuron_33	0.492533
hcDQN (long)	neuron_35	1.44349
hcDQN (long)	neuron_36	0.114552
hcDQN (long)	neuron_37	0.691419
hcDQN (long)	neuron_38	0.140787
hcDQN (long)	neuron_39	1.82097
hcDQN (long)	neuron_40	0.307339
hcDQN (long)	neuron_41	1.73369
hcDQN (long)	neuron_42	8.91953
hcDQN (long)	neuron_43	0.454892
hcDQN (long)	neuron_44	1.34437
hcDQN (long)	neuron_45	4.5817
hcDQN (long)	neuron_46	3.75117
hcDQN (long)	neuron_47	2.71877
hcDQN (long)	neuron_48	0.169096
hcDQN (long)	neuron_49	2.04582
hcDQN (long)	neuron_50	0.892607
hcDQN (long)	neuron_51	0.0985287
hcDQN (long)	neuron_52	0.0854178
hcDQN (long)	neuron_53	3.30293
hcDQN (long)	neuron_54	4.47415
hcDQN (long)	neuron_55	0.4893
hcDQN (long)	neuron_56	2.50096
hcDQN (long)	neuron_57	3.28451
hcDQN (long)	neuron_58	0.518221
hcDQN (long)	neuron_59	3.53568
hcDQN (long)	neuron_60	0.93047
hcDQN (long)	neuron_61	2.56839
hcDQN (long)	neuron_62	4.58167
hcDQN (long)	neuron_64	1.35527
hcDQN (long)	neuron_67	0.613953
hcDQN (long)	neuron_68	0.119452
hcDQN (long)	neuron_69	4.59726
hcDQN (long)	neuron_70	0.0370101
hcDQN (long)	neuron_71	1.4149
hcDQN (long)	neuron_73	1.0905
hcDQN (long)	neuron_74	0.0856812
hcDQN (long)	neuron_75	1.69659
hcDQN (long)	neuron_76	2.4171
hcDQN (long)	neuron_77	0.166881
hcDQN (long)	neuron_78	1.29132
hcDQN (long)	neuron_79	0.476171
hcDQN (long)	neuron_80	1.22578
hcDQN (long)	neuron_81	0.488283
hcDQN (long)	neuron_82	1.06318
hcDQN (long)	neuron_83	0.251187
hcDQN (long)	neuron_86	2.67081
hcDQN (long)	neuron_87	0.676727
hcDQN (long)	neuron_88	0.675471
hcDQN (long)	neuron_89	1.93411
hcDQN (long)	neuron_90	2.10825
hcDQN (long)	neuron_91	2.99704
hcDQN (long)	neuron_92	0.179281
hcDQN (long)	neuron_93	1.92208
hcDQN (long)	neuron_94	2.67151
hcDQN (long)	neuron_95	0.768476
hcDQN (long)	neuron_96	2.14131
hcDQN (long)	neuron_97	0.51608
hcDQN (long)	neuron_98	0.179071
hcDQN (long)	neuron_100	1.35525
hcDQN (long)	neuron_101	0.914399
hcDQN (long)	neuron_102	1.27935
hcDQN (long)	neuron_103	2.69793
hcDQN (long)	neuron_104	1.82004
hcDQN (long)	neuron_105	0.149851
hcDQN (long)	neuron_107	1.04557
hcDQN (long)	neuron_110	0.592277
hcDQN (long)	neuron_111	0.387466
hcDQN (long)	neuron_113	0.721012
hcDQN (long)	neuron_116	0.685097
hcDQN (long)	neuron_117	3.64841
hcDQN (long)	neuron_118	1.26702
hcDQN (long)	neuron_119	0.270092
hcDQN (long)	neuron_120	2.5172
hcDQN (long)	neuron_122	2.46199
hcDQN (long)	neuron_125	2.14022
hcDQN (long)	neuron_126	0.271212
hcDQN (long)	neuron_127	1.20584
hcDQN (long)	neuron_128	0.622002
hcDQN (long)	neuron_129	2.52199
hcDQN (long)	neuron_130	2.29949
hcDQN (long)	neuron_131	2.48923
hcDQN (long)	neuron_132	0.122205
hcDQN (long)	neuron_133	0.297394
hcDQN (long)	neuron_135	0.0166829
hcDQN (long)	neuron_137	0.721039
hcDQN (long)	neuron_140	1.32448
hcDQN (long)	neuron_141	0.765487
hcDQN (long)	neuron_142	8.91953
hcDQN (long)	neuron_143	0.578215
hcDQN (long)	neuron_144	3.80287
hcDQN (long)	neuron_145	2.38463
hcDQN (long)	neuron_146	0.400436
hcDQN (long)	neuron_147	2.25087
hcDQN (long)	neuron_148	3.99979
hcDQN (long)	neuron_149	3.66582
hcDQN (long)	neuron_150	1.19027
hcDQN (long)	neuron_152	2.59165
hcDQN (long)	neuron_153	3.7331
hcDQN (long)	neuron_154	0.322159
hcDQN (long)	neuron_155	0.233182
hcDQN (long)	neuron_156	0.217532
hcDQN (long)	neuron_157	1.43947
hcDQN (long)	neuron_158	0.185958
hcDQN (long)	neuron_159	1.96551
hcDQN (long)	neuron_160	1.97091
hcDQN (long)	neuron_161	0.500261
hcDQN (long)	neuron_162	0.691517
hcDQN (long)	neuron_163	2.55785
hcDQN (long)	neuron_164	0.0971716
hcDQN (long)	neuron_165	0.41168
hcDQN (long)	neuron_166	0.366532
hcDQN (long)	neuron_167	0.249274
hcDQN (long)	neuron_168	1.10237
hcDQN (long)	neuron_170	5.50889
hcDQN (long)	neuron_171	0.901484
hcDQN (long)	neuron_176	1.81602
hcDQN (long)	neuron_177	0.710128
hcDQN (long)	neuron_178	1.21093
hcDQN (long)	neuron_179	1.21821
hcDQN (long)	neuron_182	2.03994
hcDQN (long)	neuron_184	8.5045
hcDQN (long)	neuron_185	2.71876
hcDQN (long)	neuron_186	2.71876
hcDQN (long)	neuron_187	1.57571
hcDQN (long)	neuron_188	0.359155
hcDQN (long)	neuron_189	0.146086
hcDQN (long)	neuron_190	4.92961
hcDQN (long)	neuron_191	0.283093
hcDQN (long)	neuron_194	0.171276
hcDQN (long)	neuron_195	2.3117
hcDQN (long)	neuron_196	0.563304
hcDQN (long)	neuron_197	0.0650447
hcDQN (long)	neuron_198	2.4481
hcDQN (long)	neuron_199	2.62292
hcDQN (long)	neuron_0	1.24602
hcDQN (long)	neuron_1	0.16488
hcDQN (long)	neuron_2	2.2593
hcDQN (long)	neuron_3	0.0342197
hcDQN (long)	neuron_4	3.25517
hcDQN (long)	neuron_7	0.104306
hcDQN (long)	neuron_9	0.511599
hcDQN (long)	neuron_10	0.196893
hcDQN (long)	neuron_11	1.7809
hcDQN (long)	neuron_12	0.460701
hcDQN (long)	neuron_13	0.290402
hcDQN (long)	neuron_14	3.60724
hcDQN (long)	neuron_15	2.07354
hcDQN (long)	neuron_16	0.658932
hcDQN (long)	neuron_18	0.530069
hcDQN (long)	neuron_19	0.878474
hcDQN (long)	neuron_23	0.633405
hcDQN (long)	neuron_24	0.113917
hcDQN (long)	neuron_25	0.113825
hcDQN (long)	neuron_26	2.45618
hcDQN (long)	neuron_27	1.45442
hcDQN (long)	neuron_31	1.02561
hcDQN (long)	neuron_32	0.248563
hcDQN (long)	neuron_33	0.337803
hcDQN (long)	neuron_35	1.25605
hcDQN (long)	neuron_36	0.119019
hcDQN (long)	neuron_37	0.669488
hcDQN (long)	neuron_38	0.1332
hcDQN (long)	neuron_39	1.63561
hcDQN (long)	neuron_40	0.28858
hcDQN (long)	neuron_41	2.12937
hcDQN (long)	neuron_42	8.18256
hcDQN (long)	neuron_43	0.499856
hcDQN (long)	neuron_44	1.11389
hcDQN (long)	neuron_45	5.24399
hcDQN (long)	neuron_46	3.12629
hcDQN (long)	neuron_47	3.75406
hcDQN (long)	neuron_48	0.132472
hcDQN (long)	neuron_49	1.88915
hcDQN (long)	neuron_50	0.779521
hcDQN (long)	neuron_51	0.0965952
hcDQN (long)	neuron_52	0.0955928
hcDQN (long)	neuron_53	3.11023
hcDQN (long)	neuron_54	5.76756
hcDQN (long)	neuron_55	0.506928
hcDQN (long)	neuron_56	3.5565
hcDQN (long)	neuron_57	2.64495
hcDQN (long)	neuron_58	0.494159
hcDQN (long)	neuron_59	2.92744
hcDQN (long)	neuron_60	0.733066
hcDQN (long)	neuron_61	3.63738
hcDQN (long)	neuron_62	5.24397
hcDQN (long)	neuron_64	1.37956
hcDQN (long)	neuron_67	0.7012
hcDQN (long)	neuron_68	0.0783641
hcDQN (long)	neuron_69	5.76754
hcDQN (long)	neuron_70	0.0337757
hcDQN (long)	neuron_71	1.33594
hcDQN (long)	neuron_73	0.836315
hcDQN (long)	neuron_74	0.102043
hcDQN (long)	neuron_75	1.54678
hcDQN (long)	neuron_76	3.31435
hcDQN (long)	neuron_77	0.145975
hcDQN (long)	neuron_78	1.00864
hcDQN (long)	neuron_79	0.400787
hcDQN (long)	neuron_80	1.10161
hcDQN (long)	neuron_81	0.343333
hcDQN (long)	neuron_82	0.903459
hcDQN (long)	neuron_83	0.170367
hcDQN (long)	neuron_86	3.67302
hcDQN (long)	neuron_87	0.536277
hcDQN (long)	neuron_88	0.552237
hcDQN (long)	neuron_89	1.74659
hcDQN (long)	neuron_90	2.27352
hcDQN (long)	neuron_91	2.59957
hcDQN (long)	neuron_92	0.175524
hcDQN (long)	neuron_93	1.73696
hcDQN (long)	neuron_94	2.53527
hcDQN (long)	neuron_95	0.548062
hcDQN (long)	neuron_96	2.87033
hcDQN (long)	neuron_97	0.464066
hcDQN (long)	neuron_98	0.129525
hcDQN (long)	neuron_100	1.12876
hcDQN (long)	neuron_101	0.735036
hcDQN (long)	neuron_102	1.02189
hcDQN (long)	neuron_103	3.75406
hcDQN (long)	neuron_104	1.4531
hcDQN (long)	neuron_105	0.141597
hcDQN (long)	neuron_107	1.0015
hcDQN (long)	neuron_110	0.430154
hcDQN (long)	neuron_111	0.238797
hcDQN (long)	neuron_113	0.659024
hcDQN (long)	neuron_116	0.527634
hcDQN (long)	neuron_117	3.0401
hcDQN (long)	neuron_118	1.45053
hcDQN (long)	neuron_119	0.141835
hcDQN (long)	neuron_120	3.51487
hcDQN (long)	neuron_122	3.41661
hcDQN (long)	neuron_125	1.99798
hcDQN (long)	neuron_126	0.25005
hcDQN (long)	neuron_127	1.03496
hcDQN (long)	neuron_128	0.675284
hcDQN (long)	neuron_129	3.56219
hcDQN (long)	neuron_130	2.88987
hcDQN (long)	neuron_131	3.50842
hcDQN (long)	neuron_132	0.0847178
hcDQN (long)	neuron_133	0.16016
hcDQN (long)	neuron_135	0.0171157
hcDQN (long)	neuron_137	0.613165
hcDQN (long)	neuron_140	1.11607
hcDQN (long)	neuron_141	0.629069
hcDQN (long)	neuron_142	8.50449
hcDQN (long)	neuron_143	0.645552
hcDQN (long)	neuron_144	3.18783
hcDQN (long)	neuron_145	2.23042
hcDQN (long)	neuron_146	0.256237
hcDQN (long)	neuron_147	2.2385
hcDQN (long)	neuron_148	3.46248
hcDQN (long)	neuron_149	3.09366
hcDQN (long)	neuron_150	0.940734
hcDQN (long)	neuron_152	3.50001
hcDQN (long)	neuron_153	3.11257
hcDQN (long)	neuron_154	0.182493
hcDQN (long)	neuron_155	0.130547
hcDQN (long)	neuron_156	0.230398
hcDQN (long)	neuron_157	1.7345
hcDQN (long)	neuron_158	0.149966
hcDQN (long)	neuron_159	2.63319
hcDQN (long)	neuron_160	2.44418
hcDQN (long)	neuron_161	0.401768
hcDQN (long)	neuron_162	0.53089
hcDQN (long)	neuron_163	3.57525
hcDQN (long)	neuron_164	0.0783677
hcDQN (long)	neuron_165	0.389364
hcDQN (long)	neuron_166	0.313836
hcDQN (long)	neuron_167	0.240446
hcDQN (long)	neuron_168	1.26709
hcDQN (long)	neuron_170	5.25621
hcDQN (long)	neuron_171	0.778002
hcDQN (long)	neuron_176	1.61886
hcDQN (long)	neuron_177	0.793559
hcDQN (long)	neuron_178	1.38635
hcDQN (long)	neuron_179	0.897623
hcDQN (long)	neuron_182	2.49548
hcDQN (long)	neuron_184	9.2821
hcDQN (long)	neuron_185	3.75406
hcDQN (long)	neuron_186	3.46396
hcDQN (long)	neuron_187	1.48054
hcDQN (long)	neuron_188	0.22105
hcDQN (long)	neuron_189	0.123783
hcDQN (long)	neuron_190	8.18257
hcDQN (long)	neuron_191	0.250175
hcDQN (long)	neuron_194	0.15489
hcDQN (long)	neuron_195	3.20392
hcDQN (long)	neuron_196	0.451439
hcDQN (long)	neuron_197	0.0716338
hcDQN (long)	neuron_198	3.51358
hcDQN (long)	neuron_199	3.53187
hcDQN (long)	neuron_0	1.30436
hcDQN (long)	neuron_1	0.186575
hcDQN (long)	neuron_2	2.40491
hcDQN (long)	neuron_3	0.0330302
hcDQN (long)	neuron_4	3.67037
hcDQN (long)	neuron_7	0.123169
hcDQN (long)	neuron_9	0.579778
hcDQN (long)	neuron_10	0.206869
hcDQN (long)	neuron_11	1.86908
hcDQN (long)	neuron_12	0.492549
hcDQN (long)	neuron_13	0.31093
hcDQN (long)	neuron_14	3.38162
hcDQN (long)	neuron_15	2.05205
hcDQN (long)	neuron_16	0.660261
hcDQN (long)	neuron_18	0.534695
hcDQN (long)	neuron_19	0.7562
hcDQN (long)	neuron_23	0.627561
hcDQN (long)	neuron_24	0.109795
hcDQN (long)	neuron_25	0.123297
hcDQN (long)	neuron_26	2.70565
hcDQN (long)	neuron_27	1.52269
hcDQN (long)	neuron_31	1.0854
hcDQN (long)	neuron_32	0.257338
hcDQN (long)	neuron_33	0.33374
hcDQN (long)	neuron_35	1.24021
hcDQN (long)	neuron_36	0.121513
hcDQN (long)	neuron_37	0.695816
hcDQN (long)	neuron_38	0.150153
hcDQN (long)	neuron_39	1.71267
hcDQN (long)	neuron_40	0.28886
hcDQN (long)	neuron_41	2.26761
hcDQN (long)	neuron_42	9.50449
hcDQN (long)	neuron_43	0.529904
hcDQN (long)	neuron_44	1.13792
hcDQN (long)	neuron_45	5.50449
hcDQN (long)	neuron_46	3.81268
hcDQN (long)	neuron_47	3.55418
hcDQN (long)	neuron_48	0.150816
hcDQN (long)	neuron_49	1.78068
hcDQN (long)	neuron_50	0.763496
hcDQN (long)	neuron_51	0.0989044
hcDQN (long)	neuron_52	0.106036
hcDQN (long)	neuron_53	2.93583
hcDQN (long)	neuron_54	4.28527
hcDQN (long)	neuron_55	0.483227
hcDQN (long)	neuron_56	3.34846
hcDQN (long)	neuron_57	2.66821
hcDQN (long)	neuron_58	0.384957
hcDQN (long)	neuron_59	3.58928
hcDQN (long)	neuron_60	0.79616
hcDQN (long)	neuron_61	3.51738
hcDQN (long)	neuron_62	5.50449
hcDQN (long)	neuron_64	1.46829
hcDQN (long)	neuron_67	0.746643
hcDQN (long)	neuron_68	0.0834468
hcDQN (long)	neuron_69	4.25858
hcDQN (long)	neuron_70	0.0293716
hcDQN (long)	neuron_71	0.714355
hcDQN (long)	neuron_73	0.517886
hcDQN (long)	neuron_74	0.107233
hcDQN (long)	neuron_75	1.3584
hcDQN (long)	neuron_76	3.11407
hcDQN (long)	neuron_77	0.155748
hcDQN (long)	neuron_78	1.03636
hcDQN (long)	neuron_79	0.422538
hcDQN (long)	neuron_80	1.12599
hcDQN (long)	neuron_81	0.360914
hcDQN (long)	neuron_82	0.950854
hcDQN (long)	neuron_83	0.177266
hcDQN (long)	neuron_86	3.47907
hcDQN (long)	neuron_87	0.565847
hcDQN (long)	neuron_88	0.566272
hcDQN (long)	neuron_89	1.82837
hcDQN (long)	neuron_90	2.26796
hcDQN (long)	neuron_91	2.95188
hcDQN (long)	neuron_92	0.198872
hcDQN (long)	neuron_93	1.82181
hcDQN (long)	neuron_94	2.33627
hcDQN (long)	neuron_95	0.481584
hcDQN (long)	neuron_96	2.88191
hcDQN (long)	neuron_97	0.4711
hcDQN (long)	neuron_98	0.145136
hcDQN (long)	neuron_100	1.16092
hcDQN (long)	neuron_101	0.780371
hcDQN (long)	neuron_102	1.03962
hcDQN (long)	neuron_103	3.49162
hcDQN (long)	neuron_104	1.0583
hcDQN (long)	neuron_105	0.159604
hcDQN (long)	neuron_107	1.05571
hcDQN (long)	neuron_110	0.459263
hcDQN (long)	neuron_111	0.259349
hcDQN (long)	neuron_113	0.590363
hcDQN (long)	neuron_116	0.581638
hcDQN (long)	neuron_117	3.68866
hcDQN (long)	neuron_118	1.69691
hcDQN (long)	neuron_119	0.159716
hcDQN (long)	neuron_120	3.32412
hcDQN (long)	neuron_122	3.10411
hcDQN (long)	neuron_125	2.16099
hcDQN (long)	neuron_126	0.368724
hcDQN (long)	neuron_127	0.989157
hcDQN (long)	neuron_128	0.772256
hcDQN (long)	neuron_129	3.3678
hcDQN (long)	neuron_130	2.79318
hcDQN (long)	neuron_131	3.31264
hcDQN (long)	neuron_132	0.0982991
hcDQN (long)	neuron_133	0.17673
hcDQN (long)	neuron_135	0.0205267
hcDQN (long)	neuron_137	0.598228
hcDQN (long)	neuron_140	1.12785
hcDQN (long)	neuron_141	0.656406
hcDQN (long)	neuron_142	9.50449
hcDQN (long)	neuron_143	0.662797
hcDQN (long)	neuron_144	3.8315
hcDQN (long)	neuron_145	2.42293
hcDQN (long)	neuron_146	0.266747
hcDQN (long)	neuron_147	2.15517
hcDQN (long)	neuron_148	3.96451
hcDQN (long)	neuron_149	3.57566
hcDQN (long)	neuron_150	0.504345
hcDQN (long)	neuron_152	3.20638
hcDQN (long)	neuron_153	3.78511
hcDQN (long)	neuron_154	0.202511
hcDQN (long)	neuron_155	0.138964
hcDQN (long)	neuron_156	0.253249
hcDQN (long)	neuron_157	1.85881
hcDQN (long)	neuron_158	0.168083
hcDQN (long)	neuron_159	2.57794
hcDQN (long)	neuron_160	2.23234
hcDQN (long)	neuron_161	0.447285
hcDQN (long)	neuron_162	0.583715
hcDQN (long)	neuron_163	3.39516
hcDQN (long)	neuron_164	0.0959896
hcDQN (long)	neuron_165	0.419538
hcDQN (long)	neuron_166	0.319513
hcDQN (long)	neuron_167	0.262574
hcDQN (long)	neuron_168	1.33203
hcDQN (long)	neuron_171	0.774542
hcDQN (long)	neuron_176	1.61032
hcDQN (long)	neuron_177	0.706184
hcDQN (long)	neuron_178	1.46731
hcDQN (long)	neuron_179	1.00089
hcDQN (long)	neuron_182	2.3933
hcDQN (long)	neuron_184	10.0895
hcDQN (long)	neuron_185	3.55418
hcDQN (long)	neuron_186	3.55418
hcDQN (long)	neuron_187	1.2481
hcDQN (long)	neuron_188	0.26481
hcDQN (long)	neuron_189	0.141135
hcDQN (long)	neuron_190	4.81334
hcDQN (long)	neuron_191	0.274912
hcDQN (long)	neuron_194	0.172842
hcDQN (long)	neuron_195	3.1217
hcDQN (long)	neuron_196	0.45413
hcDQN (long)	neuron_197	0.0793661
hcDQN (long)	neuron_198	3.43561
hcDQN (long)	neuron_199	3.35109
hcDQN (long)	neuron_0	1.08621
hcDQN (long)	neuron_1	0.148494
hcDQN (long)	neuron_2	2.63227
hcDQN (long)	neuron_3	0.0364609
hcDQN (long)	neuron_4	3.45594
hcDQN (long)	neuron_7	0.0927226
hcDQN (long)	neuron_9	0.535286
hcDQN (long)	neuron_10	0.11197
hcDQN (long)	neuron_11	1.70359
hcDQN (long)	neuron_12	0.518213
hcDQN (long)	neuron_13	0.203673
hcDQN (long)	neuron_14	5.25634
hcDQN (long)	neuron_15	2.81067
hcDQN (long)	neuron_16	0.582453
hcDQN (long)	neuron_18	0.335105
hcDQN (long)	neuron_19	0.694242
hcDQN (long)	neuron_23	0.568768
hcDQN (long)	neuron_24	0.121848
hcDQN (long)	neuron_25	0.130765
hcDQN (long)	neuron_26	3.34068
hcDQN (long)	neuron_27	1.36145
hcDQN (long)	neuron_31	0.92874
hcDQN (long)	neuron_32	0.197272
hcDQN (long)	neuron_33	0.227696
hcDQN (long)	neuron_35	1.04071
hcDQN (long)	neuron_36	0.118223
hcDQN (long)	neuron_37	0.606979
hcDQN (long)	neuron_38	0.123366
hcDQN (long)	neuron_39	1.55548
hcDQN (long)	neuron_40	0.229571
hcDQN (long)	neuron_41	2.42623
hcDQN (long)	neuron_43	0.524996
hcDQN (long)	neuron_44	0.972342
hcDQN (long)	neuron_45	5.58166
hcDQN (long)	neuron_46	3.71892
hcDQN (long)	neuron_47	5.58166
hcDQN (long)	neuron_48	0.102904
hcDQN (long)	neuron_49	1.68646
hcDQN (long)	neuron_50	0.682774
hcDQN (long)	neuron_51	0.10881
hcDQN (long)	neuron_52	0.103535
hcDQN (long)	neuron_53	2.76322
hcDQN (long)	neuron_54	4.51637
hcDQN (long)	neuron_55	0.53642
hcDQN (long)	neuron_56	5.3961
hcDQN (long)	neuron_57	2.59071
hcDQN (long)	neuron_58	0.282485
hcDQN (long)	neuron_59	3.55612
hcDQN (long)	neuron_60	0.571244
hcDQN (long)	neuron_61	5.46747
hcDQN (long)	neuron_62	5.58166
hcDQN (long)	neuron_64	1.39832
hcDQN (long)	neuron_67	0.805361
hcDQN (long)	neuron_68	0.0695436
hcDQN (long)	neuron_69	4.67821
hcDQN (long)	neuron_70	0.0414805
hcDQN (long)	neuron_71	0.497142
hcDQN (long)	neuron_73	0.329685
hcDQN (long)	neuron_74	0.124845
hcDQN (long)	neuron_75	1.28761
hcDQN (long)	neuron_76	4.67512
hcDQN (long)	neuron_77	0.149177
hcDQN (long)	neuron_78	0.720647
hcDQN (long)	neuron_79	0.398724
hcDQN (long)	neuron_80	0.884612
hcDQN (long)	neuron_81	0.255667
hcDQN (long)	neuron_82	0.820152
hcDQN (long)	neuron_83	0.101836
hcDQN (long)	neuron_86	5.48586
hcDQN (long)	neuron_87	0.469133
hcDQN (long)	neuron_88	0.483122
hcDQN (long)	neuron_89	1.65752
hcDQN (long)	neuron_90	2.00364
hcDQN (long)	neuron_91	2.55912
hcDQN (long)	neuron_92	0.171704
hcDQN (long)	neuron_93	1.65715
hcDQN (long)	neuron_94	2.30914
hcDQN (long)	neuron_95	0.343745
hcDQN (long)	neuron_96	4.38878
hcDQN (long)	neuron_97	0.478934
hcDQN (long)	neuron_98	0.0865742
hcDQN (long)	neuron_100	0.972357
hcDQN (long)	neuron_101	0.7364
hcDQN (long)	neuron_102	0.830958
hcDQN (long)	neuron_103	5.58166
hcDQN (long)	neuron_104	0.879379
hcDQN (long)	neuron_105	0.125666
hcDQN (long)	neuron_107	0.976357
hcDQN (long)	neuron_110	0.341115
hcDQN (long)	neuron_111	0.167145
hcDQN (long)	neuron_113	0.46441
hcDQN (long)	neuron_116	0.468828
hcDQN (long)	neuron_117	3.64964
hcDQN (long)	neuron_118	0.900731
hcDQN (long)	neuron_119	0.0624279
hcDQN (long)	neuron_120	5.45699
hcDQN (long)	neuron_122	3.8285
hcDQN (long)	neuron_125	1.96848
hcDQN (long)	neuron_126	0.106305
hcDQN (long)	neuron_127	0.904005
hcDQN (long)	neuron_128	0.571768
hcDQN (long)	neuron_129	4.12645
hcDQN (long)	neuron_130	4.18861
hcDQN (long)	neuron_131	5.38819
hcDQN (long)	neuron_132	0.0510116
hcDQN (long)	neuron_133	0.0778969
hcDQN (long)	neuron_135	0.0203908
hcDQN (long)	neuron_137	0.513419
hcDQN (long)	neuron_140	0.982959
hcDQN (long)	neuron_141	0.592202
hcDQN (long)	neuron_143	0.565318
hcDQN (long)	neuron_144	3.74138
hcDQN (long)	neuron_145	2.10204
hcDQN (long)	neuron_146	0.163043
hcDQN (long)	neuron_147	1.89766
hcDQN (long)	neuron_148	3.87575
hcDQN (long)	neuron_149	3.51545
hcDQN (long)	neuron_150	0.571436
hcDQN (long)	neuron_152	3.75293
hcDQN (long)	neuron_153	3.70681
hcDQN (long)	neuron_154	0.105579
hcDQN (long)	neuron_155	0.0460044
hcDQN (long)	neuron_156	0.237012
hcDQN (long)	neuron_157	2.09537
hcDQN (long)	neuron_158	0.119355
hcDQN (long)	neuron_159	3.46161
hcDQN (long)	neuron_160	1.60477
hcDQN (long)	neuron_161	0.416519
hcDQN (long)	neuron_162	0.512692
hcDQN (long)	neuron_163	4.66065
hcDQN (long)	neuron_164	0.064515
hcDQN (long)	neuron_165	0.369226
hcDQN (long)	neuron_166	0.268202
hcDQN (long)	neuron_167	0.228927
hcDQN (long)	neuron_168	2.07435
hcDQN (long)	neuron_170	5.59762
hcDQN (long)	neuron_171	0.711683
hcDQN (long)	neuron_176	1.50807
hcDQN (long)	neuron_177	0.823684
hcDQN (long)	neuron_178	1.50457
hcDQN (long)	neuron_179	0.793113
hcDQN (long)	neuron_182	1.57396
hcDQN (long)	neuron_185	5.58166
hcDQN (long)	neuron_186	4.70615
hcDQN (long)	neuron_187	1.01105
hcDQN (long)	neuron_188	0.212001
hcDQN (long)	neuron_189	0.100682
hcDQN (long)	neuron_190	4.62187
hcDQN (long)	neuron_191	0.220937
hcDQN (long)	neuron_194	0.132102
hcDQN (long)	neuron_195	2.3727
hcDQN (long)	neuron_196	0.349652
hcDQN (long)	neuron_197	0.0768663
hcDQN (long)	neuron_198	5.46928
hcDQN (long)	neuron_199	5.25382
hcDQN (long)	neuron_0	1.1769
hcDQN (long)	neuron_1	0.15217
hcDQN (long)	neuron_2	2.63059
hcDQN (long)	neuron_3	0.0398553
hcDQN (long)	neuron_4	3.53181
hcDQN (long)	neuron_7	0.0983244
hcDQN (long)	neuron_9	0.529447
hcDQN (long)	neuron_10	0.119524
hcDQN (long)	neuron_11	1.69241
hcDQN (long)	neuron_12	0.521002
hcDQN (long)	neuron_13	0.206068
hcDQN (long)	neuron_14	4.9001
hcDQN (long)	neuron_15	2.65925
hcDQN (long)	neuron_16	0.58011
hcDQN (long)	neuron_18	0.468529
hcDQN (long)	neuron_19	0.820677
hcDQN (long)	neuron_23	0.581745
hcDQN (long)	neuron_24	0.121295
hcDQN (long)	neuron_25	0.138971
hcDQN (long)	neuron_26	3.47814
hcDQN (long)	neuron_27	1.37466
hcDQN (long)	neuron_31	1.1399
hcDQN (long)	neuron_32	0.206623
hcDQN (long)	neuron_33	0.249084
hcDQN (long)	neuron_35	1.38788
hcDQN (long)	neuron_36	0.118474
hcDQN (long)	neuron_37	1.10728
hcDQN (long)	neuron_38	0.129665
hcDQN (long)	neuron_39	1.55444
hcDQN (long)	neuron_40	0.250234
hcDQN (long)	neuron_41	2.30471
hcDQN (long)	neuron_43	0.525843
hcDQN (long)	neuron_44	1.2131
hcDQN (long)	neuron_45	5.48921
hcDQN (long)	neuron_46	3.76962
hcDQN (long)	neuron_47	5.38869
hcDQN (long)	neuron_48	0.108405
hcDQN (long)	neuron_49	1.82947
hcDQN (long)	neuron_50	0.676725
hcDQN (long)	neuron_51	0.113439
hcDQN (long)	neuron_52	0.112348
hcDQN (long)	neuron_53	2.8243
hcDQN (long)	neuron_54	4.69637
hcDQN (long)	neuron_55	0.650054
hcDQN (long)	neuron_56	5.11236
hcDQN (long)	neuron_57	2.6675
hcDQN (long)	neuron_58	0.413258
hcDQN (long)	neuron_59	3.53779
hcDQN (long)	neuron_60	0.702434
hcDQN (long)	neuron_61	5.33694
hcDQN (long)	neuron_62	5.48921
hcDQN (long)	neuron_64	1.37011
hcDQN (long)	neuron_67	0.79319
hcDQN (long)	neuron_68	0.0760939
hcDQN (long)	neuron_69	4.84485
hcDQN (long)	neuron_70	0.0423832
hcDQN (long)	neuron_71	0.60975
hcDQN (long)	neuron_73	0.429346
hcDQN (long)	neuron_74	0.124798
hcDQN (long)	neuron_75	1.44057
hcDQN (long)	neuron_76	4.40522
hcDQN (long)	neuron_77	0.15788
hcDQN (long)	neuron_78	0.896207
hcDQN (long)	neuron_79	0.512437
hcDQN (long)	neuron_80	1.00206
hcDQN (long)	neuron_81	0.253823
hcDQN (long)	neuron_82	0.819395
hcDQN (long)	neuron_83	0.108553
hcDQN (long)	neuron_86	5.15207
hcDQN (long)	neuron_87	0.466858
hcDQN (long)	neuron_88	0.466495
hcDQN (long)	neuron_89	1.65594
hcDQN (long)	neuron_90	2.2098
hcDQN (long)	neuron_91	2.49505
hcDQN (long)	neuron_92	0.175703
hcDQN (long)	neuron_93	1.64751
hcDQN (long)	neuron_94	2.16929
hcDQN (long)	neuron_95	0.410656
hcDQN (long)	neuron_96	4.42926
hcDQN (long)	neuron_97	0.468724
hcDQN (long)	neuron_98	0.091233
hcDQN (long)	neuron_100	1.21352
hcDQN (long)	neuron_101	0.754551
hcDQN (long)	neuron_102	0.983181
hcDQN (long)	neuron_103	5.13046
hcDQN (long)	neuron_104	0.990092
hcDQN (long)	neuron_105	0.130157
hcDQN (long)	neuron_107	0.994282
hcDQN (long)	neuron_110	0.359683
hcDQN (long)	neuron_111	0.173328
hcDQN (long)	neuron_113	0.501462
hcDQN (long)	neuron_116	0.466281
hcDQN (long)	neuron_117	3.69207
hcDQN (long)	neuron_118	1.04974
hcDQN (long)	neuron_119	0.0674214
hcDQN (long)	neuron_120	4.88827
hcDQN (long)	neuron_122	3.55692
hcDQN (long)	neuron_125	1.96615
hcDQN (long)	neuron_126	0.127113
hcDQN (long)	neuron_127	0.945699
hcDQN (long)	neuron_128	0.656992
hcDQN (long)	neuron_129	4.27588
hcDQN (long)	neuron_130	4.23443
hcDQN (long)	neuron_131	4.86123
hcDQN (long)	neuron_132	0.0568081
hcDQN (long)	neuron_133	0.081711
hcDQN (long)	neuron_135	0.0220711
hcDQN (long)	neuron_137	0.523031
hcDQN (long)	neuron_140	1.25545
hcDQN (long)	neuron_141	0.597294
hcDQN (long)	neuron_143	0.709864
hcDQN (long)	neuron_144	3.86145
hcDQN (long)	neuron_145	2.08499
hcDQN (long)	neuron_146	0.168801
hcDQN (long)	neuron_147	2.11603
hcDQN (long)	neuron_148	4.19609
hcDQN (long)	neuron_149	3.71048
hcDQN (long)	neuron_150	0.684805
hcDQN (long)	neuron_152	3.68014
hcDQN (long)	neuron_153	3.76742
hcDQN (long)	neuron_154	0.110567
hcDQN (long)	neuron_155	0.0497974
hcDQN (long)	neuron_156	0.240145
hcDQN (long)	neuron_157	2.04168
hcDQN (long)	neuron_158	0.125826
hcDQN (long)	neuron_159	3.46202
hcDQN (long)	neuron_160	2.30038
hcDQN (long)	neuron_161	0.390078
hcDQN (long)	neuron_162	0.516394
hcDQN (long)	neuron_163	4.14609
hcDQN (long)	neuron_164	0.0696844
hcDQN (long)	neuron_165	0.35843
hcDQN (long)	neuron_166	0.275189
hcDQN (long)	neuron_167	0.235573
hcDQN (long)	neuron_168	2.16037
hcDQN (long)	neuron_170	5.12804
hcDQN (long)	neuron_171	0.715781
hcDQN (long)	neuron_176	1.50672
hcDQN (long)	neuron_177	0.839529
hcDQN (long)	neuron_178	1.48362
hcDQN (long)	neuron_179	1.04003
hcDQN (long)	neuron_182	2.06966
hcDQN (long)	neuron_185	5.38868
hcDQN (long)	neuron_186	4.75791
hcDQN (long)	neuron_187	1.21845
hcDQN (long)	neuron_188	0.212476
hcDQN (long)	neuron_189	0.105848
hcDQN (long)	neuron_190	4.60535
hcDQN (long)	neuron_191	0.225347
hcDQN (long)	neuron_194	0.135604
hcDQN (long)	neuron_195	2.31959
hcDQN (long)	neuron_196	0.340604
hcDQN (long)	neuron_197	0.076771
hcDQN (long)	neuron_198	5.19331
hcDQN (long)	neuron_199	4.81616
