# Supplementary material for: Hippocampus supports multi-task reinforcement learning under partial observability
Source: Nat Commun. 2025 Oct 30;16:9619. doi: 10.1038/s41467-025-64591-9 (PMC12575782; doi:10.1038/s41467-025-64591-9)
Supplement: Supplementary file 7 — Source Data [file 41467_2025_64591_MOESM7_ESM.zip › source_data/SourceData_seeds_F8f.xlsx]

## Sheet: DQN_seeds
DQN_1var_seed1	DQN_1var_seed2	DQN_1var_seed3	DQN_1var_seed4	DQN_1var_seed5	DQN_2var_seed1	DQN_2var_seed2	DQN_2var_seed3	DQN_2var_seed4	DQN_2var_seed5	DQN_5var_seed1	DQN_5var_seed2	DQN_5var_seed3	DQN_5var_seed4	DQN_5var_seed5	DQN_7var_seed1	DQN_7var_seed2	DQN_7var_seed3	DQN_7var_seed4	DQN_7var_seed5	DQN_10var_seed1	DQN_10var_seed2	DQN_10var_seed3	DQN_10var_seed4	DQN_10var_seed5	DQN_15var_seed1	DQN_15var_seed2	DQN_15var_seed3	DQN_15var_seed4	DQN_15var_seed5
0.00195465	0.00492142	0.00898767	0.0241388	0.000495581	0.00435803	0	0.0140916	0	0.00114624	0.00591006	0.0177154	0	0.0287122	0	0.00577834	0	0.00419894	0	0	0	0	0.0205927	0	0	0.0177098	0	0.0129657	0	0.0150756
0.969671	0.984671	0.995805	0.980615	1	1	1	0.989807	0.975675	1	0	0.0250636	0.0067293	0.0219931	0.00407895	0.998321	1	1	0.965734	0.998322	1	0.984909	1	1	0.98547	1	1	1	0.958701	0.989833
0.99932	1	1	1	1	1	1	0.98315	1	0.979574	1	1	0.983175	0.993171	1	0.992179	0.986422	1	0.954931	1	1	1	1	0.975045	0.968693	0.991575	0.973803	1	1	1
0.98522	1	0.995254	1	1	1	0.982364	1	0.996518	0.9959	0.992491	0.973489	1	0.999451	1	0.982132	0.997404	1	1	0.988102	0.993269	1	1	1	1	0.991721	1	0.951227	0.990558	0.988211
0	0.00813522	0.0318959	0	0	0.0167456	0	0.0213157	0	0	0	0	0.0147343	0.00439037	0.00347861	0	0.00930785	0.0327839	0	0.00462193	0.0615459	0.0142888	0.0337515	0	0.00328797	0	0	0.00438795	0	0
0.962973	1	1	1	0.987198	1	1	0.989665	1	1	0.992897	1	1	1	0.974437	1	1	0.986232	0.999986	0.998648	1	0.982166	0.980912	1	0.973264	1	0.985796	0.959031	0.965527	1
1	0.985763	1	1	1	0.993616	1	0.979749	0.994989	0.9865	0.936573	1	0.990362	1	0.974085	0.982176	1	0.971176	0.975856	0.985344	1	0.997473	0.981715	0.992045	1	1	0.968839	1	0.974605	1
1	1	0.980824	1	0.928224	0.962171	1	0.978034	0.996929	1	0.989734	0.980826	1	0.997185	1	1	0.979762	0.993167	0.990548	1	1	1	1	0.982691	1	0.98038	0.982442	1	1	0.966244
0.0390589	0.0203335	0.0151802	0.0180127	0	0.00154014	0	0	0	0	0	0.00404878	0	0	0.015337	0.0338443	0.00700738	0	0.0114611	0	0.0164468	0.019782	0	0	0.0498751	0.00350269	0.00842857	0.0445269	0	0.00840836
0.975919	0.966526	0.988356	0.996531	1	0.989205	0.989166	1	1	0.983048	0.99139	1	0.969013	0.984219	1	0.979289	0.991778	1	0.996513	0.986058	0.954132	1	1	0.998999	0.993934	0.982444	0.967803	0.9965	0.983177	1
0.965233	0.986428	1	1	1	0.995947	0.979004	0.980068	0.98986	1	1	0.989082	0.97629	1	1	1	0.987279	0.985545	0.956839	0.991983	0.986772	0.958365	0.993173	0.947463	0.988521	1	0.983229	1	1	1
0.992126	0.99428	0.993872	0.994206	1	0.997501	0.945375	1	1	0.96824	1	1	0.974687	0.996105	1	0.967759	0.994045	1	0.997881	0.998541	0.996517	1	1	1	0.99798	1	1	0.999494	1	1
0	0.0144161	0	0.00931766	0.0101914	0.0522015	0	0.00670798	0	0.042636	0	0	0.0257585	0.0243842	0	0	0.0138372	0	0.00262916	0.0240499	0	0.0303227	0	0	0.0028989	0	0.00208649	0.0070206	0	0.00450096
0.00116842	0.0205774	0	0	0	1	0.932688	1	1	1	1	1	1	0.996362	1	0.999564	1	0.957563	0.987912	1	1	0.970584	1	0.961236	0.981904	1	1	1	1	0.997346
1	1	0.985961	1	0.988937	0.991383	1	0.986921	0.997069	1	1	0.977484	0.99099	0.989683	0.972796	1	1	1	1	1	1	0.988423	1	1	1	0.991681	0.995826	1	1	0.983671
1	0.979221	1	1	1	1	0.997729	0.969739	0.977382	0.970789	0.991598	0.940359	1	1	0.999156	0.987679	0.997834	1	0.995357	0.928309	0.953772	0.990694	1	1	0.972584	1	1	0.96911	0.973789	1
0	0.0211321	0.0076396	0.0276946	0	0.00214621	0.00705444	0.0184788	0.0283907	0.00229543	0	0.00914139	0.0182766	0.00374284	0.0207822	0	0.00616813	0.0203739	0	0.0587139	0.0453397	0.0222995	0.0357588	0.0264176	0	0	0.0065543	0.0334397	0	0
1	0.986862	1	0.995894	1	0.996757	0.954687	1	1	1	1	0.984617	0.954308	0.962771	0.996501	1	1	1	0.966787	0.976535	1	1	0.989911	0.98175	1	0.995402	0.979005	1	1	1
0.998649	0.991478	0.996226	1	0.996247	0.979247	0.999876	1	0.98823	0.991368	1	0.997916	1	1	1	0.997667	1	1	0.999213	0.978359	0.991659	0.981028	0.998338	1	1	1	0.986762	0.990648	1	0.992488
1	0.990257	0.985733	1	0.980871	0.98279	0.986886	0.985767	1	0.976324	0.98918	0.99403	1	0.979398	0.984751	0.97511	0.97952	0.986811	0.982793	0.963676	0.982794	1	0.990158	1	1	0.964436	1	1	1	0.985863
0	0.0133768	0	0.0149138	0	0	0	0	0.0401361	0	0.0755883	0.0274595	0.00429266	0	0	0.0269814	0	0.0106784	0.0351458	0	0	0	0	0.0264022	0.0207717	0	0.0225646	0.00211159	0	0.000650053
1	1	0.960656	1	1	1	0.997268	0.980184	0.965188	0.985554	1	1	0.999662	0.99933	1	0.996274	0.997206	0.976636	1	0.956698	0.979185	0.990061	1	0.999476	1	1	0.993841	1	1	1
1	0.98606	1	0.987368	1	1	1	1	1	1	0.962179	1	0.996396	0.986026	0.97698	0.985446	1	0.997893	1	1	1	0.996366	1	1	1	1	1	1	0.984853	0.998739
1	0.949024	0.983786	1	0.946496	1	1	1	1	0.995166	1	1	1	0.977948	0.966841	1	1	1	0.997286	0.975913	1	0.972659	1	1	0.993485	0.957983	0.990953	1	1	0.980107
0	0	0.00417746	0	8.85104e-05	0.0400031	0	0	0	0	0	0	0.00773988	0	0	0.0114119	0.0192009	0	0	0	0.0224647	0.0152247	0.0205889	0.00940776	0.0247534	0.00700847	0.0159328	0	0.0480149	0
1	1	0.967662	1	0.978244	1	0.973982	1	0.991149	0.99927	1	0.963101	0.98105	0.989702	1	1	0.995757	1	0.981151	0.989451	1	0.998084	0.980084	1	1	0.989479	1	1	0.995708	0.99663
1	1	0.981668	0.998179	1	0.971824	1	0.992648	0.99062	0.996164	1	0.989334	0.989827	0.992547	0.967014	0.995698	0.989524	0.996592	1	0.989987	0.996751	1	0.999329	0.995722	1	1	0.967089	0.998168	0.990681	1
1	1	1	0.978201	1	0.971387	1	0.987766	1	0.971998	1	0.967183	0.991877	1	0.982394	0.974063	1	0.988216	1	1	1	1	0.975012	1	1	1	0.982493	0.971533	1	0.994015
0.980977	1	1	1	1	0.0227904	0	0	0	0.000798593	0	0.0308049	0	0	0	0.0117688	0	0.011104	0.0179771	0.00302723	0.0160251	0	0	0.028253	0	0	0	0.0150746	0	0.00994102
0.995141	1	1	0.993447	1	0.990136	0.986437	0.976456	1	1	0.964317	0.984674	1	1	0.985118	1	1	0.993847	1	1	1	1	0.982889	0.973781	0.983578	0.969694	1	1	1	0.990182
0.966998	1	0.982482	0.97576	1	0.982327	1	1	1	1	1	1	1	1	1	1	1	0.979475	0.966551	1	0.975089	1	1	0.977502	1	1	1	1	1	1
0.968409	0.990529	1	1	1	1	0.998305	0.967291	0.967752	1	0.972048	0.996985	0.965504	0.981164	1	0.996417	1	1	1	1	0.985204	1	1	0.990435	0.981035	1	1	0.978171	1	0.991072
0	0	0	0.0382994	0.0135222	0	0.00388607	0	0	0.00174206	0	0.00653754	0.00806159	0	0.0108138	0.0581407	0	0	0.00236172	0.0120055	0.0227333	0.0194597	0.00918777	0.00408459	0.0171738	0	0	0	0.0133179	0.0309115
0.033658	0.0160508	0.0550791	0	0	1	1	1	0.966914	0.968695	0.996266	0.997481	0.986882	0.9987	1	0.975142	0.991627	1	0.990055	1	1	0.992744	0.997827	0.957529	1	1	0.973365	1	0.94662	0.992451
1	0.997869	1	0.9747	0.990696	1	0.998788	0.998688	1	1	1	1	0.995916	0.997585	1	1	1	0.98015	1	0.966891	0.963776	0.962024	1	1	0.994943	0.990903	1	1	1	0.987993
0.986339	1	1	0.999496	0.998098	0	0.0181727	0	0	0	0.984798	0.968067	0.977477	0.985345	1	1	0.952954	0.976225	0.987917	1	1	0.994233	0.990375	0.988754	0.994387	1	0.984821	1	1	1
0.00211076	0	0.018505	0	0.0128798	0	0.019861	0	0	0.0260854	0.0174421	0	0.00259447	0.0335503	0.00403482	0.00701211	0	0	0.00205042	0.024896	0	0	0.0171748	0	0	0.0214195	0.0176499	0.0263827	0.0228849	0.0270553
1	1	1	0.970159	1	0.978199	1	0.991109	0.985081	0.999181	1	1	1	1	0.951519	0.999505	1	1	0.989785	0.999417	0.972085	0.9797	1	0.97728	0.97438	0	0	0.0126061	0	0
0.95458	0.948038	0.984034	0.986111	1	0.972651	0.967629	1	0.960002	0.994233	1	1	1	1	1	1	0.99558	0.99987	1	0.987664	0.992628	1	0.999672	0.968518	0.959581	1	1	0.986765	0.974685	0.98675
1	0.966395	0.990875	0.989958	0.967518	1	0.987663	0.94252	1	1	0.941952	0.974724	0.969238	1	0.986392	0.965135	0.994976	1	1	1	0.990804	0.966303	0.994714	0.989138	0.97467	0.976505	1	1	1	0.992802
0	0.0058799	0	0	0.0258234	0	0.0167406	0	0	0.00461344	0.00294988	0.0257427	0.0250611	0	0.00466327	0.0134681	0	0.0587634	0.0288853	0	0.0226216	0.0280489	0.0518029	0	0.0189839	0.00671476	0.0264097	0	0	0
1	0.992433	0.992282	0.991294	0.981538	1	0.993575	1	1	0.98897	0.997448	1	1	1	0.98395	1	1	0.999074	0.99778	0.985827	1	1	0.99985	1	0.993725	1	1	0.997947	0.98818	0.954787
1	0.965302	0.956844	1	1	0.995008	1	1	0.978624	0.975286	0.979369	0.971827	1	1	0.959109	0.982143	0.988643	1	0.999674	0.979442	1	1	0.979535	1	0.972416	0.0142696	0.048332	0	0.00117649	0
0.998748	0.980733	0.995575	1	0.985106	1	1	1	1	1	1	1	1	1	1	0.997375	1	1	1	0.984956	1	1	0.957182	1	0.980741	0.954877	0.982707	0.983372	1	0.932921
0.0087769	0	0.0180475	0.0239449	0	0.00203697	0.0168045	0.00752463	0.0122043	0	0	0	0	0.00203992	0.0285347	0	0	0	0.0189745	0.0120858	0	0.00439372	0.0264301	0.0420803	0.0351401	0.0505818	0.00341394	0.0062791	0.0248985	0.010364
1	0.998776	1	0.95335	0.995119	1	1	1	1	1	1	1	1	0.990391	0.979257	0.974328	0.995954	0.973001	1	0.983465	0.97714	1	0.998699	1	1	1	0.992636	0.989989	1	1
0.995237	1	1	0.979221	0.992186	1	0.990493	1	1	1	1	1	1	1	1	1	0.981408	1	1	1	1	1	0.998867	0.978236	0.97394	1	1	0.997544	0.980425	0.984034
1	0.999982	1	0.996169	1	0.992246	1	1	1	1	1	0.993117	1	0.997362	0.972716	0.992766	0.998815	1	0.97213	0.979151	0.988612	1	0.968845	1	1	0.99676	0.969402	0.991801	0.999148	1
0.000872356	0.0391542	0.0579414	0.00518655	0.0172787	0.0334267	0	0.0142493	0	0	0	0	0	0	0	0.0345493	0	0	0.00149029	0	1	0.999291	0.997822	1	0.996432	0.00648481	0.00470796	0	0.0186925	0.00527263
0.991023	1	1	0.965908	0.998005	0	0	0.00945529	0.00711804	0.00337582	1	0.993326	1	1	0.999434	0	0	0	0.0227414	0.012466	0.994322	1	0.998006	1	1	0.0270575	0	0	0	0.014084
1	1	1	1	0.992063	0.983923	0.990647	0.982182	0.953939	1	1	0.975246	1	0.990789	1	1	1	1	1	1	1	1	1	1	1	1	1	1	0.998826	1
0.96434	0.994518	0.992371	0.98091	0.970904	0.981173	1	0.978321	1	0.972124	0.992232	1	1	0.976837	1	1	1	0.993506	0.98034	0.999584	0.997952	1	1	0.993859	1	0.956369	1	0.970703	0.983512	1
0.0119469	0	0.0363143	0.0563789	0.00583091	0	0	0.0140046	0	0.00692917	0	0.00609866	0.0188381	0.0320325	0.00165459	0	0	0.0292659	0.00450162	0	0.000704211	0.0146531	0	0.00159945	0.0188394	0	0.0099649	0	0	0
0.993159	0.974751	1	0.97435	0.991996	1	1	1	1	1	0.975073	0.99191	1	1	1	1	1	1	0.984296	0.976644	1	1	1	0.996702	0.995339	1	0.928285	1	0.964354	0.971647
0.980485	0.956672	1	0.98371	0.98819	0.994474	0.982869	1	1	1	1	1	1	1	1	0.992911	1	0.977769	0.977666	0.98749	1	1	1	1	0.962629	1	0.978003	0.986558	1	1
0.979041	1	0.99994	1	0.987649	1	1	0.991575	1	1	0.999814	1	1	1	1	1	1	1	1	1	1	0.979772	1	1	0.972169	0.999753	1	1	0.989243	1
0	0.00890454	0.0244195	0.0112195	0	0.0022904	0.0339882	0.00265304	0	0.0195223	0.00596397	0.00436979	0	0	0.00625741	0	0	0	0	0	0	0.0448212	0	0	0.0419705	0.0135924	0	0	0.035441	0
1	0.987399	1	1	0.999591	0.989818	0.994268	1	0.991717	0.962491	1	0.995525	1	0.971659	1	0	0.0367681	0.00130286	0.000335382	0.010288	1	0.972633	1	1	0.991619	0.977335	1	0.976296	0.998478	1
0.983635	1	1	1	1	0.972574	1	0.99639	0.979348	1	0.993937	1	0.968659	1	0.997164	1	0.977859	0.983025	1	0.991917	0.980092	1	0.956217	0.99948	0.977684	0.999361	1	0.98336	0.998025	0.994613
0.9983	0.965356	0.99852	0.99846	0.954904	1	1	1	1	1	0.978412	0.996299	0.962975	1	0.944933	0.997456	1	0.98231	0.975287	0.987589	1	1	1	0.964056	0.977883	1	1	1	1	1
0.0242089	0.0213783	0	0	0.00836075	0.0162276	0.0173356	0	0	0	0.0231127	0.00155128	0	0	0	0.0266321	0.00970968	0.0163842	0	0.0545261	0	0.00108428	0	0	0	0.0207103	0	0.0109147	0.00458273	0
0.962747	1	0.991252	1	0.991151	1	0.972335	1	0.975328	1	0.984053	1	1	0.996635	1	0.990646	1	1	1	1	0.99611	0.988119	0.987544	0.984671	0.985771	0.990497	0.984251	1	1	0.968988
1	0.994527	1	0.984914	1	1	1	0.99592	1	0.986561	1	0.996464	0.941361	1	0.99054	1	0.970932	0.980638	0.992043	1	0.981807	0.995112	1	1	1	0.0017179	0	0.0202874	0.0124165	0.011237
0.96678	1	1	0.992442	0.997587	0.986582	0.999161	0.975452	1	1	1	1	0.967799	0.982176	1	0.969094	0.982256	1	1	0.974019	1	0.995942	1	0.997337	0.97882	0.951239	0.983686	0.975084	0.951286	0.971269
0	0.0196272	0.03584	0	0.0289396	0	0	0	0.00226332	0	0	0	0	0	0.000824874	0.0128548	0.0131167	0	0.00810556	0.0346573	0.00578963	0	0	0	0	0.004137	0	0	0.00184196	0.00949342
0.979938	0.998396	1	0.96264	1	1	0.993459	1	1	1	0.992122	1	0.986254	0.974871	0.982418	1	0.995686	1	1	1	0.99457	0.998944	1	1	1	0.970686	1	0.989489	0.96242	1
1	0.99441	0.990826	1	1	0.998336	1	1	0.999871	0.992092	0.956709	0.979938	0.999752	1	1	0.946061	1	1	0.99737	1	1	1	1	0.983354	0.990212	0.97113	0.992452	1	1	1
0.997631	0.965918	0.992606	0.99984	0.989903	1	0.993234	1	0.992368	0.991451	0.987063	1	0.988198	1	1	1	1	0.969692	0.999524	1	0.970224	1	0.963358	1	0.974938	1	0.997609	1	1	0.998289
0.0187191	0	0.00561465	0.015579	0	0.000250065	0	0.0122738	0	0.0249646	0	0.00478798	0.00614914	0.0265836	0	0.00743926	0.0108958	0	0.0365273	0.0325614	0	0.00319192	0	0.0129334	0.0286861	0	0.00473421	0	0	0
1	0.98704	0.980801	0.981012	1	0	0.0166831	0	0	0	0.997851	1	0.989488	1	1	0.990122	0.99266	1	0.980809	0.992856	0.987694	1	0.989243	0.955741	1	0.976712	1	1	0.991378	0.996577
0.977688	0.99286	0.985827	1	1	0.941236	0.981803	0.986483	1	1	1	1	0.970637	1	0.979885	0.977981	0.979573	0.985827	0.980167	1	1	0.970259	1	1	0.998148	0.990066	0.965233	0.993319	0.988405	0.988232
1	0.984622	1	1	1	1	0.982481	0.999285	1	1	0.982064	0.964159	1	0.980725	0.995046	0.989967	1	1	1	0.999594	1	0.968203	1	0.988988	0.985118	0.981411	0.968061	1	0.953634	1
0	0	0	0	0	0.00173742	0	0	0	0	0.0199504	0.00255559	0.0301287	0	0.03069	0.014522	0	0	0	0.0109373	0	0	0	0.00923619	0	0.00915734	0	0	0.00714693	0
0.987411	0.956685	0.977541	0.989455	1	1	1	1	0.98782	0.99304	1	0.982177	0.963142	1	0.987021	1	1	1	1	1	1	1	0.965276	0.94742	0.995864	1	1	0.98671	1	0.980275
1	1	1	1	1	0.990029	1	0.951244	1	1	1	1	0.962644	0.97144	1	0.999188	1	1	1	0.976586	0.998334	1	0.973936	1	0.972628	1	1	0.975648	1	1
0.990906	1	1	1	0.956209	0.98673	1	0.998178	0.991535	0.964245	1	0.966909	0.963135	1	0.969189	0.986761	1	1	1	0.959178	1	1	0.988107	0.970617	0.990466	0.994134	1	0.959927	1	0.968804
0.0105313	0.00101811	0.0279366	0	0	0	0.0135698	0.0387392	0	0	0.00240846	0	0	0	0	0	0.0358116	0.0156655	0	0	0.00660236	0.00775236	0	0.00146902	0	0.97984	1	1	1	0.994507
1	1	1	0.985256	0.993056	1	1	1	0.971421	1	0.978688	0.983096	0.96596	1	1	0.979947	0.98182	0.994842	0.991681	0.996638	1	1	0.992507	0.98767	1	0.921754	1	0.993308	0.992858	1
1	1	1	1	0.99766	1	0.977693	1	0.988874	1	0.983863	1	0.994092	0.967676	1	1	1	1	1	0.96888	1	1	1	0.975208	1	0.989061	1	0.953014	1	0.998522
0.999157	1	0.991207	0.956483	1	0.998033	1	0.98578	1	1	1	0.962753	1	0.979416	1	1	0.983617	0.983103	1	1	0.988353	1	1	1	0.996527	0.991937	0.997551	0.990162	1	1
0.013023	0.0242177	0	0.0308044	0	0.0170035	0	0.0152738	0.0069291	0.00987183	0	0.028898	0	0	0	0	0	0.0168114	0.00927553	0	1	0.997923	1	1	1	0	0.000884046	0.0263993	0	0
0.992823	0.97799	1	1	1	1	0.996369	0.985114	1	1	0.969139	0.983069	1	0.97477	1	1	0.986299	0.984036	1	1	0.995533	1	0.993633	0.989753	0.979102	0	0.00344475	0	0.0104415	0
1	1	1	0.99974	0.997037	1	1	1	1	0.998092	0.984395	0.987313	0.973093	1	0.99235	0.955874	0.956613	1	1	1	0.988385	0.98273	0.97165	1	1	0.992507	0.959535	0.973492	1	1
1	1	1	1	1	0.991556	1	0.972697	0.99064	1	1	1	1	1	0.99811	1	1	1	1	0.99607	1	1	0.982904	1	1	1	0.98568	0.972848	0.969665	1
0.000191765	0.0169567	0.0351251	0.00359443	0	0	0	0	0	0.0155445	0	0	0	0.0115933	0	0.0233688	0.0217583	0	0.0241376	0.0118058	0.0118702	0.0316139	0	0.00193131	0.0243712	0.0137886	0	0	0.00721596	0.00835425
0.999252	0.958624	1	0.988535	1	1	0.97962	0.977542	0.997929	0.990392	0.979345	0.980421	1	1	1	1	1	0.997804	1	0.984096	1	1	1	0.996789	0.988545	0	0.0117467	0	0.0137051	0
0.996196	1	1	1	1	1	1	0.967837	0.986867	0.988141	0.98233	0.995317	0.958608	1	1	1	1	1	0.980552	0.937467	0.982964	1	1	1	1	1	1	1	1	1
0.979419	0.996438	1	1	0.996097	1	1	0.992458	1	0.990635	1	0.99668	0.975184	1	0.987264	0.9574	1	0.963476	1	0.991512	0.991126	0.969458	0.970717	1	0.986347	0.964581	0.963592	0.978383	1	1
0.0230924	0.0113185	0.00975789	0.00666567	0	0.02342	0.0249768	0	0.00365369	0	0	0	0	0	0	0	0	0	0.0532562	0	0.0252806	0.0142323	0	0.0273408	0.00116842	0.011604	0	0.0409681	0.00661965	0
0.970742	0.981309	0.995802	1	0.979625	0.996292	1	0.958903	0.975695	0.944613	0.997348	0.999741	1	0.989383	0.993387	0.989015	0.995546	0.977955	1	0.981306	1	0.995374	1	0.977133	1	0.992392	1	1	1	0.990463
0.97403	0.981856	1	0.984843	1	0.997313	0.974625	0.976646	1	0.978936	0.962463	1	1	1	0.998665	1	0.995768	0.990063	1	0.973902	1	0.976888	0.989449	1	0.962457	1	1	0.994056	0.984627	1
0.948839	1	0.987205	1	1	0.987404	1	1	0.997282	0.966741	1	1	1	0.973457	1	1	0.996545	0.980802	0.97648	1	1	0.966243	0.987547	1	1	0.992525	1	1	0.993388	0.981707
0.0252071	0.04036	0.0116938	0	0.0138499	0.0077386	0	0.0189672	0	0	0	0	0.0164425	0.0107695	0	0.0126911	0.00958532	0	0	0.0184255	0.0120455	0.00876097	0	0.00223388	0.00377303	0	0.014077	0.0727849	0	0.000910832
1	1	1	1	0.996777	0.984428	1	0.983763	0.982749	1	0.994643	1	0.960949	1	1	0.989974	0.978665	0.952485	1	1	0.997801	1	1	0.982547	0.964102	1	1	0.986401	0.97593	0.993499
0.996132	0.975364	0.996886	0.997722	0.999355	0.981785	1	0.992162	0.942916	0.984362	0.992995	1	1	0.997919	1	0.997056	0.992687	0.977152	1	1	0.993539	0.960954	0.992008	0.980616	1	1	0.983961	0.972932	0.985955	1
0.98657	1	0.971956	0.985048	0.983361	1	1	1	1	1	0.96988	0.982975	0.984374	1	0.978372	1	0.976467	1	1	1	1	0.989514	1	1	0.977565	0	0.046658	0.00578064	0	0.0248921
0.0263797	0.0201888	0.0235364	0	0.0217524	0.0148552	0.0050426	0.00094795	0	0	0	0	0.0276932	0.026574	0.00917072	0.0378617	0	0.00670577	0	0	0	0	0	0.017925	0.00159472	0.0230705	0.00475498	0	0	0
1	1	1	0.990008	1	1	0.971159	1	1	1	1	1	1	1	0.976666	1	1	0.980556	1	1	0.966353	1	1	0.961148	0.9997	1	1	1	1	0.987042
0.994597	0.996534	1	1	0.968162	1	0.977508	0.959721	1	1	1	1	1	1	1	1	1	0.990942	0.958866	1	1	1	0.976309	1	1	0.982049	0.983868	1	0.977266	1
1	0.982954	0.989812	1	1	0.973928	1	1	0.972471	1	1	1	1	0.985522	1	1	1	0.984874	1	1	1	0.986176	0.980192	0.995065	0.998864	1	0.983846	1	0.996007	0.996955
0	0	0	0	0	0	0	0	0.00492917	0.0130265	0	0	0.00560736	0	0.00155864	0	0	0.0354163	0.00277814	0.00276167	0	0.00920132	0	0.00459626	0.0218941	0.0255805	0.00716007	0	0	0.0249447
1	1	0.967088	1	0.998834	0.999672	1	1	1	1	0.985079	0.998832	0.984373	1	0.98465	0.999087	1	1	0.97581	1	1	0.993939	1	1	0.99763	0.959745	0.998035	0.997845	1	0.961612
0.96863	0.970024	0.978052	1	0.976432	0.995992	0.991586	1	0.994905	1	0.968131	0.949258	0.965863	1	1	1	1	1	1	1	0.974687	0.997894	0.992378	1	0.972468	0.993492	0.974901	1	1	0.981409
0.941075	0.980554	0.981694	1	0.997921	1	1	0.984464	0.968472	1	0.988075	1	1	0.973824	1	0.981947	0.962248	0.982445	0.992403	1	0.988652	1	0.972814	0.963978	1	1	1	0.985396	0.982835	0.971741
0.0559215	0.0274772	0	0.00676284	0.00058739	0	0.0153719	0	0	0.0107878	0.000417157	0.0224132	0.0235079	0	0	0	0	0.00313994	0.00287189	0	0	0	0	0	0	0	0.0374962	0.0146152	0.027368	0.0162697
1	1	0.99049	1	1	0.976631	1	0.983708	1	0.999951	1	0.983249	0.990472	0.996808	0.981851	1	1	0.983555	0.995591	0.9975	0.961366	0.91661	0.971887	0.986358	1	1	0.999166	1	0.994701	1
0.987103	1	0.98677	1	0.966163	1	1	0.98352	1	1	1	0.948165	0.957772	0.998959	0.989839	1	0.982012	0.987329	1	1	1	1	1	0.982962	0.961446	0.982433	0.974087	1	1	1
1	1	1	1	1	1	1	0.979718	1	1	1	0.981022	0.986534	0.983235	1	1	1	1	1	0.996949	1	0.995118	0.976539	0.9911	0.976501	0.987644	1	1	0.998811	0.972969
7.10122e-05	0	0	0	0.0174229	0	0.0454809	0	0	0	0.0234151	0.0241654	0	0.00139359	0.00846888	0	0.0236334	0.0280437	0.00709862	0	0.0391931	0.000942371	0	0.00686939	0.00863194	0.00565941	0	0	0	0.0243248
0.995188	1	1	0.999314	0.97877	0.991405	1	0.955162	1	1	0.99271	1	0.967533	1	1	0.979412	1	1	1	0.983054	0	0.0283236	0	0.0128897	0	0.967733	0.98573	1	1	0.970125
0.998826	0.992345	1	0.994004	0.992828	0.947723	0.948682	1	1	0.996283	0.995524	0.954775	0.987865	1	1	0.998377	1	0.984398	0.9894	0.988478	0.994724	0.971345	0.98992	1	1	0.99788	1	0.990689	1	1
1	0.963875	0.995102	0.981247	0.982345	0.979126	1	1	1	0.985108	0.987533	0.976954	0.964238	0.973432	0.966898	1	0.992759	1	0.995399	1	1	1	1	1	0.986017	0.984425	0.994389	1	0.967541	0.963751
0	0	0.0545264	0	0	0	0	0.047344	0	0	0	0.0091729	0	0	0.0125334	7.62162e-05	0	0.0137981	0	0.0182682	0	0.0387122	0	0	0.00475672	0.0249318	0	0	0	0.00462509
0.962383	1	0.984094	1	1	0.992473	0.996792	0.955615	1	1	0.985406	1	0.945308	0.992748	1	1	1	1	0.978547	1	1	1	1	1	1	0.996841	1	1	0.985198	1
1	0.967971	1	0.985852	0.976407	0.989725	1	0.988677	0.991681	1	1	1	0.980033	1	0.987947	0.99654	1	0.983523	1	1	0.981634	1	0.996327	0.973366	1	1	0.991936	1	1	1
0.979531	1	0.969753	1	0.994448	0.99738	0.958783	1	0.974535	0.987216	0.968025	0.98637	1	1	0.971622	0.983389	0.993828	1	1	0.985608	0.96209	0.990133	1	1	0.946791	0.996686	0.980523	0.985447	0.998844	0.991639
0.0105116	0.00948127	0	0.0329917	0	0	0	0.0019059	0	0.0145188	0	0	0	0.00630431	0	0	0.00847485	0	0.00857637	0.0282978	0	0	0	0	0.00873733	0	0	0.0095632	0.0238073	0
1	1	1	0.97494	1	1	1	0.971618	0.991038	0.988257	0.987654	0.972204	1	0.980072	0.99835	1	1	0.992385	0.968251	1	0.952189	1	0.979755	1	1	1	1	0.973174	1	0.985341
0.995563	1	0.986912	1	0.986343	0.984467	1	1	0.997347	0.99054	1	0.992638	0.980285	1	1	0.992168	1	0.983056	0.983888	1	1	1	0.991163	0.989542	1	1	1	1	0.991108	0.993135
0.999229	0.96007	0.95978	0.981388	0.975086	1	1	0.986479	1	0.984236	1	1	1	0.998284	1	1	1	1	0.976494	0.994828	1	1	0.974493	1	0.998957	1	1	0.991136	0.999693	0.968627
0.000180094	0	0	0.00486834	0.0212121	0	0.00574692	0	0	0	0	0.0461494	0.00436237	0	0	0	0.00646797	0	0.00146542	0.0133581	0	0.0273566	0.0172297	0	0	0	0.0300948	0.0255888	0	0.030262
1	0.990837	1	1	1	0.960115	0.993863	1	1	0.963753	1	1	1	0.954526	1	1	1	1	0.988834	1	0	0	0.00941373	0.00873204	0	0	0	0.00542799	0	0.0621785
1	1	0.99735	1	0.996065	1	1	1	1	0.958637	1	0.990288	1	0.932023	0.995581	0.992801	0.994442	1	1	0.985456	0.995559	0.966364	0.989746	1	1	1	0.964882	0.968077	0.995662	1
0.993736	0.981733	1	0.979617	1	1	1	1	0.993599	0.980698	0.987464	1	1	0.995009	1	1	1	0.995482	0.967582	0.981503	1	1	1	0.99494	1	0.970294	0.959285	0.982861	0.943363	1
0.0111123	0.00381567	0.0291607	0	0	0	0.0197836	0	0	0.0179641	0.000210864	0.0049198	0.0232329	0.0251495	0.0186521	0.0248681	0	0	0	0.00416467	0	0	0	0	0	0	0.0281496	0	0.0179883	0
1	1	0.984738	0.983707	1	0.963459	0.99196	1	0.994965	0.992967	1	1	0.991129	1	0.98177	1	1	0.968639	0.977046	0.998492	1	1	0.987601	0.990719	0.982125	0.973075	0.99584	0.969617	1	0.961699
0.993153	0.996331	1	1	0.990825	0.975776	1	1	0.976281	1	0.970974	1	0.992799	1	1	1	1	0.999019	0.964626	0.981355	0.995955	0.947818	0.97674	0.991302	0.977788	0.997056	1	1	0.968568	1
1	0.99694	0.994465	1	1	0.957936	0.961051	1	1	0.980109	0.967195	1	0.978854	1	1	0.995251	0.987654	0.963227	0.976792	0.990524	0.925882	0.990024	1	1	0.976587	0.960299	0.991122	1	1	1
0	0.0148365	0.0351073	0.017536	0	0	0	0	0.050867	0.0417481	0.966957	0.988398	1	1	1	0.0117459	0	0.00846307	0.0358793	0	0	0.0237995	0.00761432	0	0.0429506	0	0	0	0.0315129	0
1	1	1	1	0.946192	1	0.956363	0.951863	1	1	0.998119	0.971512	0.974962	1	0.98388	0.990292	0.98933	1	0.994871	1	0.959522	1	0.986774	0.972096	0.99171	0.973696	1	0.988246	1	0.96116
0.99612	1	1	1	1	0.983315	1	1	0.98131	0.992585	0.993192	0.957709	1	0.97579	1	0.986513	1	0.980551	0.98818	1	0.982785	0.995053	1	1	0.965733	0.979883	1	0.993932	1	0.982293
1	1	1	0.995147	0.991725	1	0.994434	0.974185	0.984176	1	1	1	0.996934	1	1	0.965725	0.986963	0.985082	1	0.965245	1	0.976691	1	1	0.979336	0.971554	1	0.995704	0.996257	1
0.0183262	0.00987861	0	0.0363526	0	0.0261442	0	0.021752	0.0074489	0.00230916	0.0488713	0.0436814	0	0	0.000417837	0.00743943	0.0162866	0.040608	0	0.0135039	0.0346405	0	0	0	0	0.0245213	0.00358552	0	0	0.0174816
0.965711	1	0.997323	1	0.974718	0.993872	1	1	1	1	0.973918	0.962837	1	0.98912	0.998441	0.981479	0.994911	0.994151	1	1	0	0.00261031	0.00310639	0.000894719	0	0.993356	1	1	1	0.991177
1	0.98182	0.961084	0.991581	1	1	1	1	0.981647	1	1	0.978978	0.989027	0.982717	1	1	1	1	1	1	0.983318	0.988087	1	1	1	0.0141645	0	0.0072708	0	0
1	1	1	0.988528	1	0.988338	0.982853	1	0.96612	0.989951	1	1	0.992006	1	0.997125	1	0.974083	0.992954	1	1	0	0	0.027318	0	0	1	1	0.996778	1	0.984133
0	0	0.0178909	0.00437055	0.0230063	0	0	0	0	0	0.968926	1	1	1	1	0	0.00760358	0.00714477	0.0169541	0	0.00366527	0	0.0394953	0.00998894	0	0.0197241	0	0	0.0747968	0.00988533
0.984061	1	1	1	1	0.990119	0.975182	1	0.996048	1	1	0.973591	1	1	0.961518	0.972081	0.991592	0.982972	0.99659	1	0.997726	0.956226	1	0.976744	1	1	1	1	1	1
1	0.96575	0.964909	0.939348	0.971941	0.993353	0.993481	0.966853	1	0.990297	1	1	1	0.976555	0.99168	0.96438	1	0.966128	1	0.999821	0.996616	1	1	1	0.994435	0.981385	1	1	1	0.99544
0.997669	1	1	0.980456	1	0.986883	0.988429	1	0.988893	1	1	1	1	1	0.997985	0.976818	0.982612	1	1	0.968203	0.972102	1	0.977874	1	1	0.990375	1	0.983329	0.991147	0.988217
0.0178263	0.047297	0	0	0	0.00296574	0	0.014468	0.0154836	0.0111102	0.00870789	0	0	0.0140923	0.00745631	0.0226781	0.0392062	0.00421606	0	0.00488561	0.0141032	0.00335339	0.0127323	0	0	0	0	0.0128628	0.0189258	0
0.996349	0.987267	0.984983	0.989087	1	0.976597	1	1	0.996393	0.978324	0.967298	0.984378	1	0.99736	1	1	0.967073	1	1	0.935054	0.998992	0.978917	1	0.943463	1	1	1	1	0.995462	1
0.972049	0.989041	0.998814	1	1	1	1	0.993208	0.98495	1	0.935399	0.999444	1	0.988933	1	1	1	1	0.952059	0.999944	1	1	0.995152	1	0.999014	0.982825	0.990621	1	1	1
1	0.999419	1	0.97234	0.985951	0.97125	1	0.989393	0.988325	0.990642	0.966765	1	0.994466	0.966937	0.989467	0.979419	0.970017	0.983875	0.95481	1	0.982874	0.982081	1	1	1	0.932231	0.950994	1	1	1
0	0.0103627	0.00888207	0	0	0	0.00887316	0	0	0	0	0	0.00221779	0	0.0347182	0	0	0	0.0163255	0	0	0.00649915	0.0288149	0	0	0.0180877	0	0.00524278	0.0160437	0
0.994532	1	0.999004	1	0.991526	0.994134	1	1	0.998943	0.989356	0.990556	0.991128	0.978898	1	1	0	0	0.000964635	0.00159495	0	1	1	1	0.969	1	0.956664	1	1	0.956938	0.972895
0.995596	0.978042	1	0.990339	1	0.987639	1	0.980199	0.994703	1	1	0.970894	0.991657	1	0.991063	1	1	1	1	1	0.996386	0.977585	1	0.995886	0.990067	1	0.975189	1	0.993089	0.999808
1	0.978596	0.971088	1	1	1	1	1	0.986193	1	1	0.992096	0.992936	0.987236	0.965218	1	0.976269	1	0.969752	1	0.980172	1	1	1	1	0.978174	1	0.956473	0.984705	0.988864
0.0006521	0	0	0	0	0.00407426	0.000424216	0	0.0128153	0	0.0188035	0.0402222	0.0144465	0.0380513	0	0.000171879	0	0	0.0244745	0.00044136	0	0.00919727	0	0	0.0121713	0	0.0115427	0	0.0500939	0
0.998305	1	1	1	1	0.998726	1	0.982082	1	1	0	0.0318877	0	0.00871766	0.0533822	1	1	1	0.983017	0.939484	0.00436537	0.00490651	0	0	0	0.983425	0.999164	0.984113	1	1
1	1	0.964901	0.973991	0.993902	0.991773	0.966896	1	1	0.974078	1	1	1	0.983466	0.992959	0.996691	1	0.997772	0.9932	1	1	1	1	1	1	1	0.959399	1	1	0.943573
1	1	1	0.989321	1	1	0.988418	0.987297	0.970995	0.983979	1	1	1	1	1	0.972202	0.988254	0.962282	0.976804	0.989929	0.994735	0.982609	1	1	0.99588	0.991425	1	0.99924	0.991218	0.992031
0.981945	1	1	1	0.980892	0.00412076	0	0.035798	0	0	0	0	0	0	0	0	0.0254642	0.0278437	0	0.0119804	1	1	1	1	1	0.0391162	0	0	0.028314	0.000707848
1	1	1	1	1	0.961852	0.989721	0.981974	1	1	0.990266	1	1	1	0.993646	0.990804	1	1	0.977741	0.99468	1	0.998899	0.973064	0.972856	0.998976	0.0177482	0	0	0.00780851	0
1	1	1	0.952768	0.993868	0.974358	1	0.954979	0.997961	0.98651	1	1	0.983733	1	0.99513	0.952493	0.991975	1	1	0.995162	0.988113	1	0.978551	1	1	1	1	1	1	0.960621
1	1	1	0.972545	0.971888	0.979851	1	1	1	0.956959	0.994973	0.99627	1	1	0.980701	0.951549	0.982938	0.987485	0.985594	0.989384	0.999532	1	0.960625	0.998162	0.989239	1	1	1	1	1
0.0251835	0	0	0	0.01916	0.973033	1	0.983204	0.948654	0.994862	0.00643915	0	0.0068951	0.0247404	0	0	0	0	0	0.00700466	0	0	0	0.0262209	0.0285531	0.00746526	0.056724	0.0133653	0	0
1	0.992194	0.982633	1	1	0.992994	0.979268	0.978927	1	1	1	0.996144	0.990664	1	0.971385	0.990367	0.970208	1	0.962495	0.978415	0.993335	0.968285	1	1	0.993424	1	1	0.964465	1	0.967845
1	0.994151	1	0.990497	1	1	1	1	0.995224	1	0.991233	1	1	0.990008	1	0.985261	0.995984	1	1	1	1	0.983163	1	0.968265	0.990519	0.990442	1	1	0.958859	0.984615
1	1	1	1	1	0.984608	0.958156	1	1	1	0.98607	0.980599	0.973726	0.997785	0.990609	0.983109	1	1	0.972019	1	0.991399	1	0.964772	1	1	0.987514	0.983121	1	0.99586	0.964966
0.0010905	0	0.0138819	0	0	0	0	0.0346627	0.03704	0.00787048	1	0.960862	0.976406	1	0.99663	0	0.0245009	0	0.028746	0.00518424	0	0	0.0139787	0.0100237	0.0104414	0	0	0.00327822	0	0
1	1	1	1	1	0.986457	0.980282	0.996867	1	0.977307	0.992283	0.989864	0.970325	0.964352	1	0.970647	1	0.959899	1	1	1	1	0.970123	0.995096	0.989335	0.970129	0.986665	0.991165	1	1
1	1	1	1	0.975973	1	1	0.99234	0.975992	1	0.986692	1	1	1	0.995122	1	1	0.959211	0.99434	0.952718	0.990278	1	1	0.949222	1	1	0.997029	0.991174	0.98333	1
0.961582	1	1	0.973718	1	1	0.948646	1	0.994501	1	1	0.948776	1	1	0.98347	0.994359	0.998605	1	1	0.98942	0.965517	0.966077	1	1	0.983696	0.95849	1	0.988928	0.996349	0.973318
0	0	0.0140524	0.0602758	0	0.00901387	0.00811165	0.000524522	0	0.00703114	0	0	0	0.0165612	0	0	0	0.0145992	0	0.0283225	0	0	0	0.026675	0.00501472	0	0	0	0.00595625	0.00825764
0.982901	0.969739	1	1	0.992168	0.997824	1	0.981279	0.99223	1	1	1	1	1	1	1	1	0.99172	1	0.968431	0.991531	0.958656	1	0.973801	0.997747	0.981859	1	0.987211	0.952643	1
1	0.999404	1	1	0.975511	1	1	1	1	1	1	0.9477	0.979335	1	1	1	0.998065	0.981465	0.992214	1	0.98863	1	1	1	0.994426	0	0.0290493	0	0.0157762	0
0.997899	0.97803	1	1	1	0.959885	0.988257	0.996195	1	0.978597	0.993771	1	0.988775	0.991073	0.991613	1	1	1	1	1	0.987192	1	0.986891	0.974334	1	1	0.991743	1	1	1
0.0319915	0.0220654	0	0.00589347	0.00737614	0	0	0	0.00444217	0.0114036	0	0.0556146	0.0398667	0	0.0145266	0	0	0.00972136	0	0.0120434	0.0167714	0	0	0.00724542	0.00550815	0	0.0132545	0.00919879	0	0
0	4.6497e-05	0	0	0.0159749	1	0.968477	1	1	1	1	0.981366	0.983822	0.986234	1	1	1	1	1	1	0	0	0.00937974	0.0199916	0	1	1	0.980106	0.97767	1
0.978264	1	0.980142	1	0.990036	1	0.969227	1	0.970566	0.992853	0.964523	0.997165	1	0.99796	0.986309	1	1	0.980732	0.978065	0.997229	0.998764	0.979313	1	0.998403	1	0	0	0.000844687	0	0.0619169
1	0.985301	0.989181	0.981904	0.995637	1	0.973853	0.98108	1	0.954769	0.961028	0.9932	0.982912	0.993585	0.99625	0.967746	1	1	1	0.984898	1	1	1	0.95622	1	0.974245	1	0.979878	1	0.983002
0	0	0	0	0.0320223	0.004987	0	0	0	0.0117867	0.97063	1	1	1	0.950366	0	0.0134025	0	0	0	0.00652172	0.0111953	0.00930979	0.0127615	0	0	0.00646652	0	0	0.00483625
0.97856	0.952111	1	1	1	0.992964	1	1	0.990001	1	1	0.998267	0.956985	0.9948	0.954606	0.966805	0.987447	1	1	1	1	0.960529	1	0.987016	0.976156	1	0.994761	1	0.969708	1
0.976163	1	1	0.949631	1	1	0.975508	1	0.979117	0.979272	0.983082	0.96414	1	0.965835	1	0.977307	1	0.995573	0.996031	0.959075	0.999581	1	0.996395	0.984141	1	0.986487	0.963792	0.985948	1	0.961156
0.987373	0.979409	0.992241	0.964074	1	0.993422	0.987583	0.949526	0.990162	0.995616	0.969568	0.993983	0.989694	0.973743	1	1	0.945982	1	1	1	1	0.996072	1	0.988745	0.964171	0.999844	0.960388	1	1	0.996115
0.0425875	0	0.02074	0	0.0230882	0.0127431	0.0116729	0	0	0	0	0.0178135	0.0386046	0.012498	0	1	1	0.982079	0.970772	1	0	0	0.0222024	0	0	0	0	0.0335285	0	0.00773313
1	0.97886	1	1	0.971891	0.977215	1	0.972306	0.989761	1	1	1	1	0.991001	1	0.993894	0.980532	0.99099	1	1	1	0.996366	0.998933	1	1	1	0.997734	1	0.965209	0.995074
0.987562	0.992	0.95942	1	1	0.990353	0.980427	1	1	1	0.991445	0.986128	0.998093	1	1	0.992766	1	1	1	0.980414	0.971187	0.98856	1	0.993519	0.974635	1	1	0.973758	1	0.994742
1	1	1	1	1	0.994587	1	1	1	0.995553	1	0.993176	1	0.939009	1	1	1	1	0.965093	0.949466	1	0.983443	0.99411	0.969864	0.956268	1	0.999072	1	0.947652	0.965433
0	0.00148196	0.0126598	0.0221812	0	0.0225464	0.011444	0.00108252	0	0.0185458	0.0490058	0.0128461	0.00255916	0	0	0	0	0.0397553	0	0.0244619	0.0134097	0.016808	0	0.0145626	0	0.00258948	0	0	0	0
1	0.993238	0.993243	0.991674	1	1	1	1	1	1	0.984314	0.994801	1	1	0.977168	0.970771	1	0.985338	1	0.98367	0.979575	1	1	0.982646	0.960464	0.996733	0.974293	0.998979	1	0.998844
1	1	0.980599	0.940952	0.976148	0.977204	0.992626	0.961399	0.993567	0.983877	1	1	1	0.99055	0.984333	1	0.965849	0.978988	1	0.986114	1	1	1	1	1	1	1	1	1	1
0.978227	0.98156	1	0.979194	0.990758	0.967997	1	1	0.973105	1	1	1	0.988279	1	1	0.995527	0.978859	1	0.993675	1	0.962673	0.980734	0.999299	1	0.976438	0.998377	1	0.95731	1	1
0	0	0	0	0.000291094	0.032948	0.0124367	0.00159859	0.000412804	0	0	0.0234403	0	0	0	0.0186294	0.00152637	0.0191751	0	0.00858819	1	1	0.988774	1	0.970028	0	0.0417476	0	0	0
1	0.982899	0.987173	1	0.99741	0.991643	1	1	1	1	1	0.997168	1	1	0.997817	0.958469	1	0.989444	1	0.997308	1	1	1	1	1	1	0.965796	0.999721	1	0.976266
0.976193	0.981109	0.980005	1	0.999413	1	0.981442	1	1	0.969177	1	0.976568	1	1	1	1	1	0.993896	0.982956	1	0	0.0500808	0.009597	0	0.0139336	1	0.984199	1	1	0.980898
0.988321	1	0.973147	1	1	0.997614	0.988751	1	0.977261	1	0.995353	1	1	1	0.976451	1	1	0.98471	0.997732	1	0.969957	0.978745	0.990892	1	1	0.982135	1	1	0.955226	0.969761
0	0	0.0509324	0	0	0.013035	0	0.0329473	0.0150482	0	0	0	0	0	0.00393643	0	0	0.000976037	0	0	0.0201517	0	0	0.00962252	0.00261194	0.0096149	0.0158169	0.0267172	0	0.0546503
1	0.984153	0.996886	1	0.983933	1	1	1	0.992031	1	1	1	0.978038	1	0.999335	0.982305	1	0.952239	0.992882	0.996263	0.989862	0.98842	1	1	1	1	0.978229	1	0.986598	1
1	1	0.990519	0.991589	1	1	0.974186	1	1	0.966358	0.967728	0.969573	1	1	0.992086	0.981181	0.978457	0.972855	0.982764	0.973495	0.994774	1	1	0.983548	0.992631	1	1	0.991306	1	1
0.949119	0.981199	0.990642	0.999543	1	0.990645	1	0.999625	1	0.996624	0.982447	0.979372	1	0.981813	0.991707	1	1	1	0.983955	1	1	1	0.975174	0.99218	0.970899	0.991604	1	1	0.993797	1
0.0157825	0	0	0	0.0120804	0	0.00581615	0	0.011605	0.0313454	0.0049232	0.0251707	0.0010435	0	0.0120797	1	0.984877	1	1	0.973328	0	0	0	0.00664264	0	0.964649	0.96891	1	0.995618	1
0.981681	0.996038	1	0.993537	1	0.976178	1	0.999614	0.986093	0.985713	0.0343413	0	0.00218598	0.04213	0.0238362	1	0.985818	1	0.974335	0.957032	1	0.989967	1	0.989466	1	0.0206368	0	0	0	0
0.973854	1	0.998485	1	0.996505	1	0.996164	1	0.97836	0.977845	0.992092	1	1	1	0.977505	0.977657	0.97921	1	0.976283	0.987803	0.990586	1	1	0.9719	1	0	0	0.0265962	0.00581132	0
0.98774	1	0.993582	1	1	1	1	1	1	0.990796	1	1	1	1	0.994206	1	0.969091	0.985246	0.985617	1	0.994517	1	0.95942	1	0.974187	1	0.988125	1	0.974581	0.962788
0	0	0.0218458	0.00317021	0.0117845	0.0478036	0.00755396	0	0	0	0.055544	0	0.0304886	0	0.0338587	0	0.0159288	0	0	0.0106057	0.015611	0	0.0268615	0	0.0139929	0	0.0119057	0	0	0
1	1	0.961511	0.952359	0.986517	0.988947	0.999741	0.993362	0.984117	1	1	1	0.99449	0.948668	1	1	0.931215	1	1	0.989291	0.980788	0.998548	0.958897	1	0.988967	0.048386	0.0270274	0.00127914	0	0
0.975998	1	1	1	1	0.995419	1	1	0.988311	0.996872	1	0.988766	1	1	0.994426	1	1	0.990809	0.999529	1	1	1	0.992106	0.979557	0.981462	0.978966	1	0.99164	0.981474	1
1	1	0.990095	1	0.985122	1	0.997467	1	1	1	0.998168	1	1	1	1	1	1	0.98089	0.998705	0.970261	1	1	1	0.994593	1	0.975513	1	1	0.953814	1
0.0193902	0	0	0.00312565	0.0103136	0	0.0236916	0.0117119	0	0	0.0156638	0.0379334	0	0	0	1	0.969946	0.983018	1	0.977017	0	0	0.022634	0	0.0410217	0.01024	0	0	0	0.0122713
0.974885	0.997401	1	0.985636	1	1	1	1	1	0.970709	0.971674	1	0.976621	0.97513	1	0.9861	1	1	0.969516	0.997669	0	0.0313132	0	0.0252275	0	0.994532	1	1	1	0.994576
0.969317	1	0.996326	1	1	0.98271	0.972313	1	1	1	1	0.976744	1	0.960999	1	1	1	0.981179	0.992829	0.975226	1	0.992638	1	1	1	0.97242	0.990733	1	1	1
1	0.987998	1	0.988178	0.989979	1	0.969968	1	0.989457	0.993961	0.962229	0.976639	1	0.986663	1	0.00359803	0.0277169	0	0.0173458	0	0.985368	1	1	0.998823	1	1	0.987827	1	0.999598	0.953987
0.0362282	0.00449458	0	0	0	0.0161529	0.00220118	0.0149493	0.00509093	0.0171895	0	0	0	0.0188609	0	0	0.0189513	0.00760483	0.0117834	0	0.0126943	0	0	0.015612	0.0205535	0.0210839	0.015917	0.0448017	0.00722274	0
0.989599	1	0.994697	1	1	1	1	0.983472	0.997299	1	1	1	1	0.980862	1	0.976199	0.985345	1	0.974296	0.964277	1	0.985057	0.962865	0.989537	1	0.0322928	0	0.00549318	0	6.77576e-05
1	0.978644	1	1	0.988421	1	1	1	0.992897	0.969044	0.944375	0.996467	1	0.98261	1	1	1	1	1	1	1	0.990867	0.979322	1	1	1	1	0.992366	0.995512	0.997477
1	1	0.988747	1	0.995429	1	0.998027	0.972337	1	0.997287	1	0.996715	1	1	1	1	1	0.964642	0.984633	1	1	1	1	0.976649	0.950763	1	0.993228	0.956946	1	0.98573
0.0480205	0.0501312	0	0	0.0137754	0	0.00206103	0	0	0	0	0.00605958	0	0	0.00934811	0	0	0.000931761	0	0	0.0280336	0.000848114	0.0292942	0	0	0.0249477	0	0.0546398	0	0.00864626
0.968684	0.981229	0.983704	0.975988	1	0.997239	0.976713	0.981443	0.980897	0.997236	0.966306	0.981989	1	0.972212	1	0.998312	1	1	0.998455	1	1	0.984997	0.990957	1	1	0.978838	0.967309	0.977114	1	1
1	1	0.998779	1	1	0.990757	1	1	1	0.986861	0.951338	1	0.971616	0.996207	0.988174	0.964517	0.988002	1	0.976833	1	1	1	0.98265	0.976446	0.996788	0.997132	0.995037	0.985258	0.990109	0.977746
0.999536	0.996199	1	0.979984	1	1	0.980392	1	0.99583	0.965033	0.997541	0.995408	0.965539	1	1	1	1	0.998665	1	1	1	0.97037	0.990659	0.98575	1	1	1	0.998761	1	0.988094
0	0.0562197	0	0	0	0	0.0428237	0	0	0.0135612	0	0	0.00283812	0.0195106	0	0.0101858	0.0171536	0.016135	0	0	0	0	0.0364491	0	0	0.0119679	0	0.0300923	0	0.0154103
0.978828	1	0.958222	1	1	1	0.996722	1	1	0.98829	0.993342	0.984928	0.984833	0.999596	0.981964	1	1	1	1	0.996885	0.998399	0.998356	1	1	1	0.998231	1	1	1	0.980848
1	0.999601	0.996713	0.988906	0.964667	0.999246	0.987675	0.956911	1	1	0.999412	0.97882	1	1	0.974465	0.997071	0.986777	0.972991	0.954357	0.992667	0.993398	1	1	1	0.992268	0.0243685	0.0477234	0	0.0181497	0.00397645
0.968112	1	0.972514	0.982715	0.968493	1	0.985872	0.973628	1	0.992251	0.967035	0.993168	1	1	1	1	0.966397	0.977831	1	0.988047	1	0.988323	1	0.989396	0.995169	0.980759	1	0.991923	1	1
0	0	0.0059138	0	0	0	0.0134198	0	0.0212289	0.0130663	0.0176147	0	0.0330517	0.0128686	0.00951525	0.00147743	0.00695581	0.00131976	0	0.0587055	0.973078	0.999777	1	1	0.98953	0	0.0805915	0	0	0
1	1	1	1	1	0.979598	1	0.988314	1	1	0.995164	1	1	1	1	1	0.975498	0.95293	0.993101	1	0.970302	1	1	1	0.983756	0	0	0	0.054418	0
1	1	0.99086	0.981956	1	1	0.953067	0.984387	1	0.986741	1	0.993912	1	0.996356	1	1	1	1	1	0.986939	1	0.97848	0.972155	0.99016	1	0	0	0	0.0147026	0.0267676
0.998157	0.990893	0.986429	1	1	1	1	1	0.982291	1	1	1	0.996177	0.993072	1	1	1	0.986742	0.959095	0.973151	0.989663	0.980448	0.981326	1	0.996299	1	0.998335	0.963782	1	1
0.0050578	0.00605069	0.00949991	0	0.0111666	0	0.0113883	0	0.0254942	0.0144214	1	1	1	0.984252	1	1	1	0.992122	1	1	0	0	0	0.00901129	0	0.999647	1	0.986229	1	0.990781
0.984947	0.999638	1	0.985339	1	1	1	0.990547	0.983992	0.992111	0.992641	1	0.964217	1	1	1	0.975657	0.963729	0.981481	0.991311	1	0.966993	1	1	0.985715	1	1	1	1	0.99616
0.978646	1	1	0.972756	1	1	0.995244	0.984778	1	0.948543	0.951901	1	1	1	0.977607	0.986041	0.964421	1	1	1	0.0153171	0.0135393	0.00336275	0.00912217	0.0457349	1	1	1	1	1
0.999068	0.993889	1	0.998155	1	1	0.999024	1	0.97838	0.967966	1	0.966865	0.995931	0.996015	0.977604	0.99485	0.962166	0.996382	0.977475	0.978084	0.984451	1	0.981649	1	0.953869	0.997249	0.955032	1	1	1
0.00345992	0	0	0	0.0138159	0.00149098	0.0283427	0	0.0142097	0.00547046	0	0	0	0	0.0425376	0	0	0.00701701	0	0	0.0214298	0.0273605	0.00276105	0	0	0	0	0.00872739	0	0.0177728
1	0.972003	0.968496	1	1	0	0.00801575	0	0.0257143	0	0.999498	0.965026	1	0.996328	1	1	0.985806	0.983638	1	0.96523	1	0.993822	0.989804	0.990003	0.995605	0	0	0.00650131	0.00981086	0
0.996663	1	1	0.98503	0.976852	0.968898	0.980308	0.976756	0.980401	1	0.959632	1	0.983265	1	0.992556	1	1	1	1	0.987747	1	1	0.983276	0.982519	1	0.976224	0.980056	0.966375	0.999587	0.958167
1	0.989501	0.992601	0.986227	1	0.978863	1	1	1	1	0.972291	0.9934	1	1	1	1	1	1	1	0.970714	0.983255	1	0.979062	0.989251	0.999872	0.975524	1	0.968632	1	0.982517
0	0	0.0290489	0.0440026	0.00909009	0	0.0629717	0.0118259	0	0	0	0	0	0.0306254	0	0.00364748	0	0.0281966	0.0231423	0.011367	0.0470345	0	0	0.0173573	0.00233851	0.00313304	0.0383765	0.00815005	0.0353386	0
0.977233	0.988663	0.987811	0.983148	0.989639	0.0302286	0.0230019	0.0154117	0	0	1	0.981213	0.984691	1	0.97237	1	1	1	1	1	0.980087	0.993696	1	1	0.962886	0	0.0272665	0.00132842	0	0
1	0.990974	0.980402	0.962111	1	1	1	1	1	1	0.969322	0.981837	1	1	1	0.968633	1	0.99371	0.963172	0.982063	1	0.99085	0.984237	1	1	1	0.996192	1	0.970737	1
0.994	1	0.998199	1	0.997406	1	1	1	0.989393	0.998948	0.990831	0.959394	1	0.998997	1	1	1	0.993514	1	1	0.984214	0.978187	0.986492	0.987137	1	0.9986	0.999988	0.979042	0.985327	1
1	0.971857	1	0.975435	1	0.00411598	0.0198072	0	0.024899	0	0	0.0282009	0.029275	0	0	0.0133824	0	0	0	0	0.01975	0.0238086	0	0.006683	0.014655	0.993829	0.972753	0.985538	0.985385	0.999825
0.974089	0.991291	0.978003	0.967139	0.995701	1	0.994274	1	0.995629	0.999789	0.0219844	0.0101156	0	0	0.00216205	0.99293	0.9664	0.979237	1	1	1	0.987717	1	1	1	1	1	1	1	0.981479
0.987587	1	0.960675	0.95967	1	0.99844	1	0.98559	0.989655	1	0.99695	1	0.973486	0.971941	0.967265	1	1	1	1	1	0.993399	1	1	0.984967	0.968074	1	0.996268	1	0.996401	1
1	1	1	0.963875	1	1	0.972344	1	1	1	0.985949	0.972044	0.973385	1	0.968727	0.977045	1	0.989766	0.994591	0.974931	0.98384	1	1	1	0.969222	0.964658	0.976829	0.978282	1	0.987568
0.0180857	0	0	0	0.011581	0	0	0.0162955	0.0254792	0	0	0.0223122	0.00280065	0.0170408	0	0.00445778	0	0	0.00638	0.00758174	0.0340857	0.00258711	0	0	0	0.000680224	0	0	0.0343306	0.0221642
0.967236	1	0.959801	1	1	1	1	1	1	1	0.949166	1	1	1	0.953295	1	1	1	0.999913	0.980697	0.999284	0.959922	1	0.973553	1	0.0329493	0.0202391	0.00136335	0	0
0.98678	1	1	0.973569	1	1	1	0.98942	1	1	0.986006	0.996639	1	0.98549	0.988292	0.990818	1	1	1	0.96972	0.0161092	0.0518742	0.00502762	0.00248052	0	1	1	1	1	1
1	1	1	1	0.996055	0.977802	0.980091	1	1	0.983	0.978432	0.998437	0.954264	1	0.977686	1	1	0.964926	0.996107	1	0.966175	1	1	0.975377	0.994688	1	1	0.995242	0.98362	1
0	0.00372228	0.00323342	0	0.0655224	0.975961	1	1	0.985008	1	0.00388461	0	0.00687534	0	0.0136179	0	0	0.0226031	0.000236173	0	0.0128249	0.0295992	0	0.0284414	0	0.013682	0.0273499	0.0202589	0.0097302	0.0122029
0.997658	0.975806	1	1	1	0.99319	1	0.984145	0.998909	1	1	1	0.992413	1	0.990425	0.973453	0.980785	1	0.985736	1	0.972982	0.980574	0.992192	0.947085	1	1	0.993447	0.990533	1	1
0.992432	0.980705	0.956959	0.971548	1	1	1	0.9982	0.966327	1	0.984277	0.977556	1	1	0.964082	0.961247	1	1	0.985457	0.997363	0.985757	0.988386	1	0.942955	0.993774	1	1	0.999692	0.993624	0.972634
1	0.978384	0.975705	0.982728	0.974775	0.970394	0.973804	0.988371	1	1	1	1	0.97826	1	0.97161	1	1	1	1	1	1	0.990272	1	1	1	0.998885	1	1	0.997452	0.970429
0	0	0	0	0.00823152	0	0	0	0	0	0	0	0	0	0	0.0170776	0	0	0.000310607	0.00126129	0	0.022559	0	0.0208077	0.0030025	0.00891309	0.0192754	0.038657	0.00171421	0.0119655
1	0.983362	0.993619	0.992038	1	1	0.974341	1	0.992722	0.97575	0.977938	1	0.985065	0.98972	0.99559	1	1	1	1	1	0.970873	1	0.972789	1	1	1	0.97791	0.994311	1	1
0.975764	1	1	0.969407	1	0.957359	1	0.971224	0.991258	1	0.995739	0.997489	1	1	1	1	1	0.981152	1	1	0.987874	1	1	1	1	1	0.996489	0.995904	0.973219	0.996233
1	1	0.976077	0.98697	0.976455	1	0.991198	1	0.972067	1	1	0.987257	0.980775	0.994693	1	1	1	1	0.971608	1	1	1	0.994905	0.997154	1	1	0.933138	0.987097	0.997573	0.982832
0	0	0	0.0416475	0.00504088	0	0	0.0112081	0	0.00290497	0	0	0	0	0	0	0.0209991	0.00710596	0.0361285	0	2.27447e-05	0	0	0.0159182	0.0193575	0	0.0162041	0	0	0.0296652
1	0.975841	1	1	1	0.99902	0.99126	0.973211	0.991168	0.967199	1	1	1	1	0.957415	1	1	0.980621	0.965271	0.99904	0.987523	1	0.996025	0.967223	1	1	1	0.990574	0.986139	0.980971
0.995678	1	1	1	1	1	0.988325	1	0.976831	0.983706	0.992898	0.952655	0.982807	0.99889	0.979446	1	0.985179	1	0.974901	0.981414	1	0.993699	1	0.954238	1	0.974083	1	1	1	1
1	1	0.986074	1	0.996363	1	0.99397	1	1	1	0.992967	0.996123	1	0.961549	0.956762	0.997697	0.997137	0.956739	0.998587	1	0.979522	1	1	0.983099	1	1	1	0.985076	0.960692	0.994316
0	0.0246762	0.0382048	0.00514042	0	0	0	0	0	0.014749	0.0151571	0.00802885	0.0116657	0.000861463	0.0173545	0.0375969	0.00562314	0	0	0	0.0111277	0.0410249	0.0370067	0	0	0	0.0621868	0.0461159	0.000971204	0.0175355
1	1	0.96959	1	1	0.0220367	0	0	0.0107181	0.0514725	0.976574	0.988988	0.983412	1	0.974068	0.939765	1	0.979338	1	1	1	1	1	0.999384	0.990599	1	1	1	1	0.992852
1	1	0.97517	1	1	0.968441	0.977403	1	0.992933	1	0.973259	0.965066	0.997781	1	0.98553	1	1	1	1	0.972088	0.00572652	0	0.00778177	0.0224356	0.00223476	0.99096	0.989119	0.986126	1	1
1	0.972593	0.990863	0.998838	1	1	0.99127	0.995071	0.973902	0.978962	1	0.996386	0.999728	0.980182	0.991436	1	1	1	1	1	1	0.96219	1	0.960691	0.995984	0.998663	0.999181	1	1	0.950812
0	0	0	0	0	0.0272486	0	0.0278514	0	0	0.0335578	0.000294912	0.012639	0.0171195	0.00101433	0	0	0.00249225	0.018415	0.00908265	0.0145785	0	0.0278977	0	0	0.0420665	0.015527	0	0	0
1	0.981009	1	0.980469	1	0	0.0440021	0.032309	0.00487551	0.00728215	1	0.968972	1	1	1	0.955743	0.977416	1	0.981709	1	0	0	0.01787	0	0	1	1	0.996396	0.977569	0.993877
1	0.986916	0.995794	0.968263	1	0.954178	1	0.987901	1	1	1	0.98791	0.985283	0.983968	1	1	1	1	1	0.999132	1	0.937043	1	1	1	0.981353	1	1	1	1
1	0.988092	0.974867	0.95153	0.96729	0.970101	0.991728	0.990319	1	1	1	1	0.973785	0.956146	1	0.972344	0.965547	0.993115	1	0.998855	1	1	0.992264	1	0.992411	0.996026	1	1	0.995723	1
0	0.0172896	0.0468965	0	0.00950251	0	0	0.015373	0	0.00341707	0.0117958	0.023562	0	0.0152076	0	0	0	0.0142026	0.00284787	0.00835446	0.00528533	0.00272587	0	0.000842939	0	0	0	0	0.00569561	0
0.996443	1	1	0.97909	1	0.997576	0.985191	1	1	1	1	0.975741	1	1	0.963745	1	0.978463	1	1	0.969663	0.946972	0.984251	0.996252	0.973247	1	1	0.96351	0.976761	0.986515	1
0.981653	1	1	1	0.998205	1	1	0.982497	0.984084	1	0.993725	0.993091	0.973513	0.988742	0.988297	0.992606	1	1	0.983524	0.985103	0.993477	0.999506	1	1	0.96869	0.00420914	0	0.00716998	0	0
0.999505	1	0.983713	1	1	1	1	1	0.983581	1	1	1	1	1	0.994155	0.996047	1	1	1	1	1	1	0.991954	0.996283	0.993817	0	0.022538	0	0.019213	0
0	0	0.0141925	0.0171847	0.0102882	0.997253	0.988559	1	1	1	0	0	0	0.00545507	0	0.00865039	0	0	0.00935832	0.0192476	1	0.959923	0.965085	1	0.997015	0	0	0	0.00250395	0
0.980112	0.96369	0.991075	1	1	1	0.986462	0.992886	1	1	0.990981	0.973228	0.97006	1	1	0.968511	0.963619	1	0.989692	1	1	1	1	0.98423	1	0.995943	0.979899	0.970709	1	1
1	0.984803	1	1	0.994195	0.980148	1	0.970744	0.970695	0.999106	0.965783	0.998938	0.992699	0.973632	0.991646	1	1	1	1	1	1	0.968853	1	0.998243	1	1	1	0.995287	0.996623	1
0.997684	1	0.989445	0.987187	0.994246	1	1	1	0.989111	0.990059	0.963281	0.979358	1	1	1	0.974981	0.988007	1	1	1	1	1	0.957961	0.937341	1	0.9574	1	1	0.989509	1
1	1	1	0.985467	1	0.0178696	0.0497591	0.0170424	0	0	0	0	0	0	0.0129672	0.0306794	0.0294946	0.0449301	0.02902	0.0105063	0	0	0	0.0179782	0	0.0239782	0	0	0	0
0.993782	0.987955	0.989371	1	0.998675	0.98334	0.997533	1	0.991553	1	0.982995	1	0.991862	0.970586	0.993034	1	0.96949	1	0.977124	0.96618	0.987933	1	0.991608	0.984017	1	1	1	1	0.953422	0.997132
1	0.988976	0.961179	0.981281	0.977937	0.993302	0.991018	0.993329	0.987164	1	0.990519	0.98452	1	1	0.944836	1	0.986982	0.994838	1	1	0.999387	0.992336	1	0.973797	0.99683	1	0.985748	0.987907	0.991971	1
0.990355	0.998542	1	1	0.990601	1	1	1	1	0.989998	1	1	0.954521	1	0.977532	1	1	1	1	1	0.981456	1	0.995899	1	0.986662	0.969938	0.963919	0.956518	1	0.985591
0	0	0.0120055	0	0	0.030507	0	0.0061009	0.0060189	0	0.0342106	0	0.0356587	0.0117524	0.00594125	0.0259155	0	0.00335604	0	0.0176288	0	0.0162388	0	0	0.0106082	0	0	0.0391987	0	0.0150749
1	1	0.973114	0.946827	1	1	1	0.975463	1	1	1	1	0.984909	0.993619	0.970126	1	0.990925	1	0.963846	0.97878	0.996027	0.976033	1	0.983858	0.984536	0	0	0.0334876	0.0706558	0.0119612
1	1	0.982087	1	0.97848	1	1	1	0.976708	0.976586	0.989588	0.989322	0.992527	1	0.948229	0.997602	1	1	1	0.98141	0.992523	1	0.98904	1	1	0.975122	1	1	1	1
0.997068	1	0.99387	1	1	1	0.99003	1	0.956337	0.984739	1	1	1	0.961751	1	1	0.971015	1	1	0.984556	0.995132	0.976351	1	1	1	1	1	0.995162	1	1
0.0116061	0	0	0	0	0	0.0216509	0	0.0129335	0.0150965	0	0	0.0191378	0.00483347	0.00270913	0	0	0.00490298	0.0126361	0	0	0.0364592	0	0	0	0	0	0	0	0
1	0.999959	1	1	0.97297	1	1	1	0.983159	0.995509	0.988605	0.967301	1	1	1	1	1	1	0.9935	1	1	0.99613	1	0.958379	1	0.987324	0.993823	1	0.982378	0.971556
0.98461	1	0.987753	0.983742	0.963012	0.998327	0.959586	0.979425	0.956526	1	0.992058	0.999594	1	0.994913	1	0.970601	1	1	1	0.979424	0.98469	1	0.998185	0.975164	1	1	1	1	0.965128	1
1	0.994994	0.999215	0.989662	1	1	1	1	1	1	1	0.981667	1	1	1	0.977306	1	0.992083	0.979381	0.978866	1	0.980429	1	0.97323	1	1	0.997378	1	1	0.974641
0	0	0.0286755	0	0.0203435	1	1	0.974096	0.988386	1	0.0284199	0	0	0	0.0106999	0	0	0	0.0190729	0	0.00580968	0.0113587	0.00202126	0	0	0.00986731	0.0139673	0.0181577	0.00840825	0
0.989019	0.997612	0.999583	1	0.980035	0.994297	1	1	1	0.985932	0.983204	1	1	1	1	1	1	0.951558	1	1	1	0.995451	1	0.996019	0.982756	1	0.97345	1	1	1
0.985796	1	1	0.986212	0.990584	1	1	0.987286	1	1	1	1	0.963276	0.953838	0.979251	1	1	0.980712	1	0.999321	0.993402	0.964495	0.967923	1	1	0.982082	0.97264	0.957865	1	0.964216
0.956271	1	1	1	0.996047	0.973563	0.985888	0.98931	0.971171	0.954836	1	0.949093	0.990126	1	1	1	1	1	1	1	1	1	0.996689	1	0.962522	1	0.993016	1	0.994156	0.966371
0.00873822	0	0	0	0	0.00132462	0.0140788	0	0	0.0164212	0	0	0.010936	0.00529694	0.026916	0.0331835	0	0.0187202	0.0209805	0.0282513	0.0030585	0.00660091	0	0.0101944	0	0.0281435	0.0882189	0.0421893	0	0
0.987175	0.997855	1	1	1	0.978188	0.961907	0.98505	0.981847	1	0.960951	0.959357	0.979043	1	1	0.986321	1	0.97538	0.98659	1	1	0.990387	0.991173	1	1	0.999527	0.962544	1	0.993139	0.99763
0.992251	0.999384	0.993375	1	0.978898	0.993643	1	1	1	0.988933	0.955434	1	0.961821	0.984873	1	0.973574	1	1	1	0.980711	0.97361	0.990741	0.970496	0.960253	1	1	0.984585	1	1	0.981547
0.975894	1	0.961476	1	0.984111	0.978175	0.988718	1	1	0.997784	1	0.984358	1	1	0.993931	0.973755	0.992172	0.94865	1	1	0.98444	1	0.996436	1	0.976361	0.997674	1	0.97754	1	1
0.0284596	0	0.0153083	0.00110466	0	0.994263	0.994209	0.978291	1	0.998836	0	0.00046067	0	0	0	0.041401	0	0	0.00754595	0.0144306	0.0037104	0.0174925	0	0	0.00103935	0.0143641	0	0.0233134	0.00199785	0.0288321
1	1	0.976314	1	0.983357	1	0.995038	0.995864	0.968713	0.990451	1	0.99567	1	0.990693	1	0.990703	0.964426	1	1	1	1	1	1	1	0.995944	0	0	0.032087	0	0.0082493
0.97821	1	0.993801	0.967731	1	0.999867	0.992371	0.990073	0.990979	1	0.999284	1	1	1	1	0.996221	0.950214	0.98944	1	0.993374	0.990634	0.994487	0.983335	1	1	0.997344	1	0.993741	0.941424	1
0.998203	0.971372	1	1	1	1	0.997578	0.986764	1	0.970032	1	0.990912	0.997508	0.997582	0.949404	0.985891	1	0.999147	1	1	0.998169	1	1	1	0.982159	1	0.978064	1	1	1
0.0114828	0	0.0207959	0.00455855	0.0352845	0	0.00984085	0.00154981	0	0.0284561	0	0.0253189	0.0111235	0	0.0244874	0.00469927	0.0073933	0	0	0	0.0169688	0.0314629	0.00582539	0.0427287	0	0.979717	1	0.987447	0.998347	0.989116
1	1	1	0.994018	0.984076	1	0.961199	0.996313	1	1	1	1	0.995401	0.990054	1	1	0.994406	1	0.987112	0.983292	0.984314	1	1	0.994654	0.966111	0.999921	0.997355	1	0.987848	1
1	0.998366	1	1	0.97367	1	1	0.976592	0.963586	1	0.986406	0.943306	1	0.991098	1	0	0	0.0100884	0.0163627	0	1	0.991331	0.980321	0.972479	1	1	0.979529	1	1	1
0.999756	0.96179	1	1	0.969078	0.9751	1	1	0.995018	1	1	1	1	1	0.999842	1	1	0.966624	1	0.960213	0.996398	1	1	1	0.98353	0.997954	0.951547	0.993919	1	0.97766
0	0	0	0	0	1	1	1	1	0.973291	0.00193856	0.011739	0.0445856	0.0224605	0	1	0.974688	1	1	0.982182	0.00320744	0.0152033	0	0	0	0	0.0159048	0	0	0
0.970215	0.983416	0.997701	0.999229	0.990569	1	1	1	0.975412	1	0.993381	1	1	1	0.986434	1	0.987226	1	1	1	0	0.00771241	0.0378773	0.0172822	0.0163134	0.957263	1	1	0.970363	0.999724
1	1	1	1	0.978128	1	1	1	0.981246	0.995747	0.991962	1	1	1	1	0.998932	0.949023	1	1	0.969782	1	0.997036	0.983448	0.984235	0.99939	1	0.995364	0.997468	1	0.961942
1	0.984265	0.986318	1	0.983667	0.986374	1	1	0.995717	0.987503	0.989792	1	1	0.996622	0.982394	1	0.94869	1	0.982998	1	1	1	0.996797	0.99222	1	1	0.999161	0.996506	0.992014	1
0	0	0.0119706	0	0	0	0	0	0.00674509	0	0	0.00864529	0	0	0	2.19198e-05	0	0	0	0	0	0	0.0322855	0	0.0115653	0.0447276	0.0189336	0.00742204	0.0137193	0.0228716
1	0.992743	0.965298	1	1	0.962518	0.980936	0.999711	1	0.998695	0.981763	1	1	1	1	1	0.990813	1	1	1	1	1	0.971331	0.997107	0.957726	0.988556	1	0.999755	0.986515	0.998622
0.953301	0.990969	0.996229	1	0.999299	1	0.964177	1	0.992277	1	0.993789	1	0.960931	0.978159	1	1	0.977479	0.98529	0.974005	1	0.981224	0.942886	0.991208	0.996467	1	0.965927	0.987288	1	0.989672	0.978752
1	1	1	1	1	1	0.965991	0.978935	1	0.997949	0.989396	1	1	1	1	1	0.995915	0.989316	0.999098	1	0.966581	1	1	1	1	0.992455	0.941307	1	0.968511	0.970808
0	0.0246168	0	0.0118847	0	0	0.0169615	0	0	0.0188783	0	0.00669176	0	0	0	0	0	0.0104772	0.0164889	0.00768843	3.45828e-06	0.013764	0	0	0.0284858	0.000921057	0	0.0449478	0	0
0.978512	1	1	1	1	0.977321	1	0.999361	1	0.98923	1	1	0.991686	1	0.98473	1	1	1	0.967277	1	1	0.991343	0.970906	1	0.97044	1	0.964807	1	0.968619	0.993396
1	1	0.938192	1	0.979584	1	1	1	1	0.95631	1	0.992346	1	1	1	1	1	0.970053	0.996237	1	1	1	1	1	0.986488	1	1	0.982021	0.955165	0.985342
0.969165	0.969183	0.986385	1	1	0.976028	1	0.956546	0.998456	1	0.978223	0.957125	0.999977	0.984246	0.993696	1	1	1	0.961043	0.963415	0.980696	1	0.997462	1	1	0.99683	0.979614	0.970677	1	0.970169
0.0226735	0.00181945	0.048605	0	0	0.013764	0.00295942	0	0	0	0.0258853	0.0134071	0	0.0221553	0	0	0.00975323	0	0.00312716	0	0.983046	0.993618	1	1	1	0.0316524	0.00872639	0	0.0170155	0.00730558
1	1	0.99858	1	0.994463	1	0.972507	0.993412	0.998298	1	0.999511	0.997482	1	1	1	1	1	0.970975	0.970247	0.93322	1	0.957486	1	0.994423	1	0	0	0.0145794	0	0.0240239
1	0.988206	0.989125	1	0.958319	1	1	1	0.9764	0.99555	1	1	0.990884	0.991415	1	1	1	0.985612	0.950881	0.995361	0.995262	0.991286	0.996275	1	1	0.964609	1	0.981177	0.99615	0.977637
0.975746	1	1	0.97548	0.958593	1	0.981038	1	0.973127	0.955337	1	1	0.991881	1	1	0.996401	0.978564	1	1	0.996769	0.97011	0.976034	1	0.988537	1	0.965161	1	0.990345	0.955979	0.978811
0.0275703	0	0	0.0447368	0.0563411	0.0214092	0.00480392	0	0	0.00839104	0.0134845	0.0384388	0	0.0136345	0.011359	1	1	0.993069	1	0.987082	0.0176894	0	0.00239417	0	0	0	0.0201979	0.01004	0.0147988	0.0337949
1	1	1	0.985472	1	0.985948	0.997201	0.998355	1	0.984031	0.999556	1	0.986135	1	0.983588	1	0.998794	1	1	1	1	1	0.973759	1	0.992637	0.987545	0.959765	1	1	1
0.980315	0.982372	0.973159	0.981825	1	0.983739	0.991283	1	1	1	0.996941	1	0.984964	1	0.987375	0.995812	0.996468	0.987192	0.990622	0.989611	1	0.963336	1	0.969815	1	0.978266	1	0.999664	1	0.978787
0.983595	0.993732	1	1	0.989019	1	0.978664	1	1	1	1	0.999153	0.974327	0.996411	0.987954	1	1	0.999787	1	0.986374	1	0.996065	1	1	0.970016	1	1	0.94351	1	0.993143
0.0562865	0	0.00940171	0.0263965	0	0	0.00286204	0	0	0	0.0461186	0.00766168	0.0192076	0.00752742	0	0.0108394	0	0.00842064	0	0	0	0	0.00614767	0.011834	0	0.0280129	0.0414025	0.00575445	0	0.0195849
1	1	1	0.992094	1	0.998234	1	1	1	0.968403	0.98494	1	1	0.976081	1	1	1	0.994716	1	0.989381	0.0074096	0	0.0095087	0	0.0135921	0.992716	0.992192	1	1	0.98684
0.99622	1	0.976035	1	1	0.990743	1	0.977426	1	0.97086	1	1	0.996895	0.981529	0.983508	0.97028	0.986699	1	1	1	0.996739	1	1	0.996654	0.999958	0.98624	0.983538	1	1	1
0.936467	0.986224	0.996063	1	1	0.990268	0.994244	1	0.9847	0.959208	0.994956	1	1	1	1	1	1	0.987124	0.955597	1	1	1	0.992726	1	0.970755	0.978565	0.982324	0.982344	0.993195	0.994912
0.019091	0	0	0	0.0571228	0	0.0305878	0.00310546	0	0	0	0	0.00352224	0	0	0.00212945	0	0.0120124	0.019691	0	0.0213375	0	0	0	0	0.0233813	0.0317989	0	0	0.0261472
1	0.983426	0.996745	0.988355	0.988054	1	1	0.994448	0.977059	0.993446	0.969066	0.965389	1	1	1	0.982272	1	0.997107	1	1	0.976356	0.962605	0.963404	0.955192	0.999997	0.996893	0.95702	0.985551	0.986623	0.994936
0.995233	0.968641	1	0.985989	0.99032	1	1	1	0.999177	0.980575	0.987049	1	0.984732	0.994297	1	1	0.997564	1	0.979286	1	0.022994	0	0	0	0	1	1	0.989033	1	1
1	1	1	0.995303	1	1	0.977752	0.989223	1	0.998067	1	1	1	0.999624	0.991279	1	0.992764	0.989058	1	1	1	1	0.969397	0.98606	0.986928	0.99514	1	0.953601	1	0.98821
0.0281372	0	0.00440912	0	0	0	0.0260684	0.00659795	0.0109628	0.00498448	0	0.0155542	0.0407375	0.0254511	0	0.0131174	0	0.0182097	0.032716	0	0	0.0220708	0	0.00660706	0	0.00372339	0.0158497	0.0158449	0.0568021	0.0485429
1	0.995605	1	0.965458	0.987979	1	0.966017	0.984039	1	0.970272	1	0.990707	1	0.985249	1	1	0.996801	0.974509	0.961737	1	0.982199	0.979647	0.985327	0.984765	0.995516	1	1	0.981233	0.98019	1
1	1	0.962225	0.991329	1	0.974555	1	0.985832	1	1	0.982413	1	0.967452	0.943209	0.991396	0.973911	0.974425	0.985839	1	1	0.982723	0.976237	1	1	1	0.995903	1	1	0.993056	1
1	1	1	1	1	1	0.992734	0.991072	1	1	1	1	1	0.981764	1	0.999258	1	1	1	1	1	1	1	0.971503	1	1	1	0.987128	0.998405	0.997384
0	0.00562847	0.0568542	0	0.0198544	0.0330291	0.00808056	0.0451755	0	0.0404991	0	0.00655605	0	0.00618465	0	0	0.0322686	0.0279883	0	0	0	0.0143033	0.00973828	0.00606526	0.0316452	0	0	0.0426517	0	0.000251294
1	1	1	0.992034	0.993498	1	0.995729	0.971606	1	1	0	0.0185914	0	0	0.0403708	0.998942	0.959795	0.978294	1	1	1	0.999045	0.985191	0.970997	1	0.0185357	0	0.00173977	0	0.0137172
1	0.97671	0.971967	0.995947	0.992399	1	0.981159	0.973493	1	1	0.954054	1	0.967959	0.98365	1	1	0.993321	0.999428	0.999769	0.980939	1	1	0.978444	0.989421	1	0.99887	0.981847	1	1	1
1	0.99792	1	1	0.989969	1	0.975542	0.969376	1	0.992285	0.979671	0.975543	1	1	0.965517	0.969898	0.996288	1	0.972155	1	1	1	0.973374	1	1	1	1	0.993536	1	1
0.0199224	0	0.00269801	0	0.0232156	0	0.0122034	0	0.00470636	0	0.0165253	0	0.0073234	0	0.0234393	0	0.0110679	0	0	0	0.0265124	0	0	0	0.0029082	0	0	0	0	0.0168432
0.983647	0.979958	1	1	1	1	1	0.962115	0.999079	1	1	1	0.977764	1	0.975422	1	1	0.958218	0.985715	0.995849	1	1	1	0.992295	1	1	0.983991	1	1	1
1	0.925826	0.980984	1	1	0.977911	1	1	0.998862	1	0.995007	1	1	0.966797	1	0.967176	0.983544	0.992537	1	1	1	0.995394	1	0.996368	0.995505	0.00137927	0	0	0.055426	0.0251007
1	0.985704	0.981356	1	1	0.988528	0.97371	1	0.975002	0.994741	0.996919	0.995857	0.989299	1	0.998321	1	1	0.985929	0.996198	1	1	1	1	0.999073	1	0.99729	0.983854	1	1	0.990941
0.0143828	0	0	0.00270987	0	0	0	0.0218352	0.00119571	0	0.0214169	0.0194376	0	0	0.0158591	0.0369047	0.0210614	0.0114348	0.015723	0.000855527	0	0.017304	0.0312691	0.000927798	0.0308204	0	0	0	0	0
0.999535	0.97663	1	1	0.998479	1	1	1	0.9834	0.975612	1	1	1	1	1	0.95185	1	1	0.983756	1	0.998016	1	0.983714	0.982493	0.990555	1	0.983347	1	0.998475	0.985817
0.999608	0.961955	1	1	0.9816	1	1	0.984101	0.990324	1	0.992148	1	1	1	1	0.977136	1	1	1	1	1	1	1	0.986072	1	0.943695	0.987196	0.976587	1	0.98718
0.967957	1	0.995693	0.973009	1	1	1	1	0.978456	1	0.99459	1	1	0.983374	0.969296	0.981466	1	0.98623	1	1	1	1	0.980243	1	1	1	0.987891	0.998419	0.952763	0.995616
0	0.0167422	0.0270721	0	0.00534125	0	0.00271319	0	0	0	0	0	0.00401943	0.00673176	0	0.0131851	0.0211504	0.0132723	0.00387772	0	1	0.996251	0.977441	1	1	0.00932547	0	0	0	0.0227067
1	1	0.968432	0.976856	0.985457	1	1	1	0.962958	0.968176	0.990402	1	1	1	1	1	1	0.993812	1	0.980892	1	1	1	1	0.945957	1	0.993446	1	1	0.991743
1	1	1	1	0.992994	0.962432	0.943059	0.988175	1	1	0.983882	1	1	1	1	1	0.947675	1	0.991312	1	1	1	1	1	1	0.993697	0.992244	0.951245	0.972271	0.994101
0.990326	0.977063	1	0.982903	0.988537	0.986002	1	0.991825	0.998736	1	1	0.993002	1	0.971178	1	1	0.948529	0.985428	1	1	1	1	1	1	0.991304	1	1	0.996992	0.979428	0.994721
0.0186746	0	0.016551	0.0222642	0.027043	0.00290632	0.0192246	0.013826	0.0179213	0.000887117	0	0.0358745	0	0.00739315	0.0280375	0	0	0	0	0	0.0343227	0.00463789	0	0	0.00282488	0.0096541	0	0.0160327	0	0.0193815
1	0.990952	0.976263	0.990086	1	1	0.99646	1	0.970261	1	0	0.00324292	0	0	0	1	0.994081	1	0.988361	1	1	1	0.978919	1	0.980648	0.994746	0.999485	0.985395	1	0.964816
1	1	0.976869	0.997199	0.99347	0.981225	0.986851	0.976424	1	0.982195	0.979478	1	1	0.990744	1	0.975577	1	1	0.953102	1	0.983844	1	0.998023	1	1	0.985472	0.991903	0.96535	0.94595	0.976457
1	1	0.976245	0.995729	0.993697	1	1	1	0.980606	0.976421	1	0.977274	1	1	0.98951	0.987158	1	0.98996	1	0.984131	0.993732	1	1	1	1	0.966032	0.97959	1	1	0.981214
0.0434912	0	0.0159042	0	0.014137	1	0.988837	1	0.981831	1	0.00388192	0	0.0276736	0	0.0028121	0.0107983	0.0295545	0.00966134	0	0	0.00608379	0.0378368	0.0500086	0.0134307	0.0323553	0	0.0104678	0.0240852	0.0177632	0.0353219
1	1	1	1	0.998466	0.959555	1	1	1	1	0.999873	0.974997	0.964286	1	0.973469	0.975394	1	1	0.97625	0.995613	0.991216	1	0.988246	1	0.986639	0.0613022	0	0	0.0200658	0.00786342
1	0.957926	1	1	0.991709	0.989399	0.959624	1	0.975968	1	0.993083	1	1	0.997354	1	0.981723	0.97564	1	0.991501	0.97842	1	1	0.983571	1	1	0.978922	0.999582	1	0.988684	1
0.94963	0.99025	1	0.995984	0.997813	1	1	1	0.996801	0.994237	0.986355	0.954983	1	1	1	1	1	1	1	0.99839	1	1	1	0.988763	1	1	0.999085	1	0.988491	0.994317
0.0107636	0	0	0.0119775	0.0126031	0	0.0174843	0	0	0.00950239	1	0.959146	1	0.994012	0.998563	0	0.0111276	0	0	0.00786688	0	0	0.00507164	0	0	0	0	0.0142695	0	0
0.986545	1	1	0.986009	1	1	0.993226	0.992214	0.956285	1	1	1	1	1	0.987597	0.996383	0.996819	0.957541	0.986011	1	0.961408	0.990176	0.962485	1	0.97399	1	0.978874	0.99768	0.994359	0.966688
1	1	0.996677	0.991228	1	1	0.995539	1	0.99432	0.997794	1	0.969206	1	0.980638	0.965445	1	0.993265	0.996395	0.994005	1	1	0.990975	1	1	1	0	0	0.0127863	0	0.0337871
1	1	0.989545	1	1	1	1	0.976081	0.975184	0.995232	1	1	1	0.999368	0.998493	1	1	1	1	0.997052	1	0.984869	1	0.984516	0.998012	1	0.985986	0.97369	1	1
0.00866366	0	0	0.0166252	0	0	0.0316818	0	0	0	0	0	0.00270693	0	0.030983	0.00777471	0.0420129	0	0	0	1	1	1	1	0.983026	0	0.00233494	0	0.038934	0
1	0.995171	0.990159	0.972164	1	0.987054	1	1	0.992871	0.978698	1	0.993327	0.996811	1	0.9829	0.984169	0.967092	1	0.99153	0.984758	1	0.955904	1	1	1	1	1	1	0.987126	1
0.996648	0.971231	1	0.999235	0.983261	0.962833	0.978115	0.971908	0.972983	0.971249	1	0.979557	1	1	1	0.992696	0.99388	0.990146	1	0.976556	0.989955	0.998523	1	0.983813	0.994004	1	0.977619	0.978219	1	1
1	1	0.989325	0.997664	1	0.986705	1	1	1	1	1	0.986529	1	0.992209	0.995145	1	0.987878	0.991003	1	0.978356	1	0.985584	1	1	0.992276	1	0.982333	1	0.98296	1
0	0	0.00738539	0.00888398	0.0124798	0.00268189	0	0	0	0.0109207	0.0125669	0	0	0.00689194	0	0	0	0.00512523	0.0484801	0	0	0.0131728	0	0.0100288	0	0.00822786	0	0	0.0242542	0
1	1	0.988899	1	1	1	1	0.954401	0.99325	0.975591	1	0.976009	0.958273	1	0.990214	1	1	0.998958	1	1	0	0.0221759	0.0178322	0	0	1	0.973969	0.95379	0.974925	1
1	1	0.988598	0.987472	1	1	1	0.982272	0.984888	0.978325	1	0.974771	1	0.98816	0.968598	1	0.992393	0.985965	1	1	0.970083	0.940555	1	0.98589	0.985179	1	1	1	1	0.957428
1	1	0.996351	1	0.987597	0.963237	0.988458	1	0.976436	0.988512	1	0.969562	1	0.962521	0.99753	1	0.994692	0.99866	1	1	1	1	0.9986	1	1	0.992301	0.974878	0.999312	1	1
0.0189129	0	0	0.0225073	0.026167	0	0	0	0	0.010421	0	0.0065236	0	0.0279609	0	0	0	0.0106915	0	0	0.0105945	0.0113127	0.0510923	0.0330688	0.00683121	0.00587336	0.0313908	0	0.0218361	0
1	0.986005	0.961047	0.994488	0.991077	1	0.95388	0.95054	0.972565	0.981452	1	0.982233	1	1	1	0.0246386	0	0	0.00313926	0.01281	1	1	0.973951	1	0.993937	1	0.966802	0.966309	0.989529	1
1	1	1	0.99811	0.999182	0.98924	0.969473	1	0.989845	1	0.986553	0.993077	0.999676	0.978711	1	0	2.95668e-05	0	0	0	0.936483	1	1	0.998855	0.98964	0.975143	1	0.966127	0.9878	0.983473
0.995154	0.952244	0.995297	0.981977	0.967166	1	0.984134	0.993794	1	1	1	0.993138	0.980848	0.961802	1	1	0.992757	0.9666	0.996993	1	0.973848	1	1	0.9959	1	0.966688	0.981019	1	0.98587	1
0	0.0362123	0.023702	0.0154363	0	0.00137175	0	0	0.0201417	0	0.000586843	0.00983359	0	0.00822777	0	0.0365405	0	0.00953265	0.0319655	0.0205398	0.0338374	0.00588507	0.00627312	0	0	0	0.025722	0.0261541	0.0135344	0
1	0.977819	1	1	1	1	1	0.978721	0.996676	1	1	1	0.984259	1	1	1	1	0.981274	0.994268	0.989695	0.985658	1	1	1	0.975597	0.0157289	0.0312352	0.016319	0	0.0116628
0.990604	0.998713	1	0.984739	0.998912	1	0.990125	1	0.989752	0.971363	0.997573	0.952146	0.975761	0.956651	1	1	1	1	1	0.972117	1	0.975128	0.990063	1	0.995848	1	0.981895	0.979013	0.99372	1
1	0.965514	0.985178	1	0.993996	1	0.984662	0.977136	0.963527	1	0.983962	1	0.980898	0.993351	0.992868	1	1	1	0.985382	1	1	0.980335	1	1	1	1	0.983449	1	0.998891	1
0.00866743	0.0115121	0.000585615	0	0	0.0073782	0.0359828	0.00923615	0.0395812	0	0	0.0289442	0.00597348	0	0	0	0	0.0235852	0.00269232	0.00149948	0.0509249	0.040089	0	0	0	0.0179445	0	0.0544851	0	0
0.997542	0.989245	0.998904	1	1	0.965994	0.99141	1	1	1	0.989792	0.974655	1	0.977837	1	1	1	1	1	1	1	0.987031	1	1	0.931001	1	1	1	1	1
1	0.978319	0.972712	1	1	0.988971	1	0.999315	1	1	1	0.984823	1	0.977911	0.984838	0.984262	0.972509	1	1	1	0.999945	0.985511	0.976257	0.996662	0.942771	1	1	1	0.970753	1
0.999443	1	1	1	1	1	0.998819	0.996122	0.991902	0.978758	0.997078	0.999873	0.993529	0.990235	0.993327	1	0.975228	1	1	0.977742	0.978627	1	0.965963	0.977867	1	0.986221	0.979112	0.985467	1	1
0	0	0	0.016983	0	0.00822408	0.023746	0.0260822	0.0201496	0	0.0100649	0.0017968	0	0	0.0193028	0.0224621	0.00811637	0.00514178	0.0164966	0	0	0.00771764	0.0146325	0.0543575	0	0.00838084	0	0	0	0
0.986129	1	0.999859	0.975307	0.978298	0.999473	1	1	1	0.969009	1	1	0.966355	1	0.946097	0.970441	0.999303	1	0.995715	1	1	0.994303	1	0.998303	1	0.998087	0.984439	1	0.996696	0.986721
0.983427	0.99214	0.995208	1	0.996234	1	0.97561	0.988524	0.961017	1	0.985454	1	1	0.980437	1	1	1	0.970376	0.967847	0.96683	1	1	0.991458	0.991851	1	1	0.970958	1	0.969907	0.988956
1	1	1	1	0.970174	1	1	1	1	0.997432	1	1	1	1	1	0.994963	0.997	0.960018	0.995632	1	1	0.978947	0.964586	1	0.97008	0.993251	1	0.986931	0.970678	1
0.00632898	0.00597978	0	0	0.0160471	0.0121339	3.19338e-06	0.00271964	0	0	0.00635174	0.0115963	0.0563756	0.00278924	0.0187087	0	0.00876422	0.000194425	0	0	0.999547	1	0.958275	0.96515	0.96879	0	0.0373319	0.0559399	0	0
0.997127	1	0.980703	0.987573	0.990487	0.991999	1	1	0.991803	1	0	0.00947507	0	0	0.00440983	1	0.965355	0.985664	0.985488	0.975295	1	0.994938	1	0.98942	0.965955	1	0.99099	0.997279	0.983741	1
0.977478	1	1	0.977647	1	0.984192	0.974193	0.994752	0.983424	1	0.96723	0.998888	0.990658	1	1	0.990724	1	1	0.99013	1	1	0.984338	0.988156	1	1	0.992906	0.993638	0.973379	0.974432	0.993564
0.979813	1	1	1	0.994967	0.98973	0.997432	0.986402	1	1	1	0.979658	1	0.973456	1	1	0.984766	0.992032	1	0.991469	0.99638	1	0.981395	1	0.99052	0.996221	0.986185	0.990328	1	0.995136
0.0152336	0.0372477	0.0366685	0.0157376	0.00631319	0	0.0135805	0	0	0.0277645	0	0.00877407	0	0.0212379	0	1	0.967551	0.954645	0.991473	1	0	0	0.0169477	0	0.001441	0.0480386	0	0.0241936	0.0171949	0.0175564
1	0.998002	0.998361	1	0.978952	1	0.994031	0.984603	1	0.951867	0.989915	0.993998	0.998987	0.991041	0.994866	1	1	0.977602	1	0.999411	0.993585	1	0.985339	0.996274	0.98968	0	0.013201	0.0152231	0	0.0175203
0.981947	0.998745	1	1	1	0.978588	0.998059	0.991411	0.98936	0.994656	1	0.968276	1	1	1	0.994056	1	1	1	0.986417	0.985891	1	1	1	1	0.982551	1	0.985164	0.977026	1
1	1	0.979739	0.996596	1	1	0.986562	1	0.990673	0.973709	0.997768	0.971683	1	1	0.992572	1	1	0.982653	1	0.999895	0.972033	1	1	1	0.94942	0.999306	0.960216	1	0.995439	0.989743
0	0.0152101	0	0	0.0197348	0.0560805	0.00372401	0.00356361	0	0	0.0145163	0.0194525	0	0	0	0.0105953	0	0	0.00778297	0	0.00381313	0.0134433	0	0	0	0.00732745	0	0.0233842	0.0194815	0.0372044
1	1	1	1	0.996087	0	0.00272134	0	0	0.015851	1	0.998855	0.98267	1	1	1	0.969622	0.972573	1	0.995264	1	1	0.950457	0.9998	0.990796	1	1	0.982833	0.989591	0.941564
0.997811	0.984585	1	0.944087	0.970672	1	0.997517	0.998178	1	1	0.991674	1	0.997747	1	0.981832	0.995153	1	1	1	0.944233	0.989933	0.999079	0.981345	0.982403	0.984453	0.999536	0.982876	1	1	1
0.976969	1	0.973831	0.969905	0.996232	0.977386	1	1	0.99822	0.998989	1	0.99131	0.983518	1	1	0.977276	1	1	1	1	0.975511	1	0.973051	1	1	1	0.995273	1	0.969105	1
0.0136428	0.00355571	0.0086299	0.0232605	0.0145294	0	0	0	0	0	1	1	0.969154	0.970163	1	0.0227148	0.0199704	0.00849899	0.052127	0	0.0291581	0.0118284	0	0.00592929	0	0	0	0.0258009	0	0.00187278
1	1	0.993927	0.987852	0.982846	1	1	0.973332	0.997413	0.973225	1	0.994208	0.989618	0.997601	1	0.991889	1	1	1	1	1	1	0.987972	0.997588	0.990842	0.012274	0.0201645	0	0	0.0496191
0.989705	0.999273	1	1	0.983755	0.985939	1	0.979934	1	0.982433	0.989447	0.963192	0.98318	1	0.998348	0.974868	0.973827	0.954955	0.978022	1	0.983598	0.958257	0.994866	0.990781	0.98822	0.99939	0.981123	0.992266	0.993335	1
0.98833	0.976884	0.988616	1	0.979547	1	1	1	0.996535	0.974343	1	1	0.98111	1	1	1	1	1	0.995528	1	0.988688	0.977369	1	1	1	0.00867652	0	0.0241826	0.0134379	0.024929
0.00262587	0.019661	0.0122248	0	0	0	0.0159991	0	0	0	0	0.00979964	0	0	0.00394193	0.0345521	0.0162528	0.00675681	0.0139487	0.0387232	0.0185678	0.0174444	0	0	0.0299541	0.0217368	0.0154775	0	0	0.0117906
1	0.99605	1	0.974517	1	0.983991	0.992102	1	1	0.999156	1	0.991132	0.995828	0.971295	0.9934	0.997532	1	1	0.999061	1	0	0.00760009	0.055859	0.0021997	0	1	0.976889	1	0.990221	1
0.964941	0.969973	0.996798	1	1	1	0.998773	0.976072	0.97315	1	1	1	0.990446	0.985387	1	1	1	0.980124	0.985038	0.977608	1	0.97594	0.965138	0.98548	1	1	1	0.990472	0.997908	0.986168
0.978626	0.991812	1	0.989033	0.975894	0.970893	1	1	1	0.98506	1	0.982289	0.994908	1	1	1	0.998183	1	1	0.964625	1	1	1	0.999848	1	1	1	0.993026	1	0.990915
0	0.00976327	0	0	0	0	0	0.0285278	0	0.00332894	0	0	0.037566	0	0.039967	0.0438812	0	0	0	0	0.0104072	0	0	0	0.0174208	0	0.0214492	0	0.0193461	0.0163292
0.99558	1	0.983104	1	1	0.995195	1	1	1	0.985116	0.992062	0.989449	1	0.995677	1	0.996096	0.987356	0.996996	0.990168	0.9994	1	0.989691	1	1	1	0.981888	1	1	0.978459	1
0.980733	0.946514	0.983952	0.987046	1	0.934894	0.98559	1	1	1	0.989738	1	0.98579	1	0.96295	0.989735	1	1	1	1	1	0.997615	1	0.974352	0.99319	0.990041	0.999091	0.988915	0.980498	1
0.996404	0.989713	0.998703	1	1	1	1	0.990314	1	0.982085	0.995494	0.991865	1	0.991746	0.969323	1	1	0.991455	1	0.977715	0.982505	1	0.972135	1	1	1	1	1	0.986168	1
0.00504618	0	0.000219139	0.00260589	0	0	0	0	0	0.00980482	0.0368354	0.0363466	0.00662785	0.0249557	0.0317869	0.0125448	0.0214565	0.0551499	0	0.00222693	0	0	0.0164035	0.00956906	0.04338	0.973607	0.968812	0.995006	1	1
1	0.944237	1	1	1	0.988328	0.996345	0.989883	1	1	0	0	0	0.00970217	0.00229944	1	1	0.953426	0.967342	1	0.963785	0.98008	1	1	1	1	0.979763	0.980499	0.985182	0.990503
1	0.983355	0.984617	0.990359	1	1	1	1	1	1	1	0.947969	0.989892	0.981228	1	1	0.954153	0.980803	0.983873	0.985404	0.982366	1	1	0.964741	1	0	0	0	0.00671917	0.00305664
1	0.987914	0.96445	0.994147	0.97926	0.97283	1	1	1	0.999493	1	1	1	1	1	0.99397	1	1	1	1	0.991324	0.96168	0.968923	0.984623	1	0.958576	1	0.967141	0.959882	0.999299
0.00902188	0	0.0228996	0.0447525	0	0	0	0.0211548	0	0	0	0	0.0038031	0.0138106	0.000970116	0.00683779	0	0	0.00291928	0.00961718	0	0	0	0	0	0	0	0.000310948	0	0
1	0.966011	1	1	1	0	0	0	0	0.0216008	1	0.977702	0.960215	1	1	1	1	1	1	0.977221	1	1	1	0.972982	0.992036	1	0.987839	1	1	0.981833
0.978187	1	0.975839	0.982058	0.937104	1	1	1	1	1	1	1	0.999819	1	0.990639	1	0.9995	0.999344	1	1	0.986005	1	0.997062	0.99722	1	0.0053218	0.0138527	0	0.00396676	0.0150598
1	0.994933	1	1	1	0.984607	0.981556	0.977775	0.982078	1	1	1	1	0.97642	0.970233	1	1	1	0.970805	1	1	0.949778	0.980928	1	1	0.982719	1	1	0.965799	0.99652
0.0285328	0.0408874	0	0	0.00446638	0	0	0.0240692	0	0	0.0240124	0.00120514	0	0	0.0422235	0.00513253	0	0.00994135	0	0	0.00632817	0.0110372	0.0230571	0.0165953	0	0	0	0.022627	0.0232018	0.00635127
1	0.960042	0.982738	0.981798	0.985626	1	1	1	0.999535	1	0.992632	0.992459	0.977037	0.964052	0.969013	0.95058	1	1	1	1	0	0	0	0	0	1	1	0.996766	1	1
0.989193	0.992178	0.99706	0.992973	0.989676	1	0.994173	0.970784	1	0.997161	1	1	0.959868	1	0.977414	0.974809	0.991901	0.986388	0.966161	1	0.937244	1	1	0.988307	1	1	0.993964	1	0.978587	1
1	0.983237	0.99408	0.986384	0.98267	0.997718	0.967895	1	0.958781	1	1	0.946534	0.988885	1	0.998281	1	0.987831	1	0.975192	0.996597	0.958624	1	0.998789	0.997985	0.996504	1	0.999639	0.979793	0.995374	0.994219
0	0	0.0175013	0.0141831	0.00978629	0	0.00282045	0	0.0359642	0.0140782	0.0380568	0	0	0.0143067	0	0	0.0206736	0.00525976	0	0.00100234	0.0118336	0.0352196	0	0.0278048	0	0.0100716	0.0356302	0.0178545	0	0
0.993714	1	1	0.970077	0.999119	1	0.974695	1	1	0.991661	1	0.972502	1	1	1	1	0.987919	0.987278	0.971999	1	1	0.999221	0.989465	0.986703	0.999072	0.971488	0.979568	1	0.986598	1
0.977719	1	1	0.966104	0.982737	1	1	0.961379	0.991533	1	0.988606	0.973641	0.969794	0.98198	1	1	1	1	1	0.979253	0.982101	0.971326	1	0.967087	0.972579	1	1	1	0.987029	1
0.971697	1	1	0.982408	0.987976	1	1	1	0.985229	0.988043	1	0.999164	0.991928	0.980044	1	1	1	1	1	0.975971	0.982067	0.988205	0.98312	1	1	1	0.962443	1	0.990983	1
0.0201355	0	0	0	0.00528682	1	1	0.975314	0.959066	1	0.00295923	0.0234638	0	0.0127659	0.0222651	0	0	0.0320796	0	0.000969676	0.0182048	0	0.0269378	0	0	0	0	7.65351e-05	0	0
0.981915	1	0.990557	0.986447	0.978343	0.990097	1	0.99233	0.974118	1	1	0.994526	0.996616	0.937227	0.935003	1	1	0.994406	1	0.967494	0.966095	0.973665	1	0.976673	1	1	1	0.992386	1	0.99336
0.985697	0.995607	1	1	1	0.991182	1	1	1	0.955753	0.949841	0.965202	1	1	1	0.988172	1	1	1	0.989701	1	1	1	0.979528	0.995835	1	0.98564	1	1	0.974964
0.990361	0.989989	1	0.971146	1	0.996224	0.980695	1	1	1	1	1	0.981609	1	1	1	0.984399	0.986769	1	0.961922	1	0.993397	1	0.973481	1	0.966748	1	1	1	0.987476
0	0.00422159	0	0.0139405	0.00696974	0.019244	0.0242999	0	0	0	0	0.0500577	0.0321541	0	0	0	0.00736381	0.00845783	0	0.00765185	0.0226894	0	0.000899303	0	0.00302623	0.0180301	0.0100677	0.0347926	0.0139443	0.0215496
0.99423	0.955378	0.97969	1	0.975066	0.993551	1	0.995966	1	1	0.974254	0.99367	1	1	0.993707	0.990005	0.992922	0.97124	1	1	1	1	0.989441	0.982452	1	0	0.0361137	0.031382	0.0032497	0.0225343
1	1	0.984072	1	0.956333	0.977863	1	0.996027	1	1	0.972131	1	1	1	1	0.967489	0.991902	0.986756	1	1	1	0.960887	1	0.973864	0.977043	0	0.00348875	0.00517982	0.00265483	0
0.994576	1	1	1	0.996555	0.99363	0.990775	1	1	1	1	1	1	1	1	0.990767	0.98792	1	0.98885	0.975435	0.995253	0.948219	1	0.975206	0.999655	0.98634	0.946954	1	1	1
0	0.0277572	0.0341238	0.0189408	0.0304983	0	0	0.00555439	0	0	0	0	0	0	0.00146854	0.0158814	0	0	0	0	0.0129586	0	0	0.0106664	0	0.0167737	0	0.0106313	0.0194122	0
0.995589	1	0.972203	1	0.988255	0.945997	1	1	0.963117	0.979603	1	0.986471	1	1	0.998947	0.0206242	0.00687577	0	0.0107453	0	0.987138	1	0.995727	0.992237	0.994572	0.956634	1	1	1	0.978944
0.999517	0.991047	0.98984	1	0.974791	0.97135	1	1	1	1	0.984967	1	0.974968	0.987249	0.981622	0.991895	0.996355	0.996928	0.995043	0.992935	1	1	0.9763	0.951824	0.997141	1	1	1	0.983436	0.974197
0.969842	1	1	1	1	1	0.989142	1	0.999187	0.997357	0.99071	1	0.952009	1	0.985493	0.969127	1	0.963993	1	1	0.975209	1	0.96628	1	1	1	1	1	0.977923	1
0	0	0	0	0.0038122	0	0	0	0.000382885	0	0.00426221	0	0	0.02542	0	0	0	0	0.00433424	0.000521311	0	0.00925962	0.0286917	0	0.0334704	0	0	0	0	0
0.986608	1	0.983149	1	0.992469	0.998586	1	1	0.974134	1	0.997707	0.989494	1	1	1	1	0.97631	1	0.998255	0.969601	0.993357	0.942098	0.99061	0.968148	1	1	0.971163	0.975029	0.963648	1
1	1	0.95751	1	0.986633	0.993466	0.971051	0.965047	0.9961	0.986332	0.992572	0.996979	1	1	1	0.9751	0.975926	0.975418	1	0.989487	1	0.990708	0.993096	0.994609	1	1	0.991833	0.982576	1	0.971267
1	1	0.989243	1	0.984107	0.980332	1	1	0.971975	0.989693	1	1	0.973225	0.996106	0.985572	0.984612	1	0.980639	1	0.984691	0.959387	1	1	0.959858	0.980107	1	0.979265	0.984494	1	0.984235
0.0166124	0.00893618	0	0.0199926	0	0	0	0.00225005	0	0	0	0.0186166	0.0116996	0.021983	0.00850948	0	0	0	0	0	0	0	0	0.0140298	0	0	0.0090801	0	0.0136766	0
0.973316	1	0.95123	1	1	1	0.987639	1	0.992171	0.98493	0.991963	1	0.98291	1	1	0.979074	0.985233	1	0.985606	1	0.989749	1	1	1	0.990312	1	1	1	1	0.959157
1	0.948613	1	0.990988	0.96834	0.953484	0.990723	0.978908	0.985156	0.969178	1	0.977216	1	1	1	1	1	1	1	0.996535	1	0.968021	0.975496	0.950235	0.962399	1	0.96325	0.993336	0.995088	0.983554
0.993939	1	0.983333	0.986531	1	0.992529	1	0.978546	0.979776	0.998199	1	1	1	1	0.992079	1	0.95872	0.988032	1	1	0.988649	1	1	1	1	0.993736	1	0.997394	1	1
0.00217615	0	0	0.000431443	0.0277943	0	0	0	0	0	0	0	0.00573328	0	0	0.0230788	0.00941988	0	0	0	0	0.0149103	0.0223476	0.0323583	0	0	0.0211435	0	0	0
0.968776	1	0.965543	1	1	1	0.983259	0.983972	1	0.992466	0.998064	1	0.998313	0.99739	1	0	0	0	0	0	0.991361	1	1	0.979948	1	1	1	1	0.942239	0.985416
1	1	0.948334	0.98035	0.994402	0.986243	1	1	0.995874	0.981533	1	1	1	1	1	0.977799	0.968499	0.978971	1	0.980196	0.992137	1	1	1	0.98402	0.00766687	0.00382802	0.00780058	0	0
1	1	0.995583	1	0.986924	1	1	1	1	1	0.992991	0.990215	1	1	0.977677	0.979053	0.991473	1	1	1	1	0.943613	0.960064	0.982813	0.964952	0.984075	1	1	1	0.993217
0	0	0.0123923	0	0	0	0	0	0	0.0134246	0.00192518	0.0345713	0.00417302	0	0.0395408	0.0364702	0.0204601	0	0.012545	0.00894265	0	0	0.0146465	0	0.00934913	0	0.0335662	0.0363746	0.000900265	0.00716966
1	1	1	1	1	0.98599	1	0.998789	0.944986	1	1	1	0.962603	0.99852	0.995833	1	1	1	1	1	0.968865	0.998598	0.944458	1	1	0.980732	1	1	1	1
1	0.991759	0.967585	1	1	1	1	1	0.961993	0.968901	1	1	1	0.966117	0.996903	1	0.976791	1	0.994393	1	0.999893	0.984976	1	0.986399	0.985416	1	0.969697	1	0.969041	1
0.984909	1	0.993387	0.961566	1	1	0.966993	1	0.966824	1	0.99814	1	1	1	1	0.955493	1	0.998931	1	0.996531	1	0.984814	0.993179	0.99596	0.987336	1	0.967397	0.996185	1	1
0.0333812	0.028926	0	0.0142405	0	0	0	0.0205037	0	0.0496724	0	0	0	0	0	0.0235921	0.0280307	0.0128771	0.00049267	0	0.0175248	0	0.0151852	0	0	0.0157002	0.00539199	0	0.00970894	0
0.982157	1	1	1	1	0.982501	0.966386	0.959008	1	1	1	1	1	0.998972	0.990331	0.0256895	0	0.0138844	0	0	0.985348	1	0.98479	1	1	0.97019	1	0.963731	0.999012	0.957488
0.980703	0.945951	0.999467	1	0.99201	1	0.978105	0.994673	0.975959	1	1	1	0.995684	1	0.976161	1	0.984385	1	0.995435	1	0.97727	1	0.981986	1	0.992319	1	0.990277	1	1	1
0.951173	0.984862	1	0.999494	1	0.99786	1	0.995796	1	1	0.990742	1	1	1	0.974885	1	1	0.939169	1	0.985135	1	0.962674	0.97468	0.97508	0.982763	1	1	1	1	0.984855
0	0.00098015	0	0.0115147	0.0264769	0.0341191	0	0.0204283	0.0239784	0	0	0	0	0	0.00116932	0	0.0102153	0	0.0212815	0	0	0	0	0	0.0162526	0	0	0.0318613	0.0240963	0
0.998393	0.958433	1	0.985148	1	0.976062	1	0.992417	0.995819	0.990644	1	1	0.966624	0.996772	1	1	0.996509	0.962963	0.962857	0.971612	0.982247	1	0.989824	1	1	0.986536	1	1	1	1
1	1	0.984068	0.999905	0.996277	0.980065	0.991767	0.969934	1	1	0.989585	0.995747	0.991757	1	1	0.980738	0.981295	0.969213	1	1	1	0.989754	1	1	1	0.993607	1	1	0.979491	1
0.969692	0.995952	0.979783	0.998976	1	0.993044	1	0.959131	0.999461	0.987396	1	0.992293	1	0.986842	1	1	0.97972	0.996317	0.99544	0.992231	0.992064	0.963	0.995311	0.994093	1	0.98792	0.973777	0.969562	0.996494	0.990466
0	0	0.0241309	0	0.0173745	0.0122353	0	0.0141881	0	0	0.00752166	0	0.0310417	0	0.0396256	1	0.993576	0.986397	1	0.959398	0	0.0236158	0.000689587	0.0129801	0	0.0292749	0.00343841	0	0.0242934	0
1	1	1	0.971266	0.975417	1	0.97886	0.995906	0.99804	0.967811	1	0.999226	1	0.96932	1	0.987624	1	1	0.974717	0.992827	0.995275	1	0.998659	1	1	1	1	0.987214	1	1
1	1	1	1	1	1	0.990891	1	0.997636	1	1	0.998801	1	0.959664	0.984843	0.982499	1	0.971394	0.981862	0.998171	1	0.98165	1	0.997332	1	1	0.960054	1	1	0.962358
0.982754	0.975174	1	0.940199	1	1	1	0.989602	1	0.972854	0.989178	1	0.994662	1	1	1	1	1	1	1	0.980665	1	0.96217	0.984587	1	1	0.999381	1	1	1
0	0.0234872	0.0381593	0.0364522	0.00120307	0	0	0	0	0.00874099	0.000402296	0	0.0212903	0	0.0404576	0	0.0133063	0.0145881	0.00211933	0.0411568	0.00359071	0	0.00147251	0.00191359	0.0120513	0	0.00335834	0	0.0452834	0.0283848
0.938006	1	0.998764	1	0.975498	1	1	0.971249	0.960673	0.982782	0.0136419	0	0.0111717	0.0183085	0.0247864	0.974056	0.987184	1	1	0.983154	1	0.969821	0.952167	0.992886	0.955333	1	0.980103	1	1	0.969527
0.980542	1	1	0.994177	0.990723	0.950192	0.977479	0.994253	1	1	1	1	0.976429	0.972194	0.982614	0.99064	0.953508	1	1	1	0.983389	1	0.968874	1	1	0.950231	0.996408	1	0.988605	0.996941
0.997677	0.977309	1	1	0.972643	0.980659	1	0.960444	0.977352	0.991272	1	1	0.975261	1	1	1	0.995752	1	0.993232	1	1	1	0.981705	1	0.980613	1	1	1	0.986768	1
0.013907	0	0.000455588	0.0147343	0.0132243	0.00445917	0	0	0.0152255	0	0	0	0.00497315	0.0286575	0	0.989866	0.98268	0.999034	0.999356	1	0.0173166	0	0	0.0164379	0.0128549	0.0101899	0.0489125	0	0	0
0.999909	0.978504	0.970224	1	0.975193	1	1	1	0.953354	0.977309	1	1	1	1	0.991102	1	0.987855	0.997673	1	0.968	0.955858	0.983412	0.996909	1	1	1	0.998715	0.962033	0.985708	1
1	0.95856	0.969297	0.995401	0.959945	0.99548	1	0.990503	0.99736	0.980603	0.958574	1	0.98387	1	1	1	0.997579	0.994111	1	0.980313	0.00680326	0	0	0	0.0302895	0.960916	1	1	0.979015	1
1	1	1	1	0.967372	0.970423	0.988642	1	1	0.942162	0.974308	1	1	1	0.99827	1	0.971624	0.973474	1	1	0.976125	0.98897	1	1	1	1	0.980335	0.969488	0.999262	0.995192
0	0	0.0295411	0.00853117	0	0	0.0125374	0.0235107	0	0	0	0	0.00320477	0.0328502	0.0144907	0.0170017	0	0	0.0242201	0	0.00105455	0.0276203	0.0121738	0	0	0	0	0	0.00237547	0
0.992143	1	1	1	1	0.98901	0.974844	0.993988	1	1	1	0.991322	1	1	0.993012	0.983644	0.971991	0.982345	0.997181	0.983082	0.984047	0.982786	0.984374	1	1	0.96562	1	0.947143	1	0.993863
1	1	0.979332	0.997102	1	0.975154	1	1	0.961894	0.984321	1	1	1	0.988156	1	1	1	0.992096	1	0.962647	0	0	0	0	0	0.986678	1	0.954383	1	0.98964
1	0.96418	0.976433	1	1	1	0.961783	1	1	1	1	1	0.961131	1	0.987133	1	1	0.982348	0.972106	1	1	0.997336	0.976681	1	0.996284	1	0.982807	0.981202	0.99447	0.962846
0	0	0.00966342	0	0	0	0	0	0.00550359	0	0	0.0103059	0.0229251	0	0.00864958	0.020412	0.0259262	0	0.0406536	0.0254166	1	1	0.973844	0.99669	1	0	0	0	0	0
1	0.94842	0.984564	0.973166	1	1	1	0.988894	1	1	1	0.967619	0.99264	0.984271	0.959913	0.0165125	0.0288402	0	0	0	1	0.984816	0.984857	1	0.949549	1	1	1	0.996056	1
1	0.99481	1	0.95186	0.974422	1	0.987147	0.994359	1	0.981595	0.975531	1	1	1	1	0.972905	0.957781	1	1	1	0.999033	1	1	0.993863	1	0.968638	0.990751	1	1	1
0.991253	0.990881	1	0.980405	0.99131	0.995781	0.997522	0.985895	1	1	1	1	1	0.967122	0.998726	0.988502	1	0.997895	0.98809	1	0.996671	1	0.984144	0.955991	1	0.996595	1	1	0.963081	0.983405
0	0	0	0.00967277	0.0142763	0.0323485	0	0.00629284	0.0110285	0.0293484	0	0.0144064	0	0.0269749	0	1	1	1	0.978237	1	0.00410219	0	0	0.00503897	0.0280114	0.0244967	0.0445641	0	0	0.00489772
0.965128	0.976637	1	1	0.995912	0.996204	1	0.95383	0.979066	0.986385	1	0.987614	0.983937	0.96349	1	0.956435	1	1	0.994017	0.986972	0.9946	0.982829	1	0.967903	0.992841	0	0.0351129	0.010154	0	0
1	0.96528	0.984707	1	0.996256	0.973823	0.979404	1	0.987569	0.992524	1	1	0.97362	0.984281	0.967828	0.993735	1	0.997575	1	0.988656	0.972852	1	1	0.97136	0.962598	1	0.991672	0.99561	1	0.995923
1	1	0.971424	0.983092	1	1	0.996111	0.985787	0.954831	1	0.990887	1	1	1	0.979127	0.986687	1	1	0.99433	1	1	0.977554	0.998712	0.986238	0.984799	1	0.992499	0.978266	1	0.992946
0.00256518	0	0.00781361	0	0.0094155	0.978985	0.98511	1	1	1	0.00486139	0.00115499	0.0104733	0.00771059	0.0313254	0	0	0.00354453	0.00150751	0.0223094	0.029506	0.00299451	0.00722995	0.0232003	0.00702749	0	0.00564238	0	0	0
0.991039	1	0.990732	0.99867	0.969972	1	1	1	1	0.988419	1	1	0.998305	0.959179	0.991341	1	1	1	0.994592	1	0.976334	1	1	0.986652	0.986772	0.988789	0.970687	1	0.99177	1
0.976158	0.991403	0.990895	0.997799	1	1	0.97124	1	0.998668	0.976733	1	1	1	1	1	1	1	1	0.990284	1	1	1	1	1	0.969329	0.988242	1	1	0.98246	0.978189
1	0.961304	0.999315	0.976708	1	0.992165	1	1	0.965959	0.975354	0.991391	1	1	0.988483	1	1	0.969193	1	1	1	0.983237	0.982312	1	1	1	0.945019	1	1	1	0.969575
0.0151628	0.0171148	0	0.00257113	0.00464522	0.00507476	0.00172146	0	0	0.00299205	0.0234055	0	0.0227523	0.0281366	0	0	0	0	0	0	0.00935266	0.0217895	0.00565751	0	0.0276571	0	0	0	0.0328747	0
0.996816	0.968773	1	0.990241	0.979439	0.944878	1	1	0.965381	0.978176	0.0108519	0	0.0495277	0.011226	0	1	1	1	1	1	0.986461	1	0.947223	1	0.996893	0.999822	1	0.982093	1	1
0.934005	1	0.972255	1	1	0.954878	1	1	0.985726	1	0.979865	0.970585	1	1	0.975693	1	1	1	1	0.957642	0.976934	1	0.991765	1	1	0.970859	0.980297	1	0.970801	1
1	1	1	1	0.996514	0.983699	0.993925	1	1	0.987356	1	1	1	0.976615	1	1	1	1	1	0.974835	1	0.954065	1	0.976225	1	1	1	0.969316	1	0.965077
0.0205062	0.0306183	0.000607683	0.00285224	0	0	0	0	0.0113085	0.0140194	0	0	0	0	0	0	0	0.0190383	0	0.0378838	0.0243335	0	0.0113066	0	0	0	0	0	0.0136319	0
0.993952	0.996161	1	1	0.976007	1	0.986727	0.983977	1	0.997725	1	1	1	1	0.98258	1	0.996035	0.993867	1	0.979365	0.9772	0.992466	0.981395	1	0.979224	0.00214572	0	0	0	0.0206114
0.969802	1	1	0.980134	0.985903	0.965266	0.960238	1	0.986226	0.983709	1	0.987876	1	0.995436	1	0.980427	1	1	1	0.998708	0.972669	0.975334	1	0.954587	1	0.999143	1	0.950741	1	0.974911
0.990698	0.978206	1	1	1	0.955351	1	0.994412	0.987116	1	1	0.984727	1	1	1	0.995805	0.998505	0.979174	0.993374	1	0.986799	0.978905	1	0.98158	1	0.995041	1	1	1	0.995807
0.00420086	0.00721671	0.0224616	0.00123763	0.0140949	0.00329713	0.0234763	0	0	0	0	0.0139476	0.0106996	0	0	0	0	0.0097898	0	0	0	0	0.00307261	0.0104502	0	0	0	0	0.00737666	0.0106536
0.998643	1	1	0.996917	1	0.981157	1	1	1	0.98229	0.999024	0.997461	1	1	0.983634	0.970109	1	1	1	1	0.958442	0.976772	1	0.969245	0.989317	0.997268	1	0.98182	0.977784	1
1	0.993559	0.968531	0.998851	1	1	0.985315	1	1	1	1	0.999864	0.999551	1	1	1	1	0.966451	1	0.96735	0.974062	1	0.981294	0.987573	1	0.963277	0.995796	0.989188	0.987285	0.988464
1	0.993558	1	1	1	0.998697	1	1	1	1	0.979434	0.95837	0.992254	1	0.992895	1	1	1	1	0.989222	0.998514	1	0.957371	1	0.964948	1	0.986816	1	1	1
0.0260247	0	0	0.0262144	0	0.0137358	0.0252743	0	0	0.0512734	0.0543286	0	0	0	0	0	0	0	0.000328126	0	0.00898345	0	0.039728	0.0190904	0.0257028	0.020225	0	0	0.035269	0
1	1	1	1	0.986718	1	1	0.988823	1	0.953263	1	0.974082	0.99628	0.997073	1	0.963664	1	1	0.990116	0.971441	0.991647	1	0.990136	0.991098	0.984869	1	1	1	0.971992	1
0.996288	0.973242	0.996251	0.999234	1	1	1	0.987197	1	0.988184	1	1	1	1	1	1	0.983213	1	0.975081	0.972972	0.92749	1	0.973731	0.977977	0.975079	1	1	0.984623	0.986084	0.996047
1	1	1	0.933311	0.986151	1	0.987995	1	0.994509	0.982547	0.990809	1	1	0.989185	0.988539	0.969645	0.96637	0.984632	0.998151	1	1	0.99911	0.978649	1	0.970712	0.97918	1	1	1	1

## Sheet: DRQN_seeds
DRQN_1var_seed1	DRQN_1var_seed2	DRQN_1var_seed3	DRQN_1var_seed4	DRQN_1var_seed5	DRQN_2var_seed1	DRQN_2var_seed2	DRQN_2var_seed3	DRQN_2var_seed4	DRQN_2var_seed5	DRQN_5var_seed1	DRQN_5var_seed2	DRQN_5var_seed3	DRQN_5var_seed4	DRQN_5var_seed5	DRQN_7var_seed1	DRQN_7var_seed2	DRQN_7var_seed3	DRQN_7var_seed4	DRQN_7var_seed5	DRQN_10var_seed1	DRQN_10var_seed2	DRQN_10var_seed3	DRQN_10var_seed4	DRQN_10var_seed5	DRQN_15var_seed1	DRQN_15var_seed2	DRQN_15var_seed3	DRQN_15var_seed4	DRQN_15var_seed5
1	1	1	1	1	1	1	1	1	1	1	1	1	1	1	1	1	1	1	1	0	0.00541401	0.00122433	0	0.000477455	0.989888	1	0.999764	1	1
1	1	1	1	1	1	1	1	1	1	1	1	1	1	1	1	1	1	1	1	1	1	1	1	0.998639	0.996686	0.996929	1	0.992389	0.993117
1	1	1	1	1	1	1	1	1	1	1	1	1	1	1	1	1	1	1	1	1	0.998343	0.992697	0.995648	1	1	0.977635	1	0.995525	0.991458
1	1	1	1	1	1	1	1	1	1	1	1	1	1	1	1	1	1	1	1	0.998802	0.994083	0.997526	1	1	0.983325	1	0.99583	0.97903	1
1	1	1	1	1	1	1	1	1	1	1	1	1	1	1	1	1	1	1	1	1	0.996332	1	0.997209	0.997547	0	0	0	0	0
1	1	1	1	1	1	1	1	1	1	1	1	1	1	1	1	1	1	1	1	0.997053	1	0.995817	1	1	1	1	0.999394	0.998271	1
1	1	1	1	1	1	1	1	1	1	1	1	1	1	1	1	1	1	1	1	1	1	0.99614	0.99429	1	1	0.991017	1	1	0.996546
1	1	1	1	1	1	1	1	1	1	1	1	1	1	1	1	1	1	1	1	0.998255	1	1	0.997172	1	1	1	0.991763	1	0.998004
1	1	1	1	1	1	1	1	1	1	1	1	1	1	1	1	1	1	1	1	0.99862	0.998119	1	1	0.998444	0.998143	1	0.995863	1	1
1	1	1	1	1	1	1	1	1	1	1	1	1	1	1	1	1	1	1	1	0.998435	1	0.999989	1	1	1	0.991932	1	1	0.993015
1	1	1	1	1	1	1	1	1	1	1	1	1	1	1	1	1	1	1	1	1	0.998411	1	1	1	0	0	0	0.0167983	0
1	1	1	1	1	1	1	1	1	1	1	1	1	1	1	1	1	1	1	1	0.995911	1	0.995703	0.998181	1	0.993644	0.991671	0.998758	0.985486	1
1	1	1	1	1	1	1	1	1	1	1	1	1	1	1	1	1	1	1	1	1	1	0.996316	0.998169	1	0.995729	0.993317	0.987047	1	1
1	1	1	1	1	1	1	1	1	1	1	1	1	1	1	1	1	1	1	1	1	1	1	0.999197	1	0.996166	0.974898	0.994521	0.991711	0.99247
1	1	1	1	1	1	1	1	1	1	1	1	1	1	1	1	1	1	1	1	0.997281	0.998026	1	1	0.998694	1	0.994819	1	1	0.997911
1	1	1	1	1	1	1	1	1	1	1	1	1	1	1	1	1	1	1	1	1	1	1	1	1	1	0.998385	0.992681	0.998055	1
1	1	1	1	1	1	1	1	1	1	1	1	1	1	1	1	1	1	1	1	1	1	1	1	0.997859	1	0.996961	1	0.999042	1
1	1	1	1	1	1	1	1	1	1	1	1	1	1	1	1	1	1	1	1	0.993362	0.999653	1	0.998325	0.998865	0.999754	1	0.994618	0.995687	0.994918
1	1	1	1	1	1	1	1	1	1	1	1	1	1	1	1	1	1	1	1	1	0.997616	0.998942	1	0.997412	1	0.994064	0.995404	0.9974	1
1	1	1	1	1	1	1	1	1	1	1	1	1	1	1	1	1	1	1	1	1	1	1	0.993406	1	0.986837	1	1	0.99085	1
1	1	1	1	1	1	1	1	1	1	1	1	1	1	1	1	1	1	1	1	1	1	1	1	1	0.00530773	0.00144033	0	0	7.90288e-05
1	1	1	1	1	1	1	1	1	1	1	1	1	1	1	1	1	1	1	1	1	0.998716	1	1	1	1	0.995449	0.998774	1	0.995493
1	1	1	1	1	1	1	1	1	1	1	1	1	1	1	1	1	1	1	1	1	1	0.998468	1	0.998947	0.9978	0.993135	1	0.997556	0.994856
1	1	1	1	1	1	1	1	1	1	1	1	1	1	1	1	1	1	1	1	0.99914	0.99959	0.990479	1	0.997852	1	0.995143	1	0.997581	1
1	1	1	1	1	1	1	1	1	1	1	1	1	1	1	1	1	1	1	1	1	1	0.997017	0.998296	1	0.994219	1	0.997478	0.988468	1
1	1	1	1	1	1	1	1	1	1	1	1	1	1	1	1	1	1	1	1	1	0.999846	1	0.997873	1	1	1	1	0.995253	0.998308
1	1	1	1	1	1	1	1	1	1	1	1	1	1	1	1	1	1	1	1	0.997389	0.998211	1	0.999699	0.998442	0.979874	1	1	0.997557	0.996207
1	1	1	1	1	1	1	1	1	1	1	1	1	1	1	1	1	1	1	1	1	1	1	1	1	0.989174	0.993172	0.981157	0.991646	1
1	1	1	1	1	1	1	1	1	1	1	1	1	1	1	1	1	1	1	1	1	1	0.996207	0.996931	1	1	1	1	0.992436	1
1	1	1	1	1	1	1	1	1	1	1	1	1	1	1	1	1	1	1	1	0.996818	1	1	1	1	0.997803	0.984838	0.997443	1	1
1	1	1	1	1	1	1	1	1	1	1	1	1	1	1	1	1	1	1	1	1	0.997869	0.995938	1	1	0.979289	0.993751	1	1	1
1	1	1	1	1	1	1	1	1	1	1	1	1	1	1	1	1	1	1	1	0.998064	0.999732	0.996879	1	1	0.993607	0.995422	0.994587	0.999601	1
1	1	1	1	1	1	1	1	1	1	1	1	1	1	1	1	1	1	1	1	1	1	0.9995	1	1	1	0.996195	0.999283	1	1
1	1	1	1	1	1	1	1	1	1	1	1	1	1	1	1	1	1	1	1	1	0.997947	0.998766	0.998818	1	1	1	0.990942	1	1
1	1	1	1	1	1	1	1	1	1	1	1	1	1	1	1	1	1	1	1	1	1	0.997731	0.997986	0.998294	1	1	0.996258	0.992828	0.999782
1	1	1	1	1	1	1	1	1	1	1	1	1	1	1	1	1	1	1	1	1	0.999156	1	1	0.998569	0.991113	1	0.995451	0.991057	1
1	1	1	1	1	1	1	1	1	1	1	1	1	1	1	1	1	1	1	1	0.99843	0.998273	1	0.998762	1	1	1	0.998838	1	0.997894
1	1	1	1	1	1	1	1	1	1	1	1	1	1	1	1	1	1	1	1	0.996894	1	0.999639	0.999953	0.998039	1	1	0.998354	0.996608	0.991465
1	1	1	1	1	1	1	1	1	1	1	1	1	1	1	1	1	1	1	1	0.997941	0.997295	0.997735	1	1	0.998884	0.994324	1	1	1
1	1	1	1	1	1	1	1	1	1	1	1	1	1	1	1	1	1	1	1	0.995923	0.998565	0.995189	0.993971	1	1	1	1	0.996009	1
1	1	1	1	1	1	1	1	1	1	1	1	1	1	1	1	1	1	1	1	1	0.995448	0.999528	1	1	0.993	1	0.987881	1	0.993615
1	1	1	1	1	1	1	1	1	1	1	1	1	1	1	1	1	1	1	1	0.99758	0.997452	0.998928	1	1	0.996268	0.993503	0.99723	0.995453	0.991917
1	1	1	1	1	1	1	1	1	1	1	1	1	1	1	1	1	1	1	1	0.994261	0.997823	1	1	1	1	0.975185	1	1	0.999216
1	1	1	1	1	1	1	1	1	1	1	1	1	1	1	1	1	1	1	1	0.997855	1	0.99551	1	0.993737	1	0.98853	0.999707	0.987264	1
1	1	1	1	1	1	1	1	1	1	1	1	1	1	1	1	1	1	1	1	0.999024	0.99846	0.997138	1	0.998241	1	0.992566	1	0.994862	0.979793
1	1	1	1	1	1	1	1	1	1	1	1	1	1	1	1	1	1	1	1	1	1	1	1	1	1	1	0.984533	1	0.998348
1	1	1	1	1	1	1	1	1	1	1	1	1	1	1	1	1	1	1	1	1	1	1	0.998466	1	0.999741	0.998118	0.98315	0.994626	1
1	1	1	1	1	1	1	1	1	1	1	1	1	1	1	1	1	1	1	1	0.997072	0.999829	1	1	1	0.99491	0.996921	0.98732	0.986352	1
1	1	1	1	1	1	1	1	1	1	1	1	1	1	1	1	1	1	1	1	1	0.999928	1	1	0.999887	0.00667238	0	0.00263011	0.00160238	0
1	1	1	1	1	1	1	1	1	1	1	1	1	1	1	1	1	1	1	1	0.997824	1	1	1	0.998032	1	1	0.989857	1	1
1	1	1	1	1	1	1	1	1	1	1	1	1	1	1	1	1	1	1	1	1	0.996632	1	1	1	0.98813	0.998608	0.998754	0.992887	1
1	1	1	1	1	1	1	1	1	1	1	1	1	1	1	1	1	1	1	1	1	1	1	0.997112	0.996333	1	1	1	0.9951	1
1	1	1	1	1	1	1	1	1	1	1	1	1	1	1	1	1	1	1	1	1	1	0.998045	1	0.999792	1	0.997717	1	0.991522	1
1	1	1	1	1	1	1	1	1	1	1	1	1	1	1	1	1	1	1	1	1	0.998339	1	0.99892	1	0.992043	1	0.999358	0.989368	0.987708
1	1	1	1	1	1	1	1	1	1	1	1	1	1	1	1	1	1	1	1	0.99926	0.993245	1	0.997137	1	1	1	1	0.988424	1
1	1	1	1	1	1	1	1	1	1	1	1	1	1	1	1	1	1	1	1	0.999829	1	1	0.996983	1	0.996455	0.996759	1	0.991453	1
1	1	1	1	1	1	1	1	1	1	1	1	1	1	1	1	1	1	1	1	1	1	1	0.99907	1	1	1	1	0.992799	0.998547
1	1	1	1	1	1	1	1	1	1	1	1	1	1	1	1	1	1	1	1	0.997383	1	0.996931	0.997056	1	0.991897	0.99768	1	1	0.99367
1	1	1	1	1	1	1	1	1	1	1	1	1	1	1	1	1	1	1	1	1	0.995392	1	0.99923	0.997265	1	1	1	1	0.994683
1	1	1	1	1	1	1	1	1	1	1	1	1	1	1	1	1	1	1	1	0.9987	0.995113	0.99763	0.999746	0.999207	1	0.993074	1	0.989376	0.99185
1	1	1	1	1	1	1	1	1	1	1	1	1	1	1	1	1	1	1	1	0.99851	0.99561	1	1	1	0.997847	0.988002	1	1	1
1	1	1	1	1	1	1	1	1	1	1	1	1	1	1	1	1	1	1	1	1	1	1	0.999996	1	1	1	1	1	0.99883
1	1	1	1	1	1	1	1	1	1	1	1	1	1	1	1	1	1	1	1	0.998836	0.99981	1	1	0.996517	0.995126	0.987665	0.998088	1	0.996765
1	1	1	1	1	1	1	1	1	1	1	1	1	1	1	1	1	1	1	1	1	1	1	1	0.999869	0.993725	0.991146	1	0.984435	0.999817
1	1	1	1	1	1	1	1	1	1	1	1	1	1	1	1	1	1	1	1	0.996454	1	1	0.996264	0.996526	0.00590575	0.00122379	0	0.00821862	0
1	1	1	1	1	1	1	1	1	1	1	1	1	1	1	1	1	1	1	1	0.999451	0.999071	0.99576	0.996058	1	1	0.989404	1	1	1
1	1	1	1	1	1	1	1	1	1	1	1	1	1	1	1	1	1	1	1	0.998362	1	0.998623	1	1	1	0.979213	1	1	0.986329
1	1	1	1	1	1	1	1	1	1	1	1	1	1	1	1	1	1	1	1	1	0.998512	0.995562	0.999858	1	1	1	0.98861	0.995329	0.988875
1	1	1	1	1	1	1	1	1	1	1	1	1	1	1	1	1	1	1	1	1	0.998792	0.997731	1	1	1	0.995305	1	0.99513	0.995334
1	1	1	1	1	1	1	1	1	1	1	1	1	1	1	1	1	1	1	1	1	0.996073	1	0.996542	1	1	0.99223	0.987823	0.991098	1
1	1	1	1	1	1	1	1	1	1	1	1	1	1	1	1	1	1	1	1	0.996498	1	0.994861	0.994101	0.997574	1	0.993884	0.995466	0.99909	1
1	1	1	1	1	1	1	1	1	1	1	1	1	1	1	1	1	1	1	1	1	0.999991	0.998989	0.999927	0.996118	0.994413	0.993518	1	0.999138	0.999882
1	1	1	1	1	1	1	1	1	1	1	1	1	1	1	1	1	1	1	1	0.999386	0.997553	0.998496	0.996441	1	1	1	0.989533	1	1
1	1	1	1	1	1	1	1	1	1	1	1	1	1	1	1	1	1	1	1	1	0.997625	1	1	0.996071	1	0.998399	1	1	1
1	1	1	1	1	1	1	1	1	1	1	1	1	1	1	1	1	1	1	1	1	0.997827	0.996693	1	0.992741	0.999918	1	1	0.994076	1
1	1	1	1	1	1	1	1	1	1	1	1	1	1	1	1	1	1	1	1	1	0.997769	0.997999	0.998459	1	1	0.990421	0.991158	0.990994	0.992872
1	1	1	1	1	1	1	1	1	1	1	1	1	1	1	1	1	1	1	1	1	0.996501	0.996951	0.996761	0.997669	0.993065	1	0.994808	1	0.999549
1	1	1	1	1	1	1	1	1	1	1	1	1	1	1	1	1	1	1	1	0.997191	0.996598	0.997221	0.998675	1	0.976857	1	1	0.998467	0.993464
1	1	1	1	1	1	1	1	1	1	1	1	1	1	1	1	1	1	1	1	0.999547	0.999513	0.996996	1	0.994026	0.980561	1	1	0.997697	1
1	1	1	1	1	1	1	1	1	1	1	1	1	1	1	1	1	1	1	1	1	0.995567	1	0.99853	1	0.994559	0.998918	0.991451	0.992658	0.994882
1	1	1	1	1	1	1	1	1	1	1	1	1	1	1	1	1	1	1	1	0.995652	1	0.997267	0.998817	0.992852	0.992776	0.992675	1	0.98745	1
1	1	1	1	1	1	1	1	1	1	1	1	1	1	1	1	1	1	1	1	1	1	1	1	1	1	0.995715	0.99406	0.997437	0.999332
1	1	1	1	1	1	1	1	1	1	1	1	1	1	1	1	1	1	1	1	1	1	1	1	1	1	0.997432	0.9965	1	1
1	1	1	1	1	1	1	1	1	1	1	1	1	1	1	1	1	1	1	1	0.999573	1	1	1	1	1	0.993455	1	0.997146	0.999652
1	1	1	1	1	1	1	1	1	1	1	1	1	1	1	1	1	1	1	1	0.999976	1	0.992934	0.995519	0.998908	1	1	0.990309	0.98267	0.999373
1	1	1	1	1	1	1	1	1	1	1	1	1	1	1	1	1	1	1	1	0.995799	1	1	1	0.994324	1	0.982138	0.991117	1	0.992404
1	1	1	1	1	1	1	1	1	1	1	1	1	1	1	1	1	1	1	1	1	1	1	0.997971	1	1	1	0.997771	1	0.985935
1	1	1	1	1	1	1	1	1	1	1	1	1	1	1	1	1	1	1	1	0.999816	0.996352	1	0.997527	0.999591	1	1	1	1	1
1	1	1	1	1	1	1	1	1	1	1	1	1	1	1	1	1	1	1	1	0.996418	0.998481	0.998298	1	1	1	1	0.993932	1	0.996212
1	1	1	1	1	1	1	1	1	1	1	1	1	1	1	1	1	1	1	1	0.993974	0.999958	0.995665	1	0.997561	0.996712	0.986598	0.992935	0.984635	1
1	1	1	1	1	1	1	1	1	1	1	1	1	1	1	1	1	1	1	1	0.999464	1	0.995358	0.997696	0.9992	0.990125	0.99308	0.995318	1	1
1	1	1	1	1	1	1	1	1	1	1	1	1	1	1	1	1	1	1	1	0.998598	0.999729	0.996093	1	0.999161	0.999029	1	0.989036	0.997041	1
1	1	1	1	1	1	1	1	1	1	1	1	1	1	1	1	1	1	1	1	1	1	1	1	1	1	1	0.991773	0.998618	1
1	1	1	1	1	1	1	1	1	1	1	1	1	1	1	1	1	1	1	1	1	1	0.99689	1	1	1	1	1	0.988387	1
1	1	1	1	1	1	1	1	1	1	1	1	1	1	1	1	1	1	1	1	1	0.999547	1	0.999688	0.997882	1	1	1	0.990947	0.999167
1	1	1	1	1	1	1	1	1	1	1	1	1	1	1	1	1	1	1	1	1	0.999535	0.999919	1	0.998221	0.993431	0.988677	1	1	0.997658
1	1	1	1	1	1	1	1	1	1	1	1	1	1	1	1	1	1	1	1	1	0.994907	1	1	1	0.999115	1	0.992977	0.997666	1
1	1	1	1	1	1	1	1	1	1	1	1	1	1	1	1	1	1	1	1	1	1	0.994957	1	0.998482	1	0.987404	1	0.983255	0.997045
1	1	1	1	1	1	1	1	1	1	1	1	1	1	1	1	1	1	1	1	1	1	0.996099	1	1	0.989804	0.998848	0.998653	0.998442	0.995545
1	1	1	1	1	1	1	1	1	1	1	1	1	1	1	1	1	1	1	1	0.99525	0.999324	1	1	1	0.993904	0.996853	1	0.996134	0.99934
1	1	1	1	1	1	1	1	1	1	1	1	1	1	1	1	1	1	1	1	0.995635	1	0.99632	1	1	0.996643	0.99421	0.988664	1	1
1	1	1	1	1	1	1	1	1	1	1	1	1	1	1	1	1	1	1	1	1	0.999126	0.99567	0.995503	0.996945	1	0.986364	0.996549	0.992232	0.992795
1	1	1	1	1	1	1	1	1	1	1	1	1	1	1	1	1	1	1	1	1	1	0.994082	0.998424	1	0.999637	1	1	0.993903	1
1	1	1	1	1	1	1	1	1	1	1	1	1	1	1	1	1	1	1	1	0.997986	1	0.998759	1	0.999455	0.980324	1	0.994458	0.975137	0.989196
1	1	1	1	1	1	1	1	1	1	1	1	1	1	1	1	1	1	1	1	1	0.99789	0.99962	0.994168	0.996065	0.998635	1	1	0.994429	1
1	1	1	1	1	1	1	1	1	1	1	1	1	1	1	1	1	1	1	1	1	1	0.997142	1	1	1	1	0.993092	0.995448	0.994512
1	1	1	1	1	1	1	1	1	1	1	1	1	1	1	1	1	1	1	1	1	0.996141	0.993867	0.997371	0.995716	0.991209	0.992361	1	0.980256	1
1	1	1	1	1	1	1	1	1	1	1	1	1	1	1	1	1	1	1	1	0.998396	1	0.999679	1	1	0.997975	0.999827	0.992605	1	0.996891
1	1	1	1	1	1	1	1	1	1	1	1	1	1	1	1	1	1	1	1	0.999543	1	0.997873	1	1	1	1	0.99501	0.989772	1
1	1	1	1	1	1	1	1	1	1	1	1	1	1	1	1	1	1	1	1	1	1	1	0.996821	0.995903	0.990095	1	1	1	0.993656
1	1	1	1	1	1	1	1	1	1	1	1	1	1	1	1	1	1	1	1	0.998014	0.997115	0.998781	0.996693	1	1	1	1	1	1
1	1	1	1	1	1	1	1	1	1	1	1	1	1	1	1	1	1	1	1	0.997438	0.995577	1	1	0.998306	1	0.997363	1	0.982727	0.989397
1	1	1	1	1	1	1	1	1	1	1	1	1	1	1	1	1	1	1	1	1	1	0.997109	0.999142	0.998051	0.986241	1	1	1	1
1	1	1	1	1	1	1	1	1	1	1	1	1	1	1	1	1	1	1	1	0.994315	1	0.998328	1	0.999383	1	0.998495	0.9856	0.993084	1
1	1	1	1	1	1	1	1	1	1	1	1	1	1	1	1	1	1	1	1	0.99771	1	1	0.999821	1	1	1	0.984251	1	0.99936
1	1	1	1	1	1	1	1	1	1	1	1	1	1	1	1	1	1	1	1	1	0.999182	1	1	0.994977	1	0.995544	0.999962	0.992085	1
1	1	1	1	1	1	1	1	1	1	1	1	1	1	1	1	1	1	1	1	0.996836	0.997203	1	1	1	0.994424	0.996614	1	1	0.998715
1	1	1	1	1	1	1	1	1	1	1	1	1	1	1	1	1	1	1	1	1	1	1	0.997278	1	0.999328	1	1	1	1
1	1	1	1	1	1	1	1	1	1	1	1	1	1	1	1	1	1	1	1	1	0.997408	0.995741	0.998599	1	1	0.992776	0.993936	1	0.995961
1	1	1	1	1	1	1	1	1	1	1	1	1	1	1	1	1	1	1	1	0.993854	1	1	1	0.99858	0.999964	0.982463	1	1	1
1	1	1	1	1	1	1	1	1	1	1	1	1	1	1	1	1	1	1	1	0.997051	1	1	1	0.998166	0.980391	0.990541	1	1	0.989858
1	1	1	1	1	1	1	1	1	1	1	1	1	1	1	1	1	1	1	1	0.997928	1	0.999208	1	1	1	1	1	0.995709	1
1	1	1	1	1	1	1	1	1	1	1	1	1	1	1	1	1	1	1	1	1	1	1	0.996114	1	0.999872	1	0.995158	1	0.999472
1	1	1	1	1	1	1	1	1	1	1	1	1	1	1	1	1	1	1	1	0.999976	1	1	1	0.998303	0.992524	1	1	1	0.998371
1	1	1	1	1	1	1	1	1	1	1	1	1	1	1	1	1	1	1	1	1	1	0.996117	0.999053	0.997528	1	1	1	0.993072	0.99811
1	1	1	1	1	1	1	1	1	1	1	1	1	1	1	1	1	1	1	1	0.997965	0.999364	1	0.999471	0.997343	1	0.999127	1	0.988581	1
1	1	1	1	1	1	1	1	1	1	1	1	1	1	1	1	1	1	1	1	1	0.997765	1	0.997301	1	1	0.992766	0.995558	0.998389	1
1	1	1	1	1	1	1	1	1	1	1	1	1	1	1	1	1	1	1	1	0.997467	1	1	0.996758	0.995498	0.987939	0.995169	1	1	0.990355
1	1	1	1	1	1	1	1	1	1	1	1	1	1	1	1	1	1	1	1	1	1	0.999225	0.998886	0.999044	0	0	0	0	0
1	1	1	1	1	1	1	1	1	1	1	1	1	1	1	1	1	1	1	1	0.996097	0.996106	1	0.995363	0.999702	0.996527	0.989312	0.996008	0.999497	0.998349
1	1	1	1	1	1	1	1	1	1	1	1	1	1	1	1	1	1	1	1	0.99339	0.994026	0.995067	0.999125	1	1	0.995109	0.999936	1	1
1	1	1	1	1	1	1	1	1	1	1	1	1	1	1	1	1	1	1	1	1	1	0.993673	1	1	0.989275	0.993864	0.989924	0.987437	1
1	1	1	1	1	1	1	1	1	1	1	1	1	1	1	1	1	1	1	1	0.995547	1	1	1	1	1	1	0.997216	0.994677	0.991144
1	1	1	1	1	1	1	1	1	1	1	1	1	1	1	1	1	1	1	1	1	1	0.989071	1	1	0.997694	0.992789	1	0.994248	1
1	1	1	1	1	1	1	1	1	1	1	1	1	1	1	1	1	1	1	1	0.997664	0.994656	0.998767	0.996726	0.997146	0.99367	1	1	1	0.991661
1	1	1	1	1	1	1	1	1	1	1	1	1	1	1	1	1	1	1	1	1	0.997446	0.99844	1	0.997448	1	1	0.997968	0.989215	1
1	1	1	1	1	1	1	1	1	1	1	1	1	1	1	1	1	1	1	1	1	0.992283	0.997382	0.996708	1	1	1	1	0.998313	1
1	1	1	1	1	1	1	1	1	1	1	1	1	1	1	1	1	1	1	1	1	1	0.996895	0.998578	1	0.997404	0.989591	0.992208	0.996456	0.986548
1	1	1	1	1	1	1	1	1	1	1	1	1	1	1	1	1	1	1	1	0.995693	1	0.997409	0.995975	0.999399	1	0.996022	0.991859	0.998835	1
1	1	1	1	1	1	1	1	1	1	1	1	1	1	1	1	1	1	1	1	0.996851	0.998136	1	1	0.999092	0.995502	0.988893	0.997933	0.999323	0.984297
1	1	1	1	1	1	1	1	1	1	1	1	1	1	1	1	1	1	1	1	1	0.999053	1	0.99497	0.99681	0.981844	0.996377	0.9921	0.999609	0.986599
1	1	1	1	1	1	1	1	1	1	1	1	1	1	1	1	1	1	1	1	0.998146	1	0.99963	0.995474	1	0.993313	0.988553	0.998571	1	1
1	1	1	1	1	1	1	1	1	1	1	1	1	1	1	1	1	1	1	1	0.999546	0.999595	1	1	0.997233	1	1	1	0.99435	1
1	1	1	1	1	1	1	1	1	1	1	1	1	1	1	1	1	1	1	1	1	0.995944	0.995284	1	0.998322	0.997076	0.997058	1	0.990866	0.993413
1	1	1	1	1	1	1	1	1	1	1	1	1	1	1	1	1	1	1	1	1	1	0.996502	1	0.99924	0.989777	1	1	1	1
1	1	1	1	1	1	1	1	1	1	1	1	1	1	1	1	1	1	1	1	1	0.996371	0.99919	1	1	1	1	0.998833	0.993367	1
1	1	1	1	1	1	1	1	1	1	1	1	1	1	1	1	1	1	1	1	0.998203	0.997944	0.999831	1	0.999342	0.96319	1	1	1	1
1	1	1	1	1	1	1	1	1	1	1	1	1	1	1	1	1	1	1	1	1	1	1	1	1	1	1	0.996584	1	1
1	1	1	1	1	1	1	1	1	1	1	1	1	1	1	1	1	1	1	1	0.998664	0.999273	1	1	1	1	1	0.995052	1	1
1	1	1	1	1	1	1	1	1	1	1	1	1	1	1	1	1	1	1	1	0.997147	0.995962	1	0.999606	1	1	0.997849	0.993634	0.998532	1
1	1	1	1	1	1	1	1	1	1	1	1	1	1	1	1	1	1	1	1	1	1	1	1	1	0.98223	0.996498	1	1	1
1	1	1	1	1	1	1	1	1	1	1	1	1	1	1	1	1	1	1	1	0.994917	1	1	0.999966	1	0.995937	1	0.996179	0.990567	1
1	1	1	1	1	1	1	1	1	1	1	1	1	1	1	1	1	1	1	1	0.999143	0.999252	1	0.997576	1	0.999862	1	0.989646	0.990913	1
1	1	1	1	1	1	1	1	1	1	1	1	1	1	1	1	1	1	1	1	0.998193	1	1	0.995858	0.998204	0.997845	0.997215	0.975317	0.999221	1
1	1	1	1	1	1	1	1	1	1	1	1	1	1	1	1	1	1	1	1	1	1	0.995955	1	0.996368	1	0.983811	1	0.986546	0.991087
1	1	1	1	1	1	1	1	1	1	1	1	1	1	1	1	1	1	1	1	0.996523	1	0.99409	0.992066	1	0.99782	0.992083	0.987674	0.998861	1
1	1	1	1	1	1	1	1	1	1	1	1	1	1	1	1	1	1	1	1	0.997552	0.998982	1	1	1	1	0.991134	1	1	1
1	1	1	1	1	1	1	1	1	1	1	1	1	1	1	1	1	1	1	1	1	0.996707	0.998132	0.998453	1	1	1	0.985218	0.996275	1
1	1	1	1	1	1	1	1	1	1	1	1	1	1	1	1	1	1	1	1	0.996812	0.998164	0.996732	1	1	0.997041	1	0.991508	0.998353	0.992258
1	1	1	1	1	1	1	1	1	1	1	1	1	1	1	1	1	1	1	1	1	1	0.995678	1	1	0.999202	0.99975	1	1	1
1	1	1	1	1	1	1	1	1	1	1	1	1	1	1	1	1	1	1	1	1	1	0.999416	0.992268	1	1	1	1	0.999068	0.984535
1	1	1	1	1	1	1	1	1	1	1	1	1	1	1	1	1	1	1	1	1	0.993454	1	1	1	1	0.987001	0.998277	1	1
1	1	1	1	1	1	1	1	1	1	1	1	1	1	1	1	1	1	1	1	1	0.995297	0.998701	0.997708	1	1	1	1	0.985264	1
1	1	1	1	1	1	1	1	1	1	1	1	1	1	1	1	1	1	1	1	0.997273	0.998879	0.997743	0.998898	0.998617	1	1	1	0.999669	0.991018
1	1	1	1	1	1	1	1	1	1	1	1	1	1	1	1	1	1	1	1	0.99761	0.999148	0.997902	0.995806	0.998447	0.98529	0.99177	1	1	1
1	1	1	1	1	1	1	1	1	1	1	1	1	1	1	1	1	1	1	1	1	1	0.994154	1	0.996326	0.982624	1	0.987367	0.99583	0.979935
1	1	1	1	1	1	1	1	1	1	1	1	1	1	1	1	1	1	1	1	1	1	0.997417	1	0.996701	0.992811	1	0.995674	0.98847	0.994218
1	1	1	1	1	1	1	1	1	1	1	1	1	1	1	1	1	1	1	1	1	0.999516	1	0.997878	1	0.995382	0.995749	0.995224	0.997567	1
1	1	1	1	1	1	1	1	1	1	1	1	1	1	1	1	1	1	1	1	1	1	1	1	1	0.994799	1	1	0.998657	0.994373
1	1	1	1	1	1	1	1	1	1	1	1	1	1	1	1	1	1	1	1	0.997606	1	0.9971	1	0.997217	1	1	0.998764	1	1
1	1	1	1	1	1	1	1	1	1	1	1	1	1	1	1	1	1	1	1	1	0.999701	0.999038	1	1	0.998049	1	0.989606	1	1
1	1	1	1	1	1	1	1	1	1	1	1	1	1	1	1	1	1	1	1	1	0.999264	0.997226	1	1	1	0.984235	0.994344	1	0.994889
1	1	1	1	1	1	1	1	1	1	1	1	1	1	1	1	1	1	1	1	1	1	0.993911	0.996537	0.999084	1	0.987741	0.991672	0.99109	1
1	1	1	1	1	1	1	1	1	1	1	1	1	1	1	1	1	1	1	1	0.999478	0.998806	1	1	0.998451	1	0.995088	0.989417	1	0.986626
1	1	1	1	1	1	1	1	1	1	1	1	1	1	1	1	1	1	1	1	1	1	1	0.998073	1	0.989752	0.999018	1	0.999506	0.993246
1	1	1	1	1	1	1	1	1	1	1	1	1	1	1	1	1	1	1	1	1	0.999309	1	1	1	0.999813	1	1	1	0.983681
1	1	1	1	1	1	1	1	1	1	1	1	1	1	1	1	1	1	1	1	0.99795	0.998757	0.996392	1	1	0.980961	1	0.991306	0.999637	1
1	1	1	1	1	1	1	1	1	1	1	1	1	1	1	1	1	1	1	1	1	1	1	0.999599	0.9931	0.999946	1	1	0.997631	1
1	1	1	1	1	1	1	1	1	1	1	1	1	1	1	1	1	1	1	1	0.996439	0.99574	0.998657	1	0.999951	0.998824	1	1	1	1
1	1	1	1	1	1	1	1	1	1	1	1	1	1	1	1	1	1	1	1	0.997606	1	1	0.99787	1	0.995414	0.997323	1	0.999141	1
1	1	1	1	1	1	1	1	1	1	1	1	1	1	1	1	1	1	1	1	1	1	0.99984	1	1	1	0.994831	1	1	0.980014
1	1	1	1	1	1	1	1	1	1	1	1	1	1	1	1	1	1	1	1	0.997926	1	1	1	1	1	0.991159	1	0.999353	0.98593
1	1	1	1	1	1	1	1	1	1	1	1	1	1	1	1	1	1	1	1	0.997064	0.998616	1	0.996611	1	1	0.98966	1	0.996037	1
1	1	1	1	1	1	1	1	1	1	1	1	1	1	1	1	1	1	1	1	1	0.992395	0.996839	0.999542	0.99932	1	0.996009	0.986069	1	1
1	1	1	1	1	1	1	1	1	1	1	1	1	1	1	1	1	1	1	1	0.992128	1	0.999585	1	0.999302	0.999663	1	1	0.989187	1
1	1	1	1	1	1	1	1	1	1	1	1	1	1	1	1	1	1	1	1	1	1	1	1	1	0.981046	1	0.998265	0.997904	1
1	1	1	1	1	1	1	1	1	1	1	1	1	1	1	1	1	1	1	1	1	1	1	1	0.996944	1	0.995982	0.987658	1	0.99448
1	1	1	1	1	1	1	1	1	1	1	1	1	1	1	1	1	1	1	1	1	1	0.999945	0.997552	0.997491	1	0.989557	1	1	1
1	1	1	1	1	1	1	1	1	1	1	1	1	1	1	1	1	1	1	1	0.995969	0.99452	1	0.995212	0.999985	0.996516	1	0.998859	0.996648	1
1	1	1	1	1	1	1	1	1	1	1	1	1	1	1	1	1	1	1	1	0.997783	1	0.997693	0.997703	0.997405	1	1	1	0.977105	1
1	1	1	1	1	1	1	1	1	1	1	1	1	1	1	1	1	1	1	1	0.992258	0.994436	0.995003	0.997347	1	1	0.998457	0.987405	0.993214	0.998818
1	1	1	1	1	1	1	1	1	1	1	1	1	1	1	1	1	1	1	1	0.999196	0.994428	0.99731	1	0.994013	0.996356	1	0.989188	0.991662	0.982771
1	1	1	1	1	1	1	1	1	1	1	1	1	1	1	1	1	1	1	1	1	1	1	1	0.997352	0.998682	1	0.97212	0.982141	0.996829
1	1	1	1	1	1	1	1	1	1	1	1	1	1	1	1	1	1	1	1	1	0.999704	0.999711	0.997195	1	0.995943	1	1	0.997734	1
1	1	1	1	1	1	1	1	1	1	1	1	1	1	1	1	1	1	1	1	0.997435	1	1	1	1	1	1	0.994337	1	1
1	1	1	1	1	1	1	1	1	1	1	1	1	1	1	1	1	1	1	1	0.997448	1	0.997253	1	1	1	1	1	1	0.988178
1	1	1	1	1	1	1	1	1	1	1	1	1	1	1	1	1	1	1	1	0.998861	1	1	1	1	1	0.997038	1	1	0.999844
1	1	1	1	1	1	1	1	1	1	1	1	1	1	1	1	1	1	1	1	0.998475	1	0.999014	0.997758	1	0.980603	0.996257	1	0.989824	0.996363
1	1	1	1	1	1	1	1	1	1	1	1	1	1	1	1	1	1	1	1	0.996021	0.996523	0.997293	0.99543	0.995452	0.993387	0.995187	1	1	1
1	1	1	1	1	1	1	1	1	1	1	1	1	1	1	1	1	1	1	1	0.99998	1	1	0.997737	1	1	0.994433	1	1	1
1	1	1	1	1	1	1	1	1	1	1	1	1	1	1	1	1	1	1	1	1	0.99552	0.996572	0.997993	1	1	1	0.988775	1	0.990514
1	1	1	1	1	1	1	1	1	1	1	1	1	1	1	1	1	1	1	1	1	1	1	0.99622	0.998028	1	1	0.979479	1	0.992916
1	1	1	1	1	1	1	1	1	1	1	1	1	1	1	1	1	1	1	1	1	0.9983	1	1	1	0.000947709	0.00665922	0	0	0
1	1	1	1	1	1	1	1	1	1	1	1	1	1	1	1	1	1	1	1	1	0.997067	0.996536	0.996835	0.995946	0.982673	0.982103	1	0.991569	0.99791
1	1	1	1	1	1	1	1	1	1	1	1	1	1	1	1	1	1	1	1	1	0.998929	1	0.999262	1	0.992318	0.992986	0.996102	0.983831	0.993722
1	1	1	1	1	1	1	1	1	1	1	1	1	1	1	1	1	1	1	1	1	1	0.995313	1	0.999142	1	0.994714	0.994779	0.993812	1
1	1	1	1	1	1	1	1	1	1	1	1	1	1	1	1	1	1	1	1	0.997572	1	1	0.999005	1	0.986616	0.986466	1	1	0.979053
1	1	1	1	1	1	1	1	1	1	1	1	1	1	1	1	1	1	1	1	1	0.992686	0.995327	0.999024	0.999836	0.99536	0.986918	1	1	0.998568
1	1	1	1	1	1	1	1	1	1	1	1	1	1	1	1	1	1	1	1	1	0.99783	0.999021	0.997537	0.993962	0.984834	0.996251	1	1	0.99945
1	1	1	1	1	1	1	1	1	1	1	1	1	1	1	1	1	1	1	1	0.995682	1	0.996593	0.994423	1	0.996734	0.993307	1	1	1
1	1	1	1	1	1	1	1	1	1	1	1	1	1	1	1	1	1	1	1	0.995975	0.996952	1	0.998792	0.995947	1	0.999929	1	1	0.998471
1	1	1	1	1	1	1	1	1	1	1	1	1	1	1	1	1	1	1	1	1	1	0.993715	0.996111	0.989701	1	0.999983	1	0.999059	1
1	1	1	1	1	1	1	1	1	1	1	1	1	1	1	1	1	1	1	1	1	1	1	1	0.994697	0.998369	1	0.991573	1	1
1	1	1	1	1	1	1	1	1	1	1	1	1	1	1	1	1	1	1	1	0.999286	1	0.995839	1	0.998736	1	1	0.981626	1	0.999058
1	1	1	1	1	1	1	1	1	1	1	1	1	1	1	1	1	1	1	1	1	1	1	0.998052	1	0.990061	1	0.989044	0.989647	1
1	1	1	1	1	1	1	1	1	1	1	1	1	1	1	1	1	1	1	1	0.998506	0.997569	0.993507	1	1	0.984615	1	1	1	0.997367
1	1	1	1	1	1	1	1	1	1	1	1	1	1	1	1	1	1	1	1	0.999246	0.998275	1	0.997433	1	1	0.998573	1	1	1
1	1	1	1	1	1	1	1	1	1	1	1	1	1	1	1	1	1	1	1	0.997863	0.999754	1	0.999387	1	0.991815	1	0.998226	1	1
1	1	1	1	1	1	1	1	1	1	1	1	1	1	1	1	1	1	1	1	1	0.997088	1	0.997795	1	0.986631	0.994828	0.99938	0.988994	0.993745
1	1	1	1	1	1	1	1	1	1	1	1	1	1	1	1	1	1	1	1	1	0.993874	1	1	1	0.998216	1	0.998578	0.992235	0.993243
1	1	1	1	1	1	1	1	1	1	1	1	1	1	1	1	1	1	1	1	0.998849	0.998004	0.997671	0.998401	0.999369	0.994613	0.997487	1	0.993259	0.993884
1	1	1	1	1	1	1	1	1	1	1	1	1	1	1	1	1	1	1	1	0.996918	1	1	0.999358	1	0.988158	0.99711	0.993415	1	0.989126
1	1	1	1	1	1	1	1	1	1	1	1	1	1	1	1	1	1	1	1	1	0.991929	1	0.995608	1	1	1	0.98302	0.97305	1
1	1	1	1	1	1	1	1	1	1	1	1	1	1	1	1	1	1	1	1	0.999833	1	0.997918	1	0.999915	1	0.996711	1	0.99298	1
1	1	1	1	1	1	1	1	1	1	1	1	1	1	1	1	1	1	1	1	1	0.999906	1	0.998998	1	0.987588	0.986619	1	0.997724	0.991243
1	1	1	1	1	1	1	1	1	1	1	1	1	1	1	1	1	1	1	1	1	0.997129	0.999379	0.995377	1	1	1	0.986876	0.98588	1
1	1	1	1	1	1	1	1	1	1	1	1	1	1	1	1	1	1	1	1	1	1	1	1	0.998343	0.00151479	0	0	0	0
1	1	1	1	1	1	1	1	1	1	1	1	1	1	1	1	1	1	1	1	0.992167	0.999027	0.997064	0.999908	1	0.999614	0.999428	1	1	0.994179
1	1	1	1	1	1	1	1	1	1	1	1	1	1	1	1	1	1	1	1	0.997805	1	1	0.998177	0.996834	0	0	0	0.00474207	0
1	1	1	1	1	1	1	1	1	1	1	1	1	1	1	1	1	1	1	1	1	0.997863	0.995649	0.999426	0.996273	1	1	0.996217	0.994936	0.998747
1	1	1	1	1	1	1	1	1	1	1	1	1	1	1	1	1	1	1	1	0.99692	0.996354	0.997377	1	1	0.990934	1	1	1	0.993096
1	1	1	1	1	1	1	1	1	1	1	1	1	1	1	1	1	1	1	1	1	0.998897	0.99771	0.99925	0.999342	0.994066	1	1	0.987294	1
1	1	1	1	1	1	1	1	1	1	1	1	1	1	1	1	1	1	1	1	0.9994	1	0.999622	0.993915	0.994202	0.99252	0.982011	1	1	1
1	1	1	1	1	1	1	1	1	1	1	1	1	1	1	1	1	1	1	1	1	0.99772	1	0.999492	0.999681	0.99036	0.994814	0.977301	1	1
1	1	1	1	1	1	1	1	1	1	1	1	1	1	1	1	1	1	1	1	0.998195	1	1	0.996197	1	1	1	1	0.996031	0.992057
1	1	1	1	1	1	1	1	1	1	1	1	1	1	1	1	1	1	1	1	0.99914	1	1	1	0.999725	0.994183	0.993877	0.996326	1	0.992057
1	1	1	1	1	1	1	1	1	1	1	1	1	1	1	1	1	1	1	1	0.998825	0.998005	0.997506	1	1	0.988954	1	0.992101	0.989008	0.991706
1	1	1	1	1	1	1	1	1	1	1	1	1	1	1	1	1	1	1	1	0.999852	1	1	0.996559	0.995288	0.988464	1	0.992933	0.990704	1
1	1	1	1	1	1	1	1	1	1	1	1	1	1	1	1	1	1	1	1	0.999435	1	1	0.99896	0.99614	1	1	0.994137	0.992715	0.993735
1	1	1	1	1	1	1	1	1	1	1	1	1	1	1	1	1	1	1	1	1	1	0.996528	0.998126	0.998404	0.985962	1	1	0.996584	1
1	1	1	1	1	1	1	1	1	1	1	1	1	1	1	1	1	1	1	1	1	1	1	0.997818	1	0.991388	1	0.998835	0.989535	0.99463
1	1	1	1	1	1	1	1	1	1	1	1	1	1	1	1	1	1	1	1	0.999476	0.995879	1	1	1	0.984117	0.997825	0.996087	1	0.990721
1	1	1	1	1	1	1	1	1	1	1	1	1	1	1	1	1	1	1	1	1	1	0.99747	1	1	0.994119	0.976367	0.990189	1	1
1	1	1	1	1	1	1	1	1	1	1	1	1	1	1	1	1	1	1	1	0.999347	0.99993	1	1	1	1	0.99378	0.996472	0.990225	0.995939
1	1	1	1	1	1	1	1	1	1	1	1	1	1	1	1	1	1	1	1	0.99799	0.995108	1	0.998865	0.999799	1	1	0.997187	1	1
1	1	1	1	1	1	1	1	1	1	1	1	1	1	1	1	1	1	1	1	0.999662	0.995936	0.998639	0.993478	1	0.992567	1	1	1	1
1	1	1	1	1	1	1	1	1	1	1	1	1	1	1	1	1	1	1	1	1	1	0.997684	1	0.998131	1	0.998081	0.991232	1	0.997788
1	1	1	1	1	1	1	1	1	1	1	1	1	1	1	1	1	1	1	1	1	1	1	0.997838	1	0.995545	1	0.997174	0.984757	0.987138
1	1	1	1	1	1	1	1	1	1	1	1	1	1	1	1	1	1	1	1	1	0.999266	0.99869	1	1	0.991016	0.998094	1	0.992217	1
1	1	1	1	1	1	1	1	1	1	1	1	1	1	1	1	1	1	1	1	0.995773	0.996777	0.997929	0.99966	1	0.996156	0.996749	1	1	0.99848
1	1	1	1	1	1	1	1	1	1	1	1	1	1	1	1	1	1	1	1	1	1	0.997878	1	0.999847	1	1	1	1	0.999845
1	1	1	1	1	1	1	1	1	1	1	1	1	1	1	1	1	1	1	1	0.994935	1	1	0.998679	0.997118	0.991905	0.992256	0.999345	0.982028	1
1	1	1	1	1	1	1	1	1	1	1	1	1	1	1	1	1	1	1	1	0.9996	0.996736	0.998361	0.9978	0.999959	0.998642	1	1	1	1
1	1	1	1	1	1	1	1	1	1	1	1	1	1	1	1	1	1	1	1	1	0.999673	1	1	1	0.998999	0.999227	1	1	0.980879
1	1	1	1	1	1	1	1	1	1	1	1	1	1	1	1	1	1	1	1	0.996928	0.997037	1	0.999498	1	1	0.994571	1	1	0.997946
1	1	1	1	1	1	1	1	1	1	1	1	1	1	1	1	1	1	1	1	0.992692	1	0.993588	1	0.998802	1	1	0.997744	0.997101	0.990937
1	1	1	1	1	1	1	1	1	1	1	1	1	1	1	1	1	1	1	1	0.994167	1	0.998762	1	1	1	0.993318	0.970874	1	1
1	1	1	1	1	1	1	1	1	1	1	1	1	1	1	1	1	1	1	1	0.999988	0.999534	0.998988	0.998677	0.998174	0.994396	0.999871	0.985381	1	0.986452
1	1	1	1	1	1	1	1	1	1	1	1	1	1	1	1	1	1	1	1	1	0.993031	0.996638	0.998949	1	0.992899	1	1	1	1
1	1	1	1	1	1	1	1	1	1	1	1	1	1	1	1	1	1	1	1	1	1	0.999662	0.997135	0.995527	0.993979	1	0.997288	0.995725	0.995145
1	1	1	1	1	1	1	1	1	1	1	1	1	1	1	1	1	1	1	1	1	1	1	0.997609	0.997885	1	1	1	1	0.999982
1	1	1	1	1	1	1	1	1	1	1	1	1	1	1	1	1	1	1	1	0.998334	1	1	0.999285	1	1	0.992341	1	0.997759	0.97644
1	1	1	1	1	1	1	1	1	1	1	1	1	1	1	1	1	1	1	1	1	0.998083	0.998811	0.998866	1	0.999777	0.99051	0.989686	1	0.97568
1	1	1	1	1	1	1	1	1	1	1	1	1	1	1	1	1	1	1	1	1	1	0.997045	0.997858	0.997423	0.996785	1	0.992832	0.991611	0.998161
1	1	1	1	1	1	1	1	1	1	1	1	1	1	1	1	1	1	1	1	1	1	0.999003	0.998096	1	0.985739	0.991372	0.995953	0.994127	0.994164
1	1	1	1	1	1	1	1	1	1	1	1	1	1	1	1	1	1	1	1	0.998693	0.998143	0.997456	0.99839	0.998802	0.992367	0.999026	0.994758	0.980808	0.999386
1	1	1	1	1	1	1	1	1	1	1	1	1	1	1	1	1	1	1	1	1	0.999195	1	0.996317	0.999844	0.981724	0.981919	0.997341	0.990379	0.983044
1	1	1	1	1	1	1	1	1	1	1	1	1	1	1	1	1	1	1	1	0.999742	0.999476	0.995942	1	1	0.980137	0.996901	0.990841	1	0.995593
1	1	1	1	1	1	1	1	1	1	1	1	1	1	1	1	1	1	1	1	0.999476	1	1	0.997961	1	1	0.991174	0.98809	0.99552	1
1	1	1	1	1	1	1	1	1	1	1	1	1	1	1	1	1	1	1	1	1	0.994865	0.999148	0.993716	1	0.999629	0.981397	0.998867	0.990559	1
1	1	1	1	1	1	1	1	1	1	1	1	1	1	1	1	1	1	1	1	1	1	1	0.999946	0.999996	1	0.998691	0.989932	0.998528	0.998119
1	1	1	1	1	1	1	1	1	1	1	1	1	1	1	1	1	1	1	1	0.995605	0.997364	0.996722	0.997892	0.998285	1	1	1	0.995551	0.998095
1	1	1	1	1	1	1	1	1	1	1	1	1	1	1	1	1	1	1	1	0.99978	1	0.997419	1	1	0.997839	0.997189	1	0.989666	0.988433
1	1	1	1	1	1	1	1	1	1	1	1	1	1	1	1	1	1	1	1	1	1	1	1	1	1	1	1	1	1
1	1	1	1	1	1	1	1	1	1	1	1	1	1	1	1	1	1	1	1	1	1	1	0.998021	0.999973	1	0.993391	1	1	0.993208
1	1	1	1	1	1	1	1	1	1	1	1	1	1	1	1	1	1	1	1	1	0.99393	1	0.995893	0.997786	0.999353	0.996143	1	1	1
1	1	1	1	1	1	1	1	1	1	1	1	1	1	1	1	1	1	1	1	1	0.999731	0.998257	0.998726	0.996338	0.99782	0.984449	1	1	1
1	1	1	1	1	1	1	1	1	1	1	1	1	1	1	1	1	1	1	1	0.994846	0.996038	0.999968	1	1	1	1	0.98621	0.986118	1
1	1	1	1	1	1	1	1	1	1	1	1	1	1	1	1	1	1	1	1	1	0.997803	0.998551	1	1	0.995067	0.988633	1	1	1
1	1	1	1	1	1	1	1	1	1	1	1	1	1	1	1	1	1	1	1	1	0.997321	1	0.996087	1	1	1	0.997167	0.990559	0.986595
1	1	1	1	1	1	1	1	1	1	1	1	1	1	1	1	1	1	1	1	0.997666	1	0.995902	0.998753	1	1	1	1	1	0.997785
1	1	1	1	1	1	1	1	1	1	1	1	1	1	1	1	1	1	1	1	1	0.997608	0.995473	0.993689	0.997908	0.991596	1	1	1	1
1	1	1	1	1	1	1	1	1	1	1	1	1	1	1	1	1	1	1	1	1	0.994942	1	0.992787	0.994117	1	1	1	0.988944	1
1	1	1	1	1	1	1	1	1	1	1	1	1	1	1	1	1	1	1	1	0.997112	1	1	1	1	0.996852	1	1	1	1
1	1	1	1	1	1	1	1	1	1	1	1	1	1	1	1	1	1	1	1	0.998469	0.999037	0.997669	0.9952	0.995785	1	0.99903	0.999592	0.997703	1
1	1	1	1	1	1	1	1	1	1	1	1	1	1	1	1	1	1	1	1	0.996824	1	0.999681	0.99831	0.999642	1	1	0.999387	0.996762	1
1	1	1	1	1	1	1	1	1	1	1	1	1	1	1	1	1	1	1	1	1	1	1	1	0.9934	0.991778	0.994093	1	1	1
1	1	1	1	1	1	1	1	1	1	1	1	1	1	1	1	1	1	1	1	0.99415	0.99954	0.99816	0.997892	0.998926	1	1	0.987173	0.985915	1
1	1	1	1	1	1	1	1	1	1	1	1	1	1	1	1	1	1	1	1	1	0.997493	0.99894	0.999473	1	0.986242	0.994376	1	1	0.987812
1	1	1	1	1	1	1	1	1	1	1	1	1	1	1	1	1	1	1	1	0.997292	1	0.998527	0.997276	0.993471	1	1	1	0.998444	0.995574
1	1	1	1	1	1	1	1	1	1	1	1	1	1	1	1	1	1	1	1	1	1	1	1	1	0.994572	1	1	0.984256	0.99838
1	1	1	1	1	1	1	1	1	1	1	1	1	1	1	1	1	1	1	1	1	1	1	0.9995	0.998646	1	1	0.984577	0.999563	1
1	1	1	1	1	1	1	1	1	1	1	1	1	1	1	1	1	1	1	1	1	0.991575	1	1	0.998883	1	0.987007	0.996017	0.999095	0.999789
1	1	1	1	1	1	1	1	1	1	1	1	1	1	1	1	1	1	1	1	1	0.999527	0.99528	1	0.99813	0.991181	0.998036	0.987525	1	0.992551
1	1	1	1	1	1	1	1	1	1	1	1	1	1	1	1	1	1	1	1	1	0.999962	0.999169	0.998374	0.999263	1	1	1	0.996884	1
1	1	1	1	1	1	1	1	1	1	1	1	1	1	1	1	1	1	1	1	0.999277	0.999638	1	0.997657	1	0.995121	1	0.990081	0.992611	0.991089
1	1	1	1	1	1	1	1	1	1	1	1	1	1	1	1	1	1	1	1	0.997563	0.999619	0.997622	0.999596	0.991726	1	0.990985	0.998944	1	0.995002
1	1	1	1	1	1	1	1	1	1	1	1	1	1	1	1	1	1	1	1	0.999031	0.999061	0.993888	1	1	0.998948	1	0.998303	1	0.992041
1	1	1	1	1	1	1	1	1	1	1	1	1	1	1	1	1	1	1	1	1	1	1	0.999441	1	0.98861	1	1	1	0.996997
1	1	1	1	1	1	1	1	1	1	1	1	1	1	1	1	1	1	1	1	0.993358	1	1	1	1	1	1	0.99574	1	0.999956
1	1	1	1	1	1	1	1	1	1	1	1	1	1	1	1	1	1	1	1	0.998001	1	0.997636	1	1	0.99426	0.997412	1	1	0.996102
1	1	1	1	1	1	1	1	1	1	1	1	1	1	1	1	1	1	1	1	1	0.998176	1	0.997265	1	1	0.997034	1	1	0.994169
1	1	1	1	1	1	1	1	1	1	1	1	1	1	1	1	1	1	1	1	1	0.993177	0.997322	0.997842	0.99619	0.983323	1	0.998082	1	1
1	1	1	1	1	1	1	1	1	1	1	1	1	1	1	1	1	1	1	1	1	1	0.997959	0.998979	1	0.987591	1	1	0.997523	0.999912
1	1	1	1	1	1	1	1	1	1	1	1	1	1	1	1	1	1	1	1	1	0.996581	1	0.997634	1	0.998257	1	0.999277	0.989842	0.99541
1	1	1	1	1	1	1	1	1	1	1	1	1	1	1	1	1	1	1	1	1	1	1	0.994461	1	0.992059	1	0.991126	1	1
1	1	1	1	1	1	1	1	1	1	1	1	1	1	1	1	1	1	1	1	1	0.998056	0.996217	0.996402	1	0.990378	1	0.994169	1	1
1	1	1	1	1	1	1	1	1	1	1	1	1	1	1	1	1	1	1	1	1	0.996738	0.998375	0.995866	1	0.992943	0.997022	1	1	1
1	1	1	1	1	1	1	1	1	1	1	1	1	1	1	1	1	1	1	1	1	1	0.995976	1	1	0.993488	1	0.999215	0.988704	1
1	1	1	1	1	1	1	1	1	1	1	1	1	1	1	1	1	1	1	1	0.995499	1	0.9996	1	1	1	0.994126	1	0.99955	1
1	1	1	1	1	1	1	1	1	1	1	1	1	1	1	1	1	1	1	1	1	0.999211	1	0.99845	0.997101	0.999913	1	0.998217	0.999468	0.994275
1	1	1	1	1	1	1	1	1	1	1	1	1	1	1	1	1	1	1	1	0.99533	0.996639	0.995158	1	1	0.984512	1	0.984862	0.997564	0.976249
1	1	1	1	1	1	1	1	1	1	1	1	1	1	1	1	1	1	1	1	0.996878	1	0.995865	0.998634	0.994295	0.999358	0.999497	1	0.990134	1
1	1	1	1	1	1	1	1	1	1	1	1	1	1	1	1	1	1	1	1	1	1	0.997262	1	1	0.996642	0.997144	1	0.987777	1
1	1	1	1	1	1	1	1	1	1	1	1	1	1	1	1	1	1	1	1	0.996118	1	0.99754	0.997917	0.994701	1	0.999144	1	1	1
1	1	1	1	1	1	1	1	1	1	1	1	1	1	1	1	1	1	1	1	1	0.999503	0.999329	1	0.995316	0.99429	0.978173	0.984501	1	0.995021
1	1	1	1	1	1	1	1	1	1	1	1	1	1	1	1	1	1	1	1	1	0.999145	1	1	0.99995	0.993947	1	0.994164	1	1
1	1	1	1	1	1	1	1	1	1	1	1	1	1	1	1	1	1	1	1	0.998739	1	0.999204	1	0.999188	0.996473	0.989881	1	1	1
1	1	1	1	1	1	1	1	1	1	1	1	1	1	1	1	1	1	1	1	0.9973	1	1	0.9992	1	1	0.993847	0.988679	0.993993	1
1	1	1	1	1	1	1	1	1	1	1	1	1	1	1	1	1	1	1	1	0.999483	1	0.998818	1	1	0.996609	0.975962	0.990177	1	0.982088
1	1	1	1	1	1	1	1	1	1	1	1	1	1	1	1	1	1	1	1	1	1	1	0.996433	0.993987	1	0.997087	0.99876	0.98364	1
1	1	1	1	1	1	1	1	1	1	1	1	1	1	1	1	1	1	1	1	1	0.996778	1	0.998911	0.998806	0.988316	1	1	0.994367	0.989687
1	1	1	1	1	1	1	1	1	1	1	1	1	1	1	1	1	1	1	1	1	0.998978	1	0.995336	1	1	1	1	0.998918	1
1	1	1	1	1	1	1	1	1	1	1	1	1	1	1	1	1	1	1	1	0.992271	1	0.994642	0.993797	1	1	0.99835	0.997986	0.999321	0.985319
1	1	1	1	1	1	1	1	1	1	1	1	1	1	1	1	1	1	1	1	1	1	1	0.999171	1	0.992956	1	0.998427	1	0.98743
1	1	1	1	1	1	1	1	1	1	1	1	1	1	1	1	1	1	1	1	1	0.998987	0.99616	1	0.998771	0.99426	0.994996	1	1	1
1	1	1	1	1	1	1	1	1	1	1	1	1	1	1	1	1	1	1	1	1	1	0.995307	1	0.996322	0.993851	1	1	1	0.986764
1	1	1	1	1	1	1	1	1	1	1	1	1	1	1	1	1	1	1	1	1	1	1	1	0.998561	0.979815	1	0.998058	1	0.983629
1	1	1	1	1	1	1	1	1	1	1	1	1	1	1	1	1	1	1	1	0.997625	0.995435	1	1	0.997609	0.988915	1	1	0.998907	1
1	1	1	1	1	1	1	1	1	1	1	1	1	1	1	1	1	1	1	1	0.997716	0.997267	0.998402	1	1	0.993515	0.98446	1	1	0.995566
1	1	1	1	1	1	1	1	1	1	1	1	1	1	1	1	1	1	1	1	1	1	1	1	0.996414	0.994538	0.981985	0.992251	1	0.990008
1	1	1	1	1	1	1	1	1	1	1	1	1	1	1	1	1	1	1	1	1	0.998262	0.999352	0.997324	0.99871	1	0.990667	0.999655	0.992306	0.979141
1	1	1	1	1	1	1	1	1	1	1	1	1	1	1	1	1	1	1	1	1	1	1	1	1	1	1	0.993544	1	0.994015
1	1	1	1	1	1	1	1	1	1	1	1	1	1	1	1	1	1	1	1	1	1	0.99703	0.997943	0.994206	0.991338	0.999236	1	0.999879	0.999368
1	1	1	1	1	1	1	1	1	1	1	1	1	1	1	1	1	1	1	1	0.997396	1	1	0.996243	0.99625	1	1	0.993573	1	0.993364
1	1	1	1	1	1	1	1	1	1	1	1	1	1	1	1	1	1	1	1	1	1	0.995864	0.994344	1	1	0.984701	1	1	0.99707
1	1	1	1	1	1	1	1	1	1	1	1	1	1	1	1	1	1	1	1	0.999861	0.997182	1	0.995108	0.999907	0.998787	0.997363	0.987363	1	1
1	1	1	1	1	1	1	1	1	1	1	1	1	1	1	1	1	1	1	1	0.996889	1	1	1	0.99766	1	0.995045	1	1	0.997285
1	1	1	1	1	1	1	1	1	1	1	1	1	1	1	1	1	1	1	1	1	0.996363	0.997563	1	1	0.00546062	0	0.00750028	0.00867046	0
1	1	1	1	1	1	1	1	1	1	1	1	1	1	1	1	1	1	1	1	0.997632	0.997234	1	0.995461	0.99998	1	0.989064	1	1	1
1	1	1	1	1	1	1	1	1	1	1	1	1	1	1	1	1	1	1	1	1	0.994472	0.997398	1	0.995414	0.990097	1	0.994862	1	1
1	1	1	1	1	1	1	1	1	1	1	1	1	1	1	1	1	1	1	1	1	1	0.998472	0.997661	0.998257	1	0.975897	0.996484	1	0.996627
1	1	1	1	1	1	1	1	1	1	1	1	1	1	1	1	1	1	1	1	1	0.997699	0.997966	0.99636	0.999007	1	0.999994	0.990344	0.98008	0.989984
1	1	1	1	1	1	1	1	1	1	1	1	1	1	1	1	1	1	1	1	0.99968	1	0.995121	1	1	1	0.984142	0.994529	1	1
1	1	1	1	1	1	1	1	1	1	1	1	1	1	1	1	1	1	1	1	1	0.99899	0.998707	0.999864	0.996933	1	1	0.990418	1	0.987241
1	1	1	1	1	1	1	1	1	1	1	1	1	1	1	1	1	1	1	1	0.999652	0.998914	0.997432	0.996223	1	0.988796	0.99324	1	0.986887	1
1	1	1	1	1	1	1	1	1	1	1	1	1	1	1	1	1	1	1	1	1	1	1	0.996709	0.998927	1	1	0.993313	1	1
1	1	1	1	1	1	1	1	1	1	1	1	1	1	1	1	1	1	1	1	1	0.998547	0.998888	0.998196	0.996516	1	1	1	1	0.986725
1	1	1	1	1	1	1	1	1	1	1	1	1	1	1	1	1	1	1	1	0.999911	0.99488	1	1	1	0	0	0.0106572	0	0.00718146
1	1	1	1	1	1	1	1	1	1	1	1	1	1	1	1	1	1	1	1	1	1	1	0.998165	1	0.990506	0.996043	1	1	1
1	1	1	1	1	1	1	1	1	1	1	1	1	1	1	1	1	1	1	1	1	0.997652	1	0.998226	1	1	1	0.991333	1	0.984948
1	1	1	1	1	1	1	1	1	1	1	1	1	1	1	1	1	1	1	1	0.995837	1	0.993778	0.999063	1	1	0.996662	1	0.988522	1
1	1	1	1	1	1	1	1	1	1	1	1	1	1	1	1	1	1	1	1	0.996246	0.998523	1	0.995404	1	0	0.00613123	0.0171794	0	0.00492121
1	1	1	1	1	1	1	1	1	1	1	1	1	1	1	1	1	1	1	1	0.998864	0.99981	0.999192	0.99672	1	1	0.996086	1	1	0.993182
1	1	1	1	1	1	1	1	1	1	1	1	1	1	1	1	1	1	1	1	1	1	0.999567	1	1	0.98368	1	1	0.998866	0.989511
1	1	1	1	1	1	1	1	1	1	1	1	1	1	1	1	1	1	1	1	0.996033	1	0.994425	1	1	1	0.99044	1	0.993171	1
1	1	1	1	1	1	1	1	1	1	1	1	1	1	1	1	1	1	1	1	1	0.999632	1	0.998196	0.995373	1	1	0.996186	0.983429	1
1	1	1	1	1	1	1	1	1	1	1	1	1	1	1	1	1	1	1	1	0.9973	0.999915	0.994912	1	0.998528	1	0.995372	0.992811	1	1
1	1	1	1	1	1	1	1	1	1	1	1	1	1	1	1	1	1	1	1	1	0.996993	1	1	0.997378	1	0.996161	1	0.996391	0.987776
1	1	1	1	1	1	1	1	1	1	1	1	1	1	1	1	1	1	1	1	1	0.997783	1	0.999839	0.996325	0.987567	0.991178	1	1	1
1	1	1	1	1	1	1	1	1	1	1	1	1	1	1	1	1	1	1	1	0.997138	1	1	0.997132	1	1	0.998488	0.97637	1	1
1	1	1	1	1	1	1	1	1	1	1	1	1	1	1	1	1	1	1	1	1	1	1	1	0.998497	1	1	1	1	0.995628
1	1	1	1	1	1	1	1	1	1	1	1	1	1	1	1	1	1	1	1	1	1	1	0.995843	0.998939	1	0.988771	1	0.995049	0.980588
1	1	1	1	1	1	1	1	1	1	1	1	1	1	1	1	1	1	1	1	0.997379	0.995957	0.993176	1	1	0.992679	1	1	1	1
1	1	1	1	1	1	1	1	1	1	1	1	1	1	1	1	1	1	1	1	1	0.998575	1	0.998881	1	1	0.998069	1	0.986572	1
1	1	1	1	1	1	1	1	1	1	1	1	1	1	1	1	1	1	1	1	0.999069	0.995061	1	1	0.997345	0.991475	0.99182	0.997314	0.992213	0.989774
1	1	1	1	1	1	1	1	1	1	1	1	1	1	1	1	1	1	1	1	0.998466	0.995649	0.997278	1	0.992722	0.991266	1	0.990224	0.989468	1
1	1	1	1	1	1	1	1	1	1	1	1	1	1	1	1	1	1	1	1	0.997494	1	0.999443	1	0.998929	0.99163	0.989119	0.996974	1	0.998659
1	1	1	1	1	1	1	1	1	1	1	1	1	1	1	1	1	1	1	1	1	1	1	1	1	1	0.986594	1	0.993932	1
1	1	1	1	1	1	1	1	1	1	1	1	1	1	1	1	1	1	1	1	0.996153	1	1	1	1	1	1	1	1	1
1	1	1	1	1	1	1	1	1	1	1	1	1	1	1	1	1	1	1	1	0.991929	0.995792	1	1	1	0.988694	1	1	1	1
1	1	1	1	1	1	1	1	1	1	1	1	1	1	1	1	1	1	1	1	0.997531	1	0.994628	0.996974	1	0.995737	0.988612	1	1	1
1	1	1	1	1	1	1	1	1	1	1	1	1	1	1	1	1	1	1	1	1	0.993792	1	1	1	0.986623	1	1	0.996589	0.988744
1	1	1	1	1	1	1	1	1	1	1	1	1	1	1	1	1	1	1	1	1	1	0.99962	0.999696	0.999464	0.987511	0.997697	1	1	0.998007
1	1	1	1	1	1	1	1	1	1	1	1	1	1	1	1	1	1	1	1	0.999685	0.999652	0.998218	0.995373	0.997127	0.99682	0.99581	0.99319	1	1
1	1	1	1	1	1	1	1	1	1	1	1	1	1	1	1	1	1	1	1	0.998372	1	1	1	0.997197	1	1	1	1	1
1	1	1	1	1	1	1	1	1	1	1	1	1	1	1	1	1	1	1	1	1	1	0.998327	1	1	0.996311	1	1	0.991231	0.996365
1	1	1	1	1	1	1	1	1	1	1	1	1	1	1	1	1	1	1	1	1	0.996002	0.998694	1	0.997294	1	1	1	0.995183	1
1	1	1	1	1	1	1	1	1	1	1	1	1	1	1	1	1	1	1	1	1	1	1	1	1	0.998775	1	1	1	0.990498
1	1	1	1	1	1	1	1	1	1	1	1	1	1	1	1	1	1	1	1	1	1	1	1	0.99821	0.989308	1	1	1	0.996841
1	1	1	1	1	1	1	1	1	1	1	1	1	1	1	1	1	1	1	1	0.997362	1	0.995267	1	1	1	1	1	0.987256	0.986553
1	1	1	1	1	1	1	1	1	1	1	1	1	1	1	1	1	1	1	1	0.999089	1	0.997748	0.996104	0.996923	1	1	1	1	0.991857
1	1	1	1	1	1	1	1	1	1	1	1	1	1	1	1	1	1	1	1	0.998631	0.997431	1	1	1	1	0.978553	1	0.986243	1
1	1	1	1	1	1	1	1	1	1	1	1	1	1	1	1	1	1	1	1	1	1	1	1	1	1	1	0.999713	1	1
1	1	1	1	1	1	1	1	1	1	1	1	1	1	1	1	1	1	1	1	1	1	1	0.997506	1	0.0181314	0.0134881	0.0100536	0	0.00618667
1	1	1	1	1	1	1	1	1	1	1	1	1	1	1	1	1	1	1	1	0.999585	0.997784	0.999352	0.994069	0.996457	1	1	1	1	1
1	1	1	1	1	1	1	1	1	1	1	1	1	1	1	1	1	1	1	1	1	0.997139	0.999413	1	1	0.995221	0.989542	1	1	0.984398
1	1	1	1	1	1	1	1	1	1	1	1	1	1	1	1	1	1	1	1	1	0.99483	0.995818	0.99619	1	1	0.993652	1	1	1
1	1	1	1	1	1	1	1	1	1	1	1	1	1	1	1	1	1	1	1	1	0.999778	0.996963	1	0.999622	1	0.988129	1	1	1
1	1	1	1	1	1	1	1	1	1	1	1	1	1	1	1	1	1	1	1	0.995139	0.998714	0.997168	1	0.995388	0.987641	1	1	1	1
1	1	1	1	1	1	1	1	1	1	1	1	1	1	1	1	1	1	1	1	0.99805	0.998137	1	0.999947	0.99905	0.997644	1	1	1	0.995826
1	1	1	1	1	1	1	1	1	1	1	1	1	1	1	1	1	1	1	1	0.998403	0.998647	0.997515	1	0.999436	0.981369	0.994387	1	0.992172	0.998489
1	1	1	1	1	1	1	1	1	1	1	1	1	1	1	1	1	1	1	1	0.998657	1	0.995887	0.998579	0.999401	1	1	1	0.986565	0.988732
1	1	1	1	1	1	1	1	1	1	1	1	1	1	1	1	1	1	1	1	1	1	1	0.997165	1	0.999788	1	0.989536	1	0.998327
1	1	1	1	1	1	1	1	1	1	1	1	1	1	1	1	1	1	1	1	0.995649	1	0.999727	1	0.996653	1	1	1	1	1
1	1	1	1	1	1	1	1	1	1	1	1	1	1	1	1	1	1	1	1	1	1	0.997726	0.995788	0.998038	1	0.998638	0.988788	1	0.99958
1	1	1	1	1	1	1	1	1	1	1	1	1	1	1	1	1	1	1	1	1	0.996181	0.994681	1	0.996775	1	0.9905	1	1	0.987211
1	1	1	1	1	1	1	1	1	1	1	1	1	1	1	1	1	1	1	1	0.993782	0.997313	1	1	0.999615	1	1	1	1	0.996815
1	1	1	1	1	1	1	1	1	1	1	1	1	1	1	1	1	1	1	1	1	0.994869	1	1	0.997865	0.994981	1	1	0.992582	0.984285
1	1	1	1	1	1	1	1	1	1	1	1	1	1	1	1	1	1	1	1	0.999673	0.996256	1	1	1	0.994391	1	0.994792	1	1
1	1	1	1	1	1	1	1	1	1	1	1	1	1	1	1	1	1	1	1	0.999313	1	0.997321	1	0.998433	0.997268	0.994587	0.98219	1	1
1	1	1	1	1	1	1	1	1	1	1	1	1	1	1	1	1	1	1	1	1	1	0.999313	1	0.996855	0.996739	0.999801	0.98072	0.982486	1
1	1	1	1	1	1	1	1	1	1	1	1	1	1	1	1	1	1	1	1	0.997598	0.997929	0.999044	0.998189	0.997827	0.990834	0.999999	0.990893	0.990338	1
1	1	1	1	1	1	1	1	1	1	1	1	1	1	1	1	1	1	1	1	0.998977	1	0.998749	1	1	1	0.987409	1	1	1
1	1	1	1	1	1	1	1	1	1	1	1	1	1	1	1	1	1	1	1	1	0.999293	1	1	1	0.00909005	0.0045055	0.00761061	0	0.000856954
1	1	1	1	1	1	1	1	1	1	1	1	1	1	1	1	1	1	1	1	1	0.996621	1	0.998523	1	1	0.990585	1	1	0.996911
1	1	1	1	1	1	1	1	1	1	1	1	1	1	1	1	1	1	1	1	0.996238	1	1	0.996965	1	0.995264	0.977798	0.997872	0.992493	0.994951
1	1	1	1	1	1	1	1	1	1	1	1	1	1	1	1	1	1	1	1	0.999866	1	0.997506	0.996757	0.997979	0.994012	1	1	0.992063	0.999035
1	1	1	1	1	1	1	1	1	1	1	1	1	1	1	1	1	1	1	1	0.999056	1	0.999069	1	1	0.995292	1	0.995878	1	0.988748
1	1	1	1	1	1	1	1	1	1	1	1	1	1	1	1	1	1	1	1	0.996937	0.994155	0.996766	0.996601	0.999154	1	1	1	0.993332	1
1	1	1	1	1	1	1	1	1	1	1	1	1	1	1	1	1	1	1	1	0.999788	1	0.998117	0.999874	0.997508	1	1	0.993151	0.99599	0.997451
1	1	1	1	1	1	1	1	1	1	1	1	1	1	1	1	1	1	1	1	1	1	1	0.993673	1	0.997284	0.992695	0.993035	1	1
1	1	1	1	1	1	1	1	1	1	1	1	1	1	1	1	1	1	1	1	1	0.995979	1	0.995485	1	0.993857	1	1	0.995545	0.998481
1	1	1	1	1	1	1	1	1	1	1	1	1	1	1	1	1	1	1	1	0.998499	1	0.994181	0.999106	0.999842	0.996234	0.995388	1	1	0.983033
1	1	1	1	1	1	1	1	1	1	1	1	1	1	1	1	1	1	1	1	1	0.998611	1	0.998464	1	1	1	0.99283	0.9981	1
1	1	1	1	1	1	1	1	1	1	1	1	1	1	1	1	1	1	1	1	0.998431	1	0.998471	0.999351	1	1	1	0.993066	1	0.992796
1	1	1	1	1	1	1	1	1	1	1	1	1	1	1	1	1	1	1	1	0.997631	0.99541	1	0.995216	1	0.985879	0.998764	1	1	0.996384
1	1	1	1	1	1	1	1	1	1	1	1	1	1	1	1	1	1	1	1	1	1	0.994892	0.99856	1	1	1	1	1	1
1	1	1	1	1	1	1	1	1	1	1	1	1	1	1	1	1	1	1	1	1	0.998169	0.999796	0.996048	1	0.996087	0.99593	0.993836	1	0.98435
1	1	1	1	1	1	1	1	1	1	1	1	1	1	1	1	1	1	1	1	0.998173	1	1	0.998351	1	1	1	0.999989	0.991013	0.999475
1	1	1	1	1	1	1	1	1	1	1	1	1	1	1	1	1	1	1	1	1	0.997045	0.996449	1	0.999391	1	1	0.986644	0.989462	0.979575
1	1	1	1	1	1	1	1	1	1	1	1	1	1	1	1	1	1	1	1	0.999843	1	1	0.999732	1	0.999361	0.998755	1	0.999038	1
1	1	1	1	1	1	1	1	1	1	1	1	1	1	1	1	1	1	1	1	0.992824	1	1	1	0.999611	1	0.988627	0.993109	1	0.988142
1	1	1	1	1	1	1	1	1	1	1	1	1	1	1	1	1	1	1	1	0.99613	0.997018	1	0.998886	0.994828	1	0.978573	0.995425	1	0.99797
1	1	1	1	1	1	1	1	1	1	1	1	1	1	1	1	1	1	1	1	0.996322	1	1	0.997928	0.997336	1	0.981743	0.991797	0.995782	1
1	1	1	1	1	1	1	1	1	1	1	1	1	1	1	1	1	1	1	1	1	0.999785	1	1	0.995468	0.999883	0.990992	0.980557	0.985901	0.99645
1	1	1	1	1	1	1	1	1	1	1	1	1	1	1	1	1	1	1	1	0.994652	1	1	0.995165	1	0	0	0.00675272	0.00873949	0
1	1	1	1	1	1	1	1	1	1	1	1	1	1	1	1	1	1	1	1	1	0.995761	0.997977	0.994114	1	0.979562	1	1	0.998433	1
1	1	1	1	1	1	1	1	1	1	1	1	1	1	1	1	1	1	1	1	1	1	1	1	0.995979	0.991664	1	0.985209	0.989096	0.995285
1	1	1	1	1	1	1	1	1	1	1	1	1	1	1	1	1	1	1	1	0.998189	0.99852	0.994881	0.997308	0.995881	1	1	1	1	1
1	1	1	1	1	1	1	1	1	1	1	1	1	1	1	1	1	1	1	1	0.99944	1	1	1	1	0.993002	1	0.996463	0.995156	0.984748
1	1	1	1	1	1	1	1	1	1	1	1	1	1	1	1	1	1	1	1	0.998545	1	0.995928	0.998648	0.999267	0.991346	0.998546	1	1	1
1	1	1	1	1	1	1	1	1	1	1	1	1	1	1	1	1	1	1	1	1	1	1	1	1	0.00839535	0	0.0117249	0	0
1	1	1	1	1	1	1	1	1	1	1	1	1	1	1	1	1	1	1	1	0.997493	1	0.996415	1	1	0.994011	1	1	0.994573	1
1	1	1	1	1	1	1	1	1	1	1	1	1	1	1	1	1	1	1	1	1	1	0.994295	1	0.996466	1	0.999621	1	1	1
1	1	1	1	1	1	1	1	1	1	1	1	1	1	1	1	1	1	1	1	0.998549	1	1	1	0.99846	0.994381	1	1	0.988938	0.975648
1	1	1	1	1	1	1	1	1	1	1	1	1	1	1	1	1	1	1	1	1	1	0.999702	0.995494	0.999031	0.996635	1	0.984896	0.994979	1
1	1	1	1	1	1	1	1	1	1	1	1	1	1	1	1	1	1	1	1	0.996703	0.997061	1	1	0.999554	0.99392	0.99221	1	0.996976	0.994576
1	1	1	1	1	1	1	1	1	1	1	1	1	1	1	1	1	1	1	1	1	0.994741	1	0.998829	1	0.988814	0.994246	0.998474	0.986594	1
1	1	1	1	1	1	1	1	1	1	1	1	1	1	1	1	1	1	1	1	1	0.998375	1	1	0.997971	0.989158	1	0.986879	1	1
1	1	1	1	1	1	1	1	1	1	1	1	1	1	1	1	1	1	1	1	1	0.997454	0.998715	1	1	1	0.999326	0.998032	1	0.997086
1	1	1	1	1	1	1	1	1	1	1	1	1	1	1	1	1	1	1	1	1	0.998874	1	0.999432	0.999335	0.999632	1	1	0.999132	0.979776
1	1	1	1	1	1	1	1	1	1	1	1	1	1	1	1	1	1	1	1	0.998532	0.997548	0.996747	1	1	1	0.978498	1	0.998576	0.997792
1	1	1	1	1	1	1	1	1	1	1	1	1	1	1	1	1	1	1	1	0.998213	1	0.999066	1	0.99806	1	0.987894	0.993119	0.990191	1
1	1	1	1	1	1	1	1	1	1	1	1	1	1	1	1	1	1	1	1	1	1	0.997158	1	1	1	1	1	1	0.997892
1	1	1	1	1	1	1	1	1	1	1	1	1	1	1	1	1	1	1	1	1	1	0.998133	0.997868	1	0.993933	1	1	1	0.998723
1	1	1	1	1	1	1	1	1	1	1	1	1	1	1	1	1	1	1	1	1	1	1	1	1	1	0.995027	1	1	1
1	1	1	1	1	1	1	1	1	1	1	1	1	1	1	1	1	1	1	1	0.9965	1	1	1	1	1	1	1	0.99709	1
1	1	1	1	1	1	1	1	1	1	1	1	1	1	1	1	1	1	1	1	1	0.998583	0.997458	1	1	1	0.997667	0.99481	0.995417	0.995495
1	1	1	1	1	1	1	1	1	1	1	1	1	1	1	1	1	1	1	1	1	0.993107	1	0.995509	0.998286	0.986739	1	1	1	1
1	1	1	1	1	1	1	1	1	1	1	1	1	1	1	1	1	1	1	1	1	1	0.996972	0.99713	1	1	1	1	0.999466	0.992294
1	1	1	1	1	1	1	1	1	1	1	1	1	1	1	1	1	1	1	1	1	0.997164	0.998071	0.99818	1	1	0.98671	0.996436	0.992939	0.990149
1	1	1	1	1	1	1	1	1	1	1	1	1	1	1	1	1	1	1	1	0	9.74157e-05	0	0.00168285	0.000878669	0.997554	1	1	1	1
1	1	1	1	1	1	1	1	1	1	1	1	1	1	1	1	1	1	1	1	0.994335	0.996476	0.999818	0.995822	1	1	1	0.981645	0.994469	0.990245
1	1	1	1	1	1	1	1	1	1	1	1	1	1	1	1	1	1	1	1	1	1	0.993775	0.995046	1	0.992048	1	0.994523	0.986684	1
1	1	1	1	1	1	1	1	1	1	1	1	1	1	1	1	1	1	1	1	0.996859	0.997554	0.999908	1	0.996268	0.996565	0.995246	0.986636	0.995533	1
1	1	1	1	1	1	1	1	1	1	1	1	1	1	1	1	1	1	1	1	1	0.995919	1	0.996781	1	0.997988	1	0.989943	0.999857	1
1	1	1	1	1	1	1	1	1	1	1	1	1	1	1	1	1	1	1	1	0.996952	1	1	1	1	0.987101	0.987474	1	1	0.999185
1	1	1	1	1	1	1	1	1	1	1	1	1	1	1	1	1	1	1	1	0.997328	0.998306	1	0.997613	1	0.997616	1	0.988603	0.994955	0.993273
1	1	1	1	1	1	1	1	1	1	1	1	1	1	1	1	1	1	1	1	1	0.999193	1	0.997564	1	0.995334	1	1	1	1
1	1	1	1	1	1	1	1	1	1	1	1	1	1	1	1	1	1	1	1	1	1	0.996117	0.993428	1	0.99787	1	1	1	0.993199
1	1	1	1	1	1	1	1	1	1	1	1	1	1	1	1	1	1	1	1	1	0.998319	0.998335	0.998616	1	0.98463	0.988478	1	1	0.990919
1	1	1	1	1	1	1	1	1	1	1	1	1	1	1	1	1	1	1	1	1	1	0.997849	0.998454	0.9995	0	0	0	0.00362337	0.000207554
1	1	1	1	1	1	1	1	1	1	1	1	1	1	1	1	1	1	1	1	0.998334	1	1	0.999057	0.997793	1	0.990009	0.999684	0.989114	1
1	1	1	1	1	1	1	1	1	1	1	1	1	1	1	1	1	1	1	1	1	1	1	0.998071	0.995053	0.999967	0.990265	0.999891	1	0.99697
1	1	1	1	1	1	1	1	1	1	1	1	1	1	1	1	1	1	1	1	0.99723	0.998536	1	1	0.998946	1	1	1	1	0.992958
1	1	1	1	1	1	1	1	1	1	1	1	1	1	1	1	1	1	1	1	1	1	0.994081	1	0.997819	0.979681	1	1	0.992531	0.999147
1	1	1	1	1	1	1	1	1	1	1	1	1	1	1	1	1	1	1	1	0.998966	1	0.998973	0.997677	1	1	1	0.99975	1	1
1	1	1	1	1	1	1	1	1	1	1	1	1	1	1	1	1	1	1	1	0.999478	1	0.999173	0.994335	1	0.98916	0.994155	0.998016	1	0.991472
1	1	1	1	1	1	1	1	1	1	1	1	1	1	1	1	1	1	1	1	0.999985	0.998803	1	0.99616	0.995247	1	1	1	0.999951	0.999516
1	1	1	1	1	1	1	1	1	1	1	1	1	1	1	1	1	1	1	1	1	1	0.999133	1	1	1	1	1	1	1
1	1	1	1	1	1	1	1	1	1	1	1	1	1	1	1	1	1	1	1	1	0.996604	0.996301	1	0.995523	1	0.9975	1	1	0.992988
1	1	1	1	1	1	1	1	1	1	1	1	1	1	1	1	1	1	1	1	0.99805	0.998378	1	1	0.999302	1	0.992088	0.988346	1	1
1	1	1	1	1	1	1	1	1	1	1	1	1	1	1	1	1	1	1	1	1	1	1	0.994177	1	1	0.988593	1	1	0.995662
1	1	1	1	1	1	1	1	1	1	1	1	1	1	1	1	1	1	1	1	1	0.994604	0.998172	1	1	1	1	0.979582	0.985114	0.995634
1	1	1	1	1	1	1	1	1	1	1	1	1	1	1	1	1	1	1	1	0.993582	0.998402	0.999776	0.996673	1	1	1	0.998602	1	1
1	1	1	1	1	1	1	1	1	1	1	1	1	1	1	1	1	1	1	1	0.997858	0.995626	1	0.997789	0.999134	0.995518	1	0.995584	1	0.994266
1	1	1	1	1	1	1	1	1	1	1	1	1	1	1	1	1	1	1	1	0.999282	0.99902	0.996431	0.996301	0.99652	0.993223	0.999171	1	1	0.994984
1	1	1	1	1	1	1	1	1	1	1	1	1	1	1	1	1	1	1	1	0.999983	0.99758	1	1	1	0.9964	0.989728	1	0.993133	0.995472
1	1	1	1	1	1	1	1	1	1	1	1	1	1	1	1	1	1	1	1	0.996964	1	1	1	0.998395	1	0.989686	1	0.998411	0.999827
1	1	1	1	1	1	1	1	1	1	1	1	1	1	1	1	1	1	1	1	0.99829	0.999061	1	1	0.999965	1	0.990694	0.996534	1	1
1	1	1	1	1	1	1	1	1	1	1	1	1	1	1	1	1	1	1	1	0.999299	0.997887	0.997338	0.992439	0.993748	1	1	0.990289	0.998041	0.988815
1	1	1	1	1	1	1	1	1	1	1	1	1	1	1	1	1	1	1	1	0.995635	0.996656	0.995136	1	0.999114	1	0.993988	0.991874	0.981503	1
1	1	1	1	1	1	1	1	1	1	1	1	1	1	1	1	1	1	1	1	1	1	1	0.997631	1	1	0.997746	1	1	0.996148
1	1	1	1	1	1	1	1	1	1	1	1	1	1	1	1	1	1	1	1	1	0.997859	0.994286	0.993678	0.995586	0.999782	1	0.992515	1	0.985054
1	1	1	1	1	1	1	1	1	1	1	1	1	1	1	1	1	1	1	1	0.995678	1	0.996917	1	0.998914	1	0.999194	0.990801	0.984761	1
1	1	1	1	1	1	1	1	1	1	1	1	1	1	1	1	1	1	1	1	0.997023	1	0.997409	1	1	0.998637	0.985624	1	0.999169	0.99629
1	1	1	1	1	1	1	1	1	1	1	1	1	1	1	1	1	1	1	1	1	0.993282	1	0.999269	0.994894	0.997617	1	0.999446	1	1
1	1	1	1	1	1	1	1	1	1	1	1	1	1	1	1	1	1	1	1	1	0.99902	1	1	1	1	0.989461	0.992917	1	0.994677
1	1	1	1	1	1	1	1	1	1	1	1	1	1	1	1	1	1	1	1	0.99204	1	1	1	0.998507	0.983596	1	1	1	1
1	1	1	1	1	1	1	1	1	1	1	1	1	1	1	1	1	1	1	1	1	0.998834	0.995096	0.999437	1	0.995196	1	1	1	1
1	1	1	1	1	1	1	1	1	1	1	1	1	1	1	1	1	1	1	1	0.995461	1	1	1	1	1	1	0.992055	1	1
1	1	1	1	1	1	1	1	1	1	1	1	1	1	1	1	1	1	1	1	1	0.997319	0.997214	1	1	1	1	1	0.987757	1
1	1	1	1	1	1	1	1	1	1	1	1	1	1	1	1	1	1	1	1	0.996978	1	1	1	1	0.993941	0.99348	0.987139	1	1
1	1	1	1	1	1	1	1	1	1	1	1	1	1	1	1	1	1	1	1	1	0.999091	1	0.998541	0.999298	1	1	1	0.98313	0.996656
1	1	1	1	1	1	1	1	1	1	1	1	1	1	1	1	1	1	1	1	0.998989	0.998529	1	1	0.998875	1	0.991671	1	0.996598	1
1	1	1	1	1	1	1	1	1	1	1	1	1	1	1	1	1	1	1	1	0.999958	0.998042	0.997826	0.995268	0.993665	1	1	1	1	0.990275
1	1	1	1	1	1	1	1	1	1	1	1	1	1	1	1	1	1	1	1	1	0.998419	0.997338	0.997421	0.996722	1	1	0.983924	1	1
1	1	1	1	1	1	1	1	1	1	1	1	1	1	1	1	1	1	1	1	0.999244	0.998058	1	1	1	0.995379	0.993738	1	1	1
1	1	1	1	1	1	1	1	1	1	1	1	1	1	1	1	1	1	1	1	0.998343	1	1	1	0.99408	1	0.999004	1	1	0.997856
