# Supplementary material for: Hippocampus supports multi-task reinforcement learning under partial observability
Source: Nat Commun. 2025 Oct 30;16:9619. doi: 10.1038/s41467-025-64591-9 (PMC12575782; doi:10.1038/s41467-025-64591-9)
Supplement: Supplementary file 7 — Source Data [file 41467_2025_64591_MOESM7_ESM.zip › source_data/SourceData_Fig4.xlsx]

## Sheet: a
row	col	group	condition	value
0	0	Animal	Allo N
0	1	Animal	Allo N
0	2	Animal	Allo N
0	3	Animal	Allo N
0	4	Animal	Allo N
0	5	Animal	Allo N
0	6	Animal	Allo N
0	7	Animal	Allo N
0	8	Animal	Allo N
1	0	Animal	Allo N
1	1	Animal	Allo N
1	2	Animal	Allo N
1	3	Animal	Allo N
1	4	Animal	Allo N	0.000535347
1	5	Animal	Allo N
1	6	Animal	Allo N
1	7	Animal	Allo N
1	8	Animal	Allo N
2	0	Animal	Allo N
2	1	Animal	Allo N
2	2	Animal	Allo N
2	3	Animal	Allo N
2	4	Animal	Allo N	0.174754
2	5	Animal	Allo N
2	6	Animal	Allo N
2	7	Animal	Allo N
2	8	Animal	Allo N
3	0	Animal	Allo N
3	1	Animal	Allo N
3	2	Animal	Allo N
3	3	Animal	Allo N
3	4	Animal	Allo N	0.190261
3	5	Animal	Allo N
3	6	Animal	Allo N
3	7	Animal	Allo N
3	8	Animal	Allo N
4	0	Animal	Allo N
4	1	Animal	Allo N	0.030616
4	2	Animal	Allo N	0.0283012
4	3	Animal	Allo N	0.0380013
4	4	Animal	Allo N	0.323054
4	5	Animal	Allo N	0.193109
4	6	Animal	Allo N	0.162843
4	7	Animal	Allo N	0.874995
4	8	Animal	Allo N
5	0	Animal	Allo N
5	1	Animal	Allo N
5	2	Animal	Allo N
5	3	Animal	Allo N
5	4	Animal	Allo N	0.0010958
5	5	Animal	Allo N
5	6	Animal	Allo N
5	7	Animal	Allo N
5	8	Animal	Allo N
6	0	Animal	Allo N
6	1	Animal	Allo N
6	2	Animal	Allo N
6	3	Animal	Allo N
6	4	Animal	Allo N	0.000547901
6	5	Animal	Allo N
6	6	Animal	Allo N
6	7	Animal	Allo N
6	8	Animal	Allo N
7	0	Animal	Allo N
7	1	Animal	Allo N
7	2	Animal	Allo N
7	3	Animal	Allo N
7	4	Animal	Allo N	0
7	5	Animal	Allo N
7	6	Animal	Allo N
7	7	Animal	Allo N
7	8	Animal	Allo N
8	0	Animal	Allo N
8	1	Animal	Allo N
8	2	Animal	Allo N
8	3	Animal	Allo N
8	4	Animal	Allo N
8	5	Animal	Allo N
8	6	Animal	Allo N
8	7	Animal	Allo N
8	8	Animal	Allo N
0	0	Animal	Allo S
0	1	Animal	Allo S
0	2	Animal	Allo S
0	3	Animal	Allo S
0	4	Animal	Allo S
0	5	Animal	Allo S
0	6	Animal	Allo S
0	7	Animal	Allo S
0	8	Animal	Allo S
1	0	Animal	Allo S
1	1	Animal	Allo S
1	2	Animal	Allo S
1	3	Animal	Allo S
1	4	Animal	Allo S	0
1	5	Animal	Allo S
1	6	Animal	Allo S
1	7	Animal	Allo S
1	8	Animal	Allo S
2	0	Animal	Allo S
2	1	Animal	Allo S
2	2	Animal	Allo S
2	3	Animal	Allo S
2	4	Animal	Allo S	0
2	5	Animal	Allo S
2	6	Animal	Allo S
2	7	Animal	Allo S
2	8	Animal	Allo S
3	0	Animal	Allo S
3	1	Animal	Allo S
3	2	Animal	Allo S
3	3	Animal	Allo S
3	4	Animal	Allo S	0
3	5	Animal	Allo S
3	6	Animal	Allo S
3	7	Animal	Allo S
3	8	Animal	Allo S
4	0	Animal	Allo S
4	1	Animal	Allo S	0
4	2	Animal	Allo S	0
4	3	Animal	Allo S	0.0290981
4	4	Animal	Allo S	0.242819
4	5	Animal	Allo S	0.168924
4	6	Animal	Allo S	0.157865
4	7	Animal	Allo S	0.874994
4	8	Animal	Allo S
5	0	Animal	Allo S
5	1	Animal	Allo S
5	2	Animal	Allo S
5	3	Animal	Allo S
5	4	Animal	Allo S	0.288119
5	5	Animal	Allo S
5	6	Animal	Allo S
5	7	Animal	Allo S
5	8	Animal	Allo S
6	0	Animal	Allo S
6	1	Animal	Allo S
6	2	Animal	Allo S
6	3	Animal	Allo S
6	4	Animal	Allo S	0.14445
6	5	Animal	Allo S
6	6	Animal	Allo S
6	7	Animal	Allo S
6	8	Animal	Allo S
7	0	Animal	Allo S
7	1	Animal	Allo S
7	2	Animal	Allo S
7	3	Animal	Allo S
7	4	Animal	Allo S	0
7	5	Animal	Allo S
7	6	Animal	Allo S
7	7	Animal	Allo S
7	8	Animal	Allo S
8	0	Animal	Allo S
8	1	Animal	Allo S
8	2	Animal	Allo S
8	3	Animal	Allo S
8	4	Animal	Allo S
8	5	Animal	Allo S
8	6	Animal	Allo S
8	7	Animal	Allo S
8	8	Animal	Allo S
0	0	Animal	Ego N
0	1	Animal	Ego N
0	2	Animal	Ego N
0	3	Animal	Ego N
0	4	Animal	Ego N
0	5	Animal	Ego N
0	6	Animal	Ego N
0	7	Animal	Ego N
0	8	Animal	Ego N
1	0	Animal	Ego N
1	1	Animal	Ego N
1	2	Animal	Ego N
1	3	Animal	Ego N
1	4	Animal	Ego N	0.00397244
1	5	Animal	Ego N
1	6	Animal	Ego N
1	7	Animal	Ego N
1	8	Animal	Ego N
2	0	Animal	Ego N
2	1	Animal	Ego N
2	2	Animal	Ego N
2	3	Animal	Ego N
2	4	Animal	Ego N	0.121252
2	5	Animal	Ego N
2	6	Animal	Ego N
2	7	Animal	Ego N
2	8	Animal	Ego N
3	0	Animal	Ego N
3	1	Animal	Ego N
3	2	Animal	Ego N
3	3	Animal	Ego N
3	4	Animal	Ego N	0.160041
3	5	Animal	Ego N
3	6	Animal	Ego N
3	7	Animal	Ego N
3	8	Animal	Ego N
4	0	Animal	Ego N
4	1	Animal	Ego N	0.749992
4	2	Animal	Ego N	0.154329
4	3	Animal	Ego N	0.203537
4	4	Animal	Ego N	0.136478
4	5	Animal	Ego N	0.00783958
4	6	Animal	Ego N	0.00653299
4	7	Animal	Ego N	0.0444243
4	8	Animal	Ego N
5	0	Animal	Ego N
5	1	Animal	Ego N
5	2	Animal	Ego N
5	3	Animal	Ego N
5	4	Animal	Ego N	0.000435532
5	5	Animal	Ego N
5	6	Animal	Ego N
5	7	Animal	Ego N
5	8	Animal	Ego N
6	0	Animal	Ego N
6	1	Animal	Ego N
6	2	Animal	Ego N
6	3	Animal	Ego N
6	4	Animal	Ego N	0
6	5	Animal	Ego N
6	6	Animal	Ego N
6	7	Animal	Ego N
6	8	Animal	Ego N
7	0	Animal	Ego N
7	1	Animal	Ego N
7	2	Animal	Ego N
7	3	Animal	Ego N
7	4	Animal	Ego N	0
7	5	Animal	Ego N
7	6	Animal	Ego N
7	7	Animal	Ego N
7	8	Animal	Ego N
8	0	Animal	Ego N
8	1	Animal	Ego N
8	2	Animal	Ego N
8	3	Animal	Ego N
8	4	Animal	Ego N
8	5	Animal	Ego N
8	6	Animal	Ego N
8	7	Animal	Ego N
8	8	Animal	Ego N
0	0	Animal	Ego S
0	1	Animal	Ego S
0	2	Animal	Ego S
0	3	Animal	Ego S
0	4	Animal	Ego S
0	5	Animal	Ego S
0	6	Animal	Ego S
0	7	Animal	Ego S
0	8	Animal	Ego S
1	0	Animal	Ego S
1	1	Animal	Ego S
1	2	Animal	Ego S
1	3	Animal	Ego S
1	4	Animal	Ego S	0.00686794
1	5	Animal	Ego S
1	6	Animal	Ego S
1	7	Animal	Ego S
1	8	Animal	Ego S
2	0	Animal	Ego S
2	1	Animal	Ego S
2	2	Animal	Ego S
2	3	Animal	Ego S
2	4	Animal	Ego S	0.0219774
2	5	Animal	Ego S
2	6	Animal	Ego S
2	7	Animal	Ego S
2	8	Animal	Ego S
3	0	Animal	Ego S
3	1	Animal	Ego S
3	2	Animal	Ego S
3	3	Animal	Ego S
3	4	Animal	Ego S	0.0192302
3	5	Animal	Ego S
3	6	Animal	Ego S
3	7	Animal	Ego S
3	8	Animal	Ego S
4	0	Animal	Ego S
4	1	Animal	Ego S	0.092558
4	2	Animal	Ego S	0.042422
4	3	Animal	Ego S	0.0235268
4	4	Animal	Ego S	0.152736
4	5	Animal	Ego S	0.120719
4	6	Animal	Ego S	0.104361
4	7	Animal	Ego S	0.749993
4	8	Animal	Ego S
5	0	Animal	Ego S
5	1	Animal	Ego S
5	2	Animal	Ego S
5	3	Animal	Ego S
5	4	Animal	Ego S	0.23536
5	5	Animal	Ego S
5	6	Animal	Ego S
5	7	Animal	Ego S
5	8	Animal	Ego S
6	0	Animal	Ego S
6	1	Animal	Ego S
6	2	Animal	Ego S
6	3	Animal	Ego S
6	4	Animal	Ego S	0.166452
6	5	Animal	Ego S
6	6	Animal	Ego S
6	7	Animal	Ego S
6	8	Animal	Ego S
7	0	Animal	Ego S
7	1	Animal	Ego S
7	2	Animal	Ego S
7	3	Animal	Ego S
7	4	Animal	Ego S	0.0212906
7	5	Animal	Ego S
7	6	Animal	Ego S
7	7	Animal	Ego S
7	8	Animal	Ego S
8	0	Animal	Ego S
8	1	Animal	Ego S
8	2	Animal	Ego S
8	3	Animal	Ego S
8	4	Animal	Ego S
8	5	Animal	Ego S
8	6	Animal	Ego S
8	7	Animal	Ego S
8	8	Animal	Ego S
0	0	hcDRQN	Allo N	0
0	1	hcDRQN	Allo N	0
0	2	hcDRQN	Allo N	0
0	3	hcDRQN	Allo N	0
0	4	hcDRQN	Allo N	0
0	5	hcDRQN	Allo N	0
0	6	hcDRQN	Allo N	0
0	7	hcDRQN	Allo N	0
0	8	hcDRQN	Allo N	0
1	0	hcDRQN	Allo N	0
1	1	hcDRQN	Allo N	0
1	2	hcDRQN	Allo N	0
1	3	hcDRQN	Allo N	0
1	4	hcDRQN	Allo N	0.0410008
1	5	hcDRQN	Allo N	0
1	6	hcDRQN	Allo N	0
1	7	hcDRQN	Allo N	0
1	8	hcDRQN	Allo N	0
2	0	hcDRQN	Allo N	0
2	1	hcDRQN	Allo N	0
2	2	hcDRQN	Allo N	0
2	3	hcDRQN	Allo N	0
2	4	hcDRQN	Allo N	0.344593
2	5	hcDRQN	Allo N	0
2	6	hcDRQN	Allo N	0
2	7	hcDRQN	Allo N	0
2	8	hcDRQN	Allo N	0
3	0	hcDRQN	Allo N	0
3	1	hcDRQN	Allo N	0
3	2	hcDRQN	Allo N	0
3	3	hcDRQN	Allo N	0
3	4	hcDRQN	Allo N	0.308921
3	5	hcDRQN	Allo N	0
3	6	hcDRQN	Allo N	0
3	7	hcDRQN	Allo N	0
3	8	hcDRQN	Allo N	0
4	0	hcDRQN	Allo N	0
4	1	hcDRQN	Allo N	0
4	2	hcDRQN	Allo N	0
4	3	hcDRQN	Allo N	0
4	4	hcDRQN	Allo N	0.610543
4	5	hcDRQN	Allo N	0.287855
4	6	hcDRQN	Allo N	0.309132
4	7	hcDRQN	Allo N	0.991507
4	8	hcDRQN	Allo N	0
5	0	hcDRQN	Allo N	0
5	1	hcDRQN	Allo N	0
5	2	hcDRQN	Allo N	0
5	3	hcDRQN	Allo N	0
5	4	hcDRQN	Allo N	0
5	5	hcDRQN	Allo N	0
5	6	hcDRQN	Allo N	0
5	7	hcDRQN	Allo N	0
5	8	hcDRQN	Allo N	0
6	0	hcDRQN	Allo N	0
6	1	hcDRQN	Allo N	0
6	2	hcDRQN	Allo N	0
6	3	hcDRQN	Allo N	0
6	4	hcDRQN	Allo N	0
6	5	hcDRQN	Allo N	0
6	6	hcDRQN	Allo N	0
6	7	hcDRQN	Allo N	0
6	8	hcDRQN	Allo N	0
7	0	hcDRQN	Allo N	0
7	1	hcDRQN	Allo N	0
7	2	hcDRQN	Allo N	0
7	3	hcDRQN	Allo N	0
7	4	hcDRQN	Allo N	0
7	5	hcDRQN	Allo N	0
7	6	hcDRQN	Allo N	0
7	7	hcDRQN	Allo N	0
7	8	hcDRQN	Allo N	0
8	0	hcDRQN	Allo N	0
8	1	hcDRQN	Allo N	0
8	2	hcDRQN	Allo N	0
8	3	hcDRQN	Allo N	0
8	4	hcDRQN	Allo N	0
8	5	hcDRQN	Allo N	0
8	6	hcDRQN	Allo N	0
8	7	hcDRQN	Allo N	0
8	8	hcDRQN	Allo N	0
0	0	hcDRQN	Allo S	0
0	1	hcDRQN	Allo S	0
0	2	hcDRQN	Allo S	0
0	3	hcDRQN	Allo S	0
0	4	hcDRQN	Allo S	0
0	5	hcDRQN	Allo S	0
0	6	hcDRQN	Allo S	0
0	7	hcDRQN	Allo S	0
0	8	hcDRQN	Allo S	0
1	0	hcDRQN	Allo S	0
1	1	hcDRQN	Allo S	0
1	2	hcDRQN	Allo S	0
1	3	hcDRQN	Allo S	0
1	4	hcDRQN	Allo S	0
1	5	hcDRQN	Allo S	0
1	6	hcDRQN	Allo S	0
1	7	hcDRQN	Allo S	0
1	8	hcDRQN	Allo S	0
2	0	hcDRQN	Allo S	0
2	1	hcDRQN	Allo S	0
2	2	hcDRQN	Allo S	0
2	3	hcDRQN	Allo S	0
2	4	hcDRQN	Allo S	0
2	5	hcDRQN	Allo S	0
2	6	hcDRQN	Allo S	0
2	7	hcDRQN	Allo S	0
2	8	hcDRQN	Allo S	0
3	0	hcDRQN	Allo S	0
3	1	hcDRQN	Allo S	0
3	2	hcDRQN	Allo S	0
3	3	hcDRQN	Allo S	0
3	4	hcDRQN	Allo S	0
3	5	hcDRQN	Allo S	0
3	6	hcDRQN	Allo S	0
3	7	hcDRQN	Allo S	0
3	8	hcDRQN	Allo S	0
4	0	hcDRQN	Allo S	0
4	1	hcDRQN	Allo S	0
4	2	hcDRQN	Allo S	0
4	3	hcDRQN	Allo S	0
4	4	hcDRQN	Allo S	0.568653
4	5	hcDRQN	Allo S	0.311114
4	6	hcDRQN	Allo S	0.308799
4	7	hcDRQN	Allo S	0.999821
4	8	hcDRQN	Allo S	0
5	0	hcDRQN	Allo S	0
5	1	hcDRQN	Allo S	0
5	2	hcDRQN	Allo S	0
5	3	hcDRQN	Allo S	0
5	4	hcDRQN	Allo S	0.315567
5	5	hcDRQN	Allo S	0
5	6	hcDRQN	Allo S	0
5	7	hcDRQN	Allo S	0
5	8	hcDRQN	Allo S	0
6	0	hcDRQN	Allo S	0
6	1	hcDRQN	Allo S	0
6	2	hcDRQN	Allo S	0
6	3	hcDRQN	Allo S	0
6	4	hcDRQN	Allo S	0.287083
6	5	hcDRQN	Allo S	0
6	6	hcDRQN	Allo S	0
6	7	hcDRQN	Allo S	0
6	8	hcDRQN	Allo S	0
7	0	hcDRQN	Allo S	0
7	1	hcDRQN	Allo S	0
7	2	hcDRQN	Allo S	0
7	3	hcDRQN	Allo S	0
7	4	hcDRQN	Allo S	0.0423265
7	5	hcDRQN	Allo S	0
7	6	hcDRQN	Allo S	0
7	7	hcDRQN	Allo S	0
7	8	hcDRQN	Allo S	0
8	0	hcDRQN	Allo S	0
8	1	hcDRQN	Allo S	0
8	2	hcDRQN	Allo S	0
8	3	hcDRQN	Allo S	0
8	4	hcDRQN	Allo S	0
8	5	hcDRQN	Allo S	0
8	6	hcDRQN	Allo S	0
8	7	hcDRQN	Allo S	0
8	8	hcDRQN	Allo S	0
0	0	hcDRQN	Ego N	0
0	1	hcDRQN	Ego N	0
0	2	hcDRQN	Ego N	0
0	3	hcDRQN	Ego N	0
0	4	hcDRQN	Ego N	0
0	5	hcDRQN	Ego N	0
0	6	hcDRQN	Ego N	0
0	7	hcDRQN	Ego N	0
0	8	hcDRQN	Ego N	0
1	0	hcDRQN	Ego N	0
1	1	hcDRQN	Ego N	0
1	2	hcDRQN	Ego N	0
1	3	hcDRQN	Ego N	0
1	4	hcDRQN	Ego N	0.0371431
1	5	hcDRQN	Ego N	0
1	6	hcDRQN	Ego N	0
1	7	hcDRQN	Ego N	0
1	8	hcDRQN	Ego N	0
2	0	hcDRQN	Ego N	0
2	1	hcDRQN	Ego N	0
2	2	hcDRQN	Ego N	0
2	3	hcDRQN	Ego N	0
2	4	hcDRQN	Ego N	0.300631
2	5	hcDRQN	Ego N	0
2	6	hcDRQN	Ego N	0
2	7	hcDRQN	Ego N	0
2	8	hcDRQN	Ego N	0
3	0	hcDRQN	Ego N	0
3	1	hcDRQN	Ego N	0
3	2	hcDRQN	Ego N	0
3	3	hcDRQN	Ego N	0
3	4	hcDRQN	Ego N	0.317075
3	5	hcDRQN	Ego N	0
3	6	hcDRQN	Ego N	0
3	7	hcDRQN	Ego N	0
3	8	hcDRQN	Ego N	0
4	0	hcDRQN	Ego N	0
4	1	hcDRQN	Ego N	0.998098
4	2	hcDRQN	Ego N	0.360428
4	3	hcDRQN	Ego N	0.319602
4	4	hcDRQN	Ego N	0.638476
4	5	hcDRQN	Ego N	0
4	6	hcDRQN	Ego N	0
4	7	hcDRQN	Ego N	0
4	8	hcDRQN	Ego N	0
5	0	hcDRQN	Ego N	0
5	1	hcDRQN	Ego N	0
5	2	hcDRQN	Ego N	0
5	3	hcDRQN	Ego N	0
5	4	hcDRQN	Ego N	0
5	5	hcDRQN	Ego N	0
5	6	hcDRQN	Ego N	0
5	7	hcDRQN	Ego N	0
5	8	hcDRQN	Ego N	0
6	0	hcDRQN	Ego N	0
6	1	hcDRQN	Ego N	0
6	2	hcDRQN	Ego N	0
6	3	hcDRQN	Ego N	0
6	4	hcDRQN	Ego N	0
6	5	hcDRQN	Ego N	0
6	6	hcDRQN	Ego N	0
6	7	hcDRQN	Ego N	0
6	8	hcDRQN	Ego N	0
7	0	hcDRQN	Ego N	0
7	1	hcDRQN	Ego N	0
7	2	hcDRQN	Ego N	0
7	3	hcDRQN	Ego N	0
7	4	hcDRQN	Ego N	0
7	5	hcDRQN	Ego N	0
7	6	hcDRQN	Ego N	0
7	7	hcDRQN	Ego N	0
7	8	hcDRQN	Ego N	0
8	0	hcDRQN	Ego N	0
8	1	hcDRQN	Ego N	0
8	2	hcDRQN	Ego N	0
8	3	hcDRQN	Ego N	0
8	4	hcDRQN	Ego N	0
8	5	hcDRQN	Ego N	0
8	6	hcDRQN	Ego N	0
8	7	hcDRQN	Ego N	0
8	8	hcDRQN	Ego N	0
0	0	hcDRQN	Ego S	0
0	1	hcDRQN	Ego S	0
0	2	hcDRQN	Ego S	0
0	3	hcDRQN	Ego S	0
0	4	hcDRQN	Ego S	0
0	5	hcDRQN	Ego S	0
0	6	hcDRQN	Ego S	0
0	7	hcDRQN	Ego S	0
0	8	hcDRQN	Ego S	0
1	0	hcDRQN	Ego S	0
1	1	hcDRQN	Ego S	0
1	2	hcDRQN	Ego S	0
1	3	hcDRQN	Ego S	0
1	4	hcDRQN	Ego S	0
1	5	hcDRQN	Ego S	0
1	6	hcDRQN	Ego S	0
1	7	hcDRQN	Ego S	0
1	8	hcDRQN	Ego S	0
2	0	hcDRQN	Ego S	0
2	1	hcDRQN	Ego S	0
2	2	hcDRQN	Ego S	0
2	3	hcDRQN	Ego S	0
2	4	hcDRQN	Ego S	0
2	5	hcDRQN	Ego S	0
2	6	hcDRQN	Ego S	0
2	7	hcDRQN	Ego S	0
2	8	hcDRQN	Ego S	0
3	0	hcDRQN	Ego S	0
3	1	hcDRQN	Ego S	0
3	2	hcDRQN	Ego S	0
3	3	hcDRQN	Ego S	0
3	4	hcDRQN	Ego S	0
3	5	hcDRQN	Ego S	0
3	6	hcDRQN	Ego S	0
3	7	hcDRQN	Ego S	0
3	8	hcDRQN	Ego S	0
4	0	hcDRQN	Ego S	0
4	1	hcDRQN	Ego S	0
4	2	hcDRQN	Ego S	0
4	3	hcDRQN	Ego S	0
4	4	hcDRQN	Ego S	0.604016
4	5	hcDRQN	Ego S	0.297826
4	6	hcDRQN	Ego S	0.312096
4	7	hcDRQN	Ego S	0.998912
4	8	hcDRQN	Ego S	0
5	0	hcDRQN	Ego S	0
5	1	hcDRQN	Ego S	0
5	2	hcDRQN	Ego S	0
5	3	hcDRQN	Ego S	0
5	4	hcDRQN	Ego S	0.322269
5	5	hcDRQN	Ego S	0
5	6	hcDRQN	Ego S	0
5	7	hcDRQN	Ego S	0
5	8	hcDRQN	Ego S	0
6	0	hcDRQN	Ego S	0
6	1	hcDRQN	Ego S	0
6	2	hcDRQN	Ego S	0
6	3	hcDRQN	Ego S	0
6	4	hcDRQN	Ego S	0.28182
6	5	hcDRQN	Ego S	0
6	6	hcDRQN	Ego S	0
6	7	hcDRQN	Ego S	0
6	8	hcDRQN	Ego S	0
7	0	hcDRQN	Ego S	0
7	1	hcDRQN	Ego S	0
7	2	hcDRQN	Ego S	0
7	3	hcDRQN	Ego S	0
7	4	hcDRQN	Ego S	0.0659517
7	5	hcDRQN	Ego S	0
7	6	hcDRQN	Ego S	0
7	7	hcDRQN	Ego S	0
7	8	hcDRQN	Ego S	0
8	0	hcDRQN	Ego S	0
8	1	hcDRQN	Ego S	0
8	2	hcDRQN	Ego S	0
8	3	hcDRQN	Ego S	0
8	4	hcDRQN	Ego S	0
8	5	hcDRQN	Ego S	0
8	6	hcDRQN	Ego S	0
8	7	hcDRQN	Ego S	0
8	8	hcDRQN	Ego S	0
0	0	hcDQN	Allo N	0
0	1	hcDQN	Allo N	0
0	2	hcDQN	Allo N	0
0	3	hcDQN	Allo N	0
0	4	hcDQN	Allo N	0
0	5	hcDQN	Allo N	0
0	6	hcDQN	Allo N	0
0	7	hcDQN	Allo N	0
0	8	hcDQN	Allo N	0
1	0	hcDQN	Allo N	0
1	1	hcDQN	Allo N	0
1	2	hcDQN	Allo N	0
1	3	hcDQN	Allo N	0
1	4	hcDQN	Allo N	0.27257
1	5	hcDQN	Allo N	0
1	6	hcDQN	Allo N	0
1	7	hcDQN	Allo N	0
1	8	hcDQN	Allo N	0
2	0	hcDQN	Allo N	0
2	1	hcDQN	Allo N	0
2	2	hcDQN	Allo N	0
2	3	hcDQN	Allo N	0
2	4	hcDQN	Allo N	0.481905
2	5	hcDQN	Allo N	0
2	6	hcDQN	Allo N	0
2	7	hcDQN	Allo N	0
2	8	hcDQN	Allo N	0
3	0	hcDQN	Allo N	0
3	1	hcDQN	Allo N	0
3	2	hcDQN	Allo N	0
3	3	hcDQN	Allo N	0
3	4	hcDQN	Allo N	0.441249
3	5	hcDQN	Allo N	0
3	6	hcDQN	Allo N	0
3	7	hcDQN	Allo N	0
3	8	hcDQN	Allo N	0
4	0	hcDQN	Allo N	0
4	1	hcDQN	Allo N	0.896928
4	2	hcDQN	Allo N	0.778805
4	3	hcDQN	Allo N	0.430209
4	4	hcDQN	Allo N	0.859973
4	5	hcDQN	Allo N	0
4	6	hcDQN	Allo N	0
4	7	hcDQN	Allo N	0
4	8	hcDQN	Allo N	0
5	0	hcDQN	Allo N	0
5	1	hcDQN	Allo N	0
5	2	hcDQN	Allo N	0
5	3	hcDQN	Allo N	0
5	4	hcDQN	Allo N	0
5	5	hcDQN	Allo N	0
5	6	hcDQN	Allo N	0
5	7	hcDQN	Allo N	0
5	8	hcDQN	Allo N	0
6	0	hcDQN	Allo N	0
6	1	hcDQN	Allo N	0
6	2	hcDQN	Allo N	0
6	3	hcDQN	Allo N	0
6	4	hcDQN	Allo N	0
6	5	hcDQN	Allo N	0
6	6	hcDQN	Allo N	0
6	7	hcDQN	Allo N	0
6	8	hcDQN	Allo N	0
7	0	hcDQN	Allo N	0
7	1	hcDQN	Allo N	0
7	2	hcDQN	Allo N	0
7	3	hcDQN	Allo N	0
7	4	hcDQN	Allo N	0
7	5	hcDQN	Allo N	0
7	6	hcDQN	Allo N	0
7	7	hcDQN	Allo N	0
7	8	hcDQN	Allo N	0
8	0	hcDQN	Allo N	0
8	1	hcDQN	Allo N	0
8	2	hcDQN	Allo N	0
8	3	hcDQN	Allo N	0
8	4	hcDQN	Allo N	0
8	5	hcDQN	Allo N	0
8	6	hcDQN	Allo N	0
8	7	hcDQN	Allo N	0
8	8	hcDQN	Allo N	0
0	0	hcDQN	Allo S	0
0	1	hcDQN	Allo S	0
0	2	hcDQN	Allo S	0
0	3	hcDQN	Allo S	0
0	4	hcDQN	Allo S	0
0	5	hcDQN	Allo S	0
0	6	hcDQN	Allo S	0
0	7	hcDQN	Allo S	0
0	8	hcDQN	Allo S	0
1	0	hcDQN	Allo S	0
1	1	hcDQN	Allo S	0
1	2	hcDQN	Allo S	0
1	3	hcDQN	Allo S	0
1	4	hcDQN	Allo S	0
1	5	hcDQN	Allo S	0
1	6	hcDQN	Allo S	0
1	7	hcDQN	Allo S	0
1	8	hcDQN	Allo S	0
2	0	hcDQN	Allo S	0
2	1	hcDQN	Allo S	0
2	2	hcDQN	Allo S	0
2	3	hcDQN	Allo S	0
2	4	hcDQN	Allo S	0
2	5	hcDQN	Allo S	0
2	6	hcDQN	Allo S	0
2	7	hcDQN	Allo S	0
2	8	hcDQN	Allo S	0
3	0	hcDQN	Allo S	0
3	1	hcDQN	Allo S	0
3	2	hcDQN	Allo S	0
3	3	hcDQN	Allo S	0
3	4	hcDQN	Allo S	0
3	5	hcDQN	Allo S	0
3	6	hcDQN	Allo S	0
3	7	hcDQN	Allo S	0
3	8	hcDQN	Allo S	0
4	0	hcDQN	Allo S	0
4	1	hcDQN	Allo S	0
4	2	hcDQN	Allo S	0
4	3	hcDQN	Allo S	0
4	4	hcDQN	Allo S	0.807154
4	5	hcDQN	Allo S	0.410813
4	6	hcDQN	Allo S	0.721977
4	7	hcDQN	Allo S	0.933132
4	8	hcDQN	Allo S	0
5	0	hcDQN	Allo S	0
5	1	hcDQN	Allo S	0
5	2	hcDQN	Allo S	0
5	3	hcDQN	Allo S	0
5	4	hcDQN	Allo S	0.443402
5	5	hcDQN	Allo S	0
5	6	hcDQN	Allo S	0
5	7	hcDQN	Allo S	0
5	8	hcDQN	Allo S	0
6	0	hcDQN	Allo S	0
6	1	hcDQN	Allo S	0
6	2	hcDQN	Allo S	0
6	3	hcDQN	Allo S	0
6	4	hcDQN	Allo S	0.448183
6	5	hcDQN	Allo S	0
6	6	hcDQN	Allo S	0
6	7	hcDQN	Allo S	0
6	8	hcDQN	Allo S	0
7	0	hcDQN	Allo S	0
7	1	hcDQN	Allo S	0
7	2	hcDQN	Allo S	0
7	3	hcDQN	Allo S	0
7	4	hcDQN	Allo S	0.292564
7	5	hcDQN	Allo S	0
7	6	hcDQN	Allo S	0
7	7	hcDQN	Allo S	0
7	8	hcDQN	Allo S	0
8	0	hcDQN	Allo S	0
8	1	hcDQN	Allo S	0
8	2	hcDQN	Allo S	0
8	3	hcDQN	Allo S	0
8	4	hcDQN	Allo S	0
8	5	hcDQN	Allo S	0
8	6	hcDQN	Allo S	0
8	7	hcDQN	Allo S	0
8	8	hcDQN	Allo S	0
0	0	hcDQN	Ego N	0
0	1	hcDQN	Ego N	0
0	2	hcDQN	Ego N	0
0	3	hcDQN	Ego N	0
0	4	hcDQN	Ego N	0
0	5	hcDQN	Ego N	0
0	6	hcDQN	Ego N	0
0	7	hcDQN	Ego N	0
0	8	hcDQN	Ego N	0
1	0	hcDQN	Ego N	0
1	1	hcDQN	Ego N	0
1	2	hcDQN	Ego N	0
1	3	hcDQN	Ego N	0
1	4	hcDQN	Ego N	0.059652
1	5	hcDQN	Ego N	0
1	6	hcDQN	Ego N	0
1	7	hcDQN	Ego N	0
1	8	hcDQN	Ego N	0
2	0	hcDQN	Ego N	0
2	1	hcDQN	Ego N	0
2	2	hcDQN	Ego N	0
2	3	hcDQN	Ego N	0
2	4	hcDQN	Ego N	0.383081
2	5	hcDQN	Ego N	0
2	6	hcDQN	Ego N	0
2	7	hcDQN	Ego N	0
2	8	hcDQN	Ego N	0
3	0	hcDQN	Ego N	0
3	1	hcDQN	Ego N	0
3	2	hcDQN	Ego N	0
3	3	hcDQN	Ego N	0
3	4	hcDQN	Ego N	0.377356
3	5	hcDQN	Ego N	0
3	6	hcDQN	Ego N	0
3	7	hcDQN	Ego N	0
3	8	hcDQN	Ego N	0
4	0	hcDQN	Ego N	0
4	1	hcDQN	Ego N	0.970428
4	2	hcDQN	Ego N	0.646026
4	3	hcDQN	Ego N	0.338511
4	4	hcDQN	Ego N	0.742569
4	5	hcDQN	Ego N	0
4	6	hcDQN	Ego N	0
4	7	hcDQN	Ego N	0
4	8	hcDQN	Ego N	0
5	0	hcDQN	Ego N	0
5	1	hcDQN	Ego N	0
5	2	hcDQN	Ego N	0
5	3	hcDQN	Ego N	0
5	4	hcDQN	Ego N	0
5	5	hcDQN	Ego N	0
5	6	hcDQN	Ego N	0
5	7	hcDQN	Ego N	0
5	8	hcDQN	Ego N	0
6	0	hcDQN	Ego N	0
6	1	hcDQN	Ego N	0
6	2	hcDQN	Ego N	0
6	3	hcDQN	Ego N	0
6	4	hcDQN	Ego N	0
6	5	hcDQN	Ego N	0
6	6	hcDQN	Ego N	0
6	7	hcDQN	Ego N	0
6	8	hcDQN	Ego N	0
7	0	hcDQN	Ego N	0
7	1	hcDQN	Ego N	0
7	2	hcDQN	Ego N	0
7	3	hcDQN	Ego N	0
7	4	hcDQN	Ego N	0
7	5	hcDQN	Ego N	0
7	6	hcDQN	Ego N	0
7	7	hcDQN	Ego N	0
7	8	hcDQN	Ego N	0
8	0	hcDQN	Ego N	0
8	1	hcDQN	Ego N	0
8	2	hcDQN	Ego N	0
8	3	hcDQN	Ego N	0
8	4	hcDQN	Ego N	0
8	5	hcDQN	Ego N	0
8	6	hcDQN	Ego N	0
8	7	hcDQN	Ego N	0
8	8	hcDQN	Ego N	0
0	0	hcDQN	Ego S	0
0	1	hcDQN	Ego S	0
0	2	hcDQN	Ego S	0
0	3	hcDQN	Ego S	0
0	4	hcDQN	Ego S	0
0	5	hcDQN	Ego S	0
0	6	hcDQN	Ego S	0
0	7	hcDQN	Ego S	0
0	8	hcDQN	Ego S	0
1	0	hcDQN	Ego S	0
1	1	hcDQN	Ego S	0
1	2	hcDQN	Ego S	0
1	3	hcDQN	Ego S	0
1	4	hcDQN	Ego S	0
1	5	hcDQN	Ego S	0
1	6	hcDQN	Ego S	0
1	7	hcDQN	Ego S	0
1	8	hcDQN	Ego S	0
2	0	hcDQN	Ego S	0
2	1	hcDQN	Ego S	0
2	2	hcDQN	Ego S	0
2	3	hcDQN	Ego S	0
2	4	hcDQN	Ego S	0
2	5	hcDQN	Ego S	0
2	6	hcDQN	Ego S	0
2	7	hcDQN	Ego S	0
2	8	hcDQN	Ego S	0
3	0	hcDQN	Ego S	0
3	1	hcDQN	Ego S	0
3	2	hcDQN	Ego S	0
3	3	hcDQN	Ego S	0
3	4	hcDQN	Ego S	0
3	5	hcDQN	Ego S	0
3	6	hcDQN	Ego S	0
3	7	hcDQN	Ego S	0
3	8	hcDQN	Ego S	0
4	0	hcDQN	Ego S	0
4	1	hcDQN	Ego S	0
4	2	hcDQN	Ego S	0
4	3	hcDQN	Ego S	0
4	4	hcDQN	Ego S	0.770994
4	5	hcDQN	Ego S	0.36557
4	6	hcDQN	Ego S	0.616371
4	7	hcDQN	Ego S	0.958251
4	8	hcDQN	Ego S	0
5	0	hcDQN	Ego S	0
5	1	hcDQN	Ego S	0
5	2	hcDQN	Ego S	0
5	3	hcDQN	Ego S	0
5	4	hcDQN	Ego S	0.354461
5	5	hcDQN	Ego S	0
5	6	hcDQN	Ego S	0
5	7	hcDQN	Ego S	0
5	8	hcDQN	Ego S	0
6	0	hcDQN	Ego S	0
6	1	hcDQN	Ego S	0
6	2	hcDQN	Ego S	0
6	3	hcDQN	Ego S	0
6	4	hcDQN	Ego S	0.370598
6	5	hcDQN	Ego S	0
6	6	hcDQN	Ego S	0
6	7	hcDQN	Ego S	0
6	8	hcDQN	Ego S	0
7	0	hcDQN	Ego S	0
7	1	hcDQN	Ego S	0
7	2	hcDQN	Ego S	0
7	3	hcDQN	Ego S	0
7	4	hcDQN	Ego S	0.0682341
7	5	hcDQN	Ego S	0
7	6	hcDQN	Ego S	0
7	7	hcDQN	Ego S	0
7	8	hcDQN	Ego S	0
8	0	hcDQN	Ego S	0
8	1	hcDQN	Ego S	0
8	2	hcDQN	Ego S	0
8	3	hcDQN	Ego S	0
8	4	hcDQN	Ego S	0
8	5	hcDQN	Ego S	0
8	6	hcDQN	Ego S	0
8	7	hcDQN	Ego S	0
8	8	hcDQN	Ego S	0

## Sheet: b
condition	source	state	mean	sem
Allo N	Animal	1	0.000611766	0.000433414
Allo N	Animal	2	0.199701	0.0490701
Allo N	Animal	3	0.217421	0.0584499
Allo N	Animal	4	0.36917	0.06956
Allo N	Animal	5	0.220676	0.0647793
Allo N	Animal	6	0.186089	0.0479121
Allo N	Animal	7	0.9999	1.75653e-10
Allo S	Animal	1	0	0
Allo S	Animal	2	0.16507	0.048788
Allo S	Animal	3	0.329249	0.0826291
Allo S	Animal	4	0.277482	0.100086
Allo S	Animal	5	0.193038	0.0532685
Allo S	Animal	6	0.180401	0.039673
Allo S	Animal	7	0.9999	1.72064e-10
Ego N	Animal	1	0.00529618	0.00489254
Ego N	Animal	2	0.161655	0.0274535
Ego N	Animal	3	0.213369	0.0501974
Ego N	Animal	4	0.181955	0.0390925
Ego N	Animal	5	0.271359	0.0624917
Ego N	Animal	6	0.205754	0.0423349
Ego N	Animal	7	0.9999	3.74207e-10
Ego S	Animal	1	0.0283854	0.0283854
Ego S	Animal	2	0.221918	0.124749
Ego S	Animal	3	0.313786	0.0697259
Ego S	Animal	4	0.203631	0.0388813
Ego S	Animal	5	0.160944	0.0322019
Ego S	Animal	6	0.139136	0.0304662
Ego S	Animal	7	0.9999	3.59834e-10
Allo N	hcDRQN	1	0.0414816	0.00179807
Allo N	hcDRQN	2	0.349784	0.0133598
Allo N	hcDRQN	3	0.313121	0.0115048
Allo N	hcDRQN	4	0.62136	0.02918
Allo N	hcDRQN	5	0.290766	0.0113642
Allo N	hcDRQN	6	0.312772	0.0123397
Allo N	hcDRQN	7	0.999854	4.62734e-06
Allo S	hcDRQN	1	0.0423265	0.00179559
Allo S	hcDRQN	2	0.287083	0.013805
Allo S	hcDRQN	3	0.315567	0.0130379
Allo S	hcDRQN	4	0.568653	0.023433
Allo S	hcDRQN	5	0.311114	0.014256
Allo S	hcDRQN	6	0.308799	0.011772
Allo S	hcDRQN	7	0.999821	6.15841e-06
Ego N	hcDRQN	1	0.0372489	0.00144915
Ego N	hcDRQN	2	0.301428	0.0133368
Ego N	hcDRQN	3	0.317958	0.012714
Ego N	hcDRQN	4	0.640408	0.0231832
Ego N	hcDRQN	5	0.320494	0.0125987
Ego N	hcDRQN	6	0.361253	0.0159598
Ego N	hcDRQN	7	0.99986	3.65609e-06
Ego S	hcDRQN	1	0.0660635	0.00247472
Ego S	hcDRQN	2	0.28205	0.00976308
Ego S	hcDRQN	3	0.322749	0.0124835
Ego S	hcDRQN	4	0.605012	0.0243117
Ego S	hcDRQN	5	0.298122	0.0122838
Ego S	hcDRQN	6	0.312633	0.0110061
Ego S	hcDRQN	7	0.99986	3.55872e-06
Allo N	hcDQN	1	0.310262	0.0150895
Allo N	hcDQN	2	0.54874	0.0244302
Allo N	hcDQN	3	0.502112	0.0214642
Allo N	hcDQN	4	0.983051	0.0380709
Allo N	hcDQN	5	0.488453	0.019425
Allo N	hcDQN	6	0.890584	0.0345701
Allo N	hcDQN	7	0.999852	4.57318e-06
Allo S	hcDQN	1	0.32074	0.0128594
Allo S	hcDQN	2	0.490462	0.0184526
Allo S	hcDQN	3	0.487226	0.0203079
Allo S	hcDQN	4	0.887674	0.0364874
Allo S	hcDQN	5	0.451316	0.0193367
Allo S	hcDQN	6	0.799543	0.0384921
Allo S	hcDQN	7	0.999856	4.47382e-06
Ego N	hcDQN	1	0.0624068	0.00281386
Ego N	hcDQN	2	0.402007	0.0188713
Ego N	hcDQN	3	0.393212	0.0132273
Ego N	hcDQN	4	0.781178	0.035556
Ego N	hcDQN	5	0.352208	0.0140161
Ego N	hcDQN	6	0.67759	0.0308749
Ego N	hcDQN	7	0.999857	4.18682e-06
Ego S	hcDQN	1	0.0729669	0.00344776
Ego S	hcDQN	2	0.393908	0.018278
Ego S	hcDQN	3	0.376841	0.0162799
Ego S	hcDQN	4	0.825559	0.0383862
Ego S	hcDQN	5	0.388503	0.0192453
Ego S	hcDQN	6	0.657686	0.0301677
Ego S	hcDQN	7	0.999824	5.77315e-06

## Sheet: c
condition	model	mean	sem
Allo N	hcDRQN	0.0269737	0.00510174
Allo S	hcDRQN	0.0276507	0.00352294
Ego N	hcDRQN	0.047372	0.00488352
Ego S	hcDRQN	0.0385771	0.00422335
Overall	hcDRQN	0.0351434	0.00207666
Allo N	hcDQN	0.20781	0.0178189
Allo S	hcDQN	0.179606	0.0182056
Ego N	hcDQN	0.118043	0.0155248
Ego S	hcDQN	0.1297	0.0154721
Overall	hcDQN	0.15879	0.00835035
Allo N	hcDRQN (full)	0.0234944	0.00611535
Allo S	hcDRQN (full)	0.0273144	0.00317319
Ego N	hcDRQN (full)	0.0527657	0.00771864
Ego S	hcDRQN (full)	0.0369471	0.00474678
Overall	hcDRQN (full)	0.0351304	0.0030697
Allo N	hcDQN (full)	0.148226	0.0129079
Allo S	hcDQN (full)	0.0899239	0.0129799
Ego N	hcDQN (full)	0.112387	0.0132775
Ego S	hcDQN (full)	0.0926662	0.00787638
Overall	hcDQN (full)	0.124128	0.0045282
condition	model	variant	seed_id	value
Allo N	hcDRQN	normal	0	0.0228756
Allo N	hcDRQN	normal	1	0.016337
Allo N	hcDRQN	normal	2	0.00757306
Allo N	hcDRQN	normal	3	0.0390809
Allo N	hcDRQN	normal	4	0.0334301
Allo N	hcDRQN	normal	5	0.0247437
Allo N	hcDRQN	normal	6	0.00558893
Allo N	hcDRQN	normal	7	0.0177309
Allo N	hcDRQN	normal	8	0.0181506
Allo N	hcDRQN	normal	9	0.0192945
Allo N	hcDRQN	normal	10	0.0115821
Allo N	hcDRQN	normal	11	0.0140807
Allo N	hcDRQN	normal	12	0.126121
Allo N	hcDRQN	normal	13	0.0161603
Allo N	hcDRQN	normal	14	0.0367888
Allo N	hcDRQN	normal	15	0.0273423
Allo N	hcDRQN	normal	16	0.00968328
Allo N	hcDRQN	normal	17	0.00162908
Allo N	hcDRQN	normal	18	0.00588889
Allo N	hcDRQN	normal	19	0.0152768
Allo N	hcDRQN	normal	20	0.00933021
Allo N	hcDRQN	normal	21	0.00856156
Allo N	hcDRQN	normal	22	0.0237644
Allo N	hcDRQN	normal	23	0.00233065
Allo N	hcDRQN	normal	24	0.0127415
Allo N	hcDRQN	normal	25	0.00787551
Allo N	hcDRQN	normal	26	0.00895029
Allo N	hcDRQN	normal	27	0.201665
Allo N	hcDRQN	normal	28	0.128286
Allo N	hcDRQN	normal	29	0.0137612
Allo N	hcDRQN	normal	30	0.0198929
Allo N	hcDRQN	normal	31	0.0121113
Allo N	hcDRQN	normal	32	0.00710821
Allo N	hcDRQN	normal	33	0.00974425
Allo N	hcDRQN	normal	34	0.0168567
Allo N	hcDRQN	normal	35	0.0737119
Allo N	hcDRQN	normal	36	0.00536618
Allo N	hcDRQN	normal	37	0.0431106
Allo N	hcDRQN	normal	38	0.0307925
Allo N	hcDRQN	normal	39	0.0117957
Allo N	hcDRQN	normal	40	0.0310231
Allo N	hcDRQN	normal	41	0.0266521
Allo N	hcDRQN	normal	42	0.0341398
Allo N	hcDRQN	normal	43	0.00896321
Allo N	hcDRQN	normal	44	0.046237
Allo N	hcDRQN	normal	45	0.00163682
Allo N	hcDRQN	normal	46	0.0452802
Allo N	hcDRQN	normal	47	0.0344111
Allo N	hcDRQN	normal	48	0.00124758
Allo N	hcDRQN	normal	49	0.00197982
Allo N	hcDQN	normal	0	0.245158
Allo N	hcDQN	normal	1	0.136748
Allo N	hcDQN	normal	2	0.16472
Allo N	hcDQN	normal	3	0.25808
Allo N	hcDQN	normal	4	0.115116
Allo N	hcDQN	normal	5	0.289528
Allo N	hcDQN	normal	6	0.39409
Allo N	hcDQN	normal	7	0.021172
Allo N	hcDQN	normal	8	0.057888
Allo N	hcDQN	normal	9	0.0866284
Allo N	hcDQN	normal	10	0.270786
Allo N	hcDQN	normal	11	0.403975
Allo N	hcDQN	normal	12	0.13364
Allo N	hcDQN	normal	13	0.0679711
Allo N	hcDQN	normal	14	0.175236
Allo N	hcDQN	normal	15	0.411513
Allo N	hcDQN	normal	16	0.22614
Allo N	hcDQN	normal	17	0.183866
Allo N	hcDQN	normal	18	0.207194
Allo N	hcDQN	normal	19	0.0561517
Allo N	hcDQN	normal	20	0.242383
Allo N	hcDQN	normal	21	0.142747
Allo N	hcDQN	normal	22	0.674199
Allo N	hcDQN	normal	23	0.110925
Allo N	hcDQN	normal	24	0.0895426
Allo N	hcDQN	normal	25	0.322827
Allo N	hcDQN	normal	26	0.154002
Allo N	hcDQN	normal	27	0.136239
Allo N	hcDQN	normal	28	0.171206
Allo N	hcDQN	normal	29	0.310691
Allo N	hcDQN	normal	30	0.333796
Allo N	hcDQN	normal	31	0.200151
Allo N	hcDQN	normal	32	0.218261
Allo N	hcDQN	normal	33	0.144581
Allo N	hcDQN	normal	34	0.191745
Allo N	hcDQN	normal	35	0.0905162
Allo N	hcDQN	normal	36	0.115319
Allo N	hcDQN	normal	37	0.276446
Allo N	hcDQN	normal	38	0.172238
Allo N	hcDQN	normal	39	0.25592
Allo N	hcDQN	normal	40	0.133578
Allo N	hcDQN	normal	41	0.104796
Allo N	hcDQN	normal	42	0.417551
Allo N	hcDQN	normal	43	0.325139
Allo N	hcDQN	normal	44	0.0935793
Allo N	hcDQN	normal	45	0.214181
Allo N	hcDQN	normal	46	0.22217
Allo N	hcDQN	normal	47	0.083705
Allo N	hcDQN	normal	48	0.45648
Allo N	hcDQN	normal	49	0.0799967
Allo S	hcDRQN	normal	0	0.0110477
Allo S	hcDRQN	normal	1	0.0664038
Allo S	hcDRQN	normal	2	0.0225676
Allo S	hcDRQN	normal	3	0.00770866
Allo S	hcDRQN	normal	4	0.0147316
Allo S	hcDRQN	normal	5	0.00531387
Allo S	hcDRQN	normal	6	0.0251212
Allo S	hcDRQN	normal	7	0.0284743
Allo S	hcDRQN	normal	8	0.0262783
Allo S	hcDRQN	normal	9	0.0049744
Allo S	hcDRQN	normal	10	0.0331108
Allo S	hcDRQN	normal	11	0.0553728
Allo S	hcDRQN	normal	12	0.0835745
Allo S	hcDRQN	normal	13	0.0194533
Allo S	hcDRQN	normal	14	0.0261931
Allo S	hcDRQN	normal	15	0.0022679
Allo S	hcDRQN	normal	16	0.0191459
Allo S	hcDRQN	normal	17	0.0180394
Allo S	hcDRQN	normal	18	0.0249865
Allo S	hcDRQN	normal	19	0.0455943
Allo S	hcDRQN	normal	20	0.035057
Allo S	hcDRQN	normal	21	0.00696875
Allo S	hcDRQN	normal	22	0.00995604
Allo S	hcDRQN	normal	23	0.0607356
Allo S	hcDRQN	normal	24	0.061354
Allo S	hcDRQN	normal	25	0.120777
Allo S	hcDRQN	normal	26	0.0105782
Allo S	hcDRQN	normal	27	0.0103938
Allo S	hcDRQN	normal	28	0.0245523
Allo S	hcDRQN	normal	29	0.00894705
Allo S	hcDRQN	normal	30	0.00629899
Allo S	hcDRQN	normal	31	0.0518744
Allo S	hcDRQN	normal	32	0.0582845
Allo S	hcDRQN	normal	33	0.0222487
Allo S	hcDRQN	normal	34	0.0062772
Allo S	hcDRQN	normal	35	0.0402935
Allo S	hcDRQN	normal	36	0.0178182
Allo S	hcDRQN	normal	37	0.0102184
Allo S	hcDRQN	normal	38	0.0156612
Allo S	hcDRQN	normal	39	0.0776461
Allo S	hcDRQN	normal	40	0.0103934
Allo S	hcDRQN	normal	41	0.0184202
Allo S	hcDRQN	normal	42	0.00901793
Allo S	hcDRQN	normal	43	0.0076084
Allo S	hcDRQN	normal	44	0.00965999
Allo S	hcDRQN	normal	45	0.0173731
Allo S	hcDRQN	normal	46	0.065484
Allo S	hcDRQN	normal	47	0.0112296
Allo S	hcDRQN	normal	48	0.0267974
Allo S	hcDRQN	normal	49	0.0102516
Allo S	hcDQN	normal	0	0.125942
Allo S	hcDQN	normal	1	0.104903
Allo S	hcDQN	normal	2	0.211284
Allo S	hcDQN	normal	3	0.0291076
Allo S	hcDQN	normal	4	0.0685334
Allo S	hcDQN	normal	5	0.0986814
Allo S	hcDQN	normal	6	0.166763
Allo S	hcDQN	normal	7	0.081525
Allo S	hcDQN	normal	8	0.057945
Allo S	hcDQN	normal	9	0.471558
Allo S	hcDQN	normal	10	0.0948654
Allo S	hcDQN	normal	11	0.40564
Allo S	hcDQN	normal	12	0.133978
Allo S	hcDQN	normal	13	0.100948
Allo S	hcDQN	normal	14	0.139691
Allo S	hcDQN	normal	15	0.221292
Allo S	hcDQN	normal	16	0.128322
Allo S	hcDQN	normal	17	0.201509
Allo S	hcDQN	normal	18	0.0987132
Allo S	hcDQN	normal	19	0.306583
Allo S	hcDQN	normal	20	0.153383
Allo S	hcDQN	normal	21	0.135521
Allo S	hcDQN	normal	22	0.0487577
Allo S	hcDQN	normal	23	0.0460946
Allo S	hcDQN	normal	24	0.0707988
Allo S	hcDQN	normal	25	0.470528
Allo S	hcDQN	normal	26	0.184466
Allo S	hcDQN	normal	27	0.257822
Allo S	hcDQN	normal	28	0.559342
Allo S	hcDQN	normal	29	0.11012
Allo S	hcDQN	normal	30	0.08596
Allo S	hcDQN	normal	31	0.211015
Allo S	hcDQN	normal	32	0.0840482
Allo S	hcDQN	normal	33	0.26803
Allo S	hcDQN	normal	34	0.347048
Allo S	hcDQN	normal	35	0.05413
Allo S	hcDQN	normal	36	0.152856
Allo S	hcDQN	normal	37	0.144661
Allo S	hcDQN	normal	38	0.0797654
Allo S	hcDQN	normal	39	0.432244
Allo S	hcDQN	normal	40	0.124119
Allo S	hcDQN	normal	41	0.136164
Allo S	hcDQN	normal	42	0.118943
Allo S	hcDQN	normal	43	0.116961
Allo S	hcDQN	normal	44	0.450427
Allo S	hcDQN	normal	45	0.140545
Allo S	hcDQN	normal	46	0.322296
Allo S	hcDQN	normal	47	0.0701921
Allo S	hcDQN	normal	48	0.191371
Allo S	hcDQN	normal	49	0.164907
Ego N	hcDRQN	normal	0	0.0885453
Ego N	hcDRQN	normal	1	0.0250774
Ego N	hcDRQN	normal	2	0.0488956
Ego N	hcDRQN	normal	3	0.0857398
Ego N	hcDRQN	normal	4	0.0273663
Ego N	hcDRQN	normal	5	0.0417033
Ego N	hcDRQN	normal	6	0.0701824
Ego N	hcDRQN	normal	7	0.0288965
Ego N	hcDRQN	normal	8	0.0128856
Ego N	hcDRQN	normal	9	0.0313308
Ego N	hcDRQN	normal	10	0.0586761
Ego N	hcDRQN	normal	11	0.0388346
Ego N	hcDRQN	normal	12	0.131223
Ego N	hcDRQN	normal	13	0.0176863
Ego N	hcDRQN	normal	14	0.0253108
Ego N	hcDRQN	normal	15	0.0204978
Ego N	hcDRQN	normal	16	0.0452397
Ego N	hcDRQN	normal	17	0.0313489
Ego N	hcDRQN	normal	18	0.161524
Ego N	hcDRQN	normal	19	0.0639062
Ego N	hcDRQN	normal	20	0.00946409
Ego N	hcDRQN	normal	21	0.0423642
Ego N	hcDRQN	normal	22	0.069567
Ego N	hcDRQN	normal	23	0.0545805
Ego N	hcDRQN	normal	24	0.0895525
Ego N	hcDRQN	normal	25	0.0106148
Ego N	hcDRQN	normal	26	0.085532
Ego N	hcDRQN	normal	27	0.00768468
Ego N	hcDRQN	normal	28	0.0228401
Ego N	hcDRQN	normal	29	0.0376559
Ego N	hcDRQN	normal	30	0.0332611
Ego N	hcDRQN	normal	31	0.0314249
Ego N	hcDRQN	normal	32	0.0441765
Ego N	hcDRQN	normal	33	0.0297038
Ego N	hcDRQN	normal	34	0.0195174
Ego N	hcDRQN	normal	35	0.0949367
Ego N	hcDRQN	normal	36	0.00906018
Ego N	hcDRQN	normal	37	0.0376189
Ego N	hcDRQN	normal	38	0.0303792
Ego N	hcDRQN	normal	39	0.0235261
Ego N	hcDRQN	normal	40	0.0102759
Ego N	hcDRQN	normal	41	0.0238
Ego N	hcDRQN	normal	42	0.0555901
Ego N	hcDRQN	normal	43	0.0778844
Ego N	hcDRQN	normal	44	0.140942
Ego N	hcDRQN	normal	45	0.047122
Ego N	hcDRQN	normal	46	0.0382512
Ego N	hcDRQN	normal	47	0.0373856
Ego N	hcDRQN	normal	48	0.0166575
Ego N	hcDRQN	normal	49	0.0823614
Ego N	hcDQN	normal	0	0.0418285
Ego N	hcDQN	normal	1	0.233688
Ego N	hcDQN	normal	2	0.109089
Ego N	hcDQN	normal	3	0.104516
Ego N	hcDQN	normal	4	0.041887
Ego N	hcDQN	normal	5	0.0492974
Ego N	hcDQN	normal	6	0.13044
Ego N	hcDQN	normal	7	0.0625883
Ego N	hcDQN	normal	8	0.0795011
Ego N	hcDQN	normal	9	0.0360387
Ego N	hcDQN	normal	10	0.105319
Ego N	hcDQN	normal	11	0.0734367
Ego N	hcDQN	normal	12	0.0751393
Ego N	hcDQN	normal	13	0.0495963
Ego N	hcDQN	normal	14	0.0991251
Ego N	hcDQN	normal	15	0.169747
Ego N	hcDQN	normal	16	0.0731534
Ego N	hcDQN	normal	17	0.22176
Ego N	hcDQN	normal	18	0.081712
Ego N	hcDQN	normal	19	0.0373409
Ego N	hcDQN	normal	20	0.119207
Ego N	hcDQN	normal	21	0.0534247
Ego N	hcDQN	normal	22	0.0439354
Ego N	hcDQN	normal	23	0.0848135
Ego N	hcDQN	normal	24	0.157327
Ego N	hcDQN	normal	25	0.0653668
Ego N	hcDQN	normal	26	0.0477252
Ego N	hcDQN	normal	27	0.212051
Ego N	hcDQN	normal	28	0.349124
Ego N	hcDQN	normal	29	0.0404796
Ego N	hcDQN	normal	30	0.0326342
Ego N	hcDQN	normal	31	0.101981
Ego N	hcDQN	normal	32	0.123289
Ego N	hcDQN	normal	33	0.175801
Ego N	hcDQN	normal	34	0.025566
Ego N	hcDQN	normal	35	0.0813831
Ego N	hcDQN	normal	36	0.0826953
Ego N	hcDQN	normal	37	0.147421
Ego N	hcDQN	normal	38	0.149395
Ego N	hcDQN	normal	39	0.110528
Ego N	hcDQN	normal	40	0.240699
Ego N	hcDQN	normal	41	0.696921
Ego N	hcDQN	normal	42	0.0430335
Ego N	hcDQN	normal	43	0.0613844
Ego N	hcDQN	normal	44	0.116328
Ego N	hcDQN	normal	45	0.31873
Ego N	hcDQN	normal	46	0.0824599
Ego N	hcDQN	normal	47	0.0639066
Ego N	hcDQN	normal	48	0.0857484
Ego N	hcDQN	normal	49	0.113603
Ego S	hcDRQN	normal	0	0.0102547
Ego S	hcDRQN	normal	1	0.0921085
Ego S	hcDRQN	normal	2	0.0428016
Ego S	hcDRQN	normal	3	0.0432261
Ego S	hcDRQN	normal	4	0.0275625
Ego S	hcDRQN	normal	5	0.0312114
Ego S	hcDRQN	normal	6	0.0428963
Ego S	hcDRQN	normal	7	0.0615806
Ego S	hcDRQN	normal	8	0.00882627
Ego S	hcDRQN	normal	9	0.137933
Ego S	hcDRQN	normal	10	0.035269
Ego S	hcDRQN	normal	11	0.0656316
Ego S	hcDRQN	normal	12	0.0100844
Ego S	hcDRQN	normal	13	0.0516016
Ego S	hcDRQN	normal	14	0.0776982
Ego S	hcDRQN	normal	15	0.00553954
Ego S	hcDRQN	normal	16	0.0244522
Ego S	hcDRQN	normal	17	0.0288783
Ego S	hcDRQN	normal	18	0.0296819
Ego S	hcDRQN	normal	19	0.0193593
Ego S	hcDRQN	normal	20	0.0416655
Ego S	hcDRQN	normal	21	0.0714714
Ego S	hcDRQN	normal	22	0.0187334
Ego S	hcDRQN	normal	23	0.037772
Ego S	hcDRQN	normal	24	0.0257141
Ego S	hcDRQN	normal	25	0.0260891
Ego S	hcDRQN	normal	26	0.108477
Ego S	hcDRQN	normal	27	0.0154187
Ego S	hcDRQN	normal	28	0.0341163
Ego S	hcDRQN	normal	29	0.0103377
Ego S	hcDRQN	normal	30	0.00376074
Ego S	hcDRQN	normal	31	0.0214672
Ego S	hcDRQN	normal	32	0.0120669
Ego S	hcDRQN	normal	33	0.0290869
Ego S	hcDRQN	normal	34	0.119076
Ego S	hcDRQN	normal	35	0.038155
Ego S	hcDRQN	normal	36	0.0150961
Ego S	hcDRQN	normal	37	0.0152648
Ego S	hcDRQN	normal	38	0.0731181
Ego S	hcDRQN	normal	39	0.0593431
Ego S	hcDRQN	normal	40	0.0258262
Ego S	hcDRQN	normal	41	0.0224407
Ego S	hcDRQN	normal	42	0.0261668
Ego S	hcDRQN	normal	43	0.0774764
Ego S	hcDRQN	normal	44	0.0140906
Ego S	hcDRQN	normal	45	0.0255872
Ego S	hcDRQN	normal	46	0.0356485
Ego S	hcDRQN	normal	47	0.0455494
Ego S	hcDRQN	normal	48	0.0161268
Ego S	hcDRQN	normal	49	0.0171171
Ego S	hcDQN	normal	0	0.163096
Ego S	hcDQN	normal	1	0.0555437
Ego S	hcDQN	normal	2	0.493971
Ego S	hcDQN	normal	3	0.253337
Ego S	hcDQN	normal	4	0.293063
Ego S	hcDQN	normal	5	0.043751
Ego S	hcDQN	normal	6	0.349948
Ego S	hcDQN	normal	7	0.0985125
Ego S	hcDQN	normal	8	0.0656049
Ego S	hcDQN	normal	9	0.0677201
Ego S	hcDQN	normal	10	0.109347
Ego S	hcDQN	normal	11	0.0650982
Ego S	hcDQN	normal	12	0.140352
Ego S	hcDQN	normal	13	0.0362455
Ego S	hcDQN	normal	14	0.101112
Ego S	hcDQN	normal	15	0.0900306
Ego S	hcDQN	normal	16	0.0529359
Ego S	hcDQN	normal	17	0.202718
Ego S	hcDQN	normal	18	0.0658226
Ego S	hcDQN	normal	19	0.0732149
Ego S	hcDQN	normal	20	0.412347
Ego S	hcDQN	normal	21	0.15732
Ego S	hcDQN	normal	22	0.104028
Ego S	hcDQN	normal	23	0.222795
Ego S	hcDQN	normal	24	0.0476778
Ego S	hcDQN	normal	25	0.0822101
Ego S	hcDQN	normal	26	0.111628
Ego S	hcDQN	normal	27	0.200586
Ego S	hcDQN	normal	28	0.249778
Ego S	hcDQN	normal	29	0.183451
Ego S	hcDQN	normal	30	0.0747726
Ego S	hcDQN	normal	31	0.106885
Ego S	hcDQN	normal	32	0.0746831
Ego S	hcDQN	normal	33	0.14647
Ego S	hcDQN	normal	34	0.439511
Ego S	hcDQN	normal	35	0.0644827
Ego S	hcDQN	normal	36	0.0600167
Ego S	hcDQN	normal	37	0.0281813
Ego S	hcDQN	normal	38	0.182544
Ego S	hcDQN	normal	39	0.0427421
Ego S	hcDQN	normal	40	0.0498087
Ego S	hcDQN	normal	41	0.0448203
Ego S	hcDQN	normal	42	0.0696616
Ego S	hcDQN	normal	43	0.0463602
Ego S	hcDQN	normal	44	0.0389906
Ego S	hcDQN	normal	45	0.0769214
Ego S	hcDQN	normal	46	0.168261
Ego S	hcDQN	normal	47	0.068342
Ego S	hcDQN	normal	48	0.058685
Ego S	hcDQN	normal	49	0.0496209
Overall	hcDRQN	normal	0	0.0331808
Overall	hcDRQN	normal	1	0.0499817
Overall	hcDRQN	normal	2	0.0304595
Overall	hcDRQN	normal	3	0.0439389
Overall	hcDRQN	normal	4	0.0257726
Overall	hcDRQN	normal	5	0.0257431
Overall	hcDRQN	normal	6	0.0359472
Overall	hcDRQN	normal	7	0.0341706
Overall	hcDRQN	normal	8	0.0165352
Overall	hcDRQN	normal	9	0.0483831
Overall	hcDRQN	normal	10	0.0346595
Overall	hcDRQN	normal	11	0.0434799
Overall	hcDRQN	normal	12	0.0877508
Overall	hcDRQN	normal	13	0.0262254
Overall	hcDRQN	normal	14	0.0414977
Overall	hcDRQN	normal	15	0.0139119
Overall	hcDRQN	normal	16	0.0246302
Overall	hcDRQN	normal	17	0.0199739
Overall	hcDRQN	normal	18	0.0555202
Overall	hcDRQN	normal	19	0.0360341
Overall	hcDRQN	normal	20	0.0238792
Overall	hcDRQN	normal	21	0.0323415
Overall	hcDRQN	normal	22	0.0305052
Overall	hcDRQN	normal	23	0.0388547
Overall	hcDRQN	normal	24	0.0473405
Overall	hcDRQN	normal	25	0.0413392
Overall	hcDRQN	normal	26	0.0533844
Overall	hcDRQN	normal	27	0.0587905
Overall	hcDRQN	normal	28	0.0524487
Overall	hcDRQN	normal	29	0.0176754
Overall	hcDRQN	normal	30	0.0158034
Overall	hcDRQN	normal	31	0.0292194
Overall	hcDRQN	normal	32	0.030409
Overall	hcDRQN	normal	33	0.0226959
Overall	hcDRQN	normal	34	0.0404317
Overall	hcDRQN	normal	35	0.0617743
Overall	hcDRQN	normal	36	0.0118352
Overall	hcDRQN	normal	37	0.0265531
Overall	hcDRQN	normal	38	0.0374877
Overall	hcDRQN	normal	39	0.0430778
Overall	hcDRQN	normal	40	0.0193797
Overall	hcDRQN	normal	41	0.0228282
Overall	hcDRQN	normal	42	0.0312287
Overall	hcDRQN	normal	43	0.0429831
Overall	hcDRQN	normal	44	0.0527323
Overall	hcDRQN	normal	45	0.0229298
Overall	hcDRQN	normal	46	0.046166
Overall	hcDRQN	normal	47	0.0321439
Overall	hcDRQN	normal	48	0.0152073
Overall	hcDRQN	normal	49	0.0279275
Overall	hcDQN	normal	0	0.144006
Overall	hcDQN	normal	1	0.132721
Overall	hcDQN	normal	2	0.244766
Overall	hcDQN	normal	3	0.16126
Overall	hcDQN	normal	4	0.12965
Overall	hcDQN	normal	5	0.120314
Overall	hcDQN	normal	6	0.260311
Overall	hcDQN	normal	7	0.0659495
Overall	hcDQN	normal	8	0.0652347
Overall	hcDQN	normal	9	0.165486
Overall	hcDQN	normal	10	0.145079
Overall	hcDQN	normal	11	0.237038
Overall	hcDQN	normal	12	0.120777
Overall	hcDQN	normal	13	0.0636902
Overall	hcDQN	normal	14	0.128791
Overall	hcDQN	normal	15	0.223146
Overall	hcDQN	normal	16	0.120138
Overall	hcDQN	normal	17	0.202464
Overall	hcDQN	normal	18	0.113361
Overall	hcDQN	normal	19	0.118323
Overall	hcDQN	normal	20	0.23183
Overall	hcDQN	normal	21	0.122253
Overall	hcDQN	normal	22	0.21773
Overall	hcDQN	normal	23	0.116157
Overall	hcDQN	normal	24	0.0913365
Overall	hcDQN	normal	25	0.235233
Overall	hcDQN	normal	26	0.124455
Overall	hcDQN	normal	27	0.201675
Overall	hcDQN	normal	28	0.332362
Overall	hcDQN	normal	29	0.161186
Overall	hcDQN	normal	30	0.131791
Overall	hcDQN	normal	31	0.155008
Overall	hcDQN	normal	32	0.12507
Overall	hcDQN	normal	33	0.183721
Overall	hcDQN	normal	34	0.250968
Overall	hcDQN	normal	35	0.072628
Overall	hcDQN	normal	36	0.102722
Overall	hcDQN	normal	37	0.149177
Overall	hcDQN	normal	38	0.145986
Overall	hcDQN	normal	39	0.210359
Overall	hcDQN	normal	40	0.137051
Overall	hcDQN	normal	41	0.245675
Overall	hcDQN	normal	42	0.162297
Overall	hcDQN	normal	43	0.137461
Overall	hcDQN	normal	44	0.174831
Overall	hcDQN	normal	45	0.187594
Overall	hcDQN	normal	46	0.198797
Overall	hcDQN	normal	47	0.0715364
Overall	hcDQN	normal	48	0.198071
Overall	hcDQN	normal	49	0.102032
Allo N	hcDRQN	full	0	0.0314094
Allo N	hcDRQN	full	1	0.0042698
Allo N	hcDRQN	full	2	0.0106128
Allo N	hcDRQN	full	3	0.00342863
Allo N	hcDRQN	full	4	0.145007
Allo N	hcDRQN	full	5	0.00778516
Allo N	hcDRQN	full	6	0.00804294
Allo N	hcDRQN	full	7	0.00835248
Allo N	hcDRQN	full	8	0.0147559
Allo N	hcDRQN	full	9	0.0121256
Allo N	hcDRQN	full	10	0.00199689
Allo N	hcDRQN	full	11	0.00649747
Allo N	hcDRQN	full	12	0.0424392
Allo N	hcDRQN	full	13	0.00426724
Allo N	hcDRQN	full	14	0.00455187
Allo N	hcDRQN	full	15	0.00394634
Allo N	hcDRQN	full	16	0.00524048
Allo N	hcDRQN	full	17	0.115566
Allo N	hcDRQN	full	18	0.0333169
Allo N	hcDRQN	full	19	0.00352941
Allo N	hcDRQN	full	20	0.0044624
Allo N	hcDRQN	full	21	0.00899175
Allo N	hcDRQN	full	22	0.00109372
Allo N	hcDRQN	full	23	0.00200152
Allo N	hcDRQN	full	24	0.00319289
Allo N	hcDRQN	full	25	0.000974092
Allo N	hcDRQN	full	26	0.00144313
Allo N	hcDRQN	full	27	0.0521128
Allo N	hcDRQN	full	28	0.00845207
Allo N	hcDRQN	full	29	0.00414
Allo N	hcDRQN	full	30	0.0359005
Allo N	hcDRQN	full	31	0.00728223
Allo N	hcDRQN	full	32	0.00427675
Allo N	hcDRQN	full	33	0.00337058
Allo N	hcDRQN	full	34	0.00665684
Allo N	hcDRQN	full	35	0.031014
Allo N	hcDRQN	full	36	0.012353
Allo N	hcDRQN	full	37	0.00890146
Allo N	hcDRQN	full	38	0.00633554
Allo N	hcDRQN	full	39	0.193792
Allo N	hcDRQN	full	40	0.00200989
Allo N	hcDRQN	full	41	0.00178788
Allo N	hcDRQN	full	42	0.0114868
Allo N	hcDRQN	full	43	0.0294839
Allo N	hcDRQN	full	44	0.021058
Allo N	hcDRQN	full	45	0.184763
Allo N	hcDRQN	full	46	0.00785387
Allo N	hcDRQN	full	47	0.00556317
Allo N	hcDRQN	full	48	0.0135827
Allo N	hcDRQN	full	49	0.0332439
Allo N	hcDQN	full	0	0.251645
Allo N	hcDQN	full	1	0.0822448
Allo N	hcDQN	full	2	0.376679
Allo N	hcDQN	full	3	0.177545
Allo N	hcDQN	full	4	0.111216
Allo N	hcDQN	full	5	0.174789
Allo N	hcDQN	full	6	0.0662123
Allo N	hcDQN	full	7	0.0687629
Allo N	hcDQN	full	8	0.116228
Allo N	hcDQN	full	9	0.133695
Allo N	hcDQN	full	10	0.279921
Allo N	hcDQN	full	11	0.0280654
Allo N	hcDQN	full	12	0.116056
Allo N	hcDQN	full	13	0.04168
Allo N	hcDQN	full	14	0.0343851
Allo N	hcDQN	full	15	0.0807255
Allo N	hcDQN	full	16	0.106494
Allo N	hcDQN	full	17	0.0610918
Allo N	hcDQN	full	18	0.22485
Allo N	hcDQN	full	19	0.270989
Allo N	hcDQN	full	20	0.156002
Allo N	hcDQN	full	21	0.248392
Allo N	hcDQN	full	22	0.141499
Allo N	hcDQN	full	23	0.208409
Allo N	hcDQN	full	24	0.257385
Allo N	hcDQN	full	25	0.0753523
Allo N	hcDQN	full	26	0.385317
Allo N	hcDQN	full	27	0.0704376
Allo N	hcDQN	full	28	0.218459
Allo N	hcDQN	full	29	0.0883764
Allo N	hcDQN	full	30	0.0691103
Allo N	hcDQN	full	31	0.0334929
Allo N	hcDQN	full	32	0.0809481
Allo N	hcDQN	full	33	0.181987
Allo N	hcDQN	full	34	0.0785758
Allo N	hcDQN	full	35	0.0874631
Allo N	hcDQN	full	36	0.085777
Allo N	hcDQN	full	37	0.215593
Allo N	hcDQN	full	38	0.149488
Allo N	hcDQN	full	39	0.0587709
Allo N	hcDQN	full	40	0.0872337
Allo N	hcDQN	full	41	0.129867
Allo N	hcDQN	full	42	0.103871
Allo N	hcDQN	full	43	0.309696
Allo N	hcDQN	full	44	0.310261
Allo N	hcDQN	full	45	0.22764
Allo N	hcDQN	full	46	0.16852
Allo N	hcDQN	full	47	0.123896
Allo N	hcDQN	full	48	0.0460188
Allo N	hcDQN	full	49	0.210201
Allo S	hcDRQN	full	0	0.0118713
Allo S	hcDRQN	full	1	0.0744054
Allo S	hcDRQN	full	2	0.0118214
Allo S	hcDRQN	full	3	0.0070379
Allo S	hcDRQN	full	4	0.0149309
Allo S	hcDRQN	full	5	0.015986
Allo S	hcDRQN	full	6	0.0921594
Allo S	hcDRQN	full	7	0.0139564
Allo S	hcDRQN	full	8	0.00561359
Allo S	hcDRQN	full	9	0.0134004
Allo S	hcDRQN	full	10	0.0175549
Allo S	hcDRQN	full	11	0.0272802
Allo S	hcDRQN	full	12	0.0126073
Allo S	hcDRQN	full	13	0.0245393
Allo S	hcDRQN	full	14	0.0175736
Allo S	hcDRQN	full	15	0.0288429
Allo S	hcDRQN	full	16	0.0159195
Allo S	hcDRQN	full	17	0.0473661
Allo S	hcDRQN	full	18	0.0163998
Allo S	hcDRQN	full	19	0.0192292
Allo S	hcDRQN	full	20	0.0120253
Allo S	hcDRQN	full	21	0.0186044
Allo S	hcDRQN	full	22	0.0506917
Allo S	hcDRQN	full	23	0.0552816
Allo S	hcDRQN	full	24	0.00439681
Allo S	hcDRQN	full	25	0.0173978
Allo S	hcDRQN	full	26	0.0164927
Allo S	hcDRQN	full	27	0.0164785
Allo S	hcDRQN	full	28	0.0277965
Allo S	hcDRQN	full	29	0.0257291
Allo S	hcDRQN	full	30	0.0450898
Allo S	hcDRQN	full	31	0.0220104
Allo S	hcDRQN	full	32	0.0168592
Allo S	hcDRQN	full	33	0.0272782
Allo S	hcDRQN	full	34	0.0451594
Allo S	hcDRQN	full	35	0.0179659
Allo S	hcDRQN	full	36	0.0248429
Allo S	hcDRQN	full	37	0.00862112
Allo S	hcDRQN	full	38	0.0231216
Allo S	hcDRQN	full	39	0.00513786
Allo S	hcDRQN	full	40	0.0108532
Allo S	hcDRQN	full	41	0.0464662
Allo S	hcDRQN	full	42	0.0258324
Allo S	hcDRQN	full	43	0.0138054
Allo S	hcDRQN	full	44	0.0506177
Allo S	hcDRQN	full	45	0.110483
Allo S	hcDRQN	full	46	0.018273
Allo S	hcDRQN	full	47	0.00591256
Allo S	hcDRQN	full	48	0.0449207
Allo S	hcDRQN	full	49	0.0690776
Allo S	hcDQN	full	0	0.087955
Allo S	hcDQN	full	1	0.0160525
Allo S	hcDQN	full	2	0.0719508
Allo S	hcDQN	full	3	0.202037
Allo S	hcDQN	full	4	0.0813764
Allo S	hcDQN	full	5	0.0510506
Allo S	hcDQN	full	6	0.0794917
Allo S	hcDQN	full	7	0.0535878
Allo S	hcDQN	full	8	0.0823877
Allo S	hcDQN	full	9	0.532191
Allo S	hcDQN	full	10	0.0440032
Allo S	hcDQN	full	11	0.0389724
Allo S	hcDQN	full	12	0.398447
Allo S	hcDQN	full	13	0.0813278
Allo S	hcDQN	full	14	0.0670245
Allo S	hcDQN	full	15	0.0554017
Allo S	hcDQN	full	16	0.0713927
Allo S	hcDQN	full	17	0.0376087
Allo S	hcDQN	full	18	0.059149
Allo S	hcDQN	full	19	0.0984827
Allo S	hcDQN	full	20	0.114374
Allo S	hcDQN	full	21	0.090095
Allo S	hcDQN	full	22	0.0634542
Allo S	hcDQN	full	23	0.02408
Allo S	hcDQN	full	24	0.0399605
Allo S	hcDQN	full	25	0.0514786
Allo S	hcDQN	full	26	0.0289308
Allo S	hcDQN	full	27	0.0246198
Allo S	hcDQN	full	28	0.0431648
Allo S	hcDQN	full	29	0.129353
Allo S	hcDQN	full	30	0.13781
Allo S	hcDQN	full	31	0.0819568
Allo S	hcDQN	full	32	0.0432193
Allo S	hcDQN	full	33	0.0961169
Allo S	hcDQN	full	34	0.0592666
Allo S	hcDQN	full	35	0.0621403
Allo S	hcDQN	full	36	0.0361793
Allo S	hcDQN	full	37	0.0223532
Allo S	hcDQN	full	38	0.103331
Allo S	hcDQN	full	39	0.0634939
Allo S	hcDQN	full	40	0.0845642
Allo S	hcDQN	full	41	0.281016
Allo S	hcDQN	full	42	0.0525199
Allo S	hcDQN	full	43	0.110357
Allo S	hcDQN	full	44	0.147102
Allo S	hcDQN	full	45	0.00865105
Allo S	hcDQN	full	46	0.037299
Allo S	hcDQN	full	47	0.0401221
Allo S	hcDQN	full	48	0.0979966
Allo S	hcDQN	full	49	0.111297
Ego N	hcDRQN	full	0	0.0148486
Ego N	hcDRQN	full	1	0.0137417
Ego N	hcDRQN	full	2	0.0133246
Ego N	hcDRQN	full	3	0.0109112
Ego N	hcDRQN	full	4	0.0286197
Ego N	hcDRQN	full	5	0.0360586
Ego N	hcDRQN	full	6	0.0340533
Ego N	hcDRQN	full	7	0.0190915
Ego N	hcDRQN	full	8	0.130651
Ego N	hcDRQN	full	9	0.0338317
Ego N	hcDRQN	full	10	0.0493148
Ego N	hcDRQN	full	11	0.0306884
Ego N	hcDRQN	full	12	0.0641444
Ego N	hcDRQN	full	13	0.0456302
Ego N	hcDRQN	full	14	0.038215
Ego N	hcDRQN	full	15	0.227125
Ego N	hcDRQN	full	16	0.105788
Ego N	hcDRQN	full	17	0.0452239
Ego N	hcDRQN	full	18	0.0520646
Ego N	hcDRQN	full	19	0.137864
Ego N	hcDRQN	full	20	0.0157014
Ego N	hcDRQN	full	21	0.0452952
Ego N	hcDRQN	full	22	0.0362036
Ego N	hcDRQN	full	23	0.0180566
Ego N	hcDRQN	full	24	0.0191245
Ego N	hcDRQN	full	25	0.0326488
Ego N	hcDRQN	full	26	0.0148274
Ego N	hcDRQN	full	27	0.0347469
Ego N	hcDRQN	full	28	0.0163561
Ego N	hcDRQN	full	29	0.0288713
Ego N	hcDRQN	full	30	0.0209348
Ego N	hcDRQN	full	31	0.267894
Ego N	hcDRQN	full	32	0.0205135
Ego N	hcDRQN	full	33	0.045993
Ego N	hcDRQN	full	34	0.0440634
Ego N	hcDRQN	full	35	0.152035
Ego N	hcDRQN	full	36	0.0748092
Ego N	hcDRQN	full	37	0.0727277
Ego N	hcDRQN	full	38	0.0304774
Ego N	hcDRQN	full	39	0.00962384
Ego N	hcDRQN	full	40	0.0214027
Ego N	hcDRQN	full	41	0.0323372
Ego N	hcDRQN	full	42	0.086947
Ego N	hcDRQN	full	43	0.171498
Ego N	hcDRQN	full	44	0.0239462
Ego N	hcDRQN	full	45	0.0205503
Ego N	hcDRQN	full	46	0.0217173
Ego N	hcDRQN	full	47	0.0371856
Ego N	hcDRQN	full	48	0.0428539
Ego N	hcDRQN	full	49	0.0477549
Ego N	hcDQN	full	0	0.256302
Ego N	hcDQN	full	1	0.0471091
Ego N	hcDQN	full	2	0.170865
Ego N	hcDQN	full	3	0.0553529
Ego N	hcDQN	full	4	0.0184698
Ego N	hcDQN	full	5	0.174328
Ego N	hcDQN	full	6	0.0597531
Ego N	hcDQN	full	7	0.0933993
Ego N	hcDQN	full	8	0.0372384
Ego N	hcDQN	full	9	0.0598511
Ego N	hcDQN	full	10	0.115449
Ego N	hcDQN	full	11	0.106825
Ego N	hcDQN	full	12	0.0582627
Ego N	hcDQN	full	13	0.0893474
Ego N	hcDQN	full	14	0.368754
Ego N	hcDQN	full	15	0.176969
Ego N	hcDQN	full	16	0.0750538
Ego N	hcDQN	full	17	0.328242
Ego N	hcDQN	full	18	0.0435341
Ego N	hcDQN	full	19	0.0960405
Ego N	hcDQN	full	20	0.0406845
Ego N	hcDQN	full	21	0.126843
Ego N	hcDQN	full	22	0.138103
Ego N	hcDQN	full	23	0.212388
Ego N	hcDQN	full	24	0.119678
Ego N	hcDQN	full	25	0.0530642
Ego N	hcDQN	full	26	0.0626508
Ego N	hcDQN	full	27	0.0842661
Ego N	hcDQN	full	28	0.018477
Ego N	hcDQN	full	29	0.0116434
Ego N	hcDQN	full	30	0.117834
Ego N	hcDQN	full	31	0.0984253
Ego N	hcDQN	full	32	0.118575
Ego N	hcDQN	full	33	0.0551622
Ego N	hcDQN	full	34	0.0892877
Ego N	hcDQN	full	35	0.0967565
Ego N	hcDQN	full	36	0.145195
Ego N	hcDQN	full	37	0.0825935
Ego N	hcDQN	full	38	0.0463715
Ego N	hcDQN	full	39	0.448516
Ego N	hcDQN	full	40	0.234956
Ego N	hcDQN	full	41	0.0303942
Ego N	hcDQN	full	42	0.0430797
Ego N	hcDQN	full	43	0.0353508
Ego N	hcDQN	full	44	0.0652887
Ego N	hcDQN	full	45	0.10317
Ego N	hcDQN	full	46	0.312579
Ego N	hcDQN	full	47	0.0594442
Ego N	hcDQN	full	48	0.105866
Ego N	hcDQN	full	49	0.0315522
Ego S	hcDRQN	full	0	0.092099
Ego S	hcDRQN	full	1	0.0231601
Ego S	hcDRQN	full	2	0.0167296
Ego S	hcDRQN	full	3	0.0134201
Ego S	hcDRQN	full	4	0.0532693
Ego S	hcDRQN	full	5	0.0114407
Ego S	hcDRQN	full	6	0.153463
Ego S	hcDRQN	full	7	0.0356174
Ego S	hcDRQN	full	8	0.070187
Ego S	hcDRQN	full	9	0.0206436
Ego S	hcDRQN	full	10	0.00406564
Ego S	hcDRQN	full	11	0.0511242
Ego S	hcDRQN	full	12	0.0790241
Ego S	hcDRQN	full	13	0.0384768
Ego S	hcDRQN	full	14	0.0116399
Ego S	hcDRQN	full	15	0.0209315
Ego S	hcDRQN	full	16	0.0126593
Ego S	hcDRQN	full	17	0.0223966
Ego S	hcDRQN	full	18	0.0539193
Ego S	hcDRQN	full	19	0.0215647
Ego S	hcDRQN	full	20	0.0098154
Ego S	hcDRQN	full	21	0.0287662
Ego S	hcDRQN	full	22	0.01136
Ego S	hcDRQN	full	23	0.0702588
Ego S	hcDRQN	full	24	0.0298787
Ego S	hcDRQN	full	25	0.0409702
Ego S	hcDRQN	full	26	0.00992713
Ego S	hcDRQN	full	27	0.046209
Ego S	hcDRQN	full	28	0.0151361
Ego S	hcDRQN	full	29	0.0232081
Ego S	hcDRQN	full	30	0.0132339
Ego S	hcDRQN	full	31	0.0179051
Ego S	hcDRQN	full	32	0.0298807
Ego S	hcDRQN	full	33	0.0175928
Ego S	hcDRQN	full	34	0.0272177
Ego S	hcDRQN	full	35	0.00483807
Ego S	hcDRQN	full	36	0.0470227
Ego S	hcDRQN	full	37	0.015495
Ego S	hcDRQN	full	38	0.0377162
Ego S	hcDRQN	full	39	0.0465844
Ego S	hcDRQN	full	40	0.0614425
Ego S	hcDRQN	full	41	0.00791242
Ego S	hcDRQN	full	42	0.0259966
Ego S	hcDRQN	full	43	0.0593234
Ego S	hcDRQN	full	44	0.0352814
Ego S	hcDRQN	full	45	0.176807
Ego S	hcDRQN	full	46	0.0365613
Ego S	hcDRQN	full	47	0.0478691
Ego S	hcDRQN	full	48	0.0075116
Ego S	hcDRQN	full	49	0.0398019
Ego S	hcDQN	full	0	0.0557415
Ego S	hcDQN	full	1	0.0912582
Ego S	hcDQN	full	2	0.0619395
Ego S	hcDQN	full	3	0.0546174
Ego S	hcDQN	full	4	0.0381894
Ego S	hcDQN	full	5	0.0979323
Ego S	hcDQN	full	6	0.087834
Ego S	hcDQN	full	7	0.0399062
Ego S	hcDQN	full	8	0.186779
Ego S	hcDQN	full	9	0.0599872
Ego S	hcDQN	full	10	0.0471166
Ego S	hcDQN	full	11	0.0732937
Ego S	hcDQN	full	12	0.0426755
Ego S	hcDQN	full	13	0.11632
Ego S	hcDQN	full	14	0.104837
Ego S	hcDQN	full	15	0.0627979
Ego S	hcDQN	full	16	0.0433277
Ego S	hcDQN	full	17	0.184025
Ego S	hcDQN	full	18	0.252576
Ego S	hcDQN	full	19	0.0945361
Ego S	hcDQN	full	20	0.0885444
Ego S	hcDQN	full	21	0.0977121
Ego S	hcDQN	full	22	0.064893
Ego S	hcDQN	full	23	0.145028
Ego S	hcDQN	full	24	0.0639435
Ego S	hcDQN	full	25	0.155821
Ego S	hcDQN	full	26	0.250088
Ego S	hcDQN	full	27	0.0275076
Ego S	hcDQN	full	28	0.151633
Ego S	hcDQN	full	29	0.0716942
Ego S	hcDQN	full	30	0.0443893
Ego S	hcDQN	full	31	0.0320419
Ego S	hcDQN	full	32	0.0742194
Ego S	hcDQN	full	33	0.0540574
Ego S	hcDQN	full	34	0.0860449
Ego S	hcDQN	full	35	0.116012
Ego S	hcDQN	full	36	0.203516
Ego S	hcDQN	full	37	0.0789474
Ego S	hcDQN	full	38	0.0513656
Ego S	hcDQN	full	39	0.187544
Ego S	hcDQN	full	40	0.0875379
Ego S	hcDQN	full	41	0.062805
Ego S	hcDQN	full	42	0.0897314
Ego S	hcDQN	full	43	0.0947817
Ego S	hcDQN	full	44	0.15491
Ego S	hcDQN	full	45	0.0288791
Ego S	hcDQN	full	46	0.017597
Ego S	hcDQN	full	47	0.050843
Ego S	hcDQN	full	48	0.0923428
Ego S	hcDQN	full	49	0.11319
Overall	hcDRQN	full	0	0.0375571
Overall	hcDRQN	full	1	0.0288943
Overall	hcDRQN	full	2	0.0131221
Overall	hcDRQN	full	3	0.00869946
Overall	hcDRQN	full	4	0.0604568
Overall	hcDRQN	full	5	0.0178176
Overall	hcDRQN	full	6	0.0719296
Overall	hcDRQN	full	7	0.0192544
Overall	hcDRQN	full	8	0.0553019
Overall	hcDRQN	full	9	0.0200003
Overall	hcDRQN	full	10	0.0182331
Overall	hcDRQN	full	11	0.0288976
Overall	hcDRQN	full	12	0.0495538
Overall	hcDRQN	full	13	0.0282284
Overall	hcDRQN	full	14	0.0179951
Overall	hcDRQN	full	15	0.0702114
Overall	hcDRQN	full	16	0.0349019
Overall	hcDRQN	full	17	0.0576382
Overall	hcDRQN	full	18	0.0389252
Overall	hcDRQN	full	19	0.0455468
Overall	hcDRQN	full	20	0.0105011
Overall	hcDRQN	full	21	0.0254144
Overall	hcDRQN	full	22	0.0248373
Overall	hcDRQN	full	23	0.0363996
Overall	hcDRQN	full	24	0.0141482
Overall	hcDRQN	full	25	0.0229977
Overall	hcDRQN	full	26	0.0106726
Overall	hcDRQN	full	27	0.0373868
Overall	hcDRQN	full	28	0.0169352
Overall	hcDRQN	full	29	0.0204871
Overall	hcDRQN	full	30	0.0287897
Overall	hcDRQN	full	31	0.0787729
Overall	hcDRQN	full	32	0.0178825
Overall	hcDRQN	full	33	0.0235587
Overall	hcDRQN	full	34	0.0307743
Overall	hcDRQN	full	35	0.0514633
Overall	hcDRQN	full	36	0.0397569
Overall	hcDRQN	full	37	0.0264363
Overall	hcDRQN	full	38	0.0244127
Overall	hcDRQN	full	39	0.0637844
Overall	hcDRQN	full	40	0.0239271
Overall	hcDRQN	full	41	0.0221259
Overall	hcDRQN	full	42	0.0375657
Overall	hcDRQN	full	43	0.0685276
Overall	hcDRQN	full	44	0.0327258
Overall	hcDRQN	full	45	0.123151
Overall	hcDRQN	full	46	0.0211014
Overall	hcDRQN	full	47	0.0241326
Overall	hcDRQN	full	48	0.0272172
Overall	hcDRQN	full	49	0.0474696
Overall	hcDQN	full	0	0.162564
Overall	hcDQN	full	1	0.0844892
Overall	hcDQN	full	2	0.152864
Overall	hcDQN	full	3	0.135934
Overall	hcDQN	full	4	0.0832445
Overall	hcDQN	full	5	0.126968
Overall	hcDQN	full	6	0.104274
Overall	hcDQN	full	7	0.0926602
Overall	hcDQN	full	8	0.120957
Overall	hcDQN	full	9	0.211863
Overall	hcDQN	full	10	0.111807
Overall	hcDQN	full	11	0.0979905
Overall	hcDQN	full	12	0.168658
Overall	hcDQN	full	13	0.114982
Overall	hcDQN	full	14	0.17639
Overall	hcDQN	full	15	0.119496
Overall	hcDQN	full	16	0.0963534
Overall	hcDQN	full	17	0.182433
Overall	hcDQN	full	18	0.146305
Overall	hcDQN	full	19	0.141734
Overall	hcDQN	full	20	0.112886
Overall	hcDQN	full	21	0.135379
Overall	hcDQN	full	22	0.118262
Overall	hcDQN	full	23	0.151237
Overall	hcDQN	full	24	0.107301
Overall	hcDQN	full	25	0.105153
Overall	hcDQN	full	26	0.164895
Overall	hcDQN	full	27	0.0821216
Overall	hcDQN	full	28	0.109337
Overall	hcDQN	full	29	0.0965967
Overall	hcDQN	full	30	0.115521
Overall	hcDQN	full	31	0.0929865
Overall	hcDQN	full	32	0.101987
Overall	hcDQN	full	33	0.0989109
Overall	hcDQN	full	34	0.102619
Overall	hcDQN	full	35	0.118558
Overall	hcDQN	full	36	0.143238
Overall	hcDQN	full	37	0.107723
Overall	hcDQN	full	38	0.0995329
Overall	hcDQN	full	39	0.21835
Overall	hcDQN	full	40	0.146385
Overall	hcDQN	full	41	0.141729
Overall	hcDQN	full	42	0.0930043
Overall	hcDQN	full	43	0.11855
Overall	hcDQN	full	44	0.15323
Overall	hcDQN	full	45	0.0869457
Overall	hcDQN	full	46	0.141081
Overall	hcDQN	full	47	0.0876253
Overall	hcDQN	full	48	0.113726
Overall	hcDQN	full	49	0.109566

## Sheet: d
condition	model	variant	seed_id	value
allo	hcDRQN	normal	0	0.000959699
allo	hcDRQN	normal	1	0.000998109
allo	hcDRQN	normal	2	0.00110046
allo	hcDRQN	normal	3	0.00103284
allo	hcDRQN	normal	4	0.00107773
allo	hcDRQN	normal	5	0.00105652
allo	hcDRQN	normal	6	0.0009815
allo	hcDRQN	normal	7	0.00105435
allo	hcDRQN	normal	8	0.00100127
allo	hcDRQN	normal	9	0.00100092
allo	hcDRQN	normal	10	0.00102685
allo	hcDRQN	normal	11	0.000926515
allo	hcDRQN	normal	12	0.00109454
allo	hcDRQN	normal	13	0.000979359
allo	hcDRQN	normal	14	0.00108268
allo	hcDRQN	normal	15	0.00102927
allo	hcDRQN	normal	16	0.00111555
allo	hcDRQN	normal	17	0.000980047
allo	hcDRQN	normal	18	0.00100157
allo	hcDRQN	normal	19	0.00104172
allo	hcDRQN	normal	20	0.000884384
allo	hcDRQN	normal	21	0.00107202
allo	hcDRQN	normal	22	0.00111614
allo	hcDRQN	normal	23	0.0010905
allo	hcDRQN	normal	24	0.0010675
allo	hcDRQN	normal	25	0.00101182
allo	hcDRQN	normal	26	0.00110009
allo	hcDRQN	normal	27	0.00108724
allo	hcDRQN	normal	28	0.00104512
allo	hcDRQN	normal	29	0.00102116
allo	hcDRQN	normal	30	0.000998481
allo	hcDRQN	normal	31	0.000944794
allo	hcDRQN	normal	32	0.00109665
allo	hcDRQN	normal	33	0.000886574
allo	hcDRQN	normal	34	0.000997963
allo	hcDRQN	normal	35	0.00103101
allo	hcDRQN	normal	36	0.001074
allo	hcDRQN	normal	37	0.00112975
allo	hcDRQN	normal	38	0.00108225
allo	hcDRQN	normal	39	0.00100282
allo	hcDRQN	normal	40	0.00106586
allo	hcDRQN	normal	41	0.000942855
allo	hcDRQN	normal	42	0.00110924
allo	hcDRQN	normal	43	0.00101117
allo	hcDRQN	normal	44	0.000979194
allo	hcDRQN	normal	45	0.000981339
allo	hcDRQN	normal	46	0.00101705
allo	hcDRQN	normal	47	0.000996564
allo	hcDRQN	normal	48	0.0011624
allo	hcDRQN	normal	49	0.000976448
allo	hcDQN	normal	0	0.265563
allo	hcDQN	normal	1	0.265494
allo	hcDQN	normal	2	0.265497
allo	hcDQN	normal	3	0.265906
allo	hcDQN	normal	4	0.257798
allo	hcDQN	normal	5	0.25626
allo	hcDQN	normal	6	0.25205
allo	hcDQN	normal	7	0.242597
allo	hcDQN	normal	8	0.268337
allo	hcDQN	normal	9	0.279936
allo	hcDQN	normal	10	0.256869
allo	hcDQN	normal	11	0.256634
allo	hcDQN	normal	12	0.260291
allo	hcDQN	normal	13	0.258114
allo	hcDQN	normal	14	0.24338
allo	hcDQN	normal	15	0.285685
allo	hcDQN	normal	16	0.2717
allo	hcDQN	normal	17	0.254323
allo	hcDQN	normal	18	0.269558
allo	hcDQN	normal	19	0.258449
allo	hcDQN	normal	20	0.261874
allo	hcDQN	normal	21	0.270567
allo	hcDQN	normal	22	0.279461
allo	hcDQN	normal	23	0.288017
allo	hcDQN	normal	24	0.290802
allo	hcDQN	normal	25	0.261312
allo	hcDQN	normal	26	0.257523
allo	hcDQN	normal	27	0.266574
allo	hcDQN	normal	28	0.267008
allo	hcDQN	normal	29	0.253982
allo	hcDQN	normal	30	0.2557
allo	hcDQN	normal	31	0.277352
allo	hcDQN	normal	32	0.289864
allo	hcDQN	normal	33	0.26165
allo	hcDQN	normal	34	0.255285
allo	hcDQN	normal	35	0.260791
allo	hcDQN	normal	36	0.250042
allo	hcDQN	normal	37	0.260949
allo	hcDQN	normal	38	0.27145
allo	hcDQN	normal	39	0.263842
allo	hcDQN	normal	40	0.283714
allo	hcDQN	normal	41	0.267349
allo	hcDQN	normal	42	0.272336
allo	hcDQN	normal	43	0.262824
allo	hcDQN	normal	44	0.284939
allo	hcDQN	normal	45	0.246611
allo	hcDQN	normal	46	0.260486
allo	hcDQN	normal	47	0.247346
allo	hcDQN	normal	48	0.277548
allo	hcDQN	normal	49	0.277911
allo	hcDRQN	full	0	0.000610894
allo	hcDRQN	full	1	0.000625505
allo	hcDRQN	full	2	0.000664438
allo	hcDRQN	full	3	0.000638714
allo	hcDRQN	full	4	0.000655792
allo	hcDRQN	full	5	0.000647724
allo	hcDRQN	full	6	0.000619187
allo	hcDRQN	full	7	0.000646897
allo	hcDRQN	full	8	0.000626708
allo	hcDRQN	full	9	0.000626572
allo	hcDRQN	full	10	0.000636438
allo	hcDRQN	full	11	0.000598271
allo	hcDRQN	full	12	0.000662187
allo	hcDRQN	full	13	0.000618373
allo	hcDRQN	full	14	0.000657674
allo	hcDRQN	full	15	0.000637359
allo	hcDRQN	full	16	0.000670179
allo	hcDRQN	full	17	0.000618634
allo	hcDRQN	full	18	0.000626821
allo	hcDRQN	full	19	0.000642096
allo	hcDRQN	full	20	0.000582245
allo	hcDRQN	full	21	0.000653622
allo	hcDRQN	full	22	0.000670404
allo	hcDRQN	full	23	0.00066065
allo	hcDRQN	full	24	0.000651901
allo	hcDRQN	full	25	0.00063072
allo	hcDRQN	full	26	0.000664297
allo	hcDRQN	full	27	0.000659409
allo	hcDRQN	full	28	0.000643386
allo	hcDRQN	full	29	0.000634273
allo	hcDRQN	full	30	0.000625646
allo	hcDRQN	full	31	0.000605224
allo	hcDRQN	full	32	0.000662988
allo	hcDRQN	full	33	0.000583078
allo	hcDRQN	full	34	0.000625449
allo	hcDRQN	full	35	0.000638019
allo	hcDRQN	full	36	0.000654373
allo	hcDRQN	full	37	0.000675578
allo	hcDRQN	full	38	0.000657511
allo	hcDRQN	full	39	0.000627298
allo	hcDRQN	full	40	0.000651275
allo	hcDRQN	full	41	0.000604487
allo	hcDRQN	full	42	0.000667778
allo	hcDRQN	full	43	0.000630474
allo	hcDRQN	full	44	0.00061831
allo	hcDRQN	full	45	0.000619126
allo	hcDRQN	full	46	0.00063271
allo	hcDRQN	full	47	0.000624917
allo	hcDRQN	full	48	0.000688
allo	hcDRQN	full	49	0.000617265
allo	hcDQN	full	0	0.0232611
allo	hcDQN	full	1	0.0232539
allo	hcDQN	full	2	0.0232543
allo	hcDQN	full	3	0.023297
allo	hcDQN	full	4	0.02245
allo	hcDQN	full	5	0.0222893
allo	hcDQN	full	6	0.0218496
allo	hcDQN	full	7	0.0208621
allo	hcDQN	full	8	0.0235509
allo	hcDQN	full	9	0.0247626
allo	hcDQN	full	10	0.022353
allo	hcDQN	full	11	0.0223285
allo	hcDQN	full	12	0.0227104
allo	hcDQN	full	13	0.022483
allo	hcDQN	full	14	0.0209439
allo	hcDQN	full	15	0.0253632
allo	hcDQN	full	16	0.0239022
allo	hcDQN	full	17	0.022087
allo	hcDQN	full	18	0.0236785
allo	hcDQN	full	19	0.022518
allo	hcDQN	full	20	0.0228758
allo	hcDQN	full	21	0.0237838
allo	hcDQN	full	22	0.024713
allo	hcDQN	full	23	0.0256068
allo	hcDQN	full	24	0.0258976
allo	hcDQN	full	25	0.0228171
allo	hcDQN	full	26	0.0224213
allo	hcDQN	full	27	0.0233668
allo	hcDQN	full	28	0.0234121
allo	hcDQN	full	29	0.0220514
allo	hcDQN	full	30	0.0222309
allo	hcDQN	full	31	0.0244926
allo	hcDQN	full	32	0.0257997
allo	hcDQN	full	33	0.0228524
allo	hcDQN	full	34	0.0221875
allo	hcDQN	full	35	0.0227627
allo	hcDQN	full	36	0.0216398
allo	hcDQN	full	37	0.0227792
allo	hcDQN	full	38	0.0238761
allo	hcDQN	full	39	0.0230814
allo	hcDQN	full	40	0.0251573
allo	hcDQN	full	41	0.0234477
allo	hcDQN	full	42	0.0239687
allo	hcDQN	full	43	0.022975
allo	hcDQN	full	44	0.0252852
allo	hcDQN	full	45	0.0212814
allo	hcDQN	full	46	0.0227308
allo	hcDQN	full	47	0.0213582
allo	hcDQN	full	48	0.0245131
allo	hcDQN	full	49	0.0245511
ego	hcDRQN	normal	0	0.000747501
ego	hcDRQN	normal	1	0.000815889
ego	hcDRQN	normal	2	0.000754375
ego	hcDRQN	normal	3	0.000720207
ego	hcDRQN	normal	4	0.00075488
ego	hcDRQN	normal	5	0.000775052
ego	hcDRQN	normal	6	0.000756353
ego	hcDRQN	normal	7	0.000834997
ego	hcDRQN	normal	8	0.000790636
ego	hcDRQN	normal	9	0.000818191
ego	hcDRQN	normal	10	0.000807325
ego	hcDRQN	normal	11	0.000710694
ego	hcDRQN	normal	12	0.000751843
ego	hcDRQN	normal	13	0.000677892
ego	hcDRQN	normal	14	0.000743392
ego	hcDRQN	normal	15	0.000798807
ego	hcDRQN	normal	16	0.0007372
ego	hcDRQN	normal	17	0.000743697
ego	hcDRQN	normal	18	0.000773986
ego	hcDRQN	normal	19	0.000788495
ego	hcDRQN	normal	20	0.000752517
ego	hcDRQN	normal	21	0.000755679
ego	hcDRQN	normal	22	0.000789176
ego	hcDRQN	normal	23	0.000771719
ego	hcDRQN	normal	24	0.000754752
ego	hcDRQN	normal	25	0.000773621
ego	hcDRQN	normal	26	0.000766121
ego	hcDRQN	normal	27	0.000771737
ego	hcDRQN	normal	28	0.000826683
ego	hcDRQN	normal	29	0.000754125
ego	hcDRQN	normal	30	0.000746746
ego	hcDRQN	normal	31	0.000808198
ego	hcDRQN	normal	32	0.000741526
ego	hcDRQN	normal	33	0.000817832
ego	hcDRQN	normal	34	0.000757617
ego	hcDRQN	normal	35	0.00076605
ego	hcDRQN	normal	36	0.000786806
ego	hcDRQN	normal	37	0.00080189
ego	hcDRQN	normal	38	0.000795091
ego	hcDRQN	normal	39	0.000757321
ego	hcDRQN	normal	40	0.000752199
ego	hcDRQN	normal	41	0.000774658
ego	hcDRQN	normal	42	0.000767965
ego	hcDRQN	normal	43	0.000743522
ego	hcDRQN	normal	44	0.000776648
ego	hcDRQN	normal	45	0.000795
ego	hcDRQN	normal	46	0.000768965
ego	hcDRQN	normal	47	0.000812928
ego	hcDRQN	normal	48	0.000776634
ego	hcDRQN	normal	49	0.000758825
ego	hcDQN	normal	0	0.000592611
ego	hcDQN	normal	1	0.000573752
ego	hcDQN	normal	2	0.000560295
ego	hcDQN	normal	3	0.000603359
ego	hcDQN	normal	4	0.00056538
ego	hcDQN	normal	5	0.000579516
ego	hcDQN	normal	6	0.000587201
ego	hcDQN	normal	7	0.000600747
ego	hcDQN	normal	8	0.00060292
ego	hcDQN	normal	9	0.000591298
ego	hcDQN	normal	10	0.000534591
ego	hcDQN	normal	11	0.000583849
ego	hcDQN	normal	12	0.0005676
ego	hcDQN	normal	13	0.000586569
ego	hcDQN	normal	14	0.000618061
ego	hcDQN	normal	15	0.000612735
ego	hcDQN	normal	16	0.000596042
ego	hcDQN	normal	17	0.000604193
ego	hcDQN	normal	18	0.00054724
ego	hcDQN	normal	19	0.000595314
ego	hcDQN	normal	20	0.000607585
ego	hcDQN	normal	21	0.000569582
ego	hcDQN	normal	22	0.000601315
ego	hcDQN	normal	23	0.000578873
ego	hcDQN	normal	24	0.000618323
ego	hcDQN	normal	25	0.000621405
ego	hcDQN	normal	26	0.000574476
ego	hcDQN	normal	27	0.00063153
ego	hcDQN	normal	28	0.00058432
ego	hcDQN	normal	29	0.000648638
ego	hcDQN	normal	30	0.00057571
ego	hcDQN	normal	31	0.00059157
ego	hcDQN	normal	32	0.000595838
ego	hcDQN	normal	33	0.000568306
ego	hcDQN	normal	34	0.000540472
ego	hcDQN	normal	35	0.000566912
ego	hcDQN	normal	36	0.000620582
ego	hcDQN	normal	37	0.000580362
ego	hcDQN	normal	38	0.000580418
ego	hcDQN	normal	39	0.000633069
ego	hcDQN	normal	40	0.000603844
ego	hcDQN	normal	41	0.000609807
ego	hcDQN	normal	42	0.000614009
ego	hcDQN	normal	43	0.000563833
ego	hcDQN	normal	44	0.000593311
ego	hcDQN	normal	45	0.000594039
ego	hcDQN	normal	46	0.000585212
ego	hcDQN	normal	47	0.000558532
ego	hcDQN	normal	48	0.000602994
ego	hcDQN	normal	49	0.000542383
ego	hcDRQN	full	0	0.00500447
ego	hcDRQN	full	1	0.0057802
ego	hcDRQN	full	2	0.00508244
ego	hcDRQN	full	3	0.00469487
ego	hcDRQN	full	4	0.00508817
ego	hcDRQN	full	5	0.00531699
ego	hcDRQN	full	6	0.00510488
ego	hcDRQN	full	7	0.00599695
ego	hcDRQN	full	8	0.00549376
ego	hcDRQN	full	9	0.00580631
ego	hcDRQN	full	10	0.00568306
ego	hcDRQN	full	11	0.00458696
ego	hcDRQN	full	12	0.00505372
ego	hcDRQN	full	13	0.00421487
ego	hcDRQN	full	14	0.00495785
ego	hcDRQN	full	15	0.00558643
ego	hcDRQN	full	16	0.00488762
ego	hcDRQN	full	17	0.00496132
ego	hcDRQN	full	18	0.0053049
ego	hcDRQN	full	19	0.00546947
ego	hcDRQN	full	20	0.00506137
ego	hcDRQN	full	21	0.00509723
ego	hcDRQN	full	22	0.0054772
ego	hcDRQN	full	23	0.00527918
ego	hcDRQN	full	24	0.00508671
ego	hcDRQN	full	25	0.00530075
ego	hcDRQN	full	26	0.00521568
ego	hcDRQN	full	27	0.00527938
ego	hcDRQN	full	28	0.00590264
ego	hcDRQN	full	29	0.00507961
ego	hcDRQN	full	30	0.00499591
ego	hcDRQN	full	31	0.00569296
ego	hcDRQN	full	32	0.00493669
ego	hcDRQN	full	33	0.00580225
ego	hcDRQN	full	34	0.00511922
ego	hcDRQN	full	35	0.00521487
ego	hcDRQN	full	36	0.00545031
ego	hcDRQN	full	37	0.00562141
ego	hcDRQN	full	38	0.00554429
ego	hcDRQN	full	39	0.00511585
ego	hcDRQN	full	40	0.00505776
ego	hcDRQN	full	41	0.00531251
ego	hcDRQN	full	42	0.00523659
ego	hcDRQN	full	43	0.00495933
ego	hcDRQN	full	44	0.00533508
ego	hcDRQN	full	45	0.00554326
ego	hcDRQN	full	46	0.00524793
ego	hcDRQN	full	47	0.00574662
ego	hcDRQN	full	48	0.00533493
ego	hcDRQN	full	49	0.00513292
ego	hcDQN	full	0	0.00137799
ego	hcDQN	full	1	0.00130553
ego	hcDQN	full	2	0.00125384
ego	hcDQN	full	3	0.00141928
ego	hcDQN	full	4	0.00127337
ego	hcDQN	full	5	0.00132768
ego	hcDQN	full	6	0.0013572
ego	hcDQN	full	7	0.00140925
ego	hcDQN	full	8	0.00141759
ego	hcDQN	full	9	0.00137294
ego	hcDQN	full	10	0.00115508
ego	hcDQN	full	11	0.00134432
ego	hcDQN	full	12	0.0012819
ego	hcDQN	full	13	0.00135477
ego	hcDQN	full	14	0.00147576
ego	hcDQN	full	15	0.0014553
ego	hcDQN	full	16	0.00139117
ego	hcDQN	full	17	0.00142248
ego	hcDQN	full	18	0.00120368
ego	hcDQN	full	19	0.00138837
ego	hcDQN	full	20	0.00143551
ego	hcDQN	full	21	0.00128951
ego	hcDQN	full	22	0.00141143
ego	hcDQN	full	23	0.00132521
ego	hcDQN	full	24	0.00147677
ego	hcDQN	full	25	0.00148861
ego	hcDQN	full	26	0.00130831
ego	hcDQN	full	27	0.00152751
ego	hcDQN	full	28	0.00134614
ego	hcDQN	full	29	0.00159323
ego	hcDQN	full	30	0.00131306
ego	hcDQN	full	31	0.00137399
ego	hcDQN	full	32	0.00139038
ego	hcDQN	full	33	0.00128461
ego	hcDQN	full	34	0.00117768
ego	hcDQN	full	35	0.00127926
ego	hcDQN	full	36	0.00148545
ego	hcDQN	full	37	0.00133093
ego	hcDQN	full	38	0.00133114
ego	hcDQN	full	39	0.00153342
ego	hcDQN	full	40	0.00142114
ego	hcDQN	full	41	0.00144405
ego	hcDQN	full	42	0.00146019
ego	hcDQN	full	43	0.00126743
ego	hcDQN	full	44	0.00138068
ego	hcDQN	full	45	0.00138347
ego	hcDQN	full	46	0.00134956
ego	hcDQN	full	47	0.00124706
ego	hcDQN	full	48	0.00141788
ego	hcDQN	full	49	0.00118502
a1e1	hcDRQN	normal	0	0.000816078
a1e1	hcDRQN	normal	1	0.000821219
a1e1	hcDRQN	normal	2	0.000837205
a1e1	hcDRQN	normal	3	0.000887641
a1e1	hcDRQN	normal	4	0.000920465
a1e1	hcDRQN	normal	5	0.000923105
a1e1	hcDRQN	normal	6	0.000886239
a1e1	hcDRQN	normal	7	0.000871487
a1e1	hcDRQN	normal	8	0.000759756
a1e1	hcDRQN	normal	9	0.000899273
a1e1	hcDRQN	normal	10	0.000959594
a1e1	hcDRQN	normal	11	0.000872017
a1e1	hcDRQN	normal	12	0.00086321
a1e1	hcDRQN	normal	13	0.00088191
a1e1	hcDRQN	normal	14	0.000883115
a1e1	hcDRQN	normal	15	0.000859221
a1e1	hcDRQN	normal	16	0.000838747
a1e1	hcDRQN	normal	17	0.00086835
a1e1	hcDRQN	normal	18	0.000798583
a1e1	hcDRQN	normal	19	0.000778032
a1e1	hcDRQN	normal	20	0.000908562
a1e1	hcDRQN	normal	21	0.000835356
a1e1	hcDRQN	normal	22	0.000882605
a1e1	hcDRQN	normal	23	0.000916356
a1e1	hcDRQN	normal	24	0.000902901
a1e1	hcDRQN	normal	25	0.00083152
a1e1	hcDRQN	normal	26	0.000866861
a1e1	hcDRQN	normal	27	0.000806861
a1e1	hcDRQN	normal	28	0.000849582
a1e1	hcDRQN	normal	29	0.000895888
a1e1	hcDRQN	normal	30	0.00085508
a1e1	hcDRQN	normal	31	0.000739037
a1e1	hcDRQN	normal	32	0.000763188
a1e1	hcDRQN	normal	33	0.000821531
a1e1	hcDRQN	normal	34	0.000907448
a1e1	hcDRQN	normal	35	0.000861803
a1e1	hcDRQN	normal	36	0.000859477
a1e1	hcDRQN	normal	37	0.000800829
a1e1	hcDRQN	normal	38	0.000859684
a1e1	hcDRQN	normal	39	0.000762226
a1e1	hcDRQN	normal	40	0.000867548
a1e1	hcDRQN	normal	41	0.00090125
a1e1	hcDRQN	normal	42	0.000820887
a1e1	hcDRQN	normal	43	0.000897433
a1e1	hcDRQN	normal	44	0.000824819
a1e1	hcDRQN	normal	45	0.000859722
a1e1	hcDRQN	normal	46	0.00084832
a1e1	hcDRQN	normal	47	0.000857569
a1e1	hcDRQN	normal	48	0.000915244
a1e1	hcDRQN	normal	49	0.000889256
a1e1	hcDQN	normal	0	0.236085
a1e1	hcDQN	normal	1	0.207103
a1e1	hcDQN	normal	2	0.25792
a1e1	hcDQN	normal	3	0.256102
a1e1	hcDQN	normal	4	0.247793
a1e1	hcDQN	normal	5	0.237745
a1e1	hcDQN	normal	6	0.26769
a1e1	hcDQN	normal	7	0.220679
a1e1	hcDQN	normal	8	0.234604
a1e1	hcDQN	normal	9	0.225134
a1e1	hcDQN	normal	10	0.250651
a1e1	hcDQN	normal	11	0.239017
a1e1	hcDQN	normal	12	0.27481
a1e1	hcDQN	normal	13	0.245743
a1e1	hcDQN	normal	14	0.242179
a1e1	hcDQN	normal	15	0.253447
a1e1	hcDQN	normal	16	0.235328
a1e1	hcDQN	normal	17	0.230445
a1e1	hcDQN	normal	18	0.252924
a1e1	hcDQN	normal	19	0.238705
a1e1	hcDQN	normal	20	0.259047
a1e1	hcDQN	normal	21	0.250144
a1e1	hcDQN	normal	22	0.247112
a1e1	hcDQN	normal	23	0.246446
a1e1	hcDQN	normal	24	0.244297
a1e1	hcDQN	normal	25	0.251154
a1e1	hcDQN	normal	26	0.23998
a1e1	hcDQN	normal	27	0.218312
a1e1	hcDQN	normal	28	0.246576
a1e1	hcDQN	normal	29	0.2391
a1e1	hcDQN	normal	30	0.226376
a1e1	hcDQN	normal	31	0.256335
a1e1	hcDQN	normal	32	0.240215
a1e1	hcDQN	normal	33	0.221262
a1e1	hcDQN	normal	34	0.244457
a1e1	hcDQN	normal	35	0.236126
a1e1	hcDQN	normal	36	0.221869
a1e1	hcDQN	normal	37	0.24983
a1e1	hcDQN	normal	38	0.230908
a1e1	hcDQN	normal	39	0.25547
a1e1	hcDQN	normal	40	0.233033
a1e1	hcDQN	normal	41	0.259062
a1e1	hcDQN	normal	42	0.251402
a1e1	hcDQN	normal	43	0.247003
a1e1	hcDQN	normal	44	0.235
a1e1	hcDQN	normal	45	0.258059
a1e1	hcDQN	normal	46	0.252487
a1e1	hcDQN	normal	47	0.240463
a1e1	hcDQN	normal	48	0.253558
a1e1	hcDQN	normal	49	0.231255
a1e1	hcDRQN	full	0	0.00425854
a1e1	hcDRQN	full	1	0.00429127
a1e1	hcDRQN	full	2	0.00439304
a1e1	hcDRQN	full	3	0.00471414
a1e1	hcDRQN	full	4	0.00492311
a1e1	hcDRQN	full	5	0.00493992
a1e1	hcDRQN	full	6	0.00470522
a1e1	hcDRQN	full	7	0.0046113
a1e1	hcDRQN	full	8	0.00389997
a1e1	hcDRQN	full	9	0.0047882
a1e1	hcDRQN	full	10	0.00517223
a1e1	hcDRQN	full	11	0.00461467
a1e1	hcDRQN	full	12	0.0045586
a1e1	hcDRQN	full	13	0.00467766
a1e1	hcDRQN	full	14	0.00468533
a1e1	hcDRQN	full	15	0.00453321
a1e1	hcDRQN	full	16	0.00440286
a1e1	hcDRQN	full	17	0.00459133
a1e1	hcDRQN	full	18	0.00414716
a1e1	hcDRQN	full	19	0.00401632
a1e1	hcDRQN	full	20	0.00484734
a1e1	hcDRQN	full	21	0.00438127
a1e1	hcDRQN	full	22	0.00468208
a1e1	hcDRQN	full	23	0.00489696
a1e1	hcDRQN	full	24	0.0048113
a1e1	hcDRQN	full	25	0.00435685
a1e1	hcDRQN	full	26	0.00458185
a1e1	hcDRQN	full	27	0.00419986
a1e1	hcDRQN	full	28	0.00447184
a1e1	hcDRQN	full	29	0.00476665
a1e1	hcDRQN	full	30	0.00450684
a1e1	hcDRQN	full	31	0.00376806
a1e1	hcDRQN	full	32	0.00392182
a1e1	hcDRQN	full	33	0.00429325
a1e1	hcDRQN	full	34	0.00484024
a1e1	hcDRQN	full	35	0.00454965
a1e1	hcDRQN	full	36	0.00453483
a1e1	hcDRQN	full	37	0.00416146
a1e1	hcDRQN	full	38	0.00453616
a1e1	hcDRQN	full	39	0.00391569
a1e1	hcDRQN	full	40	0.00458622
a1e1	hcDRQN	full	41	0.00480078
a1e1	hcDRQN	full	42	0.00428915
a1e1	hcDRQN	full	43	0.00477648
a1e1	hcDRQN	full	44	0.00431419
a1e1	hcDRQN	full	45	0.0045364
a1e1	hcDRQN	full	46	0.00446381
a1e1	hcDRQN	full	47	0.00452269
a1e1	hcDRQN	full	48	0.00488987
a1e1	hcDRQN	full	49	0.00472442
a1e1	hcDQN	full	0	0.0175903
a1e1	hcDQN	full	1	0.0147301
a1e1	hcDQN	full	2	0.0197452
a1e1	hcDQN	full	3	0.0195658
a1e1	hcDQN	full	4	0.0187458
a1e1	hcDQN	full	5	0.0177541
a1e1	hcDQN	full	6	0.0207094
a1e1	hcDQN	full	7	0.01607
a1e1	hcDQN	full	8	0.0174442
a1e1	hcDQN	full	9	0.0165097
a1e1	hcDQN	full	10	0.0190279
a1e1	hcDQN	full	11	0.0178797
a1e1	hcDQN	full	12	0.0214121
a1e1	hcDQN	full	13	0.0185434
a1e1	hcDQN	full	14	0.0181918
a1e1	hcDQN	full	15	0.0193038
a1e1	hcDQN	full	16	0.0175157
a1e1	hcDQN	full	17	0.0170337
a1e1	hcDQN	full	18	0.0192522
a1e1	hcDQN	full	19	0.0178489
a1e1	hcDQN	full	20	0.0198564
a1e1	hcDQN	full	21	0.0189778
a1e1	hcDQN	full	22	0.0186786
a1e1	hcDQN	full	23	0.0186128
a1e1	hcDQN	full	24	0.0184008
a1e1	hcDQN	full	25	0.0190775
a1e1	hcDQN	full	26	0.0179747
a1e1	hcDQN	full	27	0.0158363
a1e1	hcDQN	full	28	0.0186256
a1e1	hcDQN	full	29	0.0178879
a1e1	hcDQN	full	30	0.0166322
a1e1	hcDQN	full	31	0.0195888
a1e1	hcDQN	full	32	0.017998
a1e1	hcDQN	full	33	0.0161275
a1e1	hcDQN	full	34	0.0184166
a1e1	hcDQN	full	35	0.0175944
a1e1	hcDQN	full	36	0.0161873
a1e1	hcDQN	full	37	0.0189468
a1e1	hcDQN	full	38	0.0170794
a1e1	hcDQN	full	39	0.0195034
a1e1	hcDQN	full	40	0.0172892
a1e1	hcDQN	full	41	0.0198579
a1e1	hcDQN	full	42	0.019102
a1e1	hcDQN	full	43	0.0186679
a1e1	hcDQN	full	44	0.0174833
a1e1	hcDQN	full	45	0.0197589
a1e1	hcDQN	full	46	0.0192091
a1e1	hcDQN	full	47	0.0180224
a1e1	hcDQN	full	48	0.0193147
a1e1	hcDQN	full	49	0.0171136
a1e2	hcDRQN	normal	0	0.000719443
a1e2	hcDRQN	normal	1	0.000794796
a1e2	hcDRQN	normal	2	0.000805403
a1e2	hcDRQN	normal	3	0.000828106
a1e2	hcDRQN	normal	4	0.000805017
a1e2	hcDRQN	normal	5	0.000879827
a1e2	hcDRQN	normal	6	0.00071876
a1e2	hcDRQN	normal	7	0.000837041
a1e2	hcDRQN	normal	8	0.000815236
a1e2	hcDRQN	normal	9	0.000887176
a1e2	hcDRQN	normal	10	0.000808826
a1e2	hcDRQN	normal	11	0.000821005
a1e2	hcDRQN	normal	12	0.000912952
a1e2	hcDRQN	normal	13	0.000851547
a1e2	hcDRQN	normal	14	0.000839601
a1e2	hcDRQN	normal	15	0.000776053
a1e2	hcDRQN	normal	16	0.000809719
a1e2	hcDRQN	normal	17	0.000695731
a1e2	hcDRQN	normal	18	0.00074719
a1e2	hcDRQN	normal	19	0.000842047
a1e2	hcDRQN	normal	20	0.000687665
a1e2	hcDRQN	normal	21	0.000806788
a1e2	hcDRQN	normal	22	0.000802012
a1e2	hcDRQN	normal	23	0.000825637
a1e2	hcDRQN	normal	24	0.000692939
a1e2	hcDRQN	normal	25	0.00067165
a1e2	hcDRQN	normal	26	0.000871481
a1e2	hcDRQN	normal	27	0.000807923
a1e2	hcDRQN	normal	28	0.000826977
a1e2	hcDRQN	normal	29	0.000903747
a1e2	hcDRQN	normal	30	0.000811939
a1e2	hcDRQN	normal	31	0.000675895
a1e2	hcDRQN	normal	32	0.000781019
a1e2	hcDRQN	normal	33	0.000852952
a1e2	hcDRQN	normal	34	0.000773808
a1e2	hcDRQN	normal	35	0.000781605
a1e2	hcDRQN	normal	36	0.000762599
a1e2	hcDRQN	normal	37	0.000894282
a1e2	hcDRQN	normal	38	0.000879992
a1e2	hcDRQN	normal	39	0.000685716
a1e2	hcDRQN	normal	40	0.000922051
a1e2	hcDRQN	normal	41	0.000751621
a1e2	hcDRQN	normal	42	0.000929901
a1e2	hcDRQN	normal	43	0.000717269
a1e2	hcDRQN	normal	44	0.000870976
a1e2	hcDRQN	normal	45	0.000764834
a1e2	hcDRQN	normal	46	0.000790969
a1e2	hcDRQN	normal	47	0.000857089
a1e2	hcDRQN	normal	48	0.000753812
a1e2	hcDRQN	normal	49	0.000820942
a1e2	hcDQN	normal	0	0.247657
a1e2	hcDQN	normal	1	0.259847
a1e2	hcDQN	normal	2	0.262266
a1e2	hcDQN	normal	3	0.269333
a1e2	hcDQN	normal	4	0.247607
a1e2	hcDQN	normal	5	0.249053
a1e2	hcDQN	normal	6	0.235573
a1e2	hcDQN	normal	7	0.232838
a1e2	hcDQN	normal	8	0.225193
a1e2	hcDQN	normal	9	0.240295
a1e2	hcDQN	normal	10	0.245573
a1e2	hcDQN	normal	11	0.243695
a1e2	hcDQN	normal	12	0.251324
a1e2	hcDQN	normal	13	0.22471
a1e2	hcDQN	normal	14	0.267313
a1e2	hcDQN	normal	15	0.247652
a1e2	hcDQN	normal	16	0.258494
a1e2	hcDQN	normal	17	0.248178
a1e2	hcDQN	normal	18	0.231326
a1e2	hcDQN	normal	19	0.238921
a1e2	hcDQN	normal	20	0.197923
a1e2	hcDQN	normal	21	0.246365
a1e2	hcDQN	normal	22	0.24246
a1e2	hcDQN	normal	23	0.260147
a1e2	hcDQN	normal	24	0.219196
a1e2	hcDQN	normal	25	0.242332
a1e2	hcDQN	normal	26	0.239203
a1e2	hcDQN	normal	27	0.225993
a1e2	hcDQN	normal	28	0.223166
a1e2	hcDQN	normal	29	0.227202
a1e2	hcDQN	normal	30	0.256986
a1e2	hcDQN	normal	31	0.257006
a1e2	hcDQN	normal	32	0.223555
a1e2	hcDQN	normal	33	0.241116
a1e2	hcDQN	normal	34	0.249945
a1e2	hcDQN	normal	35	0.247908
a1e2	hcDQN	normal	36	0.222472
a1e2	hcDQN	normal	37	0.235117
a1e2	hcDQN	normal	38	0.223613
a1e2	hcDQN	normal	39	0.257435
a1e2	hcDQN	normal	40	0.279213
a1e2	hcDQN	normal	41	0.242728
a1e2	hcDQN	normal	42	0.213821
a1e2	hcDQN	normal	43	0.254706
a1e2	hcDQN	normal	44	0.264889
a1e2	hcDQN	normal	45	0.263811
a1e2	hcDQN	normal	46	0.245687
a1e2	hcDQN	normal	47	0.250723
a1e2	hcDQN	normal	48	0.244724
a1e2	hcDQN	normal	49	0.253354
a1e2	hcDRQN	full	0	0.00125606
a1e2	hcDRQN	full	1	0.00137577
a1e2	hcDRQN	full	2	0.00139262
a1e2	hcDRQN	full	3	0.00142868
a1e2	hcDRQN	full	4	0.001392
a1e2	hcDRQN	full	5	0.00151085
a1e2	hcDRQN	full	6	0.00125497
a1e2	hcDRQN	full	7	0.00144288
a1e2	hcDRQN	full	8	0.00140824
a1e2	hcDRQN	full	9	0.00152253
a1e2	hcDRQN	full	10	0.00139806
a1e2	hcDRQN	full	11	0.0014174
a1e2	hcDRQN	full	12	0.00156347
a1e2	hcDRQN	full	13	0.00146592
a1e2	hcDRQN	full	14	0.00144695
a1e2	hcDRQN	full	15	0.00134599
a1e2	hcDRQN	full	16	0.00139947
a1e2	hcDRQN	full	17	0.00121839
a1e2	hcDRQN	full	18	0.00130014
a1e2	hcDRQN	full	19	0.00145083
a1e2	hcDRQN	full	20	0.00120557
a1e2	hcDRQN	full	21	0.00139482
a1e2	hcDRQN	full	22	0.00138723
a1e2	hcDRQN	full	23	0.00142476
a1e2	hcDRQN	full	24	0.00121395
a1e2	hcDRQN	full	25	0.00118013
a1e2	hcDRQN	full	26	0.00149759
a1e2	hcDRQN	full	27	0.00139662
a1e2	hcDRQN	full	28	0.00142689
a1e2	hcDRQN	full	29	0.00154885
a1e2	hcDRQN	full	30	0.001403
a1e2	hcDRQN	full	31	0.00118687
a1e2	hcDRQN	full	32	0.00135388
a1e2	hcDRQN	full	33	0.00146816
a1e2	hcDRQN	full	34	0.00134242
a1e2	hcDRQN	full	35	0.00135481
a1e2	hcDRQN	full	36	0.00132462
a1e2	hcDRQN	full	37	0.00153381
a1e2	hcDRQN	full	38	0.00151111
a1e2	hcDRQN	full	39	0.00120248
a1e2	hcDRQN	full	40	0.00157793
a1e2	hcDRQN	full	41	0.00130718
a1e2	hcDRQN	full	42	0.0015904
a1e2	hcDRQN	full	43	0.0012526
a1e2	hcDRQN	full	44	0.00149679
a1e2	hcDRQN	full	45	0.00132817
a1e2	hcDRQN	full	46	0.00136969
a1e2	hcDRQN	full	47	0.00147473
a1e2	hcDRQN	full	48	0.00131066
a1e2	hcDRQN	full	49	0.0014173
a1e2	hcDQN	full	0	0.0203341
a1e2	hcDQN	full	1	0.0214393
a1e2	hcDQN	full	2	0.0216586
a1e2	hcDQN	full	3	0.0222993
a1e2	hcDQN	full	4	0.0203296
a1e2	hcDQN	full	5	0.0204607
a1e2	hcDQN	full	6	0.0192386
a1e2	hcDQN	full	7	0.0189906
a1e2	hcDQN	full	8	0.0182975
a1e2	hcDQN	full	9	0.0196666
a1e2	hcDQN	full	10	0.0201452
a1e2	hcDQN	full	11	0.0199749
a1e2	hcDQN	full	12	0.0206665
a1e2	hcDQN	full	13	0.0182537
a1e2	hcDQN	full	14	0.0221162
a1e2	hcDQN	full	15	0.0203336
a1e2	hcDQN	full	16	0.0213166
a1e2	hcDQN	full	17	0.0203813
a1e2	hcDQN	full	18	0.0188535
a1e2	hcDQN	full	19	0.0195421
a1e2	hcDQN	full	20	0.0158251
a1e2	hcDQN	full	21	0.020217
a1e2	hcDQN	full	22	0.0198629
a1e2	hcDQN	full	23	0.0214665
a1e2	hcDQN	full	24	0.0177538
a1e2	hcDQN	full	25	0.0198513
a1e2	hcDQN	full	26	0.0195677
a1e2	hcDQN	full	27	0.01837
a1e2	hcDQN	full	28	0.0181137
a1e2	hcDQN	full	29	0.0184796
a1e2	hcDQN	full	30	0.0211799
a1e2	hcDQN	full	31	0.0211817
a1e2	hcDQN	full	32	0.018149
a1e2	hcDQN	full	33	0.0197411
a1e2	hcDQN	full	34	0.0205416
a1e2	hcDQN	full	35	0.0203568
a1e2	hcDQN	full	36	0.0180508
a1e2	hcDQN	full	37	0.0191972
a1e2	hcDQN	full	38	0.0181542
a1e2	hcDQN	full	39	0.0212206
a1e2	hcDQN	full	40	0.023195
a1e2	hcDQN	full	41	0.0198872
a1e2	hcDQN	full	42	0.0172664
a1e2	hcDQN	full	43	0.0209732
a1e2	hcDQN	full	44	0.0218964
a1e2	hcDQN	full	45	0.0217987
a1e2	hcDQN	full	46	0.0201555
a1e2	hcDQN	full	47	0.0206121
a1e2	hcDQN	full	48	0.0200682
a1e2	hcDQN	full	49	0.0208506
a2e1	hcDRQN	normal	0	0.00124692
a2e1	hcDRQN	normal	1	0.00111755
a2e1	hcDRQN	normal	2	0.00113031
a2e1	hcDRQN	normal	3	0.00114899
a2e1	hcDRQN	normal	4	0.00115749
a2e1	hcDRQN	normal	5	0.0011897
a2e1	hcDRQN	normal	6	0.00126045
a2e1	hcDRQN	normal	7	0.00107535
a2e1	hcDRQN	normal	8	0.00124517
a2e1	hcDRQN	normal	9	0.00116003
a2e1	hcDRQN	normal	10	0.00095632
a2e1	hcDRQN	normal	11	0.00114464
a2e1	hcDRQN	normal	12	0.00115424
a2e1	hcDRQN	normal	13	0.00121691
a2e1	hcDRQN	normal	14	0.00122007
a2e1	hcDRQN	normal	15	0.00117458
a2e1	hcDRQN	normal	16	0.00111291
a2e1	hcDRQN	normal	17	0.00124779
a2e1	hcDRQN	normal	18	0.00112339
a2e1	hcDRQN	normal	19	0.00108436
a2e1	hcDRQN	normal	20	0.00112611
a2e1	hcDRQN	normal	21	0.00113396
a2e1	hcDRQN	normal	22	0.00116636
a2e1	hcDRQN	normal	23	0.00114088
a2e1	hcDRQN	normal	24	0.00114726
a2e1	hcDRQN	normal	25	0.00123167
a2e1	hcDRQN	normal	26	0.00123586
a2e1	hcDRQN	normal	27	0.00121574
a2e1	hcDRQN	normal	28	0.00115145
a2e1	hcDRQN	normal	29	0.00112414
a2e1	hcDRQN	normal	30	0.00115738
a2e1	hcDRQN	normal	31	0.00116387
a2e1	hcDRQN	normal	32	0.00123929
a2e1	hcDRQN	normal	33	0.00115368
a2e1	hcDRQN	normal	34	0.00108312
a2e1	hcDRQN	normal	35	0.00111117
a2e1	hcDRQN	normal	36	0.00130972
a2e1	hcDRQN	normal	37	0.00110389
a2e1	hcDRQN	normal	38	0.00107861
a2e1	hcDRQN	normal	39	0.00115281
a2e1	hcDRQN	normal	40	0.00130948
a2e1	hcDRQN	normal	41	0.00118243
a2e1	hcDRQN	normal	42	0.00119741
a2e1	hcDRQN	normal	43	0.00105474
a2e1	hcDRQN	normal	44	0.00106068
a2e1	hcDRQN	normal	45	0.00117489
a2e1	hcDRQN	normal	46	0.00114014
a2e1	hcDRQN	normal	47	0.00120481
a2e1	hcDRQN	normal	48	0.00109093
a2e1	hcDRQN	normal	49	0.00125544
a2e1	hcDQN	normal	0	0.0182098
a2e1	hcDQN	normal	1	0.0157545
a2e1	hcDQN	normal	2	0.0172694
a2e1	hcDQN	normal	3	0.0168261
a2e1	hcDQN	normal	4	0.0182817
a2e1	hcDQN	normal	5	0.0172531
a2e1	hcDQN	normal	6	0.017868
a2e1	hcDQN	normal	7	0.0169977
a2e1	hcDQN	normal	8	0.0173278
a2e1	hcDQN	normal	9	0.0188652
a2e1	hcDQN	normal	10	0.0188175
a2e1	hcDQN	normal	11	0.0156281
a2e1	hcDQN	normal	12	0.0173845
a2e1	hcDQN	normal	13	0.0172662
a2e1	hcDQN	normal	14	0.0161545
a2e1	hcDQN	normal	15	0.0164129
a2e1	hcDQN	normal	16	0.0172185
a2e1	hcDQN	normal	17	0.0178704
a2e1	hcDQN	normal	18	0.0175044
a2e1	hcDQN	normal	19	0.0167082
a2e1	hcDQN	normal	20	0.0161651
a2e1	hcDQN	normal	21	0.0152926
a2e1	hcDQN	normal	22	0.0183641
a2e1	hcDQN	normal	23	0.0165915
a2e1	hcDQN	normal	24	0.0163357
a2e1	hcDQN	normal	25	0.0173476
a2e1	hcDQN	normal	26	0.0169896
a2e1	hcDQN	normal	27	0.0170481
a2e1	hcDQN	normal	28	0.0176177
a2e1	hcDQN	normal	29	0.0166512
a2e1	hcDQN	normal	30	0.0161681
a2e1	hcDQN	normal	31	0.0169417
a2e1	hcDQN	normal	32	0.0171176
a2e1	hcDQN	normal	33	0.0161421
a2e1	hcDQN	normal	34	0.016128
a2e1	hcDQN	normal	35	0.0161768
a2e1	hcDQN	normal	36	0.0177519
a2e1	hcDQN	normal	37	0.0182325
a2e1	hcDQN	normal	38	0.0181387
a2e1	hcDQN	normal	39	0.0162903
a2e1	hcDQN	normal	40	0.0164758
a2e1	hcDQN	normal	41	0.0159825
a2e1	hcDQN	normal	42	0.0186148
a2e1	hcDQN	normal	43	0.0166528
a2e1	hcDQN	normal	44	0.0170304
a2e1	hcDQN	normal	45	0.0166599
a2e1	hcDQN	normal	46	0.0172038
a2e1	hcDQN	normal	47	0.0161757
a2e1	hcDQN	normal	48	0.0165377
a2e1	hcDQN	normal	49	0.0162911
a2e1	hcDRQN	full	0	0.00590435
a2e1	hcDRQN	full	1	0.0053174
a2e1	hcDRQN	full	2	0.00537525
a2e1	hcDRQN	full	3	0.00546004
a2e1	hcDRQN	full	4	0.0054986
a2e1	hcDRQN	full	5	0.00564475
a2e1	hcDRQN	full	6	0.00596573
a2e1	hcDRQN	full	7	0.00512591
a2e1	hcDRQN	full	8	0.00589642
a2e1	hcDRQN	full	9	0.00551013
a2e1	hcDRQN	full	10	0.00458586
a2e1	hcDRQN	full	11	0.00544029
a2e1	hcDRQN	full	12	0.00548386
a2e1	hcDRQN	full	13	0.00576819
a2e1	hcDRQN	full	14	0.00578251
a2e1	hcDRQN	full	15	0.00557615
a2e1	hcDRQN	full	16	0.00529632
a2e1	hcDRQN	full	17	0.00590828
a2e1	hcDRQN	full	18	0.00534387
a2e1	hcDRQN	full	19	0.00516681
a2e1	hcDRQN	full	20	0.00535621
a2e1	hcDRQN	full	21	0.00539184
a2e1	hcDRQN	full	22	0.00553884
a2e1	hcDRQN	full	23	0.00542323
a2e1	hcDRQN	full	24	0.00545218
a2e1	hcDRQN	full	25	0.00583517
a2e1	hcDRQN	full	26	0.00585417
a2e1	hcDRQN	full	27	0.00576287
a2e1	hcDRQN	full	28	0.0054712
a2e1	hcDRQN	full	29	0.00534729
a2e1	hcDRQN	full	30	0.00549809
a2e1	hcDRQN	full	31	0.00552756
a2e1	hcDRQN	full	32	0.00586973
a2e1	hcDRQN	full	33	0.00548132
a2e1	hcDRQN	full	34	0.00516118
a2e1	hcDRQN	full	35	0.00528842
a2e1	hcDRQN	full	36	0.00618927
a2e1	hcDRQN	full	37	0.00525539
a2e1	hcDRQN	full	38	0.00514072
a2e1	hcDRQN	full	39	0.00547735
a2e1	hcDRQN	full	40	0.00618818
a2e1	hcDRQN	full	41	0.00561175
a2e1	hcDRQN	full	42	0.00567969
a2e1	hcDRQN	full	43	0.00503241
a2e1	hcDRQN	full	44	0.00505933
a2e1	hcDRQN	full	45	0.00557753
a2e1	hcDRQN	full	46	0.00541989
a2e1	hcDRQN	full	47	0.00571329
a2e1	hcDRQN	full	48	0.00519658
a2e1	hcDRQN	full	49	0.00594301
a2e1	hcDQN	full	0	0.000431108
a2e1	hcDQN	full	1	0.000395362
a2e1	hcDQN	full	2	0.000417418
a2e1	hcDQN	full	3	0.000410964
a2e1	hcDQN	full	4	0.000432156
a2e1	hcDQN	full	5	0.00041718
a2e1	hcDQN	full	6	0.000426133
a2e1	hcDQN	full	7	0.000413462
a2e1	hcDQN	full	8	0.000418268
a2e1	hcDQN	full	9	0.000440651
a2e1	hcDQN	full	10	0.000439956
a2e1	hcDQN	full	11	0.000393521
a2e1	hcDQN	full	12	0.000419093
a2e1	hcDQN	full	13	0.00041737
a2e1	hcDQN	full	14	0.000401185
a2e1	hcDQN	full	15	0.000404948
a2e1	hcDQN	full	16	0.000416677
a2e1	hcDQN	full	17	0.000426167
a2e1	hcDQN	full	18	0.000420839
a2e1	hcDQN	full	19	0.000409247
a2e1	hcDQN	full	20	0.00040134
a2e1	hcDQN	full	21	0.000388637
a2e1	hcDQN	full	22	0.000433355
a2e1	hcDQN	full	23	0.000407548
a2e1	hcDQN	full	24	0.000403823
a2e1	hcDQN	full	25	0.000418556
a2e1	hcDQN	full	26	0.000413343
a2e1	hcDQN	full	27	0.000414196
a2e1	hcDQN	full	28	0.000422489
a2e1	hcDQN	full	29	0.000408416
a2e1	hcDQN	full	30	0.000401383
a2e1	hcDQN	full	31	0.000412646
a2e1	hcDQN	full	32	0.000415208
a2e1	hcDQN	full	33	0.000401004
a2e1	hcDQN	full	34	0.000400799
a2e1	hcDQN	full	35	0.00040151
a2e1	hcDQN	full	36	0.000424442
a2e1	hcDQN	full	37	0.00043144
a2e1	hcDQN	full	38	0.000430074
a2e1	hcDQN	full	39	0.000403162
a2e1	hcDQN	full	40	0.000405863
a2e1	hcDQN	full	41	0.000398681
a2e1	hcDQN	full	42	0.000437006
a2e1	hcDQN	full	43	0.000408441
a2e1	hcDQN	full	44	0.000413938
a2e1	hcDQN	full	45	0.000408543
a2e1	hcDQN	full	46	0.000416462
a2e1	hcDQN	full	47	0.000401494
a2e1	hcDQN	full	48	0.000406765
a2e1	hcDQN	full	49	0.000403174
a2e2	hcDRQN	normal	0	0.000262754
a2e2	hcDRQN	normal	1	0.000311247
a2e2	hcDRQN	normal	2	0.000320198
a2e2	hcDRQN	normal	3	0.000324492
a2e2	hcDRQN	normal	4	0.000335397
a2e2	hcDRQN	normal	5	0.000324117
a2e2	hcDRQN	normal	6	0.000305198
a2e2	hcDRQN	normal	7	0.000316587
a2e2	hcDRQN	normal	8	0.000296704
a2e2	hcDRQN	normal	9	0.000321209
a2e2	hcDRQN	normal	10	0.000301218
a2e2	hcDRQN	normal	11	0.000263496
a2e2	hcDRQN	normal	12	0.000305952
a2e2	hcDRQN	normal	13	0.000307669
a2e2	hcDRQN	normal	14	0.000284783
a2e2	hcDRQN	normal	15	0.000315314
a2e2	hcDRQN	normal	16	0.000328509
a2e2	hcDRQN	normal	17	0.000285135
a2e2	hcDRQN	normal	18	0.00032053
a2e2	hcDRQN	normal	19	0.000322593
a2e2	hcDRQN	normal	20	0.000288943
a2e2	hcDRQN	normal	21	0.000298334
a2e2	hcDRQN	normal	22	0.000286299
a2e2	hcDRQN	normal	23	0.000295823
a2e2	hcDRQN	normal	24	0.00030561
a2e2	hcDRQN	normal	25	0.000328124
a2e2	hcDRQN	normal	26	0.000294709
a2e2	hcDRQN	normal	27	0.000277757
a2e2	hcDRQN	normal	28	0.000248328
a2e2	hcDRQN	normal	29	0.000294143
a2e2	hcDRQN	normal	30	0.000282222
a2e2	hcDRQN	normal	31	0.000309971
a2e2	hcDRQN	normal	32	0.000310783
a2e2	hcDRQN	normal	33	0.000277159
a2e2	hcDRQN	normal	34	0.000313243
a2e2	hcDRQN	normal	35	0.000302619
a2e2	hcDRQN	normal	36	0.000301849
a2e2	hcDRQN	normal	37	0.000296899
a2e2	hcDRQN	normal	38	0.000324315
a2e2	hcDRQN	normal	39	0.000317542
a2e2	hcDRQN	normal	40	0.000310002
a2e2	hcDRQN	normal	41	0.000327841
a2e2	hcDRQN	normal	42	0.000307179
a2e2	hcDRQN	normal	43	0.000309103
a2e2	hcDRQN	normal	44	0.000316445
a2e2	hcDRQN	normal	45	0.00030153
a2e2	hcDRQN	normal	46	0.000284285
a2e2	hcDRQN	normal	47	0.000339161
a2e2	hcDRQN	normal	48	0.000323993
a2e2	hcDRQN	normal	49	0.000282481
a2e2	hcDQN	normal	0	0.0150461
a2e2	hcDQN	normal	1	0.0149802
a2e2	hcDQN	normal	2	0.014614
a2e2	hcDQN	normal	3	0.0161218
a2e2	hcDQN	normal	4	0.0170333
a2e2	hcDQN	normal	5	0.0161418
a2e2	hcDQN	normal	6	0.0170789
a2e2	hcDQN	normal	7	0.0154978
a2e2	hcDQN	normal	8	0.0160425
a2e2	hcDQN	normal	9	0.0150914
a2e2	hcDQN	normal	10	0.0158495
a2e2	hcDQN	normal	11	0.0166911
a2e2	hcDQN	normal	12	0.0164028
a2e2	hcDQN	normal	13	0.0166481
a2e2	hcDQN	normal	14	0.0155063
a2e2	hcDQN	normal	15	0.016562
a2e2	hcDQN	normal	16	0.0169918
a2e2	hcDQN	normal	17	0.0162829
a2e2	hcDQN	normal	18	0.0147208
a2e2	hcDQN	normal	19	0.016058
a2e2	hcDQN	normal	20	0.0160276
a2e2	hcDQN	normal	21	0.0152949
a2e2	hcDQN	normal	22	0.0150081
a2e2	hcDQN	normal	23	0.0151828
a2e2	hcDQN	normal	24	0.0167509
a2e2	hcDQN	normal	25	0.0159386
a2e2	hcDQN	normal	26	0.0171683
a2e2	hcDQN	normal	27	0.0143955
a2e2	hcDQN	normal	28	0.0161701
a2e2	hcDQN	normal	29	0.0171117
a2e2	hcDQN	normal	30	0.0172966
a2e2	hcDQN	normal	31	0.0154012
a2e2	hcDQN	normal	32	0.0171047
a2e2	hcDQN	normal	33	0.016707
a2e2	hcDQN	normal	34	0.0167776
a2e2	hcDQN	normal	35	0.0160035
a2e2	hcDQN	normal	36	0.01664
a2e2	hcDQN	normal	37	0.016564
a2e2	hcDQN	normal	38	0.0153506
a2e2	hcDQN	normal	39	0.0136719
a2e2	hcDQN	normal	40	0.0167454
a2e2	hcDQN	normal	41	0.0166851
a2e2	hcDQN	normal	42	0.016434
a2e2	hcDQN	normal	43	0.015517
a2e2	hcDQN	normal	44	0.0155157
a2e2	hcDQN	normal	45	0.0145822
a2e2	hcDQN	normal	46	0.0171385
a2e2	hcDQN	normal	47	0.0157739
a2e2	hcDQN	normal	48	0.016517
a2e2	hcDQN	normal	49	0.0155647
a2e2	hcDRQN	full	0	0.000639222
a2e2	hcDRQN	full	1	0.000728403
a2e2	hcDRQN	full	2	0.000744865
a2e2	hcDRQN	full	3	0.000752762
a2e2	hcDRQN	full	4	0.000772816
a2e2	hcDRQN	full	5	0.000752073
a2e2	hcDRQN	full	6	0.00071728
a2e2	hcDRQN	full	7	0.000738225
a2e2	hcDRQN	full	8	0.000701659
a2e2	hcDRQN	full	9	0.000746725
a2e2	hcDRQN	full	10	0.00070996
a2e2	hcDRQN	full	11	0.000640587
a2e2	hcDRQN	full	12	0.000718666
a2e2	hcDRQN	full	13	0.000721824
a2e2	hcDRQN	full	14	0.000679736
a2e2	hcDRQN	full	15	0.000735883
a2e2	hcDRQN	full	16	0.00076015
a2e2	hcDRQN	full	17	0.000680383
a2e2	hcDRQN	full	18	0.000745476
a2e2	hcDRQN	full	19	0.000749269
a2e2	hcDRQN	full	20	0.000687386
a2e2	hcDRQN	full	21	0.000704656
a2e2	hcDRQN	full	22	0.000682524
a2e2	hcDRQN	full	23	0.000700039
a2e2	hcDRQN	full	24	0.000718038
a2e2	hcDRQN	full	25	0.000759443
a2e2	hcDRQN	full	26	0.000697989
a2e2	hcDRQN	full	27	0.000666814
a2e2	hcDRQN	full	28	0.000612692
a2e2	hcDRQN	full	29	0.00069695
a2e2	hcDRQN	full	30	0.000675026
a2e2	hcDRQN	full	31	0.000726058
a2e2	hcDRQN	full	32	0.00072755
a2e2	hcDRQN	full	33	0.000665715
a2e2	hcDRQN	full	34	0.000732074
a2e2	hcDRQN	full	35	0.000712537
a2e2	hcDRQN	full	36	0.000711121
a2e2	hcDRQN	full	37	0.000702018
a2e2	hcDRQN	full	38	0.000752436
a2e2	hcDRQN	full	39	0.000739982
a2e2	hcDRQN	full	40	0.000726114
a2e2	hcDRQN	full	41	0.000758922
a2e2	hcDRQN	full	42	0.000720923
a2e2	hcDRQN	full	43	0.000724462
a2e2	hcDRQN	full	44	0.000737964
a2e2	hcDRQN	full	45	0.000710535
a2e2	hcDRQN	full	46	0.000678819
a2e2	hcDRQN	full	47	0.00077974
a2e2	hcDRQN	full	48	0.000751844
a2e2	hcDRQN	full	49	0.000675503
a2e2	hcDQN	full	0	0.00102085
a2e2	hcDQN	full	1	0.0010151
a2e2	hcDQN	full	2	0.000983203
a2e2	hcDQN	full	3	0.00111455
a2e2	hcDQN	full	4	0.00119395
a2e2	hcDQN	full	5	0.00111629
a2e2	hcDQN	full	6	0.00119793
a2e2	hcDQN	full	7	0.00106019
a2e2	hcDQN	full	8	0.00110764
a2e2	hcDQN	full	9	0.00102479
a2e2	hcDQN	full	10	0.00109082
a2e2	hcDQN	full	11	0.00116414
a2e2	hcDQN	full	12	0.00113903
a2e2	hcDQN	full	13	0.0011604
a2e2	hcDQN	full	14	0.00106093
a2e2	hcDQN	full	15	0.0011529
a2e2	hcDQN	full	16	0.00119034
a2e2	hcDQN	full	17	0.00112858
a2e2	hcDQN	full	18	0.000992505
a2e2	hcDQN	full	19	0.00110899
a2e2	hcDQN	full	20	0.00110634
a2e2	hcDQN	full	21	0.00104252
a2e2	hcDQN	full	22	0.00101753
a2e2	hcDQN	full	23	0.00103275
a2e2	hcDQN	full	24	0.00116935
a2e2	hcDQN	full	25	0.00109859
a2e2	hcDQN	full	26	0.00120571
a2e2	hcDQN	full	27	0.000964166
a2e2	hcDQN	full	28	0.00111876
a2e2	hcDQN	full	29	0.00120078
a2e2	hcDQN	full	30	0.00121689
a2e2	hcDQN	full	31	0.00105178
a2e2	hcDQN	full	32	0.00120017
a2e2	hcDQN	full	33	0.00116552
a2e2	hcDQN	full	34	0.00117168
a2e2	hcDQN	full	35	0.00110424
a2e2	hcDQN	full	36	0.00115969
a2e2	hcDQN	full	37	0.00115307
a2e2	hcDQN	full	38	0.00104737
a2e2	hcDQN	full	39	0.000901132
a2e2	hcDQN	full	40	0.00116887
a2e2	hcDQN	full	41	0.00116362
a2e2	hcDQN	full	42	0.00114174
a2e2	hcDQN	full	43	0.00106187
a2e2	hcDQN	full	44	0.00106175
a2e2	hcDQN	full	45	0.000980432
a2e2	hcDQN	full	46	0.00120311
a2e2	hcDQN	full	47	0.00108424
a2e2	hcDQN	full	48	0.00114897
a2e2	hcDQN	full	49	0.00106602
overall	hcDRQN	normal	0	0.000959699
overall	hcDRQN	normal	1	0.000998109
overall	hcDRQN	normal	2	0.00110046
overall	hcDRQN	normal	3	0.00103284
overall	hcDRQN	normal	4	0.00107773
overall	hcDRQN	normal	5	0.00105652
overall	hcDRQN	normal	6	0.0009815
overall	hcDRQN	normal	7	0.00105435
overall	hcDRQN	normal	8	0.00100127
overall	hcDRQN	normal	9	0.00100092
overall	hcDRQN	normal	10	0.00102685
overall	hcDRQN	normal	11	0.000926515
overall	hcDRQN	normal	12	0.00109454
overall	hcDRQN	normal	13	0.000979359
overall	hcDRQN	normal	14	0.00108268
overall	hcDRQN	normal	15	0.00102927
overall	hcDRQN	normal	16	0.00111555
overall	hcDRQN	normal	17	0.000980047
overall	hcDRQN	normal	18	0.00100157
overall	hcDRQN	normal	19	0.00104172
overall	hcDRQN	normal	20	0.000884384
overall	hcDRQN	normal	21	0.00107202
overall	hcDRQN	normal	22	0.00111614
overall	hcDRQN	normal	23	0.0010905
overall	hcDRQN	normal	24	0.0010675
overall	hcDRQN	normal	25	0.00101182
overall	hcDRQN	normal	26	0.00110009
overall	hcDRQN	normal	27	0.00108724
overall	hcDRQN	normal	28	0.00104512
overall	hcDRQN	normal	29	0.00102116
overall	hcDRQN	normal	30	0.000998481
overall	hcDRQN	normal	31	0.000944794
overall	hcDRQN	normal	32	0.00109665
overall	hcDRQN	normal	33	0.000886574
overall	hcDRQN	normal	34	0.000997963
overall	hcDRQN	normal	35	0.00103101
overall	hcDRQN	normal	36	0.001074
overall	hcDRQN	normal	37	0.00112975
overall	hcDRQN	normal	38	0.00108225
overall	hcDRQN	normal	39	0.00100282
overall	hcDRQN	normal	40	0.00106586
overall	hcDRQN	normal	41	0.000942855
overall	hcDRQN	normal	42	0.00110924
overall	hcDRQN	normal	43	0.00101117
overall	hcDRQN	normal	44	0.000979194
overall	hcDRQN	normal	45	0.000981339
overall	hcDRQN	normal	46	0.00101705
overall	hcDRQN	normal	47	0.000996564
overall	hcDRQN	normal	48	0.0011624
overall	hcDRQN	normal	49	0.000976448
overall	hcDRQN	normal	50	0.000747501
overall	hcDRQN	normal	51	0.000815889
overall	hcDRQN	normal	52	0.000754375
overall	hcDRQN	normal	53	0.000720207
overall	hcDRQN	normal	54	0.00075488
overall	hcDRQN	normal	55	0.000775052
overall	hcDRQN	normal	56	0.000756353
overall	hcDRQN	normal	57	0.000834997
overall	hcDRQN	normal	58	0.000790636
overall	hcDRQN	normal	59	0.000818191
overall	hcDRQN	normal	60	0.000807325
overall	hcDRQN	normal	61	0.000710694
overall	hcDRQN	normal	62	0.000751843
overall	hcDRQN	normal	63	0.000677892
overall	hcDRQN	normal	64	0.000743392
overall	hcDRQN	normal	65	0.000798807
overall	hcDRQN	normal	66	0.0007372
overall	hcDRQN	normal	67	0.000743697
overall	hcDRQN	normal	68	0.000773986
overall	hcDRQN	normal	69	0.000788495
overall	hcDRQN	normal	70	0.000752517
overall	hcDRQN	normal	71	0.000755679
overall	hcDRQN	normal	72	0.000789176
overall	hcDRQN	normal	73	0.000771719
overall	hcDRQN	normal	74	0.000754752
overall	hcDRQN	normal	75	0.000773621
overall	hcDRQN	normal	76	0.000766121
overall	hcDRQN	normal	77	0.000771737
overall	hcDRQN	normal	78	0.000826683
overall	hcDRQN	normal	79	0.000754125
overall	hcDRQN	normal	80	0.000746746
overall	hcDRQN	normal	81	0.000808198
overall	hcDRQN	normal	82	0.000741526
overall	hcDRQN	normal	83	0.000817832
overall	hcDRQN	normal	84	0.000757617
overall	hcDRQN	normal	85	0.00076605
overall	hcDRQN	normal	86	0.000786806
overall	hcDRQN	normal	87	0.00080189
overall	hcDRQN	normal	88	0.000795091
overall	hcDRQN	normal	89	0.000757321
overall	hcDRQN	normal	90	0.000752199
overall	hcDRQN	normal	91	0.000774658
overall	hcDRQN	normal	92	0.000767965
overall	hcDRQN	normal	93	0.000743522
overall	hcDRQN	normal	94	0.000776648
overall	hcDRQN	normal	95	0.000795
overall	hcDRQN	normal	96	0.000768965
overall	hcDRQN	normal	97	0.000812928
overall	hcDRQN	normal	98	0.000776634
overall	hcDRQN	normal	99	0.000758825
overall	hcDRQN	normal	100	0.000816078
overall	hcDRQN	normal	101	0.000821219
overall	hcDRQN	normal	102	0.000837205
overall	hcDRQN	normal	103	0.000887641
overall	hcDRQN	normal	104	0.000920465
overall	hcDRQN	normal	105	0.000923105
overall	hcDRQN	normal	106	0.000886239
overall	hcDRQN	normal	107	0.000871487
overall	hcDRQN	normal	108	0.000759756
overall	hcDRQN	normal	109	0.000899273
overall	hcDRQN	normal	110	0.000959594
overall	hcDRQN	normal	111	0.000872017
overall	hcDRQN	normal	112	0.00086321
overall	hcDRQN	normal	113	0.00088191
overall	hcDRQN	normal	114	0.000883115
overall	hcDRQN	normal	115	0.000859221
overall	hcDRQN	normal	116	0.000838747
overall	hcDRQN	normal	117	0.00086835
overall	hcDRQN	normal	118	0.000798583
overall	hcDRQN	normal	119	0.000778032
overall	hcDRQN	normal	120	0.000908562
overall	hcDRQN	normal	121	0.000835356
overall	hcDRQN	normal	122	0.000882605
overall	hcDRQN	normal	123	0.000916356
overall	hcDRQN	normal	124	0.000902901
overall	hcDRQN	normal	125	0.00083152
overall	hcDRQN	normal	126	0.000866861
overall	hcDRQN	normal	127	0.000806861
overall	hcDRQN	normal	128	0.000849582
overall	hcDRQN	normal	129	0.000895888
overall	hcDRQN	normal	130	0.00085508
overall	hcDRQN	normal	131	0.000739037
overall	hcDRQN	normal	132	0.000763188
overall	hcDRQN	normal	133	0.000821531
overall	hcDRQN	normal	134	0.000907448
overall	hcDRQN	normal	135	0.000861803
overall	hcDRQN	normal	136	0.000859477
overall	hcDRQN	normal	137	0.000800829
overall	hcDRQN	normal	138	0.000859684
overall	hcDRQN	normal	139	0.000762226
overall	hcDRQN	normal	140	0.000867548
overall	hcDRQN	normal	141	0.00090125
overall	hcDRQN	normal	142	0.000820887
overall	hcDRQN	normal	143	0.000897433
overall	hcDRQN	normal	144	0.000824819
overall	hcDRQN	normal	145	0.000859722
overall	hcDRQN	normal	146	0.00084832
overall	hcDRQN	normal	147	0.000857569
overall	hcDRQN	normal	148	0.000915244
overall	hcDRQN	normal	149	0.000889256
overall	hcDRQN	normal	150	0.000719443
overall	hcDRQN	normal	151	0.000794796
overall	hcDRQN	normal	152	0.000805403
overall	hcDRQN	normal	153	0.000828106
overall	hcDRQN	normal	154	0.000805017
overall	hcDRQN	normal	155	0.000879827
overall	hcDRQN	normal	156	0.00071876
overall	hcDRQN	normal	157	0.000837041
overall	hcDRQN	normal	158	0.000815236
overall	hcDRQN	normal	159	0.000887176
overall	hcDRQN	normal	160	0.000808826
overall	hcDRQN	normal	161	0.000821005
overall	hcDRQN	normal	162	0.000912952
overall	hcDRQN	normal	163	0.000851547
overall	hcDRQN	normal	164	0.000839601
overall	hcDRQN	normal	165	0.000776053
overall	hcDRQN	normal	166	0.000809719
overall	hcDRQN	normal	167	0.000695731
overall	hcDRQN	normal	168	0.00074719
overall	hcDRQN	normal	169	0.000842047
overall	hcDRQN	normal	170	0.000687665
overall	hcDRQN	normal	171	0.000806788
overall	hcDRQN	normal	172	0.000802012
overall	hcDRQN	normal	173	0.000825637
overall	hcDRQN	normal	174	0.000692939
overall	hcDRQN	normal	175	0.00067165
overall	hcDRQN	normal	176	0.000871481
overall	hcDRQN	normal	177	0.000807923
overall	hcDRQN	normal	178	0.000826977
overall	hcDRQN	normal	179	0.000903747
overall	hcDRQN	normal	180	0.000811939
overall	hcDRQN	normal	181	0.000675895
overall	hcDRQN	normal	182	0.000781019
overall	hcDRQN	normal	183	0.000852952
overall	hcDRQN	normal	184	0.000773808
overall	hcDRQN	normal	185	0.000781605
overall	hcDRQN	normal	186	0.000762599
overall	hcDRQN	normal	187	0.000894282
overall	hcDRQN	normal	188	0.000879992
overall	hcDRQN	normal	189	0.000685716
overall	hcDRQN	normal	190	0.000922051
overall	hcDRQN	normal	191	0.000751621
overall	hcDRQN	normal	192	0.000929901
overall	hcDRQN	normal	193	0.000717269
overall	hcDRQN	normal	194	0.000870976
overall	hcDRQN	normal	195	0.000764834
overall	hcDRQN	normal	196	0.000790969
overall	hcDRQN	normal	197	0.000857089
overall	hcDRQN	normal	198	0.000753812
overall	hcDRQN	normal	199	0.000820942
overall	hcDRQN	normal	200	0.00124692
overall	hcDRQN	normal	201	0.00111755
overall	hcDRQN	normal	202	0.00113031
overall	hcDRQN	normal	203	0.00114899
overall	hcDRQN	normal	204	0.00115749
overall	hcDRQN	normal	205	0.0011897
overall	hcDRQN	normal	206	0.00126045
overall	hcDRQN	normal	207	0.00107535
overall	hcDRQN	normal	208	0.00124517
overall	hcDRQN	normal	209	0.00116003
overall	hcDRQN	normal	210	0.00095632
overall	hcDRQN	normal	211	0.00114464
overall	hcDRQN	normal	212	0.00115424
overall	hcDRQN	normal	213	0.00121691
overall	hcDRQN	normal	214	0.00122007
overall	hcDRQN	normal	215	0.00117458
overall	hcDRQN	normal	216	0.00111291
overall	hcDRQN	normal	217	0.00124779
overall	hcDRQN	normal	218	0.00112339
overall	hcDRQN	normal	219	0.00108436
overall	hcDRQN	normal	220	0.00112611
overall	hcDRQN	normal	221	0.00113396
overall	hcDRQN	normal	222	0.00116636
overall	hcDRQN	normal	223	0.00114088
overall	hcDRQN	normal	224	0.00114726
overall	hcDRQN	normal	225	0.00123167
overall	hcDRQN	normal	226	0.00123586
overall	hcDRQN	normal	227	0.00121574
overall	hcDRQN	normal	228	0.00115145
overall	hcDRQN	normal	229	0.00112414
overall	hcDRQN	normal	230	0.00115738
overall	hcDRQN	normal	231	0.00116387
overall	hcDRQN	normal	232	0.00123929
overall	hcDRQN	normal	233	0.00115368
overall	hcDRQN	normal	234	0.00108312
overall	hcDRQN	normal	235	0.00111117
overall	hcDRQN	normal	236	0.00130972
overall	hcDRQN	normal	237	0.00110389
overall	hcDRQN	normal	238	0.00107861
overall	hcDRQN	normal	239	0.00115281
overall	hcDRQN	normal	240	0.00130948
overall	hcDRQN	normal	241	0.00118243
overall	hcDRQN	normal	242	0.00119741
overall	hcDRQN	normal	243	0.00105474
overall	hcDRQN	normal	244	0.00106068
overall	hcDRQN	normal	245	0.00117489
overall	hcDRQN	normal	246	0.00114014
overall	hcDRQN	normal	247	0.00120481
overall	hcDRQN	normal	248	0.00109093
overall	hcDRQN	normal	249	0.00125544
overall	hcDRQN	normal	250	0.000262754
overall	hcDRQN	normal	251	0.000311247
overall	hcDRQN	normal	252	0.000320198
overall	hcDRQN	normal	253	0.000324492
overall	hcDRQN	normal	254	0.000335397
overall	hcDRQN	normal	255	0.000324117
overall	hcDRQN	normal	256	0.000305198
overall	hcDRQN	normal	257	0.000316587
overall	hcDRQN	normal	258	0.000296704
overall	hcDRQN	normal	259	0.000321209
overall	hcDRQN	normal	260	0.000301218
overall	hcDRQN	normal	261	0.000263496
overall	hcDRQN	normal	262	0.000305952
overall	hcDRQN	normal	263	0.000307669
overall	hcDRQN	normal	264	0.000284783
overall	hcDRQN	normal	265	0.000315314
overall	hcDRQN	normal	266	0.000328509
overall	hcDRQN	normal	267	0.000285135
overall	hcDRQN	normal	268	0.00032053
overall	hcDRQN	normal	269	0.000322593
overall	hcDRQN	normal	270	0.000288943
overall	hcDRQN	normal	271	0.000298334
overall	hcDRQN	normal	272	0.000286299
overall	hcDRQN	normal	273	0.000295823
overall	hcDRQN	normal	274	0.00030561
overall	hcDRQN	normal	275	0.000328124
overall	hcDRQN	normal	276	0.000294709
overall	hcDRQN	normal	277	0.000277757
overall	hcDRQN	normal	278	0.000248328
overall	hcDRQN	normal	279	0.000294143
overall	hcDRQN	normal	280	0.000282222
overall	hcDRQN	normal	281	0.000309971
overall	hcDRQN	normal	282	0.000310783
overall	hcDRQN	normal	283	0.000277159
overall	hcDRQN	normal	284	0.000313243
overall	hcDRQN	normal	285	0.000302619
overall	hcDRQN	normal	286	0.000301849
overall	hcDRQN	normal	287	0.000296899
overall	hcDRQN	normal	288	0.000324315
overall	hcDRQN	normal	289	0.000317542
overall	hcDRQN	normal	290	0.000310002
overall	hcDRQN	normal	291	0.000327841
overall	hcDRQN	normal	292	0.000307179
overall	hcDRQN	normal	293	0.000309103
overall	hcDRQN	normal	294	0.000316445
overall	hcDRQN	normal	295	0.00030153
overall	hcDRQN	normal	296	0.000284285
overall	hcDRQN	normal	297	0.000339161
overall	hcDRQN	normal	298	0.000323993
overall	hcDRQN	normal	299	0.000282481
overall	hcDQN	normal	0	0.265563
overall	hcDQN	normal	1	0.265494
overall	hcDQN	normal	2	0.265497
overall	hcDQN	normal	3	0.265906
overall	hcDQN	normal	4	0.257798
overall	hcDQN	normal	5	0.25626
overall	hcDQN	normal	6	0.25205
overall	hcDQN	normal	7	0.242597
overall	hcDQN	normal	8	0.268337
overall	hcDQN	normal	9	0.279936
overall	hcDQN	normal	10	0.256869
overall	hcDQN	normal	11	0.256634
overall	hcDQN	normal	12	0.260291
overall	hcDQN	normal	13	0.258114
overall	hcDQN	normal	14	0.24338
overall	hcDQN	normal	15	0.285685
overall	hcDQN	normal	16	0.2717
overall	hcDQN	normal	17	0.254323
overall	hcDQN	normal	18	0.269558
overall	hcDQN	normal	19	0.258449
overall	hcDQN	normal	20	0.261874
overall	hcDQN	normal	21	0.270567
overall	hcDQN	normal	22	0.279461
overall	hcDQN	normal	23	0.288017
overall	hcDQN	normal	24	0.290802
overall	hcDQN	normal	25	0.261312
overall	hcDQN	normal	26	0.257523
overall	hcDQN	normal	27	0.266574
overall	hcDQN	normal	28	0.267008
overall	hcDQN	normal	29	0.253982
overall	hcDQN	normal	30	0.2557
overall	hcDQN	normal	31	0.277352
overall	hcDQN	normal	32	0.289864
overall	hcDQN	normal	33	0.26165
overall	hcDQN	normal	34	0.255285
overall	hcDQN	normal	35	0.260791
overall	hcDQN	normal	36	0.250042
overall	hcDQN	normal	37	0.260949
overall	hcDQN	normal	38	0.27145
overall	hcDQN	normal	39	0.263842
overall	hcDQN	normal	40	0.283714
overall	hcDQN	normal	41	0.267349
overall	hcDQN	normal	42	0.272336
overall	hcDQN	normal	43	0.262824
overall	hcDQN	normal	44	0.284939
overall	hcDQN	normal	45	0.246611
overall	hcDQN	normal	46	0.260486
overall	hcDQN	normal	47	0.247346
overall	hcDQN	normal	48	0.277548
overall	hcDQN	normal	49	0.277911
overall	hcDQN	normal	50	0.000592611
overall	hcDQN	normal	51	0.000573752
overall	hcDQN	normal	52	0.000560295
overall	hcDQN	normal	53	0.000603359
overall	hcDQN	normal	54	0.00056538
overall	hcDQN	normal	55	0.000579516
overall	hcDQN	normal	56	0.000587201
overall	hcDQN	normal	57	0.000600747
overall	hcDQN	normal	58	0.00060292
overall	hcDQN	normal	59	0.000591298
overall	hcDQN	normal	60	0.000534591
overall	hcDQN	normal	61	0.000583849
overall	hcDQN	normal	62	0.0005676
overall	hcDQN	normal	63	0.000586569
overall	hcDQN	normal	64	0.000618061
overall	hcDQN	normal	65	0.000612735
overall	hcDQN	normal	66	0.000596042
overall	hcDQN	normal	67	0.000604193
overall	hcDQN	normal	68	0.00054724
overall	hcDQN	normal	69	0.000595314
overall	hcDQN	normal	70	0.000607585
overall	hcDQN	normal	71	0.000569582
overall	hcDQN	normal	72	0.000601315
overall	hcDQN	normal	73	0.000578873
overall	hcDQN	normal	74	0.000618323
overall	hcDQN	normal	75	0.000621405
overall	hcDQN	normal	76	0.000574476
overall	hcDQN	normal	77	0.00063153
overall	hcDQN	normal	78	0.00058432
overall	hcDQN	normal	79	0.000648638
overall	hcDQN	normal	80	0.00057571
overall	hcDQN	normal	81	0.00059157
overall	hcDQN	normal	82	0.000595838
overall	hcDQN	normal	83	0.000568306
overall	hcDQN	normal	84	0.000540472
overall	hcDQN	normal	85	0.000566912
overall	hcDQN	normal	86	0.000620582
overall	hcDQN	normal	87	0.000580362
overall	hcDQN	normal	88	0.000580418
overall	hcDQN	normal	89	0.000633069
overall	hcDQN	normal	90	0.000603844
overall	hcDQN	normal	91	0.000609807
overall	hcDQN	normal	92	0.000614009
overall	hcDQN	normal	93	0.000563833
overall	hcDQN	normal	94	0.000593311
overall	hcDQN	normal	95	0.000594039
overall	hcDQN	normal	96	0.000585212
overall	hcDQN	normal	97	0.000558532
overall	hcDQN	normal	98	0.000602994
overall	hcDQN	normal	99	0.000542383
overall	hcDQN	normal	100	0.236085
overall	hcDQN	normal	101	0.207103
overall	hcDQN	normal	102	0.25792
overall	hcDQN	normal	103	0.256102
overall	hcDQN	normal	104	0.247793
overall	hcDQN	normal	105	0.237745
overall	hcDQN	normal	106	0.26769
overall	hcDQN	normal	107	0.220679
overall	hcDQN	normal	108	0.234604
overall	hcDQN	normal	109	0.225134
overall	hcDQN	normal	110	0.250651
overall	hcDQN	normal	111	0.239017
overall	hcDQN	normal	112	0.27481
overall	hcDQN	normal	113	0.245743
overall	hcDQN	normal	114	0.242179
overall	hcDQN	normal	115	0.253447
overall	hcDQN	normal	116	0.235328
overall	hcDQN	normal	117	0.230445
overall	hcDQN	normal	118	0.252924
overall	hcDQN	normal	119	0.238705
overall	hcDQN	normal	120	0.259047
overall	hcDQN	normal	121	0.250144
overall	hcDQN	normal	122	0.247112
overall	hcDQN	normal	123	0.246446
overall	hcDQN	normal	124	0.244297
overall	hcDQN	normal	125	0.251154
overall	hcDQN	normal	126	0.23998
overall	hcDQN	normal	127	0.218312
overall	hcDQN	normal	128	0.246576
overall	hcDQN	normal	129	0.2391
overall	hcDQN	normal	130	0.226376
overall	hcDQN	normal	131	0.256335
overall	hcDQN	normal	132	0.240215
overall	hcDQN	normal	133	0.221262
overall	hcDQN	normal	134	0.244457
overall	hcDQN	normal	135	0.236126
overall	hcDQN	normal	136	0.221869
overall	hcDQN	normal	137	0.24983
overall	hcDQN	normal	138	0.230908
overall	hcDQN	normal	139	0.25547
overall	hcDQN	normal	140	0.233033
overall	hcDQN	normal	141	0.259062
overall	hcDQN	normal	142	0.251402
overall	hcDQN	normal	143	0.247003
overall	hcDQN	normal	144	0.235
overall	hcDQN	normal	145	0.258059
overall	hcDQN	normal	146	0.252487
overall	hcDQN	normal	147	0.240463
overall	hcDQN	normal	148	0.253558
overall	hcDQN	normal	149	0.231255
overall	hcDQN	normal	150	0.247657
overall	hcDQN	normal	151	0.259847
overall	hcDQN	normal	152	0.262266
overall	hcDQN	normal	153	0.269333
overall	hcDQN	normal	154	0.247607
overall	hcDQN	normal	155	0.249053
overall	hcDQN	normal	156	0.235573
overall	hcDQN	normal	157	0.232838
overall	hcDQN	normal	158	0.225193
overall	hcDQN	normal	159	0.240295
overall	hcDQN	normal	160	0.245573
overall	hcDQN	normal	161	0.243695
overall	hcDQN	normal	162	0.251324
overall	hcDQN	normal	163	0.22471
overall	hcDQN	normal	164	0.267313
overall	hcDQN	normal	165	0.247652
overall	hcDQN	normal	166	0.258494
overall	hcDQN	normal	167	0.248178
overall	hcDQN	normal	168	0.231326
overall	hcDQN	normal	169	0.238921
overall	hcDQN	normal	170	0.197923
overall	hcDQN	normal	171	0.246365
overall	hcDQN	normal	172	0.24246
overall	hcDQN	normal	173	0.260147
overall	hcDQN	normal	174	0.219196
overall	hcDQN	normal	175	0.242332
overall	hcDQN	normal	176	0.239203
overall	hcDQN	normal	177	0.225993
overall	hcDQN	normal	178	0.223166
overall	hcDQN	normal	179	0.227202
overall	hcDQN	normal	180	0.256986
overall	hcDQN	normal	181	0.257006
overall	hcDQN	normal	182	0.223555
overall	hcDQN	normal	183	0.241116
overall	hcDQN	normal	184	0.249945
overall	hcDQN	normal	185	0.247908
overall	hcDQN	normal	186	0.222472
overall	hcDQN	normal	187	0.235117
overall	hcDQN	normal	188	0.223613
overall	hcDQN	normal	189	0.257435
overall	hcDQN	normal	190	0.279213
overall	hcDQN	normal	191	0.242728
overall	hcDQN	normal	192	0.213821
overall	hcDQN	normal	193	0.254706
overall	hcDQN	normal	194	0.264889
overall	hcDQN	normal	195	0.263811
overall	hcDQN	normal	196	0.245687
overall	hcDQN	normal	197	0.250723
overall	hcDQN	normal	198	0.244724
overall	hcDQN	normal	199	0.253354
overall	hcDQN	normal	200	0.0182098
overall	hcDQN	normal	201	0.0157545
overall	hcDQN	normal	202	0.0172694
overall	hcDQN	normal	203	0.0168261
overall	hcDQN	normal	204	0.0182817
overall	hcDQN	normal	205	0.0172531
overall	hcDQN	normal	206	0.017868
overall	hcDQN	normal	207	0.0169977
overall	hcDQN	normal	208	0.0173278
overall	hcDQN	normal	209	0.0188652
overall	hcDQN	normal	210	0.0188175
overall	hcDQN	normal	211	0.0156281
overall	hcDQN	normal	212	0.0173845
overall	hcDQN	normal	213	0.0172662
overall	hcDQN	normal	214	0.0161545
overall	hcDQN	normal	215	0.0164129
overall	hcDQN	normal	216	0.0172185
overall	hcDQN	normal	217	0.0178704
overall	hcDQN	normal	218	0.0175044
overall	hcDQN	normal	219	0.0167082
overall	hcDQN	normal	220	0.0161651
overall	hcDQN	normal	221	0.0152926
overall	hcDQN	normal	222	0.0183641
overall	hcDQN	normal	223	0.0165915
overall	hcDQN	normal	224	0.0163357
overall	hcDQN	normal	225	0.0173476
overall	hcDQN	normal	226	0.0169896
overall	hcDQN	normal	227	0.0170481
overall	hcDQN	normal	228	0.0176177
overall	hcDQN	normal	229	0.0166512
overall	hcDQN	normal	230	0.0161681
overall	hcDQN	normal	231	0.0169417
overall	hcDQN	normal	232	0.0171176
overall	hcDQN	normal	233	0.0161421
overall	hcDQN	normal	234	0.016128
overall	hcDQN	normal	235	0.0161768
overall	hcDQN	normal	236	0.0177519
overall	hcDQN	normal	237	0.0182325
overall	hcDQN	normal	238	0.0181387
overall	hcDQN	normal	239	0.0162903
overall	hcDQN	normal	240	0.0164758
overall	hcDQN	normal	241	0.0159825
overall	hcDQN	normal	242	0.0186148
overall	hcDQN	normal	243	0.0166528
overall	hcDQN	normal	244	0.0170304
overall	hcDQN	normal	245	0.0166599
overall	hcDQN	normal	246	0.0172038
overall	hcDQN	normal	247	0.0161757
overall	hcDQN	normal	248	0.0165377
overall	hcDQN	normal	249	0.0162911
overall	hcDQN	normal	250	0.0150461
overall	hcDQN	normal	251	0.0149802
overall	hcDQN	normal	252	0.014614
overall	hcDQN	normal	253	0.0161218
overall	hcDQN	normal	254	0.0170333
overall	hcDQN	normal	255	0.0161418
overall	hcDQN	normal	256	0.0170789
overall	hcDQN	normal	257	0.0154978
overall	hcDQN	normal	258	0.0160425
overall	hcDQN	normal	259	0.0150914
overall	hcDQN	normal	260	0.0158495
overall	hcDQN	normal	261	0.0166911
overall	hcDQN	normal	262	0.0164028
overall	hcDQN	normal	263	0.0166481
overall	hcDQN	normal	264	0.0155063
overall	hcDQN	normal	265	0.016562
overall	hcDQN	normal	266	0.0169918
overall	hcDQN	normal	267	0.0162829
overall	hcDQN	normal	268	0.0147208
overall	hcDQN	normal	269	0.016058
overall	hcDQN	normal	270	0.0160276
overall	hcDQN	normal	271	0.0152949
overall	hcDQN	normal	272	0.0150081
overall	hcDQN	normal	273	0.0151828
overall	hcDQN	normal	274	0.0167509
overall	hcDQN	normal	275	0.0159386
overall	hcDQN	normal	276	0.0171683
overall	hcDQN	normal	277	0.0143955
overall	hcDQN	normal	278	0.0161701
overall	hcDQN	normal	279	0.0171117
overall	hcDQN	normal	280	0.0172966
overall	hcDQN	normal	281	0.0154012
overall	hcDQN	normal	282	0.0171047
overall	hcDQN	normal	283	0.016707
overall	hcDQN	normal	284	0.0167776
overall	hcDQN	normal	285	0.0160035
overall	hcDQN	normal	286	0.01664
overall	hcDQN	normal	287	0.016564
overall	hcDQN	normal	288	0.0153506
overall	hcDQN	normal	289	0.0136719
overall	hcDQN	normal	290	0.0167454
overall	hcDQN	normal	291	0.0166851
overall	hcDQN	normal	292	0.016434
overall	hcDQN	normal	293	0.015517
overall	hcDQN	normal	294	0.0155157
overall	hcDQN	normal	295	0.0145822
overall	hcDQN	normal	296	0.0171385
overall	hcDQN	normal	297	0.0157739
overall	hcDQN	normal	298	0.016517
overall	hcDQN	normal	299	0.0155647
overall	hcDRQN	full	0	0.000610894
overall	hcDRQN	full	1	0.000625505
overall	hcDRQN	full	2	0.000664438
overall	hcDRQN	full	3	0.000638714
overall	hcDRQN	full	4	0.000655792
overall	hcDRQN	full	5	0.000647724
overall	hcDRQN	full	6	0.000619187
overall	hcDRQN	full	7	0.000646897
overall	hcDRQN	full	8	0.000626708
overall	hcDRQN	full	9	0.000626572
overall	hcDRQN	full	10	0.000636438
overall	hcDRQN	full	11	0.000598271
overall	hcDRQN	full	12	0.000662187
overall	hcDRQN	full	13	0.000618373
overall	hcDRQN	full	14	0.000657674
overall	hcDRQN	full	15	0.000637359
overall	hcDRQN	full	16	0.000670179
overall	hcDRQN	full	17	0.000618634
overall	hcDRQN	full	18	0.000626821
overall	hcDRQN	full	19	0.000642096
overall	hcDRQN	full	20	0.000582245
overall	hcDRQN	full	21	0.000653622
overall	hcDRQN	full	22	0.000670404
overall	hcDRQN	full	23	0.00066065
overall	hcDRQN	full	24	0.000651901
overall	hcDRQN	full	25	0.00063072
overall	hcDRQN	full	26	0.000664297
overall	hcDRQN	full	27	0.000659409
overall	hcDRQN	full	28	0.000643386
overall	hcDRQN	full	29	0.000634273
overall	hcDRQN	full	30	0.000625646
overall	hcDRQN	full	31	0.000605224
overall	hcDRQN	full	32	0.000662988
overall	hcDRQN	full	33	0.000583078
overall	hcDRQN	full	34	0.000625449
overall	hcDRQN	full	35	0.000638019
overall	hcDRQN	full	36	0.000654373
overall	hcDRQN	full	37	0.000675578
overall	hcDRQN	full	38	0.000657511
overall	hcDRQN	full	39	0.000627298
overall	hcDRQN	full	40	0.000651275
overall	hcDRQN	full	41	0.000604487
overall	hcDRQN	full	42	0.000667778
overall	hcDRQN	full	43	0.000630474
overall	hcDRQN	full	44	0.00061831
overall	hcDRQN	full	45	0.000619126
overall	hcDRQN	full	46	0.00063271
overall	hcDRQN	full	47	0.000624917
overall	hcDRQN	full	48	0.000688
overall	hcDRQN	full	49	0.000617265
overall	hcDRQN	full	50	0.00500447
overall	hcDRQN	full	51	0.0057802
overall	hcDRQN	full	52	0.00508244
overall	hcDRQN	full	53	0.00469487
overall	hcDRQN	full	54	0.00508817
overall	hcDRQN	full	55	0.00531699
overall	hcDRQN	full	56	0.00510488
overall	hcDRQN	full	57	0.00599695
overall	hcDRQN	full	58	0.00549376
overall	hcDRQN	full	59	0.00580631
overall	hcDRQN	full	60	0.00568306
overall	hcDRQN	full	61	0.00458696
overall	hcDRQN	full	62	0.00505372
overall	hcDRQN	full	63	0.00421487
overall	hcDRQN	full	64	0.00495785
overall	hcDRQN	full	65	0.00558643
overall	hcDRQN	full	66	0.00488762
overall	hcDRQN	full	67	0.00496132
overall	hcDRQN	full	68	0.0053049
overall	hcDRQN	full	69	0.00546947
overall	hcDRQN	full	70	0.00506137
overall	hcDRQN	full	71	0.00509723
overall	hcDRQN	full	72	0.0054772
overall	hcDRQN	full	73	0.00527918
overall	hcDRQN	full	74	0.00508671
overall	hcDRQN	full	75	0.00530075
overall	hcDRQN	full	76	0.00521568
overall	hcDRQN	full	77	0.00527938
overall	hcDRQN	full	78	0.00590264
overall	hcDRQN	full	79	0.00507961
overall	hcDRQN	full	80	0.00499591
overall	hcDRQN	full	81	0.00569296
overall	hcDRQN	full	82	0.00493669
overall	hcDRQN	full	83	0.00580225
overall	hcDRQN	full	84	0.00511922
overall	hcDRQN	full	85	0.00521487
overall	hcDRQN	full	86	0.00545031
overall	hcDRQN	full	87	0.00562141
overall	hcDRQN	full	88	0.00554429
overall	hcDRQN	full	89	0.00511585
overall	hcDRQN	full	90	0.00505776
overall	hcDRQN	full	91	0.00531251
overall	hcDRQN	full	92	0.00523659
overall	hcDRQN	full	93	0.00495933
overall	hcDRQN	full	94	0.00533508
overall	hcDRQN	full	95	0.00554326
overall	hcDRQN	full	96	0.00524793
overall	hcDRQN	full	97	0.00574662
overall	hcDRQN	full	98	0.00533493
overall	hcDRQN	full	99	0.00513292
overall	hcDRQN	full	100	0.00425854
overall	hcDRQN	full	101	0.00429127
overall	hcDRQN	full	102	0.00439304
overall	hcDRQN	full	103	0.00471414
overall	hcDRQN	full	104	0.00492311
overall	hcDRQN	full	105	0.00493992
overall	hcDRQN	full	106	0.00470522
overall	hcDRQN	full	107	0.0046113
overall	hcDRQN	full	108	0.00389997
overall	hcDRQN	full	109	0.0047882
overall	hcDRQN	full	110	0.00517223
overall	hcDRQN	full	111	0.00461467
overall	hcDRQN	full	112	0.0045586
overall	hcDRQN	full	113	0.00467766
overall	hcDRQN	full	114	0.00468533
overall	hcDRQN	full	115	0.00453321
overall	hcDRQN	full	116	0.00440286
overall	hcDRQN	full	117	0.00459133
overall	hcDRQN	full	118	0.00414716
overall	hcDRQN	full	119	0.00401632
overall	hcDRQN	full	120	0.00484734
overall	hcDRQN	full	121	0.00438127
overall	hcDRQN	full	122	0.00468208
overall	hcDRQN	full	123	0.00489696
overall	hcDRQN	full	124	0.0048113
overall	hcDRQN	full	125	0.00435685
overall	hcDRQN	full	126	0.00458185
overall	hcDRQN	full	127	0.00419986
overall	hcDRQN	full	128	0.00447184
overall	hcDRQN	full	129	0.00476665
overall	hcDRQN	full	130	0.00450684
overall	hcDRQN	full	131	0.00376806
overall	hcDRQN	full	132	0.00392182
overall	hcDRQN	full	133	0.00429325
overall	hcDRQN	full	134	0.00484024
overall	hcDRQN	full	135	0.00454965
overall	hcDRQN	full	136	0.00453483
overall	hcDRQN	full	137	0.00416146
overall	hcDRQN	full	138	0.00453616
overall	hcDRQN	full	139	0.00391569
overall	hcDRQN	full	140	0.00458622
overall	hcDRQN	full	141	0.00480078
overall	hcDRQN	full	142	0.00428915
overall	hcDRQN	full	143	0.00477648
overall	hcDRQN	full	144	0.00431419
overall	hcDRQN	full	145	0.0045364
overall	hcDRQN	full	146	0.00446381
overall	hcDRQN	full	147	0.00452269
overall	hcDRQN	full	148	0.00488987
overall	hcDRQN	full	149	0.00472442
overall	hcDRQN	full	150	0.00125606
overall	hcDRQN	full	151	0.00137577
overall	hcDRQN	full	152	0.00139262
overall	hcDRQN	full	153	0.00142868
overall	hcDRQN	full	154	0.001392
overall	hcDRQN	full	155	0.00151085
overall	hcDRQN	full	156	0.00125497
overall	hcDRQN	full	157	0.00144288
overall	hcDRQN	full	158	0.00140824
overall	hcDRQN	full	159	0.00152253
overall	hcDRQN	full	160	0.00139806
overall	hcDRQN	full	161	0.0014174
overall	hcDRQN	full	162	0.00156347
overall	hcDRQN	full	163	0.00146592
overall	hcDRQN	full	164	0.00144695
overall	hcDRQN	full	165	0.00134599
overall	hcDRQN	full	166	0.00139947
overall	hcDRQN	full	167	0.00121839
overall	hcDRQN	full	168	0.00130014
overall	hcDRQN	full	169	0.00145083
overall	hcDRQN	full	170	0.00120557
overall	hcDRQN	full	171	0.00139482
overall	hcDRQN	full	172	0.00138723
overall	hcDRQN	full	173	0.00142476
overall	hcDRQN	full	174	0.00121395
overall	hcDRQN	full	175	0.00118013
overall	hcDRQN	full	176	0.00149759
overall	hcDRQN	full	177	0.00139662
overall	hcDRQN	full	178	0.00142689
overall	hcDRQN	full	179	0.00154885
overall	hcDRQN	full	180	0.001403
overall	hcDRQN	full	181	0.00118687
overall	hcDRQN	full	182	0.00135388
overall	hcDRQN	full	183	0.00146816
overall	hcDRQN	full	184	0.00134242
overall	hcDRQN	full	185	0.00135481
overall	hcDRQN	full	186	0.00132462
overall	hcDRQN	full	187	0.00153381
overall	hcDRQN	full	188	0.00151111
overall	hcDRQN	full	189	0.00120248
overall	hcDRQN	full	190	0.00157793
overall	hcDRQN	full	191	0.00130718
overall	hcDRQN	full	192	0.0015904
overall	hcDRQN	full	193	0.0012526
overall	hcDRQN	full	194	0.00149679
overall	hcDRQN	full	195	0.00132817
overall	hcDRQN	full	196	0.00136969
overall	hcDRQN	full	197	0.00147473
overall	hcDRQN	full	198	0.00131066
[truncated: 401 more rows]
