# Supplementary material for: Hippocampus supports multi-task reinforcement learning under partial observability
Source: Nat Commun. 2025 Oct 30;16:9619. doi: 10.1038/s41467-025-64591-9 (PMC12575782; doi:10.1038/s41467-025-64591-9)
Supplement: Supplementary file 7 — Source Data [file 41467_2025_64591_MOESM7_ESM.zip › source_data/SourceData_Fig7.xlsx]

## Sheet: Panel_a_heatmaps
panel	col0	col1	col2	col3	col4	col5	col6	col7	col8
60%	0	0	0	0	0	0	0	0	0
60%	0	0	0	0	0	0	0	0	0
60%	0	0	0	0	0	0	0	0	0
60%	0	0	0	0	0	0	0	0	0
60%	0	0.331584	0.108889	0.10759	0.190714	-0.000992566	0.0876695	-0.032253	0
60%	0	0	0	0	0.10728	0	0	0	0
60%	0	0	0	0	0.328165	0	0	0	0
60%	0	0	0	0	0.32693	0	0	0	0
60%	0	0	0	0	0	0	0	0	0
50%	0	0	0	0	0	0	0	0	0
50%	0	0	0	0	0	0	0	0	0
50%	0	0	0	0	0	0	0	0	0
50%	0	0	0	0	0	0	0	0	0
50%	0	0.551375	0.150872	0.151875	0.424222	0.010243	0.0274519	-0.15625	0
50%	0	0	0	0	0.0989483	0	0	0	0
50%	0	0	0	0	0.0421985	0	0	0	0
50%	0	0	0	0	0.292053	0	0	0	0
50%	0	0	0	0	0	0	0	0	0
40%	0	0	0	0	0	0	0	0	0
40%	0	0	0	0	0	0	0	0	0
40%	0	0	0	0	0	0	0	0	0
40%	0	0	0	0	0	0	0	0	0
40%	0	0.811503	0.266716	0.220705	0.382834	-0.0271492	0.0297884	-0.0408303	0
40%	0	0	0	0	0.242879	0	0	0	0
40%	0	0	0	0	0.162828	0	0	0	0
40%	0	0	0	0	0.352997	0	0	0	0
40%	0	0	0	0	0	0	0	0	0
30%	0	0	0	0	0	0	0	0	0
30%	0	0	0	0	0	0	0	0	0
30%	0	0	0	0	0	0	0	0	0
30%	0	0	0	0	0	0	0	0	0
30%	0	0.899143	0.278043	0.263644	0.372338	-0.112347	-0.0659893	-0.375872	0
30%	0	0	0	0	0.0221866	0	0	0	0
30%	0	0	0	0	0.132688	0	0	0	0
30%	0	0	0	0	0.306634	0	0	0	0
30%	0	0	0	0	0	0	0	0	0
20%	0	0	0	0	0	0	0	0	0
20%	0	0	0	0	0	0	0	0	0
20%	0	0	0	0	0	0	0	0	0
20%	0	0	0	0	0	0	0	0	0
20%	0	0.966872	0.326901	0.258836	0.222432	-0.153364	-0.17041	-0.645702	0
20%	0	0	0	0	0.236147	0	0	0	0
20%	0	0	0	0	0.216908	0	0	0	0
20%	0	0	0	0	0.269139	0	0	0	0
20%	0	0	0	0	0	0	0	0	0
10%	0	0	0	0	0	0	0	0	0
10%	0	0	0	0	0	0	0	0	0
10%	0	0	0	0	0	0	0	0	0
10%	0	0	0	0	0	0	0	0	0
10%	0	1	0.0308439	0.249345	0.0765821	-0.243889	-0.180647	-0.783823	0
10%	0	0	0	0	-0.0156383	0	0	0	0
10%	0	0	0	0	0.0589726	0	0	0	0
10%	0	0	0	0	0.137624	0	0	0	0
10%	0	0	0	0	0	0	0	0	0

## Sheet: Panel_b_allocentric
Cue probability (%)	hcDRQN_mean	hcDRQN_std	hcDQN_mean	hcDQN_std
60	65.0069	0.0152387	38.8432	0.0134177
50	69.9706	0.0144709	39.3563	0.0101195
40	74.212	0.0141735	39.0456	0.00722711
30	77.6677	0.0194713	38.2018	0.00430524
20	85.1155	0.021447	39.3791	0.0174277
10	89.0925	0.0219432	38.5827	0.00540945

## Sheet: Panel_b_egocentric
Cue probability (%)	hcDRQN_mean	hcDRQN_std	hcDQN_mean	hcDQN_std
60	99.2417	0.0109913	98.7176	0.013626
50	99.1431	0.012547	98.5454	0.0103308
40	99.2404	0.0148114	98.5421	0.00986075
30	99.2428	0.00869866	98.6743	0.0134065
20	99.2424	0.0114376	98.7456	0.0120344
10	99.2413	0.016948	98.7232	0.0166827

## Sheet: Panel_c_overall
Cue probability (%)	Trained_with_prob_mean	Trained_with_prob_std	Trained_without_prob_mean	Trained_without_prob_std
60	92	1.31928	79	1.14039
50	87.42	1.52053	72	1.18512
40	80.52	1.69941	64	1.29692
30	76	1.80048	58	1.43108
20	68	1.95477	53	1.60997
10	59	2.05718	51	1.76649

## Sheet: Panel_d_heatmaps
panel	col0	col1	col2	col3	col4	col5	col6	col7	col8
60%	0	0	0	0	0	0	0	0	0
60%	0	0	0	0	0	0	0	0	0
60%	0	0	0	0	0	0	0	0	0
60%	0	0	0	0	0	0	0	0	0
60%	0	0.0019318	0.00510594	0.00370902	-0.271852	0.0382718	-0.127127	0.146804	0
60%	0	0	0	0	0.0203055	0	0	0	0
60%	0	0	0	0	-0.0848752	0	0	0	0
60%	0	0	0	0	1.44734	0	0	0	0
60%	0	0	0	0	0	0	0	0	0
50%	0	0	0	0	0	0	0	0	0
50%	0	0	0	0	0	0	0	0	0
50%	0	0	0	0	0	0	0	0	0
50%	0	0	0	0	0	0	0	0	0
50%	0	0.0325372	0.00994139	0.0261252	-0.389102	-0.0602193	-0.0919376	0.0550158	0
50%	0	0	0	0	0.377551	0	0	0	0
50%	0	0	0	0	0.04579	0	0	0	0
50%	0	0	0	0	1.00838	0	0	0	0
50%	0	0	0	0	0	0	0	0	0
40%	0	0	0	0	0	0	0	0	0
40%	0	0	0	0	0	0	0	0	0
40%	0	0	0	0	0	0	0	0	0
40%	0	0	0	0	0	0	0	0	0
40%	0	0.0437122	0.0207025	0.0232939	-0.100347	0.145821	-0.0650023	0.0673614	0
40%	0	0	0	0	0.214681	0	0	0	0
40%	0	0	0	0	-0.0563544	0	0	0	0
40%	0	0	0	0	0.95421	0	0	0	0
40%	0	0	0	0	0	0	0	0	0
30%	0	0	0	0	0	0	0	0	0
30%	0	0	0	0	0	0	0	0	0
30%	0	0	0	0	0	0	0	0	0
30%	0	0	0	0	0	0	0	0	0
30%	0	0.0289213	0.00695284	0.00764683	-0.413683	-0.0195858	0.0574539	0.218411	0
30%	0	0	0	0	0.0095582	0	0	0	0
30%	0	0	0	0	0.0135803	0	0	0	0
30%	0	0	0	0	0.786336	0	0	0	0
30%	0	0	0	0	0	0	0	0	0
20%	0	0	0	0	0	0	0	0	0
20%	0	0	0	0	0	0	0	0	0
20%	0	0	0	0	0	0	0	0	0
20%	0	0	0	0	0	0	0	0	0
20%	0	0.0959084	0.0278725	0.028323	0.298271	-0.23412	0.0282962	-0.0932671	0
20%	0	0	0	0	0.358962	0	0	0	0
20%	0	0	0	0	-0.138819	0	0	0	0
20%	0	0	0	0	0.513526	0	0	0	0
20%	0	0	0	0	0	0	0	0	0
10%	0	0	0	0	0	0	0	0	0
10%	0	0	0	0	0	0	0	0	0
10%	0	0	0	0	0	0	0	0	0
10%	0	0	0	0	0	0	0	0	0
10%	0	0.0629925	0.0465137	0.0373199	-0.112321	-0.180968	-0.154975	0.574853	0
10%	0	0	0	0	0.119753	0	0	0	0
10%	0	0	0	0	0.178832	0	0	0	0
10%	0	0	0	0	0.370509	0	0	0	0
10%	0	0	0	0	0	0	0	0	0
