# Supplementary material for: Hippocampus supports multi-task reinforcement learning under partial observability
Source: Nat Commun. 2025 Oct 30;16:9619. doi: 10.1038/s41467-025-64591-9 (PMC12575782; doi:10.1038/s41467-025-64591-9)
Supplement: Supplementary file 7 — Source Data [file 41467_2025_64591_MOESM7_ESM.zip › source_data/SourceData_Fig6b.xlsx]

## Sheet: Panel_1_relVar_overall
State	hcDRQN_mean	hcDRQN_err	hcDQN_mean	hcDQN_err
0	0.00559185	0.00154364	0.0324869	0.00147601
1	0.0101423	0.00157812	0.0160737	0.0014967
2	0.0118797	0.00155027	0.0169478	0.00148547
3	0.0109983	0.00143102	0.0201788	0.00156606
4	0.0162203	0.00140742	0.044672	0.00143549
5	0.0206561	0.00148954	0.0567199	0.00154027

## Sheet: Panel_2_relVar_allo_ego
State	hcDRQN_allo_mean	hcDRQN_allo_err	hcDQN_allo_mean	hcDQN_allo_err	hcDRQN_ego_mean	hcDRQN_ego_err	hcDQN_ego_mean	hcDQN_ego_err
0	0.00699966	0.00572319	0.0813575	0.0150605	0.00425507	0.00703442	0.012695	0.00478628
1	0.0108406	0.00497496	0.0303399	0.00430783	0.00944324	0.00457729	0.00857733	0.00497868
2	0.0125111	0.00315942	0.0304087	0.00747871	0.0112501	0.00345153	0.0096682	0.00226918
3	0.0098419	0.00351171	0.0368512	0.00715425	0.0121639	0.00175161	0.0111471	0.00244291
4	0.0197633	0.0032654	0.116067	0.0061408	0.0127842	0.00154319	0.0113309	0.00226489
5	0.0271331	0.00285972	0.128698	0.0121586	0.0144374	0.00469218	0.0218369	0.00241515

## Sheet: Panel_3_meanQ_overall
State	hcDRQN_meanQ_mean	hcDRQN_meanQ_err	hcDQN_meanQ_mean	hcDQN_meanQ_err
0	0.670363	0.0481029	0.409572	0.0461026
1	0.759925	0.0529632	0.510645	0.051226
2	0.845792	0.0502716	0.575733	0.0478519
3	1.01473	0.0517015	0.687745	0.051496
4	1.17375	0.0475991	0.751386	0.053502
5	1.29973	0.0493617	0.824196	0.0498215

## Sheet: Panel_4_meanQ_allo_ego
State	hcDRQN_allo_meanQ_mean	hcDRQN_allo_meanQ_err	hcDQN_allo_meanQ_mean	hcDQN_allo_meanQ_err	hcDRQN_ego_meanQ_mean	hcDRQN_ego_meanQ_err	hcDQN_ego_meanQ_mean	hcDQN_ego_meanQ_err
0	0.653013	0.0485213	0.236118	0.0475375	0.687713	0.0490227	0.583026	0.0519207
1	0.760321	0.0494877	0.351797	0.050389	0.759529	0.049803	0.669493	0.0508792
2	0.844565	0.0526353	0.404147	0.0510782	0.847019	0.0498601	0.747319	0.0479235
3	1.01873	0.048166	0.483307	0.0491591	1.01074	0.0510601	0.892183	0.0494474
4	1.15576	0.0499406	0.478383	0.0496827	1.19173	0.0494675	1.02439	0.0506785
5	1.27328	0.0512492	0.53809	0.0521536	1.32619	0.0507866	1.1103	0.0491507
