# Supplementary material for: Hippocampus supports multi-task reinforcement learning under partial observability
Source: Nat Commun. 2025 Oct 30;16:9619. doi: 10.1038/s41467-025-64591-9 (PMC12575782; doi:10.1038/s41467-025-64591-9)
Supplement: Supplementary file 7 — Source Data [file 41467_2025_64591_MOESM7_ESM.zip › source_data/SourceData_seeds_F8e.xlsx]

## Sheet: Sheet1
drqn_overall_seed	drqn_allo_seed	drqn_ego_seed	dqn_overall_seed	dqn_allo_seed	dqn_ego_seed
69.0218	46.366	91.6775	46.7765	42.82	50.7329
71.3879	50.7311	92.0448	43.1559	41.1214	45.1904
69.7271	49.5856	89.8685	49.2198	48.4881	49.9514
70.3552	50.9783	89.7321	46.917	47.4067	46.4272
73.3843	50.713	96.0557	50.3599	49.3772	51.3426
71.2726	52.4646	90.0806	46.2219	45.0533	47.3905
70.3764	51.9217	88.8312	52.0798	49.829	54.3306
72.6558	52.0707	93.241	47.5561	46.029	49.0832
72.5095	50.0817	94.9374	46.5369	45.3156	47.7581
73.1481	52.5356	93.7606	44.5237	42.2556	46.7917
