# Supplementary material for: Hippocampus supports multi-task reinforcement learning under partial observability
Source: Nat Commun. 2025 Oct 30;16:9619. doi: 10.1038/s41467-025-64591-9 (PMC12575782; doi:10.1038/s41467-025-64591-9)
Supplement: Supplementary file 7 — Source Data [file 41467_2025_64591_MOESM7_ESM.zip › source_data/SourceData_Fig7_raw.xlsx]

## Sheet: README
Notes
RAW DATA DUMP (no processing, no normalization)
• CSV sheets: exact content of source CSV files.
• NPZ sheets: exact arrays. 2D arrays saved as grids; 3D arrays saved as one sheet per first-dimension slice.
• Sheet names are prefixed with CSV__/NPZ__ for traceability.

## Sheet: CSV__DRQN_10__wandb_RC_DRQN_10_
Step	seed1	seed2	seed3	seed4	seed5
0	1	0.986524	1	1	0.971925
1	0.972191	1	1	1	0.987238
2	1	1	0.970801	1	0.990419
3	0.785095	0.809994	0.783076	0.820329	0.801506
4	0.830188	0.819013	0.861892	0.830871	0.824703
5	0.826925	0.869349	0.861345	0.863614	0.864481
6	0.77403	0.742413	0.7411	0.737359	0.755099
7	0.797735	0.77576	0.76292	0.763197	0.789277
8	0.816252	0.810332	0.774571	0.801131	0.797714
9	0.808989	0.840024	0.809222	0.83087	0.801804
10	0.844847	0.851953	0.808585	0.832206	0.829076
11	0.833514	0.839442	0.868291	0.829815	0.859708
12	0.829352	0.853192	0.861994	0.869483	0.871694
13	0.816514	0.788091	0.785263	0.818123	0.792009
14	0.797565	0.800447	0.804775	0.833446	0.826267
15	0.840878	0.805159	0.823879	0.838804	0.808927
16	0.800799	0.771729	0.779495	0.77901	0.757856
17	0.800589	0.764616	0.782742	0.800355	0.799068
18	0.818421	0.804209	0.798165	0.804558	0.774647
19	0.749636	0.752212	0.75895	0.787875	0.76085
20	0.765092	0.793434	0.765462	0.783943	0.755706
21	0.787068	0.774809	0.784869	0.804286	0.762012
22	0.805968	0.801913	0.78476	0.767194	0.798498
23	0.78551	0.800295	0.796205	0.826852	0.791138
24	0.746152	0.766906	0.767608	0.787265	0.778222
25	0.748115	0.763118	0.727157	0.734601	0.730712
26	0.752998	0.736095	0.770554	0.755869	0.734483
27	0.704817	0.717499	0.722504	0.733559	0.74231
28	0.714357	0.695429	0.680026	0.712379	0.69781
29	0.66863	0.664574	0.674291	0.699171	0.680431
30	0.666437	0.64936	0.636917	0.660057	0.668479
31	0.684087	0.665424	0.675139	0.658249	0.650435
32	0.636958	0.639252	0.666544	0.638333	0.654207
33	0.611072	0.645001	0.634891	0.624875	0.627018
34	0.6385	0.658576	0.642144	0.62809	0.627135
35	0.61709	0.6433	0.616855	0.611663	0.6192
36	0.645706	0.625927	0.614454	0.64207	0.629738
37	0.62713	0.615621	0.603642	0.60242	0.62811
38	0.613859	0.595292	0.593305	0.611301	0.586243
39	0.570126	0.602156	0.580541	0.588652	0.585355
40	0.573654	0.583113	0.57147	0.576362	0.552544
41	0.572854	0.553872	0.544899	0.553038	0.566035
42	0.560905	0.530891	0.549055	0.542164	0.544259
43	0.540989	0.535033	0.545279	0.526154	0.519213
44	0.520516	0.529413	0.528155	0.504098	0.526513
45	0.507319	0.523551	0.519008	0.499651	0.503663
46	0.488261	0.49672	0.505505	0.514134	0.495379
47	0.4931	0.473906	0.499418	0.487852	0.494703
48	0.477142	0.481967	0.471712	0.473504	0.495675
49	0.482667	0.483608	0.498096	0.503371	0.483239
50	0.495505	0.502407	0.515896	0.48949	0.496701
51	0.520634	0.516427	0.506467	0.509443	0.4942
52	0.514341	0.513635	0.526111	0.506405	0.532101
53	0.54511	0.523205	0.528221	0.520592	0.519236
54	0.523322	0.53282	0.529034	0.549076	0.54432
55	0.548458	0.535014	0.530926	0.557882	0.547018
56	0.558184	0.53701	0.562441	0.557939	0.543046
57	0.54525	0.573885	0.565657	0.552235	0.559583
58	0.566934	0.570081	0.580344	0.548923	0.567051
59	0.579536	0.581094	0.572385	0.554327	0.581511
60	0.595627	0.564972	0.58751	0.576302	0.578814
61	0.571951	0.579311	0.596056	0.588706	0.600484
62	0.599176	0.583275	0.611377	0.583273	0.59165
63	0.598928	0.604235	0.593071	0.617723	0.586043
64	0.60466	0.58854	0.611103	0.604138	0.621861
65	0.628786	0.597764	0.618039	0.603153	0.611959
66	0.63481	0.624231	0.608049	0.604238	0.616909
67	0.606991	0.614035	0.626731	0.637621	0.630563
68	0.608162	0.631052	0.629003	0.632018	0.642621
69	0.619793	0.63245	0.642613	0.623934	0.650223
70	0.63621	0.645568	0.617831	0.644926	0.649909
71	0.651496	0.651536	0.652494	0.622291	0.641361
72	0.645881	0.655039	0.665572	0.6304	0.646351
73	0.670192	0.641091	0.640062	0.653462	0.66186
74	0.625865	0.661024	0.648424	0.648024	0.640347
75	0.651648	0.632987	0.619738	0.646318	0.631127
76	0.635214	0.646987	0.61846	0.621895	0.61847
77	0.611625	0.629345	0.630559	0.626998	0.602739
78	0.604227	0.628824	0.623351	0.633037	0.635561
79	0.616126	0.629885	0.618138	0.624795	0.597475
80	0.600597	0.609848	0.62518	0.595333	0.617822
81	0.605737	0.607367	0.617774	0.586758	0.594412
82	0.588371	0.579725	0.596534	0.611031	0.600529
83	0.577984	0.593685	0.597885	0.573282	0.598341
84	0.610414	0.591027	0.596095	0.577612	0.589968
85	0.591664	0.603482	0.612813	0.581245	0.599303
86	0.583312	0.599285	0.5929	0.574981	0.604067
87	0.581774	0.583278	0.571943	0.580731	0.603622
88	0.569177	0.57836	0.578949	0.595949	0.566454
89	0.55427	0.58108	0.56634	0.581579	0.573873
90	0.554669	0.559761	0.576762	0.578099	0.556797
91	0.559473	0.574285	0.543209	0.562268	0.556464
92	0.570057	0.555972	0.546689	0.540754	0.552486
93	0.551207	0.552734	0.573323	0.56565	0.54656
94	0.558632	0.539291	0.542435	0.554471	0.565588
95	0.540515	0.551133	0.534442	0.54313	0.562739
96	0.546743	0.569122	0.54431	0.553358	0.541568
97	0.54499	0.535324	0.554522	0.534181	0.558256
98	0.555292	0.541939	0.529812	0.543563	0.529395
99	0.56114	0.536717	0.54992	0.53531	0.539686
100	0.561123	0.558213	0.548188	0.543326	0.534249
101	0.544395	0.571431	0.55332	0.544249	0.553595
102	0.540143	0.556568	0.561726	0.559313	0.570712
103	0.558913	0.563205	0.545214	0.566248	0.575944
104	0.555265	0.556067	0.57768	0.562836	0.578341
105	0.556643	0.581281	0.564096	0.565742	0.582705
106	0.57732	0.568416	0.575986	0.589832	0.558816
107	0.586562	0.576709	0.590837	0.561166	0.574633
108	0.56394	0.577349	0.594089	0.587435	0.586279
109	0.581597	0.587617	0.567493	0.595977	0.595244
110	0.585645	0.588121	0.584365	0.60947	0.578827
111	0.611074	0.596014	0.586611	0.579452	0.591451
112	0.593337	0.601292	0.59573	0.579688	0.612408
113	0.613042	0.593717	0.583114	0.608937	0.601189
114	0.586445	0.608681	0.613999	0.595281	0.612835
115	0.588963	0.61826	0.617333	0.601583	0.608049
116	0.593615	0.606864	0.61598	0.607754	0.626635
117	0.627548	0.60011	0.603042	0.612317	0.62421
118	0.609801	0.622344	0.635746	0.606141	0.609301
119	0.618677	0.617438	0.634472	0.627177	0.60141
120	0.630487	0.614821	0.641367	0.614104	0.613974
121	0.631192	0.633924	0.630046	0.603766	0.631154
122	0.621057	0.640615	0.615058	0.643867	0.624565
123	0.615757	0.639177	0.633638	0.623601	0.647827
124	0.624412	0.637383	0.64388	0.619501	0.649428
125	0.638488	0.639632	0.656304	0.633723	0.620829
126	0.642131	0.648809	0.627783	0.616883	0.628457
127	0.62448	0.626225	0.609493	0.640167	0.63917
128	0.606755	0.627658	0.640556	0.622634	0.617781
129	0.620482	0.631063	0.598284	0.624763	0.61701
130	0.626289	0.606346	0.624514	0.597178	0.613856
131	0.612413	0.593766	0.610185	0.626427	0.602321
132	0.585733	0.614666	0.599376	0.609054	0.61356
133	0.594713	0.595627	0.616944	0.606733	0.585983
134	0.605748	0.599339	0.587005	0.579464	0.606386
135	0.587335	0.611752	0.588186	0.587796	0.581135
136	0.593951	0.591095	0.600432	0.574012	0.575293
137	0.574234	0.590481	0.599533	0.574493	0.574929
138	0.585444	0.580142	0.591485	0.561145	0.574641
139	0.578213	0.555546	0.575542	0.576257	0.586781
140	0.582269	0.565283	0.555455	0.567636	0.581471
141	0.554796	0.555753	0.577243	0.565832	0.578544
142	0.564317	0.577271	0.545818	0.564345	0.560748
143	0.55205	0.547679	0.575963	0.562927	0.554485
144	0.560187	0.570541	0.541709	0.548341	0.553194
145	0.564472	0.553235	0.557857	0.539671	0.539867
146	0.555332	0.541025	0.559038	0.531992	0.5491
147	0.548091	0.552839	0.553064	0.534467	0.529659
148	0.549241	0.550776	0.532556	0.525633	0.541794
149	0.548513	0.557373	0.544276	0.535199	0.52987
150	0.542032	0.539506	0.533689	0.558589	0.556447
151	0.552075	0.524114	0.548255	0.545327	0.542648
152	0.562882	0.542649	0.546096	0.5427	0.532947
153	0.536899	0.552083	0.54688	0.540995	0.565079
154	0.562744	0.557364	0.541301	0.557239	0.537763
155	0.561862	0.543662	0.564589	0.559863	0.540725
156	0.549316	0.548931	0.574305	0.562095	0.550163
157	0.570241	0.565746	0.560315	0.540986	0.561454
158	0.560604	0.554978	0.574631	0.573293	0.548994
159	0.55135	0.572828	0.574048	0.573407	0.554453
160	0.557871	0.555092	0.571721	0.572125	0.582697
161	0.586319	0.569794	0.554881	0.567287	0.57448
162	0.577231	0.56547	0.59147	0.567784	0.563899
163	0.58405	0.571018	0.58282	0.583352	0.557547
164	0.57515	0.59059	0.569672	0.561992	0.564042
165	0.577523	0.577538	0.576343	0.587054	0.555793
166	0.582319	0.594925	0.565839	0.573929	0.569893
167	0.568027	0.573476	0.590295	0.594227	0.573383
168	0.59594	0.574017	0.594165	0.572506	0.575137
169	0.580133	0.603307	0.584135	0.571297	0.585104
170	0.57806	0.57537	0.604771	0.586321	0.591525
171	0.590859	0.59447	0.595459	0.569027	0.598162
172	0.585198	0.576645	0.602361	0.605007	0.590559
173	0.611365	0.578833	0.592833	0.59017	0.598228
174	0.598079	0.583788	0.603026	0.595682	0.57397
175	0.566651	0.593905	0.590983	0.592629	0.593685
176	0.592276	0.600954	0.576212	0.57548	0.576426
177	0.58803	0.595413	0.582467	0.566478	0.572639
178	0.562699	0.572617	0.577997	0.594099	0.581478
179	0.589451	0.570571	0.568532	0.583209	0.561164
180	0.578698	0.574702	0.571223	0.595376	0.564617
181	0.592355	0.572597	0.563507	0.57515	0.565243
182	0.563027	0.580372	0.582766	0.564984	0.589286
183	0.578221	0.580521	0.573041	0.57992	0.553162
184	0.571182	0.554614	0.584372	0.563532	0.575761
185	0.586242	0.559498	0.567104	0.558683	0.562697
186	0.557147	0.564631	0.576763	0.58492	0.562284
187	0.570784	0.548202	0.561995	0.575335	0.574371
188	0.552282	0.570444	0.559796	0.578893	0.554375
189	0.565422	0.569483	0.550299	0.56976	0.546083
190	0.543751	0.568508	0.568801	0.550137	0.555262
191	0.561113	0.54236	0.569934	0.547235	0.55138
192	0.569006	0.551675	0.538455	0.548866	0.549731
193	0.534843	0.549037	0.542812	0.564143	0.552755
194	0.542792	0.545983	0.551933	0.559046	0.529839
195	0.535033	0.557442	0.541603	0.531115	0.550542
196	0.545287	0.521476	0.542494	0.548538	0.544225
197	0.549611	0.521939	0.545521	0.53691	0.534461
198	0.532114	0.540929	0.545492	0.538547	0.517918
199	0.994903	1	0.981232	0.981798	1
200	1	0.975893	0.988212	1	1
201	0.999376	1	0.967272	1	1
202	0.98952	1	1	0.982596	0.992646
203	0.972301	1	0.997264	0.99516	1
204	1	1	1	1	0.964416
205	0.998796	0.967965	1	1	1
206	1	1	0.981389	1	0.980623
207	0.988104	1	0.97084	1	1
208	0.977455	1	1	1	0.981946
209	0.983663	0.992647	1	0.980969	1
210	0.984546	0.998044	1	1	0.982783
211	1	0.986635	0.996091	0.985496	0.997305
212	0.991252	1	0.984946	1	0.981033
213	0.99567	0.973589	1	1	0.995297
214	1	0.989784	1	0.973785	0.996534
215	0.987395	1	1	0.974798	1
216	1	0.973192	1	0.992848	0.997318
217	1	0.982144	0.97891	1	1
218	0.981893	1	1	1	0.979891
219	1	1	0.969764	0.993568	1
220	1	1	1	1	0.965718
221	1	0.973956	0.983735	1	1
222	1	0.994648	0.976289	0.9953	1
223	1	1	0.989802	1	0.973976
224	1	1	0.972021	0.995731	0.998113
225	0.998796	1	1	0.99918	0.972112
226	0.982798	0.996917	0.987459	1	0.999113
227	1	0.993116	0.992268	0.987904	0.99111
228	1	0.979269	0.983163	1	1
229	1	0.996811	0.967271	1	1
230	0.99563	1	0.998676	0.969993	1
231	1	1	1	0.973638	0.987296
232	0.987807	1	1	0.975887	0.995322
233	0.981478	1	1	0.987482	0.988126
234	0.992235	0.972449	1	0.996181	1
235	0.969962	0.989121	1	1	1
236	0.974269	1	0.985503	1	1
237	0.96873	0.996234	1	1	1
238	1	1	0.9701	0.994183	1
239	1	0.983481	0.987388	1	0.98568
240	0.972392	0.998212	1	1	0.993138
241	0.988868	0.988292	0.985767	1	1
242	1	1	1	0.998711	0.968561
243	0.995467	0.989265	0.98297	0.998085	1
244	0.991561	1	1	1	0.97104
245	1	1	0.964624	1	1
246	0.998224	0.981527	0.979739	1	1
247	0.972415	0.991443	1	1	1
248	1	0.974755	1	0.982692	1
249	1	1	0.97573	1	0.981575
250	1	1	0.979438	1	0.980839
251	0.9817	1	0.993676	1	0.984669
252	1	0.993971	1	0.975908	0.989096
253	0.99072	0.968892	1	1	1
254	1	1	0.983093	0.998022	0.978131
255	0.994945	0.980263	1	1	0.989258
256	1	0.977854	0.979842	1	1
257	0.998434	0.972507	0.993934	1	1
258	1	1	1	0.966229	1
259	1	0.981168	1	0.990191	0.994336
260	1	0.966609	1	1	0.9988
261	0.982828	1	1	0.979199	1
262	0.973021	1	0.984725	1	1
263	1	0.991493	1	0.971514	1
264	0.993563	0.999278	1	0.970604	1
265	1	1	0.96745	0.996408	1
266	0.972226	0.986176	1	1	1
267	1	0.98928	0.992512	1	0.977633
268	0.985539	1	1	0.993384	0.978754
269	1	0.996278	0.977978	1	0.988745
270	0.991313	1	0.973597	1	1
271	1	0.991843	0.985166	0.990102	0.998078
272	0.995691	1	0.970873	1	0.995657
273	0.996448	0.966738	1	1	1
274	0.979725	1	1	0.978104	1
275	0.992034	0.999369	0.984861	0.989226	1
276	1	0.973428	1	1	0.98759
277	1	1	0.97869	1	0.982251
278	0.99299	1	0.995038	1	0.973999
279	1	1	0.992134	1	0.971686
280	1	0.993346	0.996665	0.988706	0.986243
281	1	0.988792	1	0.97086	1
282	0.987054	1	0.972076	1	1
283	0.973618	1	1	1	0.98883
284	0.984132	0.984368	1	1	0.996143
285	0.964519	1	1	1	1
286	1	0.993363	0.995076	0.973469	1
287	1	1	0.970449	0.993041	1
288	0.989054	1	0.975461	1	0.998801
289	0.99425	1	1	0.984626	0.980002
290	0.985712	1	0.991377	0.983921	1
291	0.981625	1	0.985398	1	0.990307
292	1	0.980169	0.977295	1	1
293	1	0.996374	0.994251	0.992329	0.982544
294	1	1	1	0.967432	1
295	0.993039	1	0.975746	0.989994	1
296	1	1	0.973241	0.990573	1
297	0.985739	1	0.973375	1	1
298	0.995916	1	0.995593	0.972353	1
299	0.986459	1	0.985458	1	0.984777
300	0.984721	0.983277	1	1	0.993503
301	1	0.970045	0.998113	1	1
302	1	1	1	0.976335	0.981104
303	1	0.992857	1	0.999552	0.972427
304	0.994559	0.967239	1	1	1
305	1	1	0.995788	0.967094	1
306	1	0.996032	1	0.970446	1
307	0.989571	1	0.978682	0.990007	1
308	0.980068	1	0.99475	0.984667	1
309	1	0.970483	0.991005	1	1
310	0.975283	1	1	1	0.982618
311	0.982617	0.979911	1	1	0.995644
312	1	1	0.992753	0.979846	0.987921
313	0.997127	0.985968	1	1	0.977025
314	1	1	1	1	0.965751
315	0.98701	1	1	0.972427	1
316	1	0.991622	1	0.976557	0.992544
317	0.988306	0.97669	1	0.998517	1
318	0.98139	0.980783	1	0.998319	1
319	1	1	0.998599	1	0.970791
320	0.996819	1	1	0.972196	0.992182
321	1	1	0.9972	0.985245	0.980436
322	1	0.992869	1	1	0.969719
323	1	1	0.976931	1	0.988523
324	1	0.977704	1	1	0.984154
325	1	0.965609	1	1	1
326	0.97297	0.984759	1	1	1
327	1	0.968932	1	0.999804	0.996113
328	0.990746	1	0.976805	1	0.990436
329	1	0.995186	1	0.993454	0.978447
330	0.982961	1	1	0.986168	0.990123
331	0.98018	1	0.976875	1	1
332	1	0.972785	0.986815	1	1
333	0.978654	1	1	1	0.978552
334	1	0.966169	1	1	1
335	0.972782	1	1	0.990557	0.999463
336	0.980568	0.989751	0.999173	1	0.997208
337	1	0.973622	1	0.987496	1
338	1	0.978796	0.98659	1	0.992025
339	1	0.991679	1	0.974684	1
340	0.992147	1	1	0.969448	1
341	1	0.979745	0.994677	1	0.985805
342	1	0.970444	1	1	0.993668
343	1	0.99353	0.995019	1	0.9732
344	1	0.973857	0.984501	1	1
345	1	0.970362	0.988072	1	1
346	1	1	1	0.966134	0.998016
347	1	0.974908	1	0.987444	1
348	0.989166	1	1	0.971911	1
349	0.981643	0.987248	1	0.989666	1
350	0.988035	0.991985	0.991035	0.993338	1
351	0.998467	1	1	0.973142	0.989946
352	0.978979	1	1	0.989511	0.989977
353	0.994846	0.981651	1	0.98533	1
354	0.988666	0.99737	0.974632	1	1
355	1	0.978316	1	0.982235	1
356	1	1	0.969491	0.990896	1
357	1	1	0.965925	0.998163	1
358	0.980603	1	1	1	0.976643
359	1	1	1	0.973851	0.989447
360	1	1	0.984575	0.978347	1
361	0.96656	1	1	1	1
362	0.978355	0.977993	1	1	1
363	0.975695	1	1	1	0.982363
364	0.970615	1	1	1	0.988328
365	1	1	1	0.973324	0.986925
366	1	0.997889	0.966382	1	1
367	0.999144	1	0.991192	1	0.976466
368	0.998234	1	1	0.979613	0.983441
369	0.971898	1	0.989494	1	1
370	0.97331	1	0.985837	1	1
371	0.988823	0.999903	1	1	0.973893
372	1	0.967797	1	1	0.996463
373	1	0.98502	1	0.977136	1
374	1	0.998811	0.997487	0.983411	0.986574
375	0.977495	1	1	1	0.979854
376	1	1	0.993651	1	0.96984
377	1	0.984059	1	0.973346	1
378	1	0.997956	0.991907	0.974483	1
379	1	0.975756	1	1	0.988419
380	0.973126	1	1	0.986146	1
381	0.969468	1	1	0.991498	1
382	0.993987	1	1	0.967837	1
383	0.97125	1	1	1	0.992268
384	0.986281	1	0.973814	1	1
385	0.980428	0.992933	0.984024	1	1
386	0.98107	1	0.995659	1	0.987361
387	1	1	0.982688	0.991539	0.989268
388	0.993619	1	0.994679	0.973054	1
389	0.981468	0.996043	0.993866	0.994391	1
390	1	1	0.967601	0.993693	1
391	0.985951	1	0.981681	1	0.996459
392	1	0.983458	1	1	0.978228
393	1	1	0.987952	0.973691	1
394	0.996007	0.994717	1	1	0.975912
395	1	0.967106	0.999779	1	1
396	1	0.985893	1	1	0.974575
397	1	1	0.994482	0.993153	0.974303
398	0.996838	1	0.987422	1	0.978911
399	0.998749	0.997067	0.98952	0.981136	1
400	0.997718	0.991946	1	1	0.972011
401	1	0.990848	0.969728	1	1
402	0.97086	1	1	0.991001	1
403	1	0.994565	0.968912	1	1
404	1	0.987918	1	1	0.970649
405	0.988914	1	0.971407	1	1
406	1	0.980603	1	0.983163	0.9967
407	1	0.986107	1	0.973316	1
408	1	1	1	0.984441	0.975183
409	0.980318	1	1	1	0.977242
410	0.999753	0.972666	1	1	0.994307
411	1	1	0.974329	1	0.990667
412	0.972702	1	1	1	0.992479
413	0.984652	1	0.990159	1	0.983745
414	1	0.98564	0.97243	1	1
415	0.990894	1	1	0.97197	0.998966
416	1	1	0.967192	0.999854	1
417	1	0.996483	0.984087	0.97872	1
418	0.989113	1	0.985263	1	0.982994
419	1	1	0.986629	0.972071	1
420	1	0.971036	0.99206	1	1
421	0.99264	1	0.981788	0.986839	1
422	0.991814	0.999934	1	0.977099	0.999401
423	0.937561	0.954017	0.956309	0.961808	0.990305
424	0.945229	0.926019	0.893934	0.9269	0.923303
425	0.917283	0.953524	0.904377	0.921407	0.933038
426	0.925217	0.959584	0.917913	0.928686	0.911457
427	0.872746	0.890265	0.907695	0.892313	0.91974
428	0.860458	0.857423	0.896267	0.866717	0.852468
429	0.827302	0.821709	0.864013	0.834728	0.845797
430	0.846955	0.864839	0.829337	0.824189	0.85343
431	0.831373	0.825366	0.799809	0.833085	0.801277
432	0.781419	0.774134	0.812852	0.801337	0.800847
433	0.780358	0.793697	0.755167	0.76344	0.764481
434	0.744627	0.739304	0.757565	0.73604	0.772464
435	0.722528	0.737811	0.738762	0.742154	0.707394
436	0.759644	0.742912	0.724315	0.731943	0.725397
437	0.737783	0.735657	0.730362	0.768241	0.745906
438	0.742979	0.710768	0.709445	0.729581	0.732228
439	0.684194	0.715295	0.718902	0.714648	0.703547
440	0.674267	0.682089	0.687862	0.698947	0.709215
441	0.69038	0.685961	0.710371	0.7151	0.68656
442	0.681759	0.684337	0.688588	0.695218	0.659189
443	0.676083	0.676029	0.673768	0.662372	0.645081
444	0.68834	0.667263	0.688176	0.666634	0.659153
445	0.652606	0.651318	0.657934	0.682745	0.65327
446	0.653451	0.637124	0.634937	0.664921	0.638734
447	0.617278	0.644487	0.643104	0.621108	0.637288
448	0.63237	0.610215	0.603818	0.629249	0.624347
449	0.624323	0.612447	0.622791	0.631311	0.646382
450	0.609345	0.617827	0.624595	0.597365	0.627791
451	0.602103	0.6245	0.623238	0.635629	0.627737
452	0.609131	0.626979	0.637323	0.633589	0.641127
453	0.648649	0.646455	0.636477	0.616685	0.633552
454	0.64647	0.621486	0.650033	0.654628	0.64167
455	0.6347	0.647163	0.669247	0.652269	0.642235
456	0.670425	0.64024	0.667206	0.646752	0.651238
457	0.659282	0.662458	0.677458	0.665055	0.640832
458	0.661776	0.674887	0.676043	0.645297	0.67533
459	0.677387	0.693383	0.66107	0.663429	0.665387
460	0.681499	0.676858	0.655119	0.682144	0.691478
461	0.667432	0.700944	0.674423	0.692053	0.677846
462	0.693429	0.678757	0.707972	0.67277	0.684573
463	0.690654	0.68186	0.691174	0.715749	0.682101
464	0.700092	0.708016	0.706905	0.696238	0.673598
465	0.704719	0.677919	0.714056	0.701318	0.70945
466	0.698827	0.68602	0.721725	0.715928	0.706911
467	0.695402	0.733752	0.706121	0.709194	0.706256
468	0.730412	0.712557	0.692615	0.712573	0.723271
469	0.703613	0.714692	0.707495	0.738129	0.72762
470	0.733831	0.733253	0.720546	0.725075	0.698407
471	0.702275	0.725398	0.727119	0.735881	0.739464
472	0.739181	0.712903	0.719511	0.728031	0.749023
473	0.74864	0.743415	0.72158	0.714403	0.738627
474	0.708253	0.720834	0.722639	0.747557	0.719138
475	0.690589	0.727232	0.712251	0.721483	0.719873
476	0.703593	0.719323	0.684979	0.699996	0.717751
477	0.689488	0.676615	0.706087	0.71197	0.696853
478	0.672754	0.70391	0.67627	0.69927	0.685295
479	0.662313	0.677456	0.68291	0.673189	0.699194
480	0.677659	0.703003	0.690582	0.673191	0.670199
481	0.665564	0.69003	0.681884	0.656417	0.679598
482	0.661116	0.682969	0.654041	0.656348	0.67886
483	0.674699	0.655106	0.656159	0.667796	0.640357
484	0.633303	0.650146	0.669656	0.648495	0.654214
485	0.657883	0.668875	0.638561	0.644886	0.665657
486	0.63216	0.665472	0.638743	0.653385	0.648877
487	0.63934	0.638952	0.658431	0.669553	0.65215
488	0.641386	0.650111	0.623248	0.653045	0.654432
489	0.657245	0.626582	0.625739	0.638366	0.638882
490	0.62534	0.628571	0.651696	0.618177	0.62839
491	0.631072	0.640091	0.624164	0.611846	0.611107
492	0.619125	0.617759	0.647216	0.620919	0.633279
493	0.607366	0.612268	0.638179	0.628471	0.618979
494	0.608929	0.609484	0.624687	0.629809	0.600007
495	0.611653	0.587918	0.613664	0.619981	0.60802
496	0.632178	0.598844	0.612419	0.60929	0.608493
497	0.595568	0.599735	0.613677	0.623647	0.597677
498	0.60767	0.587386	0.60701	0.586581	0.611352
499	0.618909	0.602262	0.587486	0.599222	0.611924
500	0.603281	0.593999	0.617184	0.601187	0.623564
501	0.606137	0.616674	0.596329	0.605889	0.584679
502	0.59099	0.623433	0.602483	0.610757	0.601183
503	0.604103	0.610245	0.624892	0.615839	0.59254
504	0.60923	0.624981	0.609242	0.59673	0.625855
505	0.626114	0.612826	0.607503	0.633178	0.604491
506	0.639427	0.624371	0.616981	0.614517	0.606556
507	0.635678	0.614848	0.606601	0.630978	0.631161
508	0.633481	0.631419	0.610715	0.642215	0.618533
509	0.626221	0.627816	0.649051	0.61486	0.635205
510	0.623161	0.642045	0.638133	0.618281	0.648023
511	0.631816	0.617374	0.642061	0.647063	0.647526
512	0.630037	0.624178	0.648184	0.654816	0.64454
513	0.635659	0.650229	0.653265	0.624593	0.653645
514	0.664916	0.643086	0.654228	0.636976	0.633553
515	0.651133	0.637109	0.635376	0.661502	0.662744
516	0.632485	0.667287	0.648546	0.656128	0.658267
517	0.663116	0.640622	0.673376	0.646215	0.653982
518	0.649185	0.676197	0.66095	0.663145	0.642189
519	0.653295	0.673854	0.664365	0.642409	0.671862
520	0.648412	0.679491	0.65566	0.660311	0.675798
521	0.660769	0.659287	0.671666	0.687578	0.654033
522	0.657877	0.688671	0.671039	0.673644	0.655544
523	0.66042	0.669011	0.681013	0.65924	0.690315
524	0.657579	0.657599	0.688625	0.670099	0.659431
525	0.654609	0.674505	0.675997	0.64588	0.656095
526	0.657144	0.638417	0.654607	0.655668	0.675413
527	0.669405	0.642929	0.644915	0.660047	0.638518
528	0.661213	0.652684	0.64157	0.641728	0.672036
529	0.639545	0.658398	0.635797	0.644242	0.666293
530	0.638009	0.629015	0.663094	0.640476	0.649103
531	0.630613	0.649376	0.622602	0.639531	0.653366
532	0.635256	0.644134	0.654293	0.623144	0.652128
533	0.652172	0.63064	0.635964	0.64641	0.619998
534	0.644904	0.657419	0.625492	0.641446	0.629268
535	0.63651	0.649015	0.638001	0.614225	0.637432
536	0.644391	0.628365	0.641777	0.623203	0.614438
537	0.639087	0.621225	0.635502	0.649872	0.619782
538	0.616502	0.619456	0.631018	0.627409	0.648473
539	0.644846	0.636257	0.629715	0.634348	0.610863
540	0.633095	0.606076	0.632796	0.637609	0.624227
541	0.625269	0.630587	0.600501	0.629682	0.625849
542	0.619738	0.633972	0.619284	0.599254	0.618031
543	0.613923	0.614692	0.615455	0.629704	0.595191
544	0.619868	0.63217	0.598777	0.619912	0.611465
545	0.610245	0.604825	0.612286	0.632693	0.601175
546	0.598908	0.597589	0.627778	0.605956	0.610308
547	0.596739	0.59213	0.598166	0.621086	0.612013
548	0.594891	0.610403	0.595113	0.585345	0.614248
549	0.614029	0.612165	0.587387	0.592341	0.607322
550	0.610989	0.601567	0.586862	0.607658	0.61924
551	0.586711	0.612992	0.608596	0.614587	0.61633
552	0.607737	0.595181	0.609927	0.62929	0.609812
553	0.605447	0.595679	0.626645	0.618614	0.618131
554	0.63234	0.624313	0.607459	0.609113	0.603698
555	0.637347	0.618896	0.609845	0.618094	0.60499
556	0.6346	0.601739	0.619374	0.627945	0.617609
557	0.634748	0.631254	0.628446	0.606724	0.612036
558	0.640528	0.620732	0.61229	0.615649	0.635801
559	0.63775	0.635318	0.618064	0.635593	0.60992
560	0.626798	0.643454	0.64216	0.617012	0.618724
561	0.634914	0.649058	0.617211	0.636397	0.621929
562	0.621445	0.635428	0.632523	0.626654	0.654682
563	0.62885	0.617445	0.645026	0.644694	0.645804
564	0.621805	0.646996	0.652159	0.628782	0.643028
565	0.633256	0.647694	0.648301	0.621844	0.652498
566	0.629583	0.654209	0.654077	0.628538	0.647878
567	0.632443	0.649114	0.640961	0.665285	0.63705
568	0.638321	0.661186	0.651857	0.654596	0.629335
569	0.635585	0.642383	0.641627	0.661658	0.66436
570	0.643595	0.664716	0.663885	0.648902	0.634716
571	0.674415	0.651142	0.653804	0.64718	0.639355
572	0.644267	0.659154	0.649121	0.676344	0.646977
573	0.637158	0.660078	0.673294	0.654301	0.660883
574	0.641487	0.659565	0.653424	0.640688	0.671882
575	0.637405	0.649788	0.660347	0.656391	0.672905
576	0.642845	0.659483	0.655483	0.666469	0.634147
577	0.656461	0.663246	0.651184	0.633611	0.635722
578	0.633141	0.66396	0.651136	0.636981	0.637004
579	0.62555	0.654268	0.642459	0.630109	0.652034
580	0.634715	0.622415	0.65771	0.635055	0.636918
581	0.632873	0.649048	0.632563	0.614659	0.640256
582	0.627135	0.647219	0.631231	0.612324	0.634265
583	0.636208	0.632429	0.635043	0.605828	0.625627
584	0.621247	0.643228	0.608448	0.623048	0.622309
585	0.631524	0.630213	0.62319	0.601376	0.615301
586	0.608849	0.629286	0.633188	0.631647	0.608733
587	0.604068	0.611767	0.637011	0.622579	0.619813
588	0.631638	0.626396	0.609167	0.604753	0.606993
589	0.599367	0.629475	0.60365	0.610307	0.620028
590	0.608473	0.626014	0.616449	0.596202	0.599737
591	0.590639	0.60825	0.603505	0.604307	0.624388
592	0.59075	0.614134	0.620384	0.600784	0.615184
593	0.595308	0.619956	0.602829	0.625045	0.608144
594	0.626485	0.604049	0.604517	0.593037	0.607626
595	0.605019	0.594281	0.600703	0.595977	0.624325
596	0.599501	0.61859	0.598264	0.603576	0.58512
597	0.583598	0.592715	0.611784	0.592874	0.608979
598	0.593173	0.603073	0.586152	0.610727	0.581874
599	0.986889	0.980665	1	1	0.992955
600	1	1	1	0.971272	0.990014
601	0.995284	0.969943	1	0.998506	1
602	1	0.98467	0.983502	0.992785	1
603	0.996499	0.995404	1	1	0.97131
604	0.977889	1	1	0.986609	0.997751
605	1	1	0.973585	0.985755	1
606	0.994567	1	0.968787	1	1
607	1	1	0.999153	0.968654	1
608	1	0.997287	0.978437	0.98816	1
609	0.970699	0.996831	0.997974	1	1
610	1	0.983343	0.984117	1	0.995526
611	0.967145	1	1	0.996068	1
612	1	0.990089	1	0.989568	0.981219
613	0.992841	0.997579	1	1	0.976894
614	1	0.998224	0.966339	1	1
615	0.994596	1	0.978785	0.987282	1
616	1	0.972974	1	0.997697	0.999873
617	1	0.9766	0.981952	1	1
618	1	0.979951	1	0.97792	1
619	0.976322	1	0.983555	1	1
620	0.975572	0.98694	1	1	0.997336
621	1	1	1	0.973994	0.985792
622	0.980124	1	1	0.998416	0.981877
623	1	0.993789	1	0.98968	0.978596
624	0.993808	0.979822	1	1	0.98522
625	1	0.993969	1	0.967675	1
626	1	0.984354	1	0.985957	0.989335
627	0.967902	1	1	0.996464	1
628	0.990496	1	0.989963	0.996674	0.987597
629	0.993157	1	0.979829	1	0.989506
630	1	0.97464	1	1	0.985284
631	0.991654	1	0.998027	0.983199	0.992626
632	0.990411	1	1	1	0.969176
633	1	0.99242	1	0.991009	0.98184
634	1	0.998983	1	0.966802	1
635	0.965322	1	1	1	1
636	0.987662	0.97713	0.99333	1	1
637	0.981053	0.998947	1	1	0.981325
638	0.977738	0.996011	1	0.985089	1
639	1	0.973593	0.995289	1	0.991094
640	0.976388	1	0.983128	1	1
641	0.983383	1	1	1	0.976925
642	0.997622	0.995021	1	0.970618	1
643	0.996135	0.968829	1	1	1
644	1	1	0.981018	0.97838	1
645	0.997212	0.989087	1	1	0.975531
646	0.990247	1	0.978566	1	0.989578
647	1	1	1	1	0.965139
648	1	0.968867	1	1	1
649	1	0.984972	0.973856	1	1
650	1	0.99801	0.971921	1	0.991765
651	1	0.986747	1	0.982232	0.992857
652	1	0.976603	1	1	0.988477
653	1	0.966614	1	1	0.998146
654	1	1	1	0.999363	0.970443
655	0.992104	1	0.974658	0.998627	1
656	1	1	0.980872	1	0.977566
657	1	0.978531	1	0.995343	0.984361
658	0.994953	1	0.983694	1	0.980115
659	1	1	0.990285	0.972103	1
660	0.981291	1	0.988775	0.989478	1
661	1	1	1	0.971427	0.986668
662	0.976616	1	0.98704	0.996849	1
663	1	0.985667	0.972418	1	1
664	0.968676	0.994099	1	1	1
665	1	1	1	0.972354	0.98929
666	1	1	0.965097	1	1
667	1	1	1	0.98707	0.973663
668	0.989615	1	1	1	0.971198
669	0.99302	1	1	1	0.968785
670	1	1	1	0.97372	0.988168
671	0.967168	1	1	0.998532	1
672	1	0.968551	1	0.992458	1
673	0.966324	1	0.99804	1	1
674	1	0.978208	0.979893	1	1
675	0.989594	1	1	0.977508	1
676	0.997639	0.999736	1	0.978693	0.991301
677	1	1	0.998123	0.969599	0.997845
678	0.993859	0.978546	1	0.994483	1
679	1	0.992876	1	0.971678	1
680	1	1	0.986743	1	0.972014
681	0.970798	1	1	1	0.993327
682	0.978602	0.982009	1	1	1
683	0.984188	0.986001	1	0.986786	1
684	0.99243	0.990734	1	0.978868	1
685	0.986844	0.987021	0.991595	1	1
686	0.978895	1	1	1	0.984343
687	1	0.980449	0.995526	0.987817	1
688	1	0.989219	0.989583	0.980489	1
689	0.991558	0.98855	1	0.984743	1
690	0.967003	1	1	1	1
691	0.982238	1	0.979563	0.999282	1
692	1	0.984636	0.98675	0.985318	1
693	1	1	0.965456	1	1
694	0.97828	0.999985	1	1	0.982407
695	1	0.967611	0.998329	1	1
696	0.965381	1	1	1	1
697	1	1	0.995379	0.98865	0.976157
698	0.979986	0.984844	0.997571	1	1
699	0.982486	1	1	0.97613	1
700	0.991932	1	1	0.971859	1
701	1	0.990581	1	1	0.973292
702	1	0.971999	0.987603	1	1
703	0.976793	1	0.989265	0.992974	1
704	0.99915	1	1	0.971415	0.99291
705	1	1	0.982492	0.9791	1
706	1	0.97532	1	0.990297	0.993615
707	0.976286	1	0.996082	1	0.986602
708	1	1	0.982911	1	0.97543
709	0.980584	1	1	0.978438	1
710	0.993452	0.986368	1	0.978043	1
711	0.993182	0.994638	1	1	0.972895
712	1	0.999113	0.971442	0.993389	1
713	1	1	0.967637	0.999649	1
714	1	1	1	0.989352	0.971006
715	0.973551	1	1	1	0.983651
716	1	1	0.987656	0.984372	0.99306
717	1	0.98393	1	0.987541	0.991615
718	0.985156	1	1	0.995963	0.978056
719	1	0.99235	0.990662	0.976508	1
720	1	1	0.971025	1	0.991218
721	1	0.967965	1	1	0.994773
722	1	0.996352	1	1	0.97191
723	1	1	0.974664	1	0.985837
724	1	0.984754	0.978128	1	0.999353
725	1	0.990146	0.972841	1	1
726	1	1	0.977344	0.991418	0.990235
727	0.981726	1	1	1	0.98074
728	0.97661	1	1	0.99206	0.998411
729	0.972805	1	0.990444	1	0.997678
730	1	0.975659	1	0.997317	0.99283
731	1	0.99127	1	0.978434	0.995786
732	0.999308	1	0.973399	1	0.988595
733	0.983446	1	0.994395	0.97998	1
734	1	1	1	0.973675	0.983137
735	1	0.979284	1	0.985336	0.998214
736	0.989135	1	1	0.994934	0.976064
737	0.994023	0.973155	0.996274	1	1
738	1	1	0.975305	0.984423	1
739	0.999948	1	1	0.98657	0.978477
740	1	0.983431	0.988387	0.987064	1
741	0.989806	0.992752	1	0.994761	0.987269
742	1	1	0.992776	1	0.970425
743	0.965667	1	1	1	1
744	0.981607	1	1	1	0.975619
745	1	0.986751	1	0.988924	0.987502
746	0.982523	1	1	0.987622	0.993919
747	0.992695	0.991794	1	0.987806	0.992094
748	0.984455	0.993272	0.98317	1	1
749	0.995801	0.974348	1	0.989857	1
750	0.993446	0.979941	0.997465	1	0.995555
751	1	1	0.986133	1	0.974243
752	0.972487	1	1	1	0.987988
753	1	1	0.970297	1	0.99303
754	0.989651	0.97071	1	1	1
755	0.994036	0.994701	1	1	0.972938
756	1	0.974015	0.985783	1	1
757	0.979008	0.994871	1	1	0.991945
758	0.992041	1	0.993788	1	0.974933
759	1	0.974296	0.986818	1	1
760	0.990427	0.977502	0.993389	1	1
761	0.966877	0.99619	1	1	1
762	1	0.988886	0.982266	0.990656	1
763	0.980146	0.995564	1	1	0.990092
764	1	1	0.989452	0.985386	0.982112
765	0.993381	1	1	1	0.96977
766	0.981239	1	0.992649	0.984023	1
767	1	1	0.990053	0.98033	0.988355
768	0.973385	0.995834	1	1	0.998849
769	0.974572	0.998233	1	1	0.990661
770	1	0.989589	0.973245	1	1
771	0.972174	0.988049	1	1	1
772	0.988095	1	0.988521	1	0.981184
773	0.970141	1	1	0.998812	1
774	1	0.991707	1	0.984974	0.982549
775	1	0.980268	1	0.97608	1
776	0.982968	1	0.999578	1	0.977509
777	1	0.974406	1	1	0.987071
778	0.997473	0.993793	0.97658	1	1
779	0.981254	0.984575	1	0.995123	1
780	1	1	0.980136	1	0.978418
781	1	0.987612	0.994077	0.994163	0.988773
782	1	1	0.995569	0.986744	0.977168
783	0.994097	0.990686	0.974878	1	1
784	1	0.993108	0.969861	1	1
785	1	1	0.98204	0.981824	0.993599
786	0.966741	1	1	1	1
787	0.984692	1	0.993076	0.980179	1
788	0.998348	0.98807	0.975	1	1
789	1	1	0.969067	1	1
790	0.984298	1	0.995008	0.989472	0.996502
791	0.974562	0.99789	1	1	0.996595
792	1	1	1	0.977384	0.98252
793	1	0.989661	0.98429	1	0.985339
794	0.974475	1	1	1	0.989236
795	0.996238	0.997031	0.969986	1	1
796	1	1	1	0.972396	0.990103
797	0.991516	0.98134	1	1	0.985717
798	1	0.976121	0.997743	0.986315	1
799	0.992558	1	1	0.993246	0.979011
800	0.981763	0.997071	0.982243	1	1
801	0.9913	0.991033	1	0.977807	1
802	0.991257	0.987952	1	1	0.985264
803	0.986754	1	1	0.981483	0.989751
804	1	1	0.983828	0.979599	0.994504
805	0.97575	0.985785	1	1	1
806	0.975881	0.994677	1	1	0.988197
807	0.997596	1	0.994369	0.982206	0.991557
808	1	1	1	0.97182	0.986171
809	1	1	0.967712	1	1
810	1	0.987882	1	0.972261	1
811	0.993943	1	1	1	0.968604
812	1	1	0.980543	0.981207	1
813	1	0.994826	1	1	0.967716
814	0.996773	0.998094	0.998031	1	0.975651
815	1	0.964767	1	1	1
816	1	1	0.985829	0.972088	1
817	1	0.991943	0.972392	1	1
818	1	0.99813	0.985891	0.97968	1
819	0.966723	1	1	1	0.996464
820	1	0.997616	0.978815	1	0.987263
821	1	0.966513	1	1	0.997511
822	1	1	0.980524	1	0.975811
823	0.947512	0.982509	0.979439	0.945544	0.944996
824	0.907514	0.938886	0.899447	0.930329	0.939209
825	0.889545	0.916783	0.884187	0.88643	0.867499
826	0.916789	0.87874	0.902552	0.89357	0.872634
827	0.883688	0.922312	0.899409	0.875932	0.901419
828	0.85485	0.894511	0.859601	0.852267	0.872104
829	0.82248	0.843135	0.863415	0.840889	0.82363
830	0.806012	0.837772	0.819262	0.798409	0.801046
831	0.764452	0.784257	0.805268	0.799122	0.786296
832	0.754156	0.754223	0.787379	0.75391	0.773861
833	0.754545	0.726166	0.728397	0.746706	0.758472
834	0.739598	0.732262	0.723653	0.71042	0.705178
835	0.730003	0.743173	0.742125	0.707275	0.726073
836	0.718196	0.706926	0.691941	0.729726	0.705843
837	0.692589	0.69278	0.683102	0.67856	0.714507
838	0.682042	0.679315	0.675619	0.651855	0.686169
839	0.65782	0.671552	0.648113	0.643219	0.671979
840	0.634649	0.625506	0.645106	0.657343	0.651683
841	0.617863	0.622806	0.639125	0.643478	0.616262
842	0.609779	0.620839	0.631351	0.602837	0.603376
843	0.607134	0.604704	0.594257	0.611976	0.581929
844	0.592896	0.58586	0.603628	0.574561	0.577838
845	0.572267	0.572005	0.590816	0.559097	0.578155
846	0.588799	0.583285	0.563225	0.591753	0.589604
847	0.582107	0.567096	0.567923	0.556346	0.583671
848	0.590435	0.572448	0.568357	0.574421	0.59434
849	0.583157	0.586858	0.591218	0.573987	0.605956
850	0.600397	0.598064	0.610955	0.578315	0.593038
851	0.609899	0.585428	0.611128	0.61467	0.597742
852	0.612096	0.624889	0.600364	0.621003	0.597204
853	0.610365	0.605185	0.623571	0.636697	0.61509
854	0.611972	0.613824	0.628327	0.642558	0.628319
855	0.628604	0.651858	0.631577	0.628778	0.617078
856	0.651841	0.618558	0.646693	0.636056	0.636507
857	0.664479	0.633313	0.633754	0.640873	0.647921
858	0.648342	0.634625	0.643206	0.669223	0.654603
859	0.659281	0.649068	0.643362	0.676861	0.650117
860	0.655701	0.683231	0.650712	0.652995	0.663813
861	0.666151	0.668318	0.683621	0.668958	0.646285
862	0.689616	0.664199	0.66469	0.682535	0.658334
863	0.672852	0.678599	0.668627	0.665125	0.699412
864	0.679261	0.695284	0.663949	0.695604	0.674993
865	0.681431	0.69976	0.692699	0.693887	0.665059
866	0.703753	0.668562	0.70017	0.694279	0.689118
867	0.661691	0.695715	0.674673	0.691573	0.682145
868	0.665985	0.704238	0.689678	0.684792	0.683878
869	0.698558	0.684146	0.668477	0.699118	0.700406
870	0.705995	0.686097	0.71205	0.679453	0.688629
871	0.672848	0.692152	0.677546	0.676514	0.705597
872	0.700418	0.700239	0.690818	0.687804	0.666667
873	0.709552	0.695516	0.678594	0.679725	0.703279
874	0.683179	0.692766	0.687337	0.71623	0.707329
875	0.670531	0.681941	0.704821	0.699188	0.685078
876	0.699488	0.67604	0.678372	0.661609	0.681926
877	0.666836	0.667918	0.677883	0.652925	0.688869
878	0.66905	0.68284	0.653261	0.655173	0.652176
879	0.681566	0.677835	0.667099	0.655972	0.650861
880	0.657012	0.650747	0.647442	0.680979	0.656504
881	0.667658	0.646065	0.655381	0.651786	0.632122
882	0.660861	0.637478	0.650662	0.628252	0.637034
883	0.616139	0.646021	0.632882	0.633673	0.647757
884	0.643363	0.639035	0.614825	0.622862	0.61945
885	0.63547	0.62839	0.608542	0.623821	0.607225
886	0.611007	0.595654	0.616584	0.615138	0.629799
887	0.630903	0.615571	0.630544	0.603809	0.60906
888	0.621626	0.59217	0.617248	0.605625	0.618885
889	0.587698	0.608049	0.602563	0.621276	0.602392
890	0.590471	0.59821	0.581935	0.607895	0.61062
891	0.622964	0.594063	0.597373	0.594493	0.60186
892	0.59616	0.588911	0.607901	0.57952	0.606232
893	0.591113	0.585934	0.583084	0.608876	0.578361
894	0.58322	0.571831	0.599385	0.589619	0.572612
895	0.582884	0.57678	0.558236	0.588766	0.579932
896	0.573771	0.557477	0.587392	0.574637	0.563866
897	0.558712	0.583168	0.554424	0.569906	0.562072
898	0.577903	0.552334	0.55395	0.551698	0.564115
899	0.558004	0.568925	0.54849	0.577702	0.56866
900	0.557535	0.582036	0.559252	0.579288	0.565027
901	0.586919	0.578307	0.56054	0.56146	0.576851
902	0.572352	0.573774	0.595814	0.564917	0.577759
903	0.592138	0.590572	0.580146	0.578755	0.563151
904	0.567913	0.589072	0.582049	0.585325	0.600168
905	0.57599	0.587198	0.592205	0.581683	0.606849
906	0.598541	0.592523	0.607159	0.575115	0.589625
907	0.603609	0.584926	0.602652	0.582125	0.608338
908	0.612484	0.604593	0.583247	0.592146	0.60753
909	0.607256	0.584902	0.617314	0.608207	0.600338
910	0.614406	0.595464	0.59534	0.607196	0.623309
911	0.624911	0.610197	0.611392	0.615223	0.591375
912	0.625713	0.596111	0.618718	0.606992	0.622642
913	0.621037	0.59551	0.621523	0.625229	0.623659
914	0.606705	0.638426	0.614231	0.616527	0.62756
915	0.632927	0.620335	0.60495	0.62454	0.636906
916	0.615303	0.635628	0.624139	0.644201	0.616322
917	0.634486	0.634885	0.645279	0.61179	0.62482
918	0.637531	0.650329	0.626365	0.616588	0.635854
919	0.637658	0.619305	0.629614	0.642317	0.652924
920	0.656044	0.633071	0.62984	0.649952	0.627814
921	0.647609	0.631708	0.661724	0.630658	0.639684
922	0.645252	0.667419	0.639161	0.636312	0.637661
923	0.656433	0.629986	0.64069	0.662776	0.650116
924	0.633863	0.646487	0.647785	0.657024	0.66881
925	0.655849	0.640298	0.662525	0.637644	0.632031
926	0.628961	0.63202	0.642522	0.638103	0.66152
927	0.636762	0.613819	0.638597	0.645347	0.643771
928	0.648266	0.616487	0.638752	0.625345	0.624997
929	0.612018	0.634092	0.614016	0.640596	0.629048
930	0.605083	0.63699	0.62768	0.613264	0.623044
931	0.627416	0.606399	0.631554	0.613011	0.604325
932	0.598666	0.608508	0.615713	0.605891	0.630923
933	0.608337	0.613495	0.607223	0.620254	0.587727
934	0.582302	0.602541	0.612154	0.608261	0.609448
935	0.619758	0.609112	0.613839	0.594127	0.592361
936	0.621797	0.603135	0.594204	0.594226	0.593884
937	0.600435	0.587508	0.582616	0.612006	0.603047
938	0.616843	0.602362	0.601868	0.583931	0.594996
939	0.594453	0.603095	0.583386	0.611925	0.585864
940	0.60133	0.587329	0.57289	0.595605	0.600593
941	0.596769	0.593883	0.57936	0.570727	0.596324
942	0.590652	0.576881	0.600177	0.572391	0.576566
943	0.596305	0.584639	0.566004	0.575809	0.573795
944	0.556132	0.573948	0.582236	0.579274	0.585122
945	0.587848	0.567654	0.557409	0.57665	0.567583
946	0.574403	0.573425	0.591679	0.559384	0.57273
947	0.567516	0.554741	0.582362	0.580939	0.566791
948	0.549346	0.572271	0.573307	0.577122	0.561287
949	0.578766	0.584157	0.562802	0.564735	0.557222
950	0.576959	0.570953	0.573439	0.554578	0.585913
951	0.569125	0.581315	0.592079	0.563193	0.570106
952	0.566786	0.59517	0.568078	0.581911	0.577665
953	0.582928	0.571001	0.589006	0.566529	0.593762
954	0.589492	0.563479	0.584559	0.593635	0.585503
955	0.600957	0.577788	0.571038	0.589314	0.590839
956	0.575835	0.599428	0.568321	0.58574	0.582069
957	0.572833	0.574751	0.585491	0.601383	0.59007
958	0.580134	0.570977	0.596391	0.590908	0.59909
959	0.577008	0.5979	0.606318	0.584361	0.584724
960	0.588578	0.599635	0.587731	0.608853	0.578166
961	0.58361	0.614966	0.590476	0.59082	0.595588
962	0.603649	0.57796	0.59886	0.597596	0.609741
963	0.584963	0.615704	0.600994	0.606273	0.592066
964	0.595262	0.592741	0.619567	0.593824	0.610655
965	0.602022	0.604132	0.606341	0.622654	0.588802
966	0.608229	0.590932	0.614476	0.622032	0.600046
967	0.606539	0.594104	0.603783	0.625325	0.617587
968	0.62651	0.606883	0.59809	0.604635	0.622706
969	0.62339	0.623993	0.619201	0.595077	0.608515
970	0.614242	0.61533	0.635604	0.601193	0.615027
971	0.638022	0.604113	0.614525	0.615977	0.619849
972	0.603176	0.629521	0.630375	0.628476	0.6119
973	0.621409	0.610769	0.616886	0.643714	0.621508
974	0.614011	0.64113	0.610754	0.613783	0.616913
975	0.60788	0.628063	0.622824	0.622014	0.598315
976	0.602321	0.623022	0.600107	0.609014	0.627333
977	0.596868	0.605086	0.624626	0.599397	0.618716
978	0.625994	0.594109	0.599853	0.604078	0.603744
979	0.59451	0.607474	0.619253	0.601838	0.587975
980	0.581589	0.598981	0.598619	0.599889	0.615427
981	0.610677	0.604713	0.581839	0.587719	0.593193
982	0.582216	0.598175	0.596379	0.578302	0.606885
983	0.596822	0.575022	0.594993	0.598952	0.607184
984	0.597678	0.612094	0.604167	0.585585	0.584347
985	0.595876	0.597884	0.574	0.606083	0.594071
986	0.594498	0.576085	0.606595	0.592798	0.582152
987	0.584817	0.596252	0.572422	0.601726	0.581291
988	0.601731	0.577203	0.584274	0.570735	0.58711
989	0.601619	0.593936	0.578236	0.57245	0.585696
990	0.59454	0.576614	0.583496	0.567539	0.594478
991	0.595905	0.581305	0.565085	0.585194	0.574066
992	0.567925	0.593205	0.585914	0.571359	0.568194
993	0.582621	0.571647	0.5573	0.573223	0.587004
994	0.576159	0.566073	0.585688	0.555254	0.573969
995	0.558049	0.569216	0.575226	0.583439	0.556709
996	0.5708	0.567844	0.553419	0.580737	0.555482
997	0.565986	0.565297	0.562629	0.544658	0.5755
998	0.543838	0.566357	0.558853	0.557144	0.573809
999	1	0.988145	1	0.997899	0.974508
1000	0.99379	0.991944	0.974296	1	1
1001	0.981452	0.980231	1	0.997008	1
1002	1	0.980604	0.9785	1	1
1003	1	0.987515	0.998094	0.981104	1
1004	0.988753	1	0.99783	0.982319	0.99721
1005	0.974145	1	1	1	0.984576
1006	1	0.999293	1	0.966	1
1007	0.987048	1	1	0.983224	0.994415
1008	1	1	1	0.98294	0.977107
1009	1	1	0.969399	0.990773	1
1010	1	0.998657	1	0.972053	0.995114
1011	1	0.984543	0.973102	1	1
1012	0.981208	1	0.983139	1	1
1013	1	0.969674	1	0.990969	1
1014	0.981931	0.990115	1	0.985759	1
1015	0.996516	1	0.997611	1	0.970832
1016	0.97633	0.986849	1	0.99957	1
1017	1	0.986755	0.989916	0.980739	1
1018	1	1	0.965484	1	1
1019	0.993228	1	1	0.98355	0.982504
1020	0.975441	1	1	0.990479	0.993966
1021	0.976902	1	0.989127	0.992482	1
1022	0.985297	0.984134	0.990213	1	1
1023	1	1	0.9869	0.971313	1
1024	1	0.967557	1	1	0.997508
1025	1	0.992096	1	0.985417	0.979798
1026	0.987608	1	1	0.973302	1
1027	0.983617	1	1	0.973335	1
1028	1	0.97288	1	1	0.988657
1029	1	1	0.987416	1	0.977472
1030	1	0.978905	0.982312	1	0.998433
1031	0.997382	1	1	1	0.970687
1032	1	0.977108	1	1	0.986851
1033	0.992714	0.978508	0.987932	1	1
1034	1	0.993998	0.988221	0.979306	1
1035	0.995244	1	1	0.975372	0.989134
1036	0.988921	0.996247	0.99649	1	0.983846
1037	1	1	1	1	0.96685
1038	0.980696	0.997008	0.989604	0.999377	1
1039	1	1	0.975186	0.989735	0.999415
1040	1	1	0.996263	0.989302	0.976537
1041	1	0.978918	0.995892	1	0.983757
1042	1	1	0.976755	0.980577	1
1043	0.979418	0.977931	1	1	1
1044	1	0.965425	1	1	1
1045	1	1	0.981021	1	0.97885
1046	1	0.977302	0.991958	1	0.990773
1047	1	0.977702	1	0.983731	1
1048	1	0.964605	1	1	1
1049	0.991736	1	1	0.994129	0.978538
1050	0.968389	1	1	1	0.992483
1051	0.987089	1	0.987393	0.982133	1
1052	1	1	1	1	0.965168
1053	1	0.9857	0.97662	1	0.999496
1054	1	1	0.97912	1	0.978125
1055	0.975214	1	0.995095	0.99554	1
1056	0.973869	1	0.984228	1	1
1057	1	0.978721	0.981853	1	1
1058	0.999834	0.977053	0.997496	1	0.993586
1059	1	0.973488	0.990635	1	1
1060	0.978784	0.978015	1	1	1
1061	1	0.986006	0.975672	1	0.999416
1062	0.980522	0.978957	1	1	1
1063	1	1	1	0.965946	0.999339
1064	1	0.974911	0.995437	0.991067	1
1065	1	1	0.971165	0.995351	0.995932
1066	0.987112	0.987489	0.984329	1	1
1067	0.966338	1	1	0.99772	1
1068	1	1	1	0.964471	1
1069	0.986692	0.976536	1	1	0.999205
1070	0.984908	1	1	0.977621	1
1071	1	0.968568	1	0.998199	1
1072	0.983203	0.996507	1	0.986901	0.999713
1073	1	0.973773	1	0.983114	1
1074	1	1	0.99388	0.971734	0.999489
1075	1	0.991333	0.981768	0.983843	1
1076	1	0.980026	0.979998	1	1
1077	1	0.979635	1	0.986608	1
1078	1	0.984697	0.981772	0.993549	1
1079	1	1	1	0.965586	1
1080	0.995317	1	0.968939	1	1
1081	1	0.975367	1	0.984231	1
1082	1	1	0.966076	1	1
1083	0.976243	1	1	1	0.98394
1084	1	0.9705	0.994646	0.997914	1
1085	0.983313	0.982385	0.994922	1	1
1086	0.979876	1	0.987809	1	0.990598
1087	0.978236	0.981507	1	1	1
1088	0.997767	0.969854	1	0.996772	1
1089	0.990128	0.973476	1	1	1
1090	1	0.988527	1	0.985746	0.991059
1091	1	0.965144	1	1	1
1092	1	1	0.978947	1	0.981566
1093	0.98494	0.999704	1	0.979673	1
1094	0.989999	0.981508	1	0.985812	1
1095	0.983714	0.987464	1	1	0.985291
1096	1	0.973177	0.987785	1	1
1097	1	1	0.9878	0.983287	0.987508
1098	1	0.967845	1	0.999491	1
1099	1	0.980994	1	1	0.97616
1100	1	0.968935	0.995441	1	1
1101	0.985061	0.997284	0.977138	1	1
1102	1	1	0.969777	0.994849	1
1103	0.987722	0.997715	1	1	0.975515
1104	1	1	0.97024	1	0.988606
1105	0.966573	1	1	0.999251	1
1106	0.968563	1	0.995336	1	1
1107	0.996529	1	0.975398	1	0.995376
1108	1	1	1	0.966589	0.999073
1109	1	1	1	0.992844	0.969024
1110	1	0.99214	1	0.975261	0.99161
1111	1	1	1	0.990017	0.969703
1112	1	1	0.99943	0.977214	0.984122
1113	1	1	0.970962	0.994296	1
1114	1	0.991217	0.969084	1	1
1115	0.997598	1	0.986944	0.97685	1
1116	1	1	1	0.975642	0.985769
1117	1	0.988122	1	0.999212	0.975521
1118	0.979861	0.986068	1	0.999295	1
1119	1	0.997143	0.973018	1	0.990522
1120	1	1	0.995611	0.988555	0.975617
1121	0.966703	0.99761	1	1	1
1122	1	0.978733	0.978918	1	1
1123	0.976426	0.99442	0.994706	1	1
1124	1	0.999313	1	0.975197	0.990642
1125	1	1	0.965197	1	1
1126	0.983491	1	0.975129	1	1
1127	0.965134	1	1	1	1
1128	0.990573	0.970215	1	1	1
1129	0.979734	0.991592	1	0.989634	1
1130	1	0.970122	1	1	0.989098
1131	1	0.965098	1	1	1
1132	1	0.99623	0.973717	0.998087	1
1133	0.996589	1	0.99262	0.972455	1
1134	0.978167	1	1	0.991861	0.990542
1135	0.992398	0.969035	1	1	1
1136	0.994016	1	0.996577	0.988215	0.986214
1137	0.973411	1	1	1	0.985082
1138	1	0.979339	0.981032	1	1
1139	1	1	0.995745	0.992852	0.976213
1140	0.990812	1	1	0.998104	0.973337
1141	1	1	1	0.998736	0.969252
1142	1	0.973085	1	1	0.987808
1143	0.986653	0.994428	0.979286	1	1
1144	0.989383	0.999066	0.987349	1	0.989369
1145	1	0.97819	0.998372	1	0.984675
1146	0.969273	1	1	1	0.998005
1147	0.977888	1	1	0.978962	1
1148	1	1	0.987795	0.993594	0.982604
1149	1	0.978622	0.984501	0.998657	1
1150	0.999195	0.997649	1	1	0.968492
1151	1	0.99908	1	1	0.965874
1152	1	0.996628	0.979287	1	0.982992
1153	0.996666	0.981461	1	0.990838	0.997082
1154	1	0.989743	0.9764	1	1
1155	1	0.99572	0.997294	1	0.974797
1156	1	0.973652	0.984975	1	1
1157	1	1	0.978144	0.981192	1
1158	1	0.997025	0.987069	1	0.975418
1159	0.998027	1	0.994645	0.976875	0.998359
1160	0.992001	0.973465	1	1	0.995193
1161	1	0.981212	1	1	0.97855
1162	1	0.984162	0.987884	0.998816	0.994866
1163	0.974816	1	0.982263	1	1
1164	1	0.9859	1	1	0.972653
1165	0.998279	1	1	0.983767	0.981385
1166	0.974219	1	1	0.984168	1
1167	0.976917	1	0.998012	1	0.986556
1168	0.979977	0.987636	0.994424	1	1
1169	0.999923	1	1	0.993921	0.971593
1170	1	1	1	0.973407	0.983985
1171	0.975514	1	0.982715	1	1
1172	1	1	0.975085	1	0.983408
1173	0.971652	0.990737	1	1	1
1174	0.998036	1	0.99804	0.995731	0.976343
1175	1	0.979667	0.976668	1	1
1176	1	0.979529	0.989323	0.989043	1
1177	1	0.987752	1	0.999671	0.974169
1178	0.991723	1	1	1	0.970977
1179	0.97656	0.999758	1	0.995594	0.996202
1180	0.994369	0.985147	0.989177	0.996412	1
1181	0.989665	0.996441	0.975162	1	1
1182	1	0.98942	1	0.97869	0.999179
1183	1	0.994697	1	1	0.969875
1184	0.993454	1	1	0.982689	0.982072
1185	0.969817	0.993749	1	1	1
1186	1	0.992697	1	1	0.970214
1187	0.978116	0.978961	1	1	1
1188	0.98834	0.992505	1	0.977356	1
1189	0.976296	1	0.985925	1	1
1190	0.975451	1	0.982412	1	1
1191	1	0.984571	1	0.975054	1
1192	0.989486	0.975253	1	0.994384	1
1193	1	0.975117	0.989963	0.994253	1
1194	1	0.994702	0.982033	0.987062	1
1195	1	1	1	1	0.968025
1196	0.993352	1	1	1	0.970543
1197	1	0.996333	0.982271	1	0.981639
1198	0.971281	1	1	1	0.991117
1199	0.979697	1	1	1	0.98105
1200	1	1	1	1	0.965143
1201	1	0.984431	0.97474	1	1
1202	0.972276	1	1	1	0.987139
1203	0.985077	1	0.975915	1	0.999102
1204	1	0.975537	1	1	0.983286
1205	0.868184	0.862381	0.852	0.873228	0.829922
1206	0.867381	0.894916	0.891033	0.868314	0.853355
1207	0.875062	0.883479	0.904888	0.870727	0.910289
1208	0.925549	0.898862	0.883269	0.883265	0.909055
1209	0.901854	0.928868	0.888186	0.927535	0.899012
1210	0.907059	0.911997	0.900139	0.947604	0.916535
1211	0.936969	0.912099	0.901256	0.918477	0.946583
1212	0.915261	0.908628	0.928083	0.934598	0.956287
1213	0.942268	0.948249	0.9498	0.911221	0.915129
1214	0.859081	0.85434	0.894967	0.885316	0.881296
1215	0.862118	0.900873	0.876279	0.900842	0.871652
1216	0.891864	0.864841	0.91469	0.88625	0.886799
1217	0.871874	0.902195	0.901266	0.916789	0.88156
1218	0.913408	0.873822	0.89887	0.894046	0.919855
1219	0.917527	0.916969	0.877497	0.917128	0.894688
1220	0.901537	0.894565	0.897263	0.939074	0.913015
1221	0.907148	0.900926	0.939503	0.92325	0.89439
1222	0.910214	0.912722	0.927936	0.892149	0.940312
1223	0.9508	0.904353	0.907468	0.9183	0.919079
1224	0.908771	0.890526	0.889476	0.867353	0.866951
1225	0.825646	0.861532	0.856862	0.869635	0.845584
1226	0.818303	0.823748	0.836353	0.795107	0.833631
1227	0.797332	0.78479	0.772394	0.795931	0.815071
1228	0.779202	0.755379	0.78439	0.748186	0.766176
1229	0.742336	0.741546	0.739514	0.722264	0.764017
1230	0.71343	0.711448	0.706752	0.718854	0.743265
1231	0.716036	0.681739	0.693673	0.687462	0.705939
1232	0.678212	0.664201	0.674963	0.666616	0.698361
1233	0.660415	0.661342	0.636169	0.655785	0.672004
1234	0.650351	0.624204	0.636842	0.629524	0.653523
1235	0.633486	0.622374	0.631179	0.602176	0.618892
1236	0.632886	0.641515	0.611796	0.628433	0.643264
1237	0.598904	0.617162	0.615389	0.633296	0.612172
1238	0.601422	0.617234	0.583635	0.600663	0.597046
1239	0.580286	0.598912	0.593361	0.568783	0.585486
1240	0.589915	0.558831	0.571905	0.567375	0.569118
1241	0.545012	0.571406	0.552443	0.568067	0.55377
1242	0.550666	0.579021	0.57564	0.563531	0.572051
1243	0.553192	0.557957	0.546847	0.573475	0.546307
1244	0.559824	0.532833	0.537873	0.548937	0.537924
1245	0.527249	0.532184	0.549203	0.520526	0.530412
1246	0.535595	0.546513	0.534188	0.558574	0.533463
1247	0.539513	0.540922	0.516695	0.522615	0.533317
1248	0.525369	0.511626	0.506318	0.526435	0.530252
1249	0.537483	0.517764	0.52111	0.542705	0.527997
1250	0.530462	0.546597	0.551325	0.52549	0.538433
1251	0.563826	0.538828	0.552874	0.539377	0.540944
1252	0.546926	0.571715	0.552671	0.544893	0.561573
1253	0.547894	0.569037	0.578464	0.562221	0.560565
1254	0.571436	0.556487	0.572453	0.588418	0.568348
1255	0.576292	0.583091	0.590198	0.584914	0.560242
1256	0.586087	0.603802	0.586608	0.570934	0.583603
1257	0.5825	0.611686	0.586272	0.598233	0.587411
1258	0.595063	0.619289	0.602809	0.594911	0.587927
1259	0.591891	0.598614	0.613386	0.622794	0.606101
1260	0.612218	0.588103	0.593156	0.584287	0.606107
1261	0.618499	0.590811	0.600968	0.612525	0.59307
1262	0.604397	0.616523	0.595351	0.604093	0.626512
1263	0.632895	0.611768	0.606824	0.602751	0.622686
1264	0.601595	0.623061	0.629875	0.618258	0.633272
1265	0.646876	0.618765	0.615481	0.630663	0.622545
1266	0.649871	0.637794	0.63388	0.619333	0.620887
1267	0.622355	0.644556	0.6271	0.653338	0.641057
1268	0.646869	0.635244	0.663665	0.636007	0.6325
1269	0.666446	0.647024	0.63329	0.653705	0.638971
1270	0.651347	0.639051	0.668639	0.641482	0.663368
1271	0.649198	0.665146	0.663979	0.670587	0.638761
1272	0.670687	0.680943	0.652933	0.656837	0.64941
1273	0.661226	0.681497	0.654746	0.655358	0.680507
1274	0.661127	0.678871	0.648376	0.655217	0.645882
1275	0.653146	0.627088	0.660508	0.655595	0.650417
1276	0.63878	0.631079	0.655852	0.62686	0.652557
1277	0.647566	0.642449	0.616462	0.624877	0.633203
1278	0.622534	0.608545	0.627329	0.623169	0.643422
1279	0.615874	0.632371	0.604105	0.60688	0.62719
1280	0.63978	0.613144	0.625952	0.607608	0.623273
1281	0.634072	0.612603	0.615741	0.600874	0.609
1282	0.62593	0.609898	0.599669	0.60621	0.594008
1283	0.585766	0.609669	0.594541	0.615008	0.595015
1284	0.607848	0.614094	0.583515	0.610071	0.607728
1285	0.608699	0.603114	0.580635	0.606087	0.58997
1286	0.576382	0.590953	0.585664	0.608696	0.592851
1287	0.566647	0.584797	0.589817	0.58174	0.598347
1288	0.582403	0.573007	0.595835	0.567499	0.570144
1289	0.580977	0.579861	0.561605	0.556617	0.578083
1290	0.591931	0.578677	0.561251	0.579118	0.569457
1291	0.556443	0.571345	0.573907	0.56187	0.585898
1292	0.587373	0.581701	0.559537	0.577893	0.565837
1293	0.552848	0.567992	0.563813	0.583234	0.574218
1294	0.573997	0.568864	0.567915	0.554946	0.546778
1295	0.565489	0.577003	0.548276	0.570071	0.574213
1296	0.566122	0.560846	0.564631	0.589047	0.576496
1297	0.561909	0.577085	0.57832	0.555503	0.555467
1298	0.575936	0.555145	0.545335	0.56062	0.562963
1299	0.547526	0.561788	0.568497	0.56542	0.57855
1300	0.568244	0.570534	0.586176	0.562536	0.555647
1301	0.588362	0.562436	0.573715	0.56094	0.578625
1302	0.576208	0.575742	0.590371	0.583044	0.55925
1303	0.559354	0.56356	0.567165	0.584866	0.582199
1304	0.585857	0.575831	0.586069	0.571197	0.558404
1305	0.585905	0.584512	0.580307	0.587235	0.559237
1306	0.579271	0.579125	0.593033	0.597026	0.568212
1307	0.606214	0.577295	0.577633	0.587789	0.586849
1308	0.572834	0.597221	0.597548	0.601685	0.585258
1309	0.597446	0.597512	0.609917	0.577273	0.590824
1310	0.600667	0.571785	0.593682	0.597183	0.583111
1311	0.595706	0.611892	0.58707	0.58084	0.589094
1312	0.597428	0.578921	0.602436	0.592691	0.61098
1313	0.608868	0.615591	0.590267	0.597694	0.58758
1314	0.595501	0.615171	0.617536	0.59105	0.597983
1315	0.611084	0.618172	0.593054	0.594734	0.617144
1316	0.589707	0.609449	0.61745	0.620783	0.613458
1317	0.605048	0.630668	0.618828	0.599094	0.613589
1318	0.61227	0.630893	0.617894	0.623867	0.598408
1319	0.614068	0.618283	0.619623	0.607007	0.640193
1320	0.634675	0.603759	0.628393	0.617503	0.630424
1321	0.608294	0.628843	0.630345	0.642032	0.620567
1322	0.611759	0.623309	0.631622	0.632639	0.645832
1323	0.638954	0.629096	0.626855	0.649209	0.615886
1324	0.633434	0.621185	0.653561	0.640312	0.626112
1325	0.63253	0.649777	0.628764	0.620923	0.617612
1326	0.638374	0.62477	0.622902	0.605681	0.633274
1327	0.609794	0.606248	0.619389	0.633258	0.632085
1328	0.634683	0.618239	0.611476	0.601591	0.610934
1329	0.622013	0.608571	0.623288	0.605582	0.593981
1330	0.629344	0.610025	0.604611	0.600776	0.623426
1331	0.622101	0.605145	0.606934	0.619209	0.591724
1332	0.614809	0.617564	0.587825	0.602889	0.599301
1333	0.605752	0.602789	0.626519	0.608688	0.593288
1334	0.609674	0.615486	0.601118	0.597205	0.627988
1335	0.59497	0.601272	0.598022	0.609825	0.625108
1336	0.617807	0.588667	0.590531	0.604213	0.606028
1337	0.582122	0.601307	0.586921	0.606395	0.608866
1338	0.591826	0.602711	0.576245	0.605637	0.587867
1339	0.57524	0.587925	0.58512	0.587355	0.607622
1340	0.578044	0.597669	0.573841	0.596738	0.576244
1341	0.576351	0.569588	0.571613	0.587444	0.597101
1342	0.594138	0.573182	0.580921	0.568227	0.565476
1343	0.566026	0.575307	0.584306	0.556001	0.58043
1344	0.580687	0.57697	0.560869	0.553214	0.570725
1345	0.551576	0.573352	0.564942	0.577933	0.555327
1346	0.573089	0.56027	0.557368	0.544296	0.569032
1347	0.566709	0.577552	0.569954	0.554292	0.550284
1348	0.545916	0.570397	0.551001	0.570457	0.562229
1349	0.569898	0.553432	0.578452	0.560967	0.55182
1350	0.577622	0.562046	0.549912	0.575838	0.563529
1351	0.569232	0.56077	0.553991	0.580418	0.578726
1352	0.580223	0.562721	0.563925	0.587084	0.563189
1353	0.56675	0.58648	0.571357	0.585662	0.560718
1354	0.579634	0.594631	0.574917	0.57208	0.563353
1355	0.589111	0.571063	0.577642	0.566539	0.593734
1356	0.592033	0.579549	0.567738	0.596042	0.576031
1357	0.585209	0.569812	0.595973	0.577019	0.596515
1358	0.602297	0.579633	0.59443	0.572591	0.58855
1359	0.596563	0.577813	0.583869	0.567758	0.593252
1360	0.571	0.599597	0.577627	0.591381	0.592493
1361	0.581723	0.603799	0.577341	0.599311	0.582612
1362	0.602025	0.585775	0.596027	0.573507	0.599983
1363	0.596384	0.576572	0.59302	0.599429	0.573989
1364	0.584426	0.576262	0.607466	0.595486	0.588168
1365	0.610605	0.585128	0.580452	0.597901	0.589985
1366	0.591135	0.597937	0.608931	0.577266	0.600921
1367	0.594139	0.599683	0.585249	0.616918	0.592177
1368	0.617906	0.587421	0.605646	0.596107	0.59292
1369	0.611343	0.605584	0.590973	0.588494	0.615302
1370	0.613663	0.619878	0.60186	0.589798	0.598057
1371	0.600722	0.591173	0.616073	0.621614	0.6051
1372	0.608999	0.593654	0.62761	0.610041	0.605673
1373	0.618216	0.604899	0.614043	0.594205	0.625779
1374	0.607877	0.626127	0.60648	0.607418	0.591871
1375	0.621144	0.589372	0.596937	0.606406	0.60874
1376	0.582828	0.602716	0.616548	0.600727	0.602798
1377	0.600569	0.595804	0.580855	0.597285	0.614313
1378	0.585788	0.59467	0.581451	0.611941	0.598373
1379	0.597506	0.616446	0.590403	0.593822	0.585248
1380	0.583059	0.610799	0.586877	0.600602	0.585696
1381	0.598794	0.581605	0.59186	0.591991	0.613891
1382	0.595582	0.585423	0.596035	0.608102	0.576814
1383	0.588813	0.605039	0.600211	0.60247	0.57644
1384	0.604561	0.574666	0.587595	0.600774	0.589393
1385	0.586681	0.579551	0.601152	0.590975	0.609556
1386	0.57221	0.596911	0.589131	0.58996	0.603916
1387	0.58554	0.572469	0.580549	0.596671	0.60128
1388	0.581144	0.566338	0.584494	0.595926	0.59315
1389	0.580843	0.598548	0.570533	0.585128	0.570707
1390	0.587954	0.589913	0.57741	0.574008	0.56134
1391	0.577294	0.570359	0.59279	0.561414	0.573791
1392	0.554179	0.58275	0.569134	0.57387	0.580892
1393	0.565088	0.574621	0.55224	0.582561	0.571644
1394	0.565171	0.577386	0.551328	0.560169	0.577579
1395	0.550968	0.567903	0.567706	0.577732	0.55295
1396	0.579795	0.558461	0.559567	0.551944	0.553264
1397	0.567455	0.548485	0.57167	0.554109	0.547225
1398	0.541722	0.561507	0.547454	0.554584	0.569734
1399	1	0.990892	0.972576	1	1
1400	0.970862	0.996307	1	1	1
1401	1	0.979666	0.980179	1	1
1402	0.968661	0.997737	1	1	1
1403	0.983204	1	1	0.98007	0.999486
1404	0.994704	1	0.974023	1	0.992358
1405	1	1	0.987861	0.97541	0.996255
1406	0.992703	1	0.998551	0.987617	0.986398
1407	0.98391	1	0.991106	1	0.982447
1408	0.999794	1	0.971135	1	0.992847
1409	0.976727	1	1	0.984436	1
1410	0.982117	1	0.982212	1	0.993234
1411	0.975132	1	0.989333	1	0.996265
1412	1	0.975229	1	0.984578	1
1413	1	1	0.965847	1	1
1414	0.994231	1	0.97596	0.988812	1
1415	0.969282	1	1	0.993145	1
1416	1	1	0.965623	1	1
1417	1	0.981527	0.983405	1	1
1418	0.987749	0.97519	1	0.997568	1
1419	1	0.971295	0.998615	0.995901	1
1420	1	0.969511	1	1	0.99137
1421	0.966337	1	0.999378	1	1
1422	0.983808	1	1	1	0.975127
1423	1	1	0.983103	1	0.975359
1424	1	1	0.965593	1	1
1425	1	1	0.984967	0.986106	0.994756
1426	1	1	0.997436	0.978192	0.984142
1427	1	0.980905	0.983227	1	0.993912
1428	0.975994	1	0.985165	1	0.998807
1429	0.971588	1	0.998343	1	0.994846
1430	0.974864	0.998839	1	0.988016	1
1431	1	1	1	1	0.966716
1432	0.992843	1	0.970594	1	1
1433	1	1	0.995867	0.969258	1
1434	0.994179	0.995659	0.989311	0.985772	1
1435	1	0.998666	0.979678	1	0.985915
1436	0.986638	1	0.971594	1	1
1437	1	0.98775	1	0.980138	0.988984
1438	0.998153	0.985335	1	0.987766	0.994141
1439	1	0.986696	0.99472	0.977434	1
1440	1	1	1	0.99075	0.96955
1441	0.979555	1	1	0.982223	0.998302
1442	1	0.976977	1	1	0.983668
1443	0.981556	0.978972	1	1	0.999989
1444	1	0.996493	1	0.992534	0.972154
1445	1	0.975829	1	0.982749	1
1446	0.995404	1	0.97733	0.987583	1
1447	1	1	0.98243	1	0.975539
1448	1	0.994615	1	0.973962	0.991968
1449	1	0.970694	1	1	0.988843
1450	0.980078	1	0.980206	1	1
1451	0.991897	1	0.985275	1	0.980119
1452	0.987466	1	1	0.97315	1
1453	0.996613	0.974178	1	1	0.997792
1454	1	1	0.973998	1	0.982848
1455	0.985156	1	0.990494	0.982772	1
1456	0.988466	0.997853	1	1	0.976946
1457	1	0.982114	1	0.977556	1
1458	1	0.983482	0.995507	1	0.983364
1459	1	0.980815	0.978965	1	1
1460	1	0.977892	0.980514	1	1
1461	1	1	0.968803	0.996377	1
1462	0.979919	1	0.998352	1	0.987774
1463	1	0.973515	1	0.984161	1
1464	0.971087	0.987355	1	1	1
1465	1	1	0.984788	0.973625	1
1466	0.988899	1	0.98243	1	0.985566
1467	1	1	0.983004	0.991158	0.982852
1468	0.968383	1	0.995614	1	1
1469	0.968605	1	0.993474	1	1
1470	1	1	0.968248	1	1
1471	0.984279	1	1	0.976823	1
1472	0.986125	0.990355	0.988844	1	1
1473	0.989772	0.974165	1	1	1
1474	1	1	0.97468	0.985812	1
1475	1	0.999627	0.973239	0.990413	1
1476	0.998758	0.978364	1	0.988488	1
1477	0.999725	1	1	0.967779	1
1478	0.983054	1	0.996337	1	0.980164
1479	0.995764	1	1	0.971316	0.995859
1480	0.997222	1	0.978302	0.98478	1
1481	1	0.986515	1	0.972355	1
1482	1	0.988952	0.996662	1	0.97429
1483	0.978732	1	1	1	0.98097
1484	1	0.971377	1	0.999686	1
1485	0.970957	1	0.994678	0.998171	1
1486	0.981032	1	1	1	0.976483
1487	0.97036	1	1	0.990967	1
1488	0.985582	0.999151	1	0.977763	1
1489	1	0.981869	1	1	0.974868
1490	0.975956	0.996719	1	0.989222	1
1491	1	1	0.984144	0.982554	0.996286
1492	1	0.992101	1	0.973067	1
1493	1	0.970058	1	0.991561	1
1494	1	1	0.981004	0.981045	1
1495	1	0.993286	1	0.970157	1
1496	1	1	1	0.966328	1
1497	1	1	1	0.97988	0.981718
1498	0.993784	1	0.996143	0.976537	1
1499	1	0.998306	1	0.994244	0.972893
1500	1	0.968278	0.996024	1	1
1501	1	0.964282	1	1	1
1502	1	0.967477	1	0.998273	1
1503	0.99962	1	0.998726	1	0.968261
1504	0.965999	1	1	1	0.997759
1505	1	0.972368	0.992437	0.996396	1
1506	0.996214	0.990379	0.975712	1	1
1507	0.999678	1	0.998106	0.978122	0.991708
1508	0.98956	1	1	1	0.97006
1509	1	0.991642	0.975994	1	0.996781
1510	0.983667	1	0.973508	1	1
1511	0.997052	0.98719	1	0.980561	1
1512	1	0.989774	0.981314	1	0.994781
1513	0.972687	0.987845	1	1	1
1514	0.966554	1	0.997815	1	1
1515	0.987737	0.990551	0.993034	1	0.99312
1516	1	1	1	0.964593	1
1517	0.992834	1	0.985041	0.981822	1
1518	0.976188	1	1	0.990001	0.999657
1519	0.979195	1	0.984093	0.999509	1
1520	1	0.970577	1	1	0.991901
1521	1	0.992593	0.97482	1	0.995262
1522	1	0.997352	1	0.994909	0.974105
1523	0.974428	1	1	0.983469	1
1524	1	0.992392	0.995734	1	0.973623
1525	1	1	0.965882	1	1
1526	1	0.971395	0.996004	0.994317	1
1527	0.988404	1	1	0.979769	0.995074
1528	0.997442	1	0.975703	0.987005	1
1529	1	0.977648	1	1	0.981436
1530	0.969891	0.989995	1	1	1
1531	0.992828	0.971547	0.998025	1	1
1532	0.988912	1	0.993506	0.986707	0.99567
1533	1	0.985622	0.975476	1	1
1534	0.99549	1	1	0.973914	0.990646
1535	0.969244	1	1	1	0.995278
1536	1	1	1	0.969317	0.994409
1537	0.970771	1	1	1	0.987768
1538	1	0.98779	0.971788	1	1
1539	1	0.977295	1	0.980055	1
1540	1	1	0.965068	1	1
1541	0.997367	1	0.984428	0.994727	0.988858
1542	0.987437	1	1	0.984861	0.984443
1543	0.98223	1	1	0.999047	0.978407
1544	0.986784	1	1	0.972682	1
1545	1	0.987662	1	1	0.972568
1546	0.997519	1	0.984453	0.984109	1
1547	0.974841	1	0.988214	0.998373	1
1548	1	1	0.982434	1	0.976382
1549	1	1	1	0.978706	0.981305
1550	0.995003	1	0.9672	1	1
1551	1	1	1	0.997079	0.967837
1552	1	0.977326	0.985397	1	1
1553	1	1	0.966175	1	1
1554	1	0.979543	0.986969	1	0.990686
1555	0.983441	1	0.983846	0.997406	1
1556	1	1	1	1	0.967305
1557	1	0.989031	1	0.98689	0.986515
1558	0.996396	0.973882	1	0.997393	1
1559	0.985396	0.997043	0.991003	1	0.991549
1560	1	1	1	0.979526	0.979761
1561	1	0.966273	1	1	1
1562	1	0.983506	0.982465	1	0.991074
1563	0.969762	1	0.990537	1	1
1564	0.993641	1	0.996351	1	0.972305
1565	0.992458	1	0.986898	1	0.979525
1566	1	1	0.977252	0.983652	0.998772
1567	0.98222	0.97988	1	1	1
1568	1	0.968843	1	0.995538	1
1569	1	1	1	0.965129	1
1570	1	1	1	0.971891	0.989557
1571	0.975632	1	0.99895	0.991313	1
1572	0.991157	0.994705	0.995699	1	0.983673
1573	0.999619	0.995678	0.974746	1	0.99925
1574	1	0.991759	0.997396	0.979625	0.997962
1575	1	0.984287	1	0.973113	1
1576	0.986593	1	0.99853	1	0.9759
1577	0.985905	1	0.987959	0.988001	1
1578	0.999125	0.988891	0.990886	0.98636	1
1579	0.98724	0.97841	1	0.995063	1
1580	0.987177	1	1	0.98729	0.982158
1581	1	1	0.990535	0.994589	0.974359
1582	1	1	1	0.97366	0.987043
1583	0.985667	0.982359	0.995808	1	1
1584	1	1	0.990724	0.974314	1
1585	0.985303	1	0.996411	0.980457	1
1586	0.993858	0.974797	1	0.990548	1
1587	0.975919	0.981573	1	1	1
1588	0.982466	1	1	0.997516	0.979722
1589	0.971733	1	1	0.991744	1
1590	0.974032	1	0.999185	1	0.992514
1591	0.967217	1	1	1	1
1592	0.979632	0.986526	1	0.991283	1
1593	0.981305	0.995495	1	0.983455	1
1594	0.98784	0.998844	0.97803	1	1
1595	0.987052	1	0.976317	1	1
1596	0.975333	1	1	0.981974	1
1597	1	1	1	1	0.969679
1598	1	0.991374	1	0.981602	0.992129
1599	0.989061	1	0.976028	1	1
1600	0.497613	0.510131	0.509847	0.486733	0.495677
1601	0.651768	0.681676	0.668071	0.677327	0.654491
1602	0.767541	0.732394	0.76325	0.740256	0.746559
1603	0.807355	0.797405	0.807258	0.814464	0.773518
1604	0.855527	0.815109	0.845262	0.828363	0.822406
1605	0.859402	0.874285	0.872948	0.841406	0.837673
1606	0.87805	0.862266	0.879075	0.855208	0.900401
1607	0.87038	0.890408	0.873638	0.89587	0.914148
1608	0.899348	0.909656	0.920442	0.87203	0.898525
1609	0.916074	0.880796	0.901566	0.924039	0.92298
1610	0.917991	0.938983	0.911411	0.925475	0.889474
1611	0.911076	0.896448	0.933513	0.938559	0.935789
1612	0.916415	0.904687	0.952631	0.936876	0.932248
1613	0.918746	0.938618	0.910273	0.942528	0.956501
1614	0.950795	0.938178	0.909588	0.931187	0.957751
1615	0.918156	0.92991	0.951297	0.939732	0.966787
1616	0.937543	0.932544	0.975626	0.928533	0.947976
1617	0.934231	0.97101	0.956931	0.951682	0.922987
1618	0.952599	0.979841	0.947524	0.94179	0.928246
1619	0.938581	0.946787	0.940573	0.950613	0.98535
1620	0.97267	0.947526	0.928759	0.974283	0.949489
1621	0.94277	0.973862	0.977856	0.933853	0.954268
1622	0.95535	0.978034	0.94447	0.935976	0.977837
1623	0.957144	0.977555	0.944151	0.939286	0.981863
1624	0.923296	0.93673	0.907552	0.902288	0.945519
1625	0.864326	0.902888	0.903848	0.897449	0.875934
1626	0.850664	0.864269	0.83993	0.847408	0.883443
1627	0.831168	0.800946	0.831644	0.827698	0.846476
1628	0.803514	0.811721	0.801971	0.810402	0.772392
1629	0.763803	0.767156	0.758861	0.786716	0.794432
1630	0.754527	0.742076	0.729853	0.769947	0.753597
1631	0.719545	0.735689	0.705362	0.740171	0.735597
1632	0.694627	0.716249	0.688802	0.707454	0.722279
1633	0.706169	0.690524	0.674967	0.67175	0.685162
1634	0.65542	0.654542	0.665147	0.67119	0.687034
1635	0.635802	0.642008	0.647845	0.647445	0.670142
1636	0.636479	0.609938	0.639152	0.640985	0.63134
1637	0.602687	0.632152	0.60411	0.621271	0.616703
1638	0.598814	0.614705	0.598252	0.582156	0.606073
1639	0.583866	0.598294	0.571847	0.576564	0.596258
1640	0.575726	0.555659	0.576979	0.564217	0.584562
1641	0.556467	0.547416	0.561485	0.549849	0.575481
1642	0.550729	0.548566	0.55913	0.536443	0.532405
1643	0.538949	0.521814	0.52181	0.543817	0.540276
1644	0.533142	0.538454	0.536072	0.558503	0.551219
1645	0.530949	0.545296	0.51749	0.527326	0.538514
1646	0.535225	0.51254	0.526797	0.519795	0.509811
1647	0.501224	0.497571	0.516049	0.52107	0.515106
1648	0.489446	0.491098	0.503952	0.513817	0.501686
1649	0.504763	0.511952	0.496566	0.524213	0.511526
1650	0.511108	0.517707	0.512978	0.537119	0.517242
1651	0.529674	0.538636	0.510478	0.530496	0.532225
1652	0.518038	0.544087	0.539784	0.542318	0.540958
1653	0.546712	0.558945	0.53039	0.53989	0.551335
1654	0.546645	0.5464	0.572583	0.548166	0.554064
1655	0.557925	0.546452	0.557804	0.57497	0.569866
1656	0.577005	0.562018	0.558149	0.562855	0.5848
1657	0.569261	0.545035	0.568233	0.549698	0.564384
1658	0.558856	0.584274	0.555586	0.564214	0.570403
1659	0.556881	0.587592	0.580165	0.570687	0.573528
1660	0.57713	0.557735	0.570944	0.568089	0.548682
1661	0.580607	0.554218	0.582094	0.566593	0.573632
1662	0.565315	0.58417	0.594879	0.571801	0.57446
1663	0.586391	0.586571	0.565528	0.597662	0.586925
1664	0.601403	0.591974	0.57277	0.601154	0.587244
1665	0.604671	0.590546	0.599006	0.580247	0.610605
1666	0.582306	0.611478	0.611413	0.606272	0.603237
1667	0.605967	0.618534	0.60585	0.591211	0.621916
1668	0.631996	0.619435	0.606511	0.613428	0.600059
1669	0.636223	0.607678	0.628849	0.616186	0.609656
1670	0.632497	0.623828	0.641586	0.609679	0.617411
1671	0.616656	0.617864	0.641535	0.643231	0.631398
1672	0.621513	0.63147	0.653684	0.627378	0.641631
1673	0.648849	0.634608	0.635699	0.656688	0.624157
1674	0.634891	0.618544	0.629148	0.651396	0.623915
1675	0.630455	0.606404	0.618126	0.622543	0.639355
1676	0.599067	0.617605	0.633052	0.610754	0.616445
1677	0.599096	0.596252	0.622937	0.601351	0.618339
1678	0.613306	0.605706	0.615988	0.597346	0.630153
1679	0.601932	0.597622	0.615266	0.590508	0.619363
1680	0.585505	0.613778	0.586983	0.604675	0.596865
1681	0.598527	0.591353	0.571287	0.601524	0.589117
1682	0.604986	0.603604	0.583226	0.581256	0.603118
1683	0.575119	0.598905	0.577519	0.600574	0.58906
1684	0.58201	0.568869	0.580907	0.599973	0.575217
1685	0.571618	0.563895	0.565141	0.590609	0.582299
1686	0.571935	0.575725	0.550009	0.564852	0.578389
1687	0.569138	0.567843	0.544113	0.570751	0.557143
1688	0.538229	0.564301	0.565725	0.552264	0.557258
1689	0.549912	0.555407	0.549568	0.531589	0.560777
1690	0.558028	0.537474	0.530687	0.55071	0.540492
1691	0.542871	0.54865	0.530341	0.522658	0.543652
1692	0.528042	0.537446	0.516834	0.531934	0.545318
1693	0.536347	0.517961	0.512951	0.528565	0.535755
1694	0.521201	0.507992	0.519655	0.536998	0.51832
1695	0.514896	0.528173	0.541481	0.517396	0.526919
1696	0.51068	0.517156	0.519133	0.538139	0.516933
1697	0.530079	0.517167	0.515015	0.512061	0.501435
1698	0.51613	0.536577	0.518228	0.520855	0.50821
1699	0.509154	0.524456	0.537207	0.530723	0.522222
1700	0.538988	0.541552	0.527402	0.517198	0.521919
1701	0.542074	0.536103	0.515534	0.540552	0.535641
1702	0.526405	0.537631	0.538319	0.534184	0.555769
1703	0.53145	0.530678	0.549188	0.550052	0.552918
1704	0.541851	0.537544	0.547893	0.542958	0.565604
1705	0.543637	0.546216	0.570275	0.544868	0.552013
1706	0.565618	0.568989	0.551484	0.547695	0.543991
1707	0.545715	0.555879	0.575079	0.565857	0.555635
1708	0.559409	0.539602	0.546591	0.560466	0.566659
1709	0.547476	0.549852	0.571889	0.554647	0.568929
1710	0.557664	0.558337	0.5489	0.570248	0.577351
1711	0.553471	0.564263	0.584303	0.567787	0.562034
1712	0.580352	0.581442	0.563403	0.571092	0.554589
1713	0.564885	0.587287	0.585249	0.563316	0.568829
1714	0.577889	0.595996	0.567137	0.578525	0.568384
1715	0.581415	0.563318	0.57826	0.591357	0.591633
1716	0.570319	0.599362	0.581594	0.578776	0.593677
1717	0.599248	0.593977	0.582953	0.594861	0.570136
1718	0.572068	0.569988	0.596431	0.588191	0.589989
1719	0.578551	0.585749	0.604654	0.590384	0.574547
1720	0.590972	0.598284	0.574468	0.583026	0.60407
1721	0.586848	0.613835	0.584654	0.593878	0.588264
1722	0.61763	0.589652	0.589679	0.591031	0.595879
1723	0.603537	0.605058	0.578638	0.606537	0.606231
1724	0.611176	0.614437	0.596391	0.608495	0.585373
1725	0.606758	0.591302	0.58424	0.595765	0.614062
1726	0.592755	0.608366	0.581721	0.603041	0.582867
1727	0.591479	0.591282	0.601421	0.592059	0.569495
1728	0.590893	0.598098	0.578503	0.567913	0.587669
1729	0.574195	0.580012	0.599995	0.570555	0.576007
1730	0.576861	0.593169	0.578214	0.565065	0.565479
1731	0.575678	0.561701	0.556932	0.581146	0.581685
1732	0.549189	0.568003	0.565003	0.57678	0.576846
1733	0.543694	0.565762	0.572838	0.564177	0.568344
1734	0.567514	0.55647	0.58	0.573719	0.55318
1735	0.568452	0.544286	0.567282	0.557926	0.572273
1736	0.549196	0.555574	0.563806	0.547092	0.574187
1737	0.561722	0.538531	0.549778	0.552624	0.567129
1738	0.537363	0.548471	0.550814	0.545902	0.56745
1739	0.549854	0.555068	0.540202	0.555425	0.529948
1740	0.532036	0.533838	0.546463	0.558779	0.540152
1741	0.53264	0.538698	0.557031	0.532618	0.531321
1742	0.522839	0.53145	0.550918	0.538825	0.529579
1743	0.544146	0.522789	0.546302	0.54611	0.530308
1744	0.52019	0.548808	0.534437	0.529064	0.538734
1745	0.543835	0.550288	0.529368	0.539766	0.523818
1746	0.549898	0.530096	0.538828	0.526551	0.523545
1747	0.517718	0.535723	0.543314	0.5211	0.533152
1748	0.540056	0.534729	0.515452	0.518279	0.524818
1749	0.519013	0.5426	0.535682	0.533038	0.518673
1750	0.519046	0.532423	0.546911	0.527309	0.538784
1751	0.52985	0.537427	0.553842	0.531746	0.526874
1752	0.547745	0.531941	0.543981	0.523525	0.547614
1753	0.548192	0.553062	0.543901	0.524649	0.539873
1754	0.546194	0.560474	0.548633	0.53546	0.533597
1755	0.533091	0.558362	0.539291	0.554936	0.553173
1756	0.55442	0.558794	0.556359	0.531423	0.552169
1757	0.553605	0.563873	0.564264	0.538495	0.547058
1758	0.538576	0.567856	0.563045	0.556762	0.555011
1759	0.568475	0.565843	0.565015	0.554112	0.541585
1760	0.567367	0.568197	0.551112	0.548386	0.573581
1761	0.581355	0.551436	0.557461	0.565076	0.566758
1762	0.552014	0.579111	0.562651	0.563882	0.577707
1763	0.573987	0.580397	0.559691	0.578906	0.555503
1764	0.576592	0.568853	0.552398	0.556568	0.576914
1765	0.560109	0.573592	0.578577	0.553603	0.57843
1766	0.560915	0.575296	0.565633	0.589607	0.565691
1767	0.561315	0.582433	0.575956	0.563039	0.58708
1768	0.561983	0.57017	0.574121	0.585926	0.590153
1769	0.58669	0.577212	0.560051	0.581318	0.589466
1770	0.589195	0.582127	0.566976	0.573066	0.595613
1771	0.574473	0.577737	0.603106	0.586434	0.577325
1772	0.595342	0.585844	0.578342	0.571541	0.599966
1773	0.584877	0.60426	0.597393	0.578109	0.578218
1774	0.595	0.595137	0.566862	0.587409	0.581728
1775	0.575197	0.59965	0.569225	0.585901	0.579631
1776	0.577272	0.582303	0.571214	0.601622	0.588937
1777	0.593789	0.575161	0.571456	0.593445	0.571177
1778	0.573703	0.585986	0.559216	0.585867	0.584117
1779	0.583921	0.579335	0.584291	0.567238	0.558143
1780	0.589495	0.564655	0.56534	0.578943	0.586182
1781	0.581061	0.588211	0.561764	0.574976	0.56284
1782	0.57881	0.557089	0.559603	0.576324	0.581436
1783	0.566123	0.578266	0.577727	0.565183	0.550539
1784	0.56897	0.569637	0.573525	0.56547	0.544978
1785	0.579205	0.564728	0.554653	0.55859	0.55031
1786	0.566723	0.546491	0.550215	0.556044	0.57308
1787	0.5621	0.541739	0.564344	0.564329	0.545266
1788	0.536682	0.553156	0.561191	0.564345	0.547784
1789	0.562282	0.534136	0.547289	0.546942	0.558042
1790	0.560975	0.557348	0.533055	0.556383	0.552656
1791	0.54192	0.538471	0.565527	0.554913	0.545284
1792	0.543833	0.548891	0.544941	0.531955	0.56234
1793	0.558252	0.540124	0.540669	0.549527	0.529376
1794	0.555239	0.53129	0.549543	0.533639	0.53437
1795	0.557742	0.54477	0.545981	0.527839	0.539404
1796	0.546717	0.544108	0.521169	0.544235	0.545792
1797	0.554705	0.538413	0.52508	0.535543	0.534701
1798	0.541346	0.517927	0.53331	0.546018	0.536399
1799	1	0.979083	0.979646	1	1
1800	1	0.980742	1	0.980174	1
1801	1	1	0.997007	0.978475	0.986763
1802	1	0.973879	0.985439	1	1
1803	1	0.995975	1	0.980461	0.984206
1804	0.988648	0.982955	1	0.989325	1
1805	0.974193	1	0.982884	1	1
1806	0.974311	1	1	1	0.990764
1807	1	0.979717	1	0.985887	0.991797
1808	1	1	0.974104	0.987952	1
1809	0.988302	1	1	0.995808	0.9815
1810	0.975772	1	0.984689	1	1
1811	0.986743	1	0.98176	0.993034	1
1812	1	1	0.995634	1	0.967265
1813	1	1	1	0.973306	0.984469
1814	1	0.967389	1	1	0.994665
1815	1	0.966606	1	1	0.996722
1816	0.985145	0.994087	0.993855	1	0.991726
1817	1	1	1	0.978903	0.982075
1818	0.986708	1	1	0.976441	0.998362
1819	0.973618	0.998761	1	0.994597	1
1820	1	1	0.981853	1	0.980425
1821	1	1	0.966119	1	0.998877
1822	1	1	0.999207	0.967088	1
1823	1	0.998902	0.966945	1	1
1824	1	0.972374	0.998221	1	0.990751
1825	1	0.971586	0.989521	1	1
1826	1	0.985221	0.995717	1	0.979111
1827	1	1	1	0.991718	0.968728
1828	1	1	0.965401	1	1
1829	1	0.989048	0.971542	1	1
1830	1	0.996032	0.967485	1	1
1831	0.992972	0.991052	1	0.975333	1
1832	0.974544	1	1	0.982989	1
1833	1	0.973595	0.985331	1	1
1834	0.981213	0.995254	1	0.989625	1
1835	0.99504	0.986282	1	0.977288	1
1836	0.975853	0.994032	1	1	0.989246
1837	0.978402	1	0.985409	0.994719	1
1838	1	0.980469	0.996053	1	0.982862
1839	0.99366	0.980013	1	1	0.984174
1840	1	0.98074	0.992972	1	0.990016
1841	1	0.997692	1	0.968708	1
1842	0.999345	0.9879	1	1	0.97393
1843	1	0.975066	1	0.997553	0.988211
1844	0.993828	1	1	0.96988	1
1845	1	0.978795	1	0.982848	1
1846	1	0.999515	1	0.968574	1
1847	0.986083	1	1	0.978206	0.993723
1848	0.990952	1	0.970123	1	1
1849	0.984434	0.987688	0.988626	1	1
1850	1	0.983006	1	1	0.975083
1851	0.985708	1	1	0.978448	0.996875
1852	0.999696	0.992231	1	0.971801	1
1853	0.987008	0.97597	1	0.996076	1
1854	1	1	0.971978	1	0.994857
1855	1	1	0.988774	0.974885	1
1856	0.988758	0.987591	1	0.981409	1
1857	1	0.999618	0.969015	1	1
1858	1	1	0.98206	0.98328	0.996523
1859	1	0.994221	1	0.969378	1
1860	1	0.974191	1	1	0.986289
1861	1	1	1	0.999222	0.965907
1862	1	0.984288	0.97809	1	1
1863	1	1	0.999382	1	0.967836
1864	1	0.979402	0.984936	0.995812	1
1865	1	1	1	0.968067	0.999225
1866	0.988592	0.980702	1	0.990897	1
1867	0.969281	1	0.993031	1	1
1868	0.97261	1	1	0.991622	0.999531
1869	1	0.974679	1	1	0.984421
1870	1	1	0.989122	0.99995	0.975926
1871	0.999574	1	0.971718	1	0.997206
1872	0.997674	0.995381	1	0.99437	0.979246
1873	0.972072	1	1	0.986172	1
1874	1	0.982411	0.979694	0.996588	1
1875	1	0.979354	0.989403	1	0.99791
1876	1	1	0.984943	0.975565	1
1877	1	1	0.969549	1	0.99296
1878	0.994081	1	0.979324	1	0.987433
1879	0.99903	1	0.983434	0.986836	0.996909
1880	0.987268	1	0.993766	1	0.977251
1881	0.984487	1	0.987899	1	0.988453
1882	0.987244	1	0.993642	0.980431	1
1883	0.971478	0.995538	0.995151	1	1
1884	0.98717	1	1	1	0.977787
1885	1	0.992383	1	0.986485	0.984452
1886	0.989721	0.987021	1	0.986784	1
1887	0.984396	0.981563	0.994363	1	1
1888	1	0.984314	0.989354	0.986999	1
1889	1	0.988693	0.998569	0.9899	0.987888
1890	0.988885	0.972341	1	1	1
1891	1	0.979939	1	0.981685	1
1892	1	1	0.998352	1	0.97068
1893	1	1	0.985996	0.995391	0.982481
1894	1	0.975906	1	1	0.98402
1895	0.992616	0.978628	0.990991	1	1
1896	0.99843	0.97486	1	1	0.987945
1897	1	0.987312	0.987191	1	0.982035
1898	1	1	0.977539	1	0.980024
1899	1	0.98752	1	1	0.973246
1900	0.978296	0.995633	0.989248	1	1
1901	1	0.981972	0.985172	0.989638	1
1902	1	0.978703	1	0.993737	0.990537
1903	0.965541	1	1	1	1
1904	0.979027	0.986721	1	1	0.991906
1905	1	1	0.991922	1	0.971911
1906	1	0.98638	0.997397	0.976175	1
1907	1	0.977889	0.993241	1	0.988406
1908	0.983356	0.992572	1	0.992215	0.997224
1909	1	1	0.974932	0.989128	0.995195
1910	0.998262	1	1	0.98195	0.982715
1911	1	0.999533	1	1	0.967144
1912	1	0.996112	1	1	0.972276
1913	1	0.97209	0.988954	1	1
1914	1	0.96998	0.998651	0.994776	1
1915	0.997541	0.996724	1	0.969693	1
1916	0.98882	0.988117	1	0.979993	1
1917	0.989893	1	0.982965	0.987942	1
1918	0.983943	0.982179	1	1	0.994285
1919	1	1	0.996279	0.99579	0.974977
1920	0.975506	1	1	0.982269	1
1921	0.996444	1	1	1	0.968468
1922	0.966161	1	1	1	1
1923	1	1	0.99807	0.9709	0.999405
1924	0.970146	1	1	1	0.993982
1925	1	0.966302	0.998829	1	1
1926	1	1	0.986208	0.981171	0.997143
1927	1	0.9875	0.995735	0.977332	1
1928	0.997794	0.984693	0.977418	1	1
1929	0.98796	0.985145	1	0.983579	1
1930	1	1	0.980296	0.979414	1
1931	0.969599	0.996355	1	0.998172	1
1932	1	1	0.998365	0.981685	0.98003
1933	0.995482	0.967579	1	1	1
1934	0.984982	0.978842	0.997087	1	1
1935	0.987552	1	1	0.972524	1
1936	0.99426	0.99648	0.999791	1	0.977259
1937	0.982378	1	0.977427	1	1
1938	0.99567	1	0.996434	1	0.974038
1939	0.997259	0.977613	1	0.986459	1
1940	0.974573	1	1	0.988247	1
1941	1	1	0.996265	0.973622	0.990397
1942	0.975763	1	0.983782	1	1
1943	1	0.966666	1	1	1
1944	1	0.991552	0.973397	1	0.995764
1945	0.97849	0.997238	1	0.984294	1
1946	0.985434	1	0.972381	1	1
1947	0.979133	1	0.99097	0.99098	1
1948	1	1	0.984297	1	0.97551
1949	1	0.97199	0.988445	1	1
1950	0.989739	1	1	1	0.971345
1951	1	0.968843	1	1	0.991161
1952	1	0.965845	0.998301	1	1
1953	0.99805	1	0.975854	1	0.986863
1954	1	1	0.976195	1	0.982978
1955	1	0.992898	1	0.98405	0.980669
1956	0.992708	0.990884	1	0.981932	1
1957	0.984766	0.988795	0.986808	1	1
1958	1	1	0.97841	0.979026	1
1959	0.996126	1	1	1	0.968194
1960	1	0.983855	1	0.973555	1
1961	0.981735	1	1	1	0.978488
1962	0.999303	0.982448	0.978516	1	1
1963	1	1	1	0.993664	0.969579
1964	1	0.971991	0.988783	1	1
1965	1	0.985763	0.999108	0.984911	0.996237
1966	0.991488	1	0.98773	0.997194	0.988439
1967	0.971952	0.992139	0.999421	1	1
1968	1	1	0.969829	1	0.994606
1969	1	1	0.992103	0.973523	0.995911
1970	1	0.983529	0.97382	1	1
1971	1	0.970587	1	0.991711	1
1972	1	0.965174	1	1	1
1973	1	0.973876	1	1	0.985753
1974	0.975194	1	1	0.983646	1
1975	0.986747	0.997382	0.982897	0.999438	1
1976	1	0.997155	0.980204	0.988296	1
1977	0.981407	0.998717	1	0.990447	0.995632
1978	0.997437	1	0.969266	1	1
1979	1	0.987778	0.989303	1	0.980184
1980	0.968705	1	1	1	0.996587
1981	0.979503	1	1	0.983504	1
1982	0.9848	0.972871	1	1	1
1983	0.988468	0.978463	1	0.995509	1
1984	1	1	0.969459	0.994856	0.999931
1985	1	0.977992	1	0.988888	0.992808
1986	0.96701	1	0.996131	1	1
1987	1	1	1	0.998724	0.968161
1988	1	0.991667	0.979341	0.986566	1
1989	1	0.970244	0.999921	1	0.998773
1990	0.998147	1	1	1	0.965931
1991	1	1	1	0.985774	0.974514
1992	0.990579	0.980624	1	1	0.98725
1993	0.987348	1	0.986835	0.984088	1
1994	1	1	0.997855	0.968842	0.99815
1995	0.989186	1	0.993198	1	0.976199
1996	0.977317	1	0.98289	1	1
1997	1	0.998598	0.973022	0.994915	1
1998	1	0.970789	0.99692	1	0.994952
[truncated: 14,000 more rows]

## Sheet: CSV__DRQN_20__wandb_RC_DRQN_20_
Step	seed1	seed2	seed3	seed4	seed5
0	1	0.966658	0.996724	1	1
1	1	1	0.995165	1	0.973129
2	0.988206	0.984219	1	1	0.984998
3	0.982963	1	1	1	0.974609
4	0.978246	1	1	0.979123	1
5	1	1	0.988927	0.98111	0.990073
6	1	0.97067	0.995895	0.996592	1
7	0.991511	1	1	0.98855	0.98163
8	1	0.992114	1	0.996651	0.973983
9	0.92429	0.932325	0.898944	0.899873	0.890023
10	0.921927	0.885667	0.934682	0.921373	0.919684
11	0.860688	0.866463	0.839307	0.825711	0.838599
12	0.835793	0.867084	0.841327	0.870506	0.871005
13	0.895943	0.868189	0.855898	0.860245	0.853059
14	0.856893	0.855192	0.890108	0.889269	0.883538
15	0.885936	0.852031	0.89664	0.884594	0.892565
16	0.890493	0.894463	0.858198	0.903114	0.898177
17	0.876357	0.924039	0.886847	0.896188	0.890253
18	0.888005	0.881807	0.928339	0.903782	0.898066
19	0.933973	0.884362	0.904755	0.899484	0.901235
20	0.932022	0.919456	0.883471	0.903985	0.90652
21	0.920275	0.909152	0.926098	0.926773	0.882919
22	0.904357	0.927397	0.921546	0.89212	0.937914
23	0.91808	0.942244	0.934301	0.897599	0.907776
24	0.872712	0.902411	0.86513	0.904093	0.878731
25	0.836255	0.830427	0.864057	0.863294	0.865226
26	0.79891	0.82498	0.839694	0.811149	0.83241
27	0.784535	0.779039	0.782076	0.814785	0.805082
28	0.763223	0.784932	0.747543	0.75833	0.779305
29	0.737191	0.736431	0.738807	0.729537	0.767712
30	0.706822	0.736367	0.701873	0.727986	0.720702
31	0.720692	0.732787	0.740351	0.737537	0.704997
32	0.740463	0.719471	0.748292	0.748549	0.719696
33	0.69	0.71606	0.717052	0.720936	0.727382
34	0.696652	0.701997	0.682629	0.67862	0.712324
35	0.676188	0.666269	0.658413	0.68786	0.689649
36	0.666681	0.659629	0.635634	0.668657	0.658872
37	0.623954	0.64752	0.630954	0.649202	0.653498
38	0.633306	0.610214	0.634977	0.634016	0.612488
39	0.630507	0.647851	0.645931	0.628913	0.61753
40	0.623983	0.632179	0.625156	0.600371	0.613549
41	0.594037	0.624652	0.599264	0.598455	0.606848
42	0.604127	0.615835	0.60147	0.632582	0.614168
43	0.625137	0.600272	0.626697	0.630755	0.62825
44	0.624203	0.620299	0.640906	0.646935	0.619831
45	0.636532	0.621416	0.632245	0.653971	0.647324
46	0.656531	0.631695	0.638122	0.640654	0.662165
47	0.647668	0.626948	0.641378	0.615161	0.632111
48	0.619801	0.624853	0.599392	0.623534	0.63242
49	0.598032	0.59649	0.626867	0.607963	0.609863
50	0.628382	0.605306	0.61821	0.600044	0.624981
51	0.64388	0.622639	0.617736	0.616905	0.612047
52	0.626984	0.635898	0.610851	0.64497	0.629447
53	0.655258	0.635085	0.632657	0.638866	0.619953
54	0.624858	0.63971	0.644438	0.660809	0.644471
55	0.658338	0.628638	0.660895	0.64494	0.652802
56	0.659755	0.632842	0.66238	0.654981	0.665904
57	0.673027	0.670382	0.64605	0.647262	0.668364
58	0.676112	0.679309	0.645643	0.663012	0.669257
59	0.651245	0.680723	0.669752	0.672417	0.686519
60	0.673448	0.674797	0.65934	0.683418	0.696094
61	0.661327	0.67847	0.697587	0.687583	0.687732
62	0.680089	0.711495	0.677996	0.681705	0.686214
63	0.675765	0.700188	0.680131	0.696996	0.708458
64	0.692772	0.712538	0.675401	0.701964	0.702174
65	0.687342	0.712788	0.685039	0.710058	0.712237
66	0.700723	0.707059	0.729449	0.699414	0.692767
67	0.726592	0.712705	0.719925	0.6989	0.692603
68	0.698442	0.713238	0.705795	0.705755	0.67677
69	0.715448	0.708302	0.67964	0.707571	0.710166
70	0.720082	0.695196	0.718707	0.716959	0.690723
71	0.713558	0.726222	0.724863	0.704736	0.692265
72	0.70252	0.731177	0.701412	0.715969	0.730004
73	0.715114	0.738381	0.701472	0.729991	0.715043
74	0.693153	0.722065	0.723965	0.697689	0.715759
75	0.710225	0.712404	0.695864	0.708964	0.679036
76	0.716177	0.701183	0.721873	0.700027	0.686381
77	0.676869	0.706388	0.709235	0.686495	0.702026
78	0.702971	0.697941	0.711952	0.71008	0.677055
79	0.706196	0.672258	0.699449	0.696758	0.682129
80	0.692677	0.661045	0.682816	0.682068	0.696027
81	0.694198	0.666482	0.683384	0.703387	0.686284
82	0.668911	0.68118	0.701209	0.671937	0.669621
83	0.6775	0.667253	0.700956	0.674472	0.691584
84	0.688618	0.661567	0.6824	0.681018	0.658491
85	0.689818	0.659146	0.656487	0.663729	0.664154
86	0.655324	0.63936	0.674489	0.659853	0.666429
87	0.655861	0.668132	0.639715	0.637091	0.657628
88	0.665509	0.643778	0.643607	0.638426	0.630902
89	0.640976	0.646534	0.659702	0.662825	0.631721
90	0.641884	0.625612	0.635209	0.643266	0.660551
91	0.639951	0.651058	0.622303	0.62104	0.637691
92	0.649195	0.616405	0.623878	0.625905	0.622916
93	0.614093	0.635988	0.60815	0.632654	0.614378
94	0.637763	0.608986	0.626331	0.615909	0.636011
95	0.639629	0.610624	0.622202	0.640395	0.63148
96	0.629979	0.620531	0.623204	0.635677	0.602854
97	0.624574	0.616509	0.634279	0.61282	0.643132
98	0.608538	0.623893	0.605515	0.628241	0.633812
99	0.629797	0.609241	0.638526	0.628918	0.61233
100	0.631234	0.646808	0.61669	0.616338	0.626185
101	0.613348	0.636065	0.645419	0.636997	0.623511
102	0.644473	0.627484	0.61773	0.634245	0.649145
103	0.624607	0.659294	0.635065	0.635855	0.635655
104	0.636339	0.630119	0.658213	0.630879	0.651997
105	0.661576	0.625303	0.645086	0.646151	0.646183
106	0.649785	0.652633	0.666568	0.637992	0.633763
107	0.652936	0.647347	0.654213	0.633136	0.669249
108	0.665402	0.658346	0.643032	0.66739	0.638557
109	0.645271	0.675966	0.647338	0.653252	0.666461
110	0.669558	0.664701	0.675267	0.649994	0.644052
111	0.646704	0.66053	0.662142	0.683706	0.665502
112	0.652987	0.681449	0.66162	0.656972	0.680305
113	0.66024	0.663484	0.641144	0.678258	0.661221
114	0.650896	0.684828	0.66726	0.660892	0.655089
115	0.644207	0.679479	0.667203	0.670613	0.67183
116	0.664408	0.686468	0.664754	0.65259	0.679239
117	0.673912	0.653619	0.66437	0.684924	0.684519
118	0.689628	0.686581	0.676246	0.660153	0.662393
119	0.671793	0.685662	0.674449	0.649148	0.666055
120	0.666243	0.642774	0.666805	0.664301	0.679549
121	0.658147	0.659857	0.690178	0.66086	0.664291
122	0.671285	0.675234	0.687692	0.655765	0.656798
123	0.676731	0.666985	0.689968	0.673053	0.653264
124	0.650941	0.674106	0.684645	0.666196	0.657445
125	0.671835	0.639359	0.660921	0.663551	0.67142
126	0.659396	0.64656	0.642047	0.657449	0.675797
127	0.653083	0.669959	0.639339	0.671211	0.660982
128	0.663467	0.678064	0.650843	0.669469	0.64585
129	0.662106	0.65946	0.659666	0.652397	0.686982
130	0.650874	0.679413	0.644671	0.658847	0.66165
131	0.668111	0.654218	0.636349	0.646889	0.66511
132	0.664926	0.643558	0.633591	0.643884	0.66031
133	0.628009	0.651003	0.6358	0.646456	0.660954
134	0.627593	0.634345	0.639049	0.661311	0.636231
135	0.645667	0.629302	0.649474	0.658194	0.629041
136	0.649942	0.647928	0.632462	0.662418	0.631888
137	0.64377	0.650756	0.650137	0.637164	0.619612
138	0.652779	0.622835	0.641737	0.655456	0.641479
139	0.649628	0.641373	0.620937	0.649981	0.629571
140	0.624823	0.642585	0.616534	0.646673	0.638398
141	0.652953	0.646789	0.63035	0.62778	0.623946
142	0.653044	0.634217	0.651339	0.623719	0.632126
143	0.648136	0.623811	0.623018	0.629332	0.648116
144	0.611684	0.625746	0.638835	0.644274	0.630146
145	0.634974	0.642682	0.612484	0.620619	0.618492
146	0.605962	0.634539	0.629792	0.611012	0.626804
147	0.637094	0.604936	0.6105	0.614264	0.620455
148	0.622016	0.601387	0.617613	0.626334	0.599317
149	0.619028	0.609137	0.598397	0.629792	0.623116
150	0.609008	0.624963	0.635546	0.617837	0.604751
151	0.622073	0.601346	0.624363	0.621023	0.63577
152	0.620595	0.642204	0.617664	0.627524	0.608896
153	0.609802	0.634534	0.638362	0.615333	0.631001
154	0.640131	0.607464	0.634325	0.62656	0.632546
155	0.635994	0.608449	0.639947	0.635381	0.633095
156	0.615177	0.636871	0.628989	0.612052	0.639822
157	0.629057	0.639705	0.613506	0.619604	0.642782
158	0.639076	0.633688	0.628992	0.610919	0.643576
159	0.642436	0.639653	0.645216	0.616112	0.624285
160	0.6345	0.61745	0.633099	0.641931	0.652032
161	0.645609	0.631465	0.651002	0.642995	0.619113
162	0.644632	0.653412	0.649771	0.625012	0.628394
163	0.657045	0.635999	0.642817	0.624561	0.6517
164	0.649159	0.658462	0.630863	0.653421	0.630987
165	0.658137	0.62508	0.653908	0.645514	0.650892
166	0.640011	0.638487	0.666867	0.658366	0.640316
167	0.642702	0.664491	0.665728	0.641175	0.640341
168	0.628938	0.64503	0.643863	0.653503	0.66396
169	0.662155	0.659037	0.636893	0.633789	0.65374
170	0.664095	0.665964	0.639524	0.639432	0.646799
171	0.661127	0.652657	0.670718	0.640619	0.640776
172	0.657393	0.646366	0.637548	0.666713	0.667842
173	0.64278	0.654553	0.677726	0.66021	0.650444
174	0.644178	0.636674	0.66271	0.654944	0.66854
175	0.663609	0.652056	0.638904	0.672769	0.649498
176	0.633433	0.6701	0.649469	0.653048	0.652378
177	0.653143	0.633151	0.638674	0.666364	0.648891
178	0.654624	0.659964	0.643683	0.634038	0.629914
179	0.634307	0.639053	0.637966	0.630147	0.662947
180	0.65534	0.633766	0.626805	0.642672	0.655704
181	0.636875	0.637249	0.622783	0.658454	0.64136
182	0.639621	0.637994	0.646067	0.64189	0.613776
183	0.630813	0.650676	0.615555	0.629425	0.635693
184	0.637219	0.644469	0.624009	0.618619	0.647727
185	0.630394	0.651625	0.621768	0.631511	0.619782
186	0.642794	0.635186	0.644895	0.628469	0.613549
187	0.642828	0.631893	0.633155	0.631588	0.608684
188	0.627598	0.611491	0.616686	0.633156	0.642647
189	0.627421	0.602119	0.627609	0.635012	0.623021
190	0.613198	0.638201	0.621462	0.621371	0.604726
191	0.60207	0.620174	0.605081	0.626967	0.628609
192	0.59953	0.603693	0.620139	0.629827	0.613821
193	0.600664	0.604879	0.612817	0.602472	0.63045
194	0.591069	0.615583	0.62202	0.606031	0.601011
195	0.605627	0.588266	0.622003	0.603444	0.600964
196	0.595307	0.621314	0.611993	0.592191	0.609498
197	0.60308	0.596739	0.600484	0.626966	0.612932
198	0.596897	0.600795	0.60844	0.624453	0.594415
199	0.98759	1	1	1	0.974038
200	1	0.98147	1	1	0.978667
201	1	0.969136	0.990905	1	1
202	1	0.972828	1	1	0.989255
203	1	0.984603	0.982001	0.994572	1
204	1	1	0.993036	0.997171	0.971606
205	1	0.967987	1	1	0.996958
206	1	1	0.969606	1	0.996316
207	1	0.975718	1	1	0.983546
208	0.968305	1	1	1	1
209	0.996347	0.977862	1	0.986561	1
210	1	1	0.991627	0.997223	0.973334
211	0.983885	1	1	0.994837	0.979417
212	1	0.986126	1	1	0.979522
213	1	0.984177	0.998422	0.983203	1
214	1	1	0.970424	0.994221	1
215	1	0.979403	1	1	0.980469
216	0.998431	0.981295	0.990216	0.996317	1
217	1	0.990143	0.970731	1	1
218	1	1	1	0.994045	0.968184
219	1	1	0.985978	0.995383	0.977161
220	1	0.995668	0.997408	0.973723	1
221	0.989122	1	0.994003	0.975632	1
222	0.999625	0.973824	1	0.990816	1
223	0.977669	0.996595	1	1	0.99211
224	1	1	0.996713	0.991969	0.976011
225	0.995209	0.983247	1	1	0.980117
226	0.976963	1	1	0.993246	0.987986
227	0.989001	0.974079	1	1	0.998816
228	0.974597	0.995255	0.994689	1	1
229	1	1	0.979592	1	0.980037
230	1	0.966826	1	1	0.995799
231	0.978191	0.985753	1	1	1
232	0.999493	1	0.986326	0.975219	1
233	1	0.981334	0.983787	1	1
234	0.984768	1	0.977432	0.996748	1
235	0.99219	1	1	0.973439	1
236	0.993448	1	0.980128	0.990792	1
237	0.990086	0.971738	1	1	1
238	0.984552	1	1	1	0.973213
239	1	1	0.998965	0.970616	0.996697
240	0.987184	0.994184	0.976994	1	1
241	0.98827	1	0.989403	1	0.985225
242	0.986605	1	0.986757	1	0.989112
243	1	1	0.975441	0.998419	0.986174
244	0.996964	0.969894	0.996558	1	1
245	0.986746	0.984899	0.984872	1	1
246	1	1	0.969424	0.992604	1
247	1	0.989933	1	0.979597	0.994209
248	1	1	0.989029	0.977122	0.992123
249	0.997492	0.992724	0.985001	1	0.989935
250	1	1	0.966983	1	0.998386
251	1	0.996608	0.966823	1	1
252	0.978543	1	1	0.991158	0.988494
253	0.981949	0.97549	1	1	1
254	0.969819	0.998786	1	0.995903	1
255	1	0.981633	1	0.989728	0.992543
256	0.971838	0.994893	1	0.994946	1
257	1	0.967319	0.998114	1	1
258	0.986936	1	1	0.97412	1
259	1	0.972704	0.991208	0.997199	1
260	1	0.971475	1	1	0.993164
261	1	0.993745	1	0.971525	1
262	0.991913	0.991947	1	0.988674	0.991775
263	0.981755	0.994848	0.982251	1	1
264	1	1	0.969863	1	0.990014
265	1	0.970047	0.993275	1	1
266	0.965668	1	1	1	1
267	1	0.972419	1	0.990719	0.998213
268	1	0.987861	0.986654	1	0.981973
269	0.987838	0.995443	1	1	0.97585
270	0.983436	1	0.975571	1	1
271	1	1	0.972757	0.98462	1
272	1	0.96717	1	1	0.996814
273	1	1	1	1	0.9676
274	0.995125	1	0.980327	0.982519	1
275	1	1	0.978399	1	0.977814
276	0.988237	1	1	0.999641	0.977365
277	1	1	0.97011	0.992961	1
278	0.998084	1	0.976556	1	0.98849
279	1	0.991666	1	1	0.973376
280	1	1	0.973158	0.999079	0.992238
281	1	0.988268	0.982776	0.996729	0.998285
282	0.981634	0.988665	1	1	0.986754
283	1	0.99274	0.99549	0.987773	0.988659
284	1	0.994171	1	0.99677	0.974984
285	0.985771	0.976219	1	1	0.99942
286	0.977492	1	1	0.988764	0.991483
287	1	0.977344	0.985219	1	0.997085
288	0.996889	0.97104	1	0.994264	1
289	1	0.97345	1	0.988749	1
290	0.98981	0.980786	1	1	0.986452
291	1	0.993603	1	0.97111	0.998957
292	0.972171	0.99335	1	1	0.995534
293	0.997462	1	0.969064	1	1
294	0.988331	1	0.990701	0.979506	1
295	1	0.979543	0.980366	1	1
296	1	0.995112	1	1	0.967303
297	0.971181	1	0.994144	0.998196	1
298	1	0.991365	0.968641	1	1
299	0.98541	1	0.989226	0.983712	1
300	1	1	0.967194	1	0.995048
301	0.995338	1	0.991675	1	0.977289
302	0.972767	1	1	0.995654	1
303	0.988107	1	1	0.983303	0.989421
304	0.990514	1	0.979989	0.98783	1
305	1	0.991887	0.985367	0.993261	0.994248
306	1	0.994217	0.976505	0.993368	1
307	0.983503	1	1	0.97676	1
308	0.984909	0.984599	1	0.995231	1
309	1	0.984346	0.975786	1	1
310	1	0.993742	1	0.971469	1
311	0.978486	1	1	0.979163	1
312	1	0.9702	0.992943	1	1
313	1	0.990485	0.976154	0.999865	1
314	1	0.992656	0.980679	1	0.989765
315	1	0.994005	0.999395	0.970666	1
316	1	0.99037	1	0.997935	0.972743
317	1	0.979535	1	1	0.98252
318	1	0.995835	1	0.966761	1
319	1	1	0.973551	0.9929	1
320	1	0.980968	1	0.98727	0.989663
321	0.976328	1	1	0.987879	0.996432
322	0.968426	1	0.997963	1	0.999978
323	0.982278	0.985569	1	0.993514	1
324	1	1	1	0.975595	0.981832
325	1	0.977955	1	0.986984	0.993567
326	0.9751	0.982533	1	1	1
327	1	0.988488	0.979622	0.998456	1
328	0.976712	1	0.985127	0.997433	1
329	1	0.996117	1	1	0.968168
330	0.997643	0.982984	0.989279	1	0.995849
331	1	0.997035	1	0.978633	0.988654
332	0.995499	1	0.991585	0.973265	1
333	0.982129	0.983005	1	1	1
334	0.983505	1	0.994831	1	0.985523
335	1	1	0.987722	0.975348	0.99979
336	0.976886	1	1	1	0.989717
337	1	0.978217	1	1	0.980847
338	0.999874	1	0.988311	0.978941	1
339	0.988204	1	1	0.989027	0.980263
340	0.997756	1	0.966529	1	1
341	1	1	1	1	0.965033
342	1	0.973298	0.985493	1	1
343	0.994026	0.989605	0.988065	0.992783	1
344	1	0.975379	0.989316	1	0.994188
345	1	0.979714	0.989204	1	0.996987
346	1	0.986461	0.981982	1	0.994309
347	1	1	0.986359	0.971934	1
348	0.971256	0.99435	1	1	1
349	1	1	1	0.975157	0.982301
350	1	0.992039	1	0.977042	0.998749
351	0.985965	0.980762	1	1	0.990184
352	1	0.993501	0.967756	1	1
353	1	1	0.989534	0.972479	1
354	0.969213	1	1	1	0.993305
355	0.999954	1	0.999855	0.998855	0.972404
356	0.991572	1	0.986158	0.979801	1
357	0.970769	1	0.990354	1	1
358	1	1	1	0.987525	0.97093
359	0.991702	1	0.992339	0.974929	1
360	1	0.983523	0.975208	1	1
361	1	1	0.976375	0.982244	1
362	1	1	0.982152	1	0.976725
363	0.990034	1	1	0.969266	1
364	1	1	0.986636	1	0.974557
365	1	1	0.966686	0.999644	1
366	1	0.984094	1	0.975574	1
367	1	0.989469	1	0.970252	1
368	1	1	0.976481	0.981995	1
369	0.988469	0.981767	1	1	0.987091
370	1	1	0.965308	1	1
371	1	1	0.979497	0.978679	1
372	0.974653	0.987263	1	1	1
373	0.968961	1	1	1	0.994028
374	0.992601	1	1	1	0.971868
375	1	0.988682	1	0.980942	0.988243
376	1	0.984299	1	1	0.977745
377	0.989289	1	0.972613	1	1
378	0.976736	1	1	0.999744	0.983738
379	0.969232	0.991455	1	1	1
380	0.995331	0.980994	1	1	0.989987
381	0.982541	0.987562	1	0.986269	1
382	1	1	0.992022	0.981363	0.988738
383	1	1	1	0.991334	0.974225
384	0.999728	1	1	0.989038	0.977947
385	1	1	1	0.996727	0.966648
386	1	0.992856	1	0.969928	1
387	1	0.984312	0.977038	1	1
388	1	0.994337	1	1	0.969973
389	1	0.981859	0.981369	0.998412	1
390	0.995256	0.973028	0.995988	1	1
391	1	1	0.982586	0.978153	1
392	1	1	1	0.977438	0.979732
393	0.999654	0.994573	1	0.995983	0.977451
394	0.993351	1	0.997578	0.973246	1
395	1	1	0.995618	1	0.969646
396	0.969866	1	0.990306	1	1
397	1	0.966784	0.996612	1	1
398	0.989387	0.970371	1	1	1
399	0.993676	0.991243	0.990921	0.988531	1
400	0.983219	0.979127	1	1	0.997608
401	0.989257	0.97151	1	1	1
402	1	1	1	0.964602	1
403	0.978026	1	1	0.993825	0.988179
404	0.987322	1	1	1	0.971346
405	0.993135	1	1	0.97079	1
406	0.982414	0.998035	1	0.995434	0.989977
407	1	0.996203	0.985134	1	0.98199
408	1	0.999763	0.985663	0.975925	1
409	0.99146	1	0.985333	0.98711	1
410	0.995614	0.987744	1	0.976042	1
411	0.990228	1	0.994547	1	0.980293
412	0.987063	1	1	0.992191	0.984169
413	1	1	1	0.965935	1
414	1	0.973924	0.994445	0.992636	1
415	1	1	0.973491	0.993784	1
416	0.922637	0.936163	0.935379	0.968159	0.959885
417	0.927022	0.946146	0.955607	0.974816	0.933251
418	0.9544	0.950725	0.942237	0.925238	0.977399
419	0.959716	0.971855	0.965711	0.936493	0.92813
420	0.977045	0.966901	0.948188	0.927021	0.953572
421	0.957712	0.92422	0.959613	0.973439	0.967626
422	0.968262	0.965253	0.970569	0.924422	0.96316
423	0.968239	0.97716	0.958495	0.968357	0.927749
424	0.910995	0.92801	0.937881	0.897517	0.940981
425	0.870964	0.897624	0.878013	0.915459	0.882385
426	0.851927	0.879238	0.85367	0.867145	0.833734
427	0.853618	0.810552	0.832476	0.818685	0.822599
428	0.799203	0.779661	0.822958	0.792726	0.805452
429	0.779494	0.817955	0.804057	0.812502	0.818251
430	0.793082	0.776489	0.767569	0.801946	0.767164
431	0.737494	0.769408	0.772508	0.746181	0.762288
432	0.752416	0.745716	0.717151	0.723889	0.737298
433	0.724957	0.706543	0.692682	0.722783	0.724463
434	0.694757	0.704847	0.673749	0.689811	0.709058
435	0.659348	0.664206	0.691966	0.680812	0.682046
436	0.664339	0.666296	0.661122	0.663119	0.634599
437	0.635619	0.649524	0.638659	0.624078	0.657248
438	0.616407	0.62841	0.638834	0.60821	0.633139
439	0.610555	0.616291	0.613736	0.588742	0.619457
440	0.607561	0.602898	0.591241	0.576935	0.597555
441	0.570345	0.594377	0.577613	0.593141	0.5715
442	0.583864	0.570454	0.552945	0.570667	0.562979
443	0.554068	0.543548	0.57172	0.560647	0.547795
444	0.546026	0.534899	0.561269	0.535748	0.53945
445	0.517908	0.535041	0.527334	0.546933	0.532359
446	0.539125	0.519681	0.514769	0.515278	0.515314
447	0.523665	0.546515	0.529122	0.534601	0.519159
448	0.54137	0.523807	0.544034	0.537395	0.553394
449	0.551291	0.551052	0.53299	0.546301	0.563464
450	0.5469	0.54555	0.560706	0.564032	0.571274
451	0.564192	0.560915	0.550957	0.579561	0.574563
452	0.576337	0.585738	0.570322	0.556332	0.581642
453	0.568706	0.592191	0.569713	0.587601	0.59088
454	0.57737	0.576511	0.593861	0.603029	0.595658
455	0.585437	0.605486	0.611356	0.584465	0.595712
456	0.603146	0.591368	0.583364	0.581202	0.571954
457	0.598423	0.579068	0.609618	0.593916	0.585076
458	0.61715	0.596282	0.589603	0.607295	0.589669
459	0.598771	0.614171	0.588913	0.61541	0.615523
460	0.632953	0.613794	0.60011	0.607985	0.609675
461	0.620058	0.633717	0.611519	0.627363	0.602582
462	0.620067	0.619505	0.636232	0.609699	0.639497
463	0.643287	0.640313	0.628588	0.611174	0.630484
464	0.654991	0.623683	0.626038	0.642013	0.635092
465	0.662898	0.636644	0.630951	0.644542	0.63392
466	0.647673	0.664372	0.630215	0.639979	0.653055
467	0.641528	0.641332	0.669653	0.645929	0.662428
468	0.642255	0.656965	0.646046	0.668831	0.671617
469	0.663265	0.640658	0.677063	0.666063	0.662809
470	0.644444	0.669304	0.677729	0.665848	0.676009
471	0.673801	0.683203	0.684641	0.657874	0.656646
472	0.654634	0.683083	0.674901	0.690894	0.674866
473	0.669342	0.689731	0.682984	0.662839	0.695105
474	0.663373	0.685858	0.654965	0.684	0.667067
475	0.643425	0.654159	0.670987	0.66753	0.675587
476	0.63507	0.659804	0.645815	0.661613	0.666929
477	0.650849	0.638341	0.665068	0.641919	0.631671
478	0.628697	0.648247	0.662972	0.655006	0.655078
479	0.6417	0.65901	0.646171	0.639622	0.623374
480	0.64564	0.630358	0.623927	0.62145	0.649356
481	0.630093	0.645728	0.612315	0.624087	0.620308
482	0.605933	0.635181	0.610425	0.615111	0.628588
483	0.625722	0.596049	0.620813	0.613048	0.603191
484	0.595542	0.595288	0.602988	0.624938	0.604499
485	0.602587	0.599624	0.609452	0.599232	0.577611
486	0.613775	0.595715	0.59497	0.616661	0.590243
487	0.611345	0.601975	0.609572	0.589075	0.621741
488	0.627954	0.59432	0.615351	0.607432	0.610499
489	0.61155	0.590517	0.596177	0.602882	0.620852
490	0.59138	0.625494	0.607276	0.607804	0.611523
491	0.587675	0.612076	0.602645	0.615659	0.592698
492	0.610007	0.583268	0.583511	0.599462	0.602475
493	0.603074	0.576506	0.580286	0.587354	0.600148
494	0.564868	0.587353	0.594034	0.579469	0.590943
495	0.583072	0.601927	0.571233	0.586695	0.595218
496	0.566089	0.596256	0.575547	0.581654	0.588617
497	0.571668	0.558001	0.587058	0.583774	0.578287
498	0.578603	0.584158	0.569246	0.570369	0.597624
499	0.564827	0.582421	0.590834	0.594603	0.588107
500	0.573616	0.578724	0.602335	0.592835	0.593667
501	0.575971	0.596817	0.593442	0.586993	0.607942
502	0.586414	0.599805	0.611161	0.60158	0.581808
503	0.61484	0.587909	0.592239	0.610777	0.594236
504	0.604368	0.59616	0.608114	0.620964	0.589262
505	0.609058	0.592765	0.624458	0.599398	0.611705
506	0.614328	0.612479	0.605739	0.594829	0.62818
507	0.601994	0.609965	0.607759	0.620602	0.633075
508	0.603198	0.615217	0.628921	0.632668	0.610906
509	0.621585	0.635273	0.604691	0.631639	0.61492
510	0.632796	0.629957	0.607981	0.638108	0.616158
511	0.646442	0.618762	0.614408	0.632419	0.629562
512	0.650099	0.630022	0.63034	0.614561	0.632872
513	0.620049	0.638222	0.624335	0.651582	0.639725
514	0.656499	0.620766	0.638046	0.639471	0.634873
515	0.64877	0.635088	0.623564	0.640644	0.657062
516	0.626067	0.638163	0.64358	0.658141	0.654389
517	0.655611	0.64122	0.639876	0.665122	0.633465
518	0.631289	0.653159	0.647673	0.65026	0.667619
519	0.658495	0.65256	0.635218	0.649488	0.62738
520	0.6344	0.633475	0.658845	0.660295	0.65069
521	0.643622	0.637148	0.671275	0.646897	0.65309
522	0.641977	0.668189	0.657084	0.637424	0.661455
523	0.651633	0.66408	0.635223	0.668201	0.660863
524	0.652952	0.671585	0.646155	0.646715	0.636561
525	0.63974	0.635263	0.666005	0.636526	0.650812
526	0.646233	0.639578	0.618988	0.646912	0.651414
527	0.640317	0.653666	0.619395	0.635247	0.62967
528	0.64351	0.653465	0.643893	0.620852	0.630587
529	0.660576	0.638527	0.633187	0.646242	0.627574
530	0.627652	0.657077	0.629998	0.640125	0.626966
531	0.643511	0.624374	0.646967	0.623079	0.619964
532	0.630826	0.634941	0.640838	0.616542	0.61118
533	0.621916	0.63912	0.616116	0.6247	0.646297
534	0.632863	0.619502	0.653251	0.628799	0.62735
535	0.620255	0.646764	0.646684	0.623103	0.638376
536	0.652154	0.639226	0.645226	0.633119	0.618681
537	0.646654	0.629858	0.640347	0.635254	0.613354
538	0.635228	0.623496	0.616865	0.647305	0.619963
539	0.622529	0.613432	0.642113	0.630363	0.61213
540	0.627416	0.628015	0.630708	0.607116	0.605337
541	0.635049	0.611542	0.610088	0.602343	0.617901
542	0.601259	0.624479	0.60078	0.604726	0.624312
543	0.628773	0.597147	0.617147	0.619605	0.606293
544	0.617485	0.597756	0.59498	0.620703	0.617022
545	0.617676	0.595314	0.614422	0.590097	0.609701
546	0.618395	0.594089	0.586445	0.604022	0.603806
547	0.605291	0.622348	0.590668	0.605847	0.595981
548	0.617393	0.606087	0.586487	0.596456	0.593576
549	0.589466	0.609512	0.595602	0.619849	0.598815
550	0.62017	0.606939	0.609971	0.602112	0.587124
551	0.615919	0.594929	0.614037	0.619812	0.594518
552	0.605315	0.607949	0.594633	0.617263	0.626788
553	0.588408	0.622113	0.605551	0.605703	0.610483
554	0.622386	0.595593	0.613539	0.596602	0.616752
555	0.603268	0.6303	0.611698	0.598377	0.613682
556	0.620129	0.612856	0.593211	0.619153	0.62427
557	0.609626	0.637115	0.613266	0.605308	0.616445
558	0.613496	0.636861	0.621125	0.619359	0.602909
559	0.624905	0.623437	0.629132	0.599333	0.628783
560	0.629097	0.611227	0.622025	0.613214	0.641721
561	0.626188	0.636655	0.625246	0.635362	0.605384
562	0.611604	0.639814	0.623967	0.641573	0.623286
563	0.633371	0.628697	0.643834	0.635616	0.609997
564	0.620181	0.617266	0.641465	0.6423	0.641438
565	0.62525	0.618652	0.649887	0.637444	0.64242
566	0.647854	0.620131	0.639591	0.649329	0.627619
567	0.631899	0.631603	0.626386	0.655369	0.65001
568	0.636128	0.629347	0.640618	0.662934	0.636856
569	0.628977	0.644445	0.633878	0.662097	0.646976
570	0.640399	0.640554	0.638213	0.639203	0.668375
571	0.659721	0.639531	0.646947	0.63042	0.660375
572	0.62878	0.651535	0.64739	0.663478	0.655944
573	0.631979	0.650497	0.651513	0.668427	0.654728
574	0.659401	0.660544	0.632462	0.650012	0.636217
575	0.669824	0.642864	0.655054	0.63704	0.643805
576	0.654474	0.666146	0.6569	0.650022	0.630885
577	0.665991	0.638605	0.639897	0.638008	0.657723
578	0.637421	0.640535	0.652727	0.670479	0.648839
579	0.651285	0.649196	0.644735	0.674023	0.64043
580	0.656219	0.628657	0.661906	0.643153	0.651823
581	0.653868	0.636561	0.651667	0.626163	0.655784
582	0.642162	0.645764	0.648984	0.650521	0.61909
583	0.621415	0.628031	0.641641	0.652144	0.645958
584	0.615725	0.638434	0.648646	0.64078	0.628459
585	0.63899	0.641137	0.623342	0.639182	0.612429
586	0.654409	0.621288	0.63265	0.628872	0.627674
587	0.628913	0.646017	0.612217	0.636001	0.624999
588	0.606699	0.627251	0.623425	0.636426	0.637777
589	0.620186	0.625276	0.620932	0.607076	0.641712
590	0.625292	0.636408	0.618887	0.615605	0.602765
591	0.633317	0.60862	0.612265	0.625217	0.603482
592	0.607423	0.622438	0.611897	0.597116	0.628136
593	0.604574	0.608632	0.62583	0.594202	0.618045
594	0.589227	0.621186	0.603013	0.607788	0.614501
595	0.621258	0.59957	0.593559	0.59415	0.611768
596	0.591062	0.586905	0.609036	0.602423	0.615625
597	0.606286	0.609461	0.598475	0.578742	0.596986
598	0.588927	0.580522	0.601354	0.611554	0.592643
599	1	0.980917	0.998858	0.979775	1
600	1	1	0.976576	0.984217	1
601	0.981645	1	0.975251	1	1
602	1	0.989158	1	1	0.973667
603	0.990251	0.985937	1	0.981494	1
604	1	1	0.991577	0.97064	1
605	0.974779	1	0.991854	0.994649	1
606	1	1	0.997984	1	0.967714
607	1	0.979192	0.988479	0.991565	1
608	0.999557	1	1	0.980096	0.980243
609	0.978015	1	1	1	0.978534
610	1	1	0.975009	0.984612	1
611	1	0.981358	1	0.983195	0.995788
612	1	1	0.975132	0.985878	1
613	0.992482	0.989701	1	1	0.976538
614	1	1	1	0.969057	0.995373
615	1	0.985442	1	0.975027	1
616	1	0.984595	0.975039	1	1
617	0.98696	0.99567	0.976316	1	1
618	1	1	0.972433	1	0.987838
619	0.973498	1	0.998631	1	0.989673
620	1	0.978241	0.98134	1	1
621	1	1	1	0.968758	0.99494
622	1	0.975831	0.996683	0.994598	1
623	1	1	1	0.981018	0.97777
624	1	1	1	0.997673	0.971437
625	0.990733	0.981076	0.996609	0.997822	1
626	1	0.987004	1	1	0.973087
627	1	0.979626	1	0.996635	0.982546
628	1	0.983682	1	0.980538	1
629	1	0.980569	1	1	0.976755
630	0.979438	1	0.984511	1	0.999644
631	1	1	0.968528	0.996954	0.999891
632	1	0.998138	1	0.989929	0.973323
633	1	0.981071	1	1	0.981282
634	1	0.974732	0.992969	1	0.995357
635	1	0.969314	1	1	0.994828
636	1	0.989377	1	1	0.970296
637	1	0.999144	0.979136	0.982924	1
638	0.981934	1	1	0.978644	1
639	1	0.966963	1	0.999877	1
640	0.986642	0.975921	0.996753	1	1
641	1	1	0.972799	0.985411	1
642	1	1	1	0.995225	0.969834
643	0.985626	1	1	0.974249	1
644	0.980846	1	1	1	0.977453
645	0.988051	0.973645	1	0.99998	1
646	1	0.991501	0.972836	1	1
647	1	0.96719	1	1	1
648	0.995827	1	0.984757	0.978027	1
649	1	0.983243	0.980309	0.99418	1
650	1	0.999911	1	1	0.965527
651	1	0.967296	1	1	0.99604
652	0.977253	1	0.996191	0.995517	0.998693
653	1	1	0.982589	1	0.976451
654	1	0.989306	1	0.984687	0.983052
655	0.986153	1	1	0.975179	1
656	1	0.997139	1	0.975956	0.986279
657	1	0.967453	0.998375	1	1
658	1	0.993504	0.99005	0.979826	1
659	1	1	0.994483	0.973583	0.995292
660	0.986852	1	0.987785	0.983782	1
661	1	0.989762	1	0.978108	0.994043
662	0.985617	1	0.993295	0.983014	1
663	1	0.981876	0.995569	1	0.986849
664	0.973839	0.984478	1	1	1
665	1	0.987819	0.999997	0.975146	1
666	0.971086	1	0.9886	1	1
667	1	1	0.989733	1	0.97142
668	0.982171	0.977092	1	1	1
669	1	1	0.99524	1	0.968376
670	0.980364	0.98644	0.99128	1	1
671	1	0.972771	1	1	0.988841
672	1	0.993993	0.984102	0.991609	0.995376
673	1	1	0.997288	0.97104	0.994498
674	1	0.97335	0.999445	0.9953	1
675	0.996709	1	0.984774	1	0.979331
676	0.992733	1	0.996883	0.987936	0.98735
677	0.976989	0.98605	1	1	0.997629
678	1	1	0.982728	0.981626	0.992971
679	0.969329	0.99991	0.995708	1	1
680	0.99799	1	1	1	0.968337
681	0.978675	0.99904	0.986904	1	1
682	0.997183	0.98576	0.980086	1	1
683	0.972419	0.988028	1	1	1
684	0.979734	0.992742	1	0.986363	1
685	0.993048	1	1	0.96937	1
686	1	0.985806	1	0.990525	0.984673
687	1	1	0.986165	1	0.97394
688	0.975395	0.996627	0.988745	1	1
689	0.982528	0.978707	1	0.997897	1
690	0.976952	0.980196	1	1	1
691	0.989394	1	1	1	0.973333
692	1	0.984824	1	0.990538	0.986465
693	1	1	0.991427	0.978986	0.990636
694	0.975409	0.996637	1	0.990817	1
695	0.969174	1	1	0.994478	1
696	1	1	1	0.967643	0.996918
697	1	1	0.965594	1	1
698	1	0.998143	0.979198	0.983567	1
699	1	1	1	0.980252	0.979121
700	1	1	1	0.965883	1
701	0.98298	0.982029	1	0.996387	1
702	1	1	0.992326	1	0.968742
703	0.998724	0.968478	1	1	1
704	1	0.98063	0.992234	1	0.984322
705	1	0.982562	1	0.975337	1
706	0.975149	1	1	0.983757	1
707	0.99479	1	0.99582	0.975737	1
708	1	0.988793	0.983028	1	0.994184
709	0.98436	1	1	0.975798	1
710	1	0.992177	0.986247	0.979819	1
711	1	0.996307	0.971004	1	1
712	0.991099	1	1	0.972149	1
713	1	1	1	0.972913	0.984921
714	1	1	0.969933	0.995094	1
715	0.994504	0.990569	0.978377	1	1
716	1	0.979181	0.999365	0.981235	1
717	1	1	0.982691	0.982244	0.994974
718	0.997113	1	1	0.989377	0.973802
719	0.993705	1	0.968029	1	1
720	0.978422	0.999901	1	0.987254	1
721	0.981989	0.988157	0.98942	1	1
722	0.976728	1	0.996865	1	0.993684
723	1	0.976876	1	1	0.988324
724	1	0.994809	0.999206	1	0.970021
725	0.979904	0.977534	1	1	1
726	1	1	0.972142	0.991214	0.99826
727	1	0.993023	0.980214	0.991762	1
728	0.977361	1	0.984114	1	1
729	0.989154	1	0.999786	0.974915	1
730	0.993844	1	1	1	0.970002
731	0.974966	1	0.996687	0.988125	1
732	1	1	1	0.967668	0.996295
733	0.991124	0.9705	1	1	1
734	1	0.972126	1	0.989015	1
735	1	0.998181	1	0.969369	1
736	1	1	0.984797	0.978534	0.998676
737	1	0.991707	1	0.970424	1
738	0.970034	1	1	1	0.989452
739	1	0.975247	1	0.993056	0.990496
740	0.994096	1	0.998607	1	0.975635
741	0.996685	0.980653	0.988563	1	1
742	1	0.978454	0.994039	1	0.987199
743	1	1	0.994222	0.967861	1
744	1	0.981032	0.980057	0.997977	1
745	0.988554	0.981909	1	1	0.98603
746	0.998268	0.975483	0.996428	0.998501	1
747	1	0.99053	1	1	0.969457
748	0.998598	0.989143	1	0.973311	1
749	0.981466	1	0.976195	1	1
750	0.984271	1	1	0.978343	1
751	1	0.994215	1	0.968155	1
752	0.981783	1	0.996501	1	0.986524
753	1	1	0.981409	0.997172	0.982816
754	1	1	0.982157	1	0.97963
755	1	1	0.976266	1	0.986322
756	1	1	0.973863	1	0.983854
757	0.979134	1	0.977645	1	1
758	0.984549	1	0.977865	0.999302	1
759	1	1	0.985685	0.977751	0.998569
760	0.999951	1	0.991998	1	0.973444
761	1	0.987635	0.993677	1	0.982071
762	0.981052	1	1	0.976545	1
763	0.994162	0.983131	0.983044	1	1
764	1	0.999489	1	0.997736	0.968392
765	1	0.974402	0.987769	1	1
766	0.990365	0.998229	0.976539	1	1
767	1	1	1	0.978882	0.979733
768	1	1	0.978425	0.983659	1
769	0.997952	0.993959	1	0.974376	1
770	1	1	0.978088	0.984449	1
771	1	0.997953	0.982328	1	0.986297
772	1	0.98585	1	0.982107	0.989514
773	0.970992	1	1	0.98928	1
774	1	1	1	0.978773	0.98047
775	0.977236	0.984302	1	1	0.999601
776	1	1	0.999149	0.969389	0.996089
777	1	0.967829	1	0.993076	1
778	0.996448	0.969374	0.999412	1	1
779	0.969168	1	1	0.991255	1
780	0.987751	0.998668	0.990532	0.988148	1
781	0.980371	0.989379	1	0.987088	1
782	1	0.968595	1	1	0.995686
783	1	1	0.977818	1	0.981748
784	1	0.996087	0.997713	1	0.971512
785	1	0.974514	0.982389	1	1
786	1	0.964551	1	1	1
787	1	1	0.973138	0.995713	0.993865
788	0.992142	0.982214	1	1	0.990121
789	0.993639	0.996618	1	0.997187	0.979246
790	0.983012	1	1	0.996963	0.984467
791	1	0.999175	0.967408	1	1
792	0.973083	1	0.988971	1	1
793	1	1	0.989163	0.980583	0.987001
794	1	0.968066	0.993122	1	1
795	0.971937	1	0.993501	1	1
796	0.992912	1	0.984505	0.985691	1
797	1	0.98371	1	0.973292	1
798	1	1	1	0.972613	0.985349
799	1	0.976914	0.982765	1	1
800	0.9867	0.981223	1	1	0.98868
801	0.979852	1	1	0.980307	1
802	0.972518	1	1	1	0.988247
803	1	0.986907	0.986945	0.988344	1
804	1	0.975152	1	0.986867	1
805	1	0.999293	0.99932	1	0.96919
806	1	1	0.9885	0.999443	0.977427
807	0.969185	1	0.996594	1	0.999894
808	1	1	0.974257	0.9922	1
809	1	0.992699	1	1	0.973997
810	1	0.982924	0.995071	0.990069	0.997591
811	1	0.980805	0.989221	1	0.987595
812	0.972135	1	0.991791	1	0.997565
813	1	1	0.987961	0.97635	0.998225
814	1	0.989984	0.97761	0.997821	1
815	1	0.983494	1	1	0.974923
816	1	1	0.99627	0.971667	1
817	0.975087	0.997786	0.996731	0.999358	1
818	0.981984	1	0.997393	1	0.982443
819	1	0.992867	0.998051	0.995772	0.979832
820	0.993523	1	0.98771	0.979265	1
821	0.978106	1	0.991117	1	0.98926
822	1	1	0.997515	1	0.966417
823	0.999619	1	0.978329	0.996947	0.99248
824	0.94127	0.976232	0.953852	0.949387	0.986951
825	0.901259	0.950171	0.929839	0.915404	0.932956
826	0.928725	0.91442	0.91155	0.92979	0.958372
827	0.872482	0.892089	0.897966	0.922703	0.897518
828	0.880321	0.843549	0.861765	0.860551	0.887148
829	0.852436	0.822584	0.860425	0.832131	0.825973
830	0.835017	0.797372	0.819905	0.796268	0.813939
831	0.806242	0.788305	0.780168	0.765984	0.798694
832	0.769845	0.765805	0.755338	0.786462	0.74608
833	0.775354	0.796093	0.767649	0.760809	0.757238
834	0.73311	0.74421	0.773909	0.751483	0.747287
835	0.733879	0.712552	0.730835	0.720404	0.750979
836	0.747952	0.740037	0.733411	0.749628	0.713182
837	0.747352	0.748359	0.72084	0.761402	0.739995
838	0.749586	0.763164	0.766673	0.738086	0.73249
839	0.749904	0.776003	0.744577	0.768136	0.741868
840	0.763602	0.751474	0.77989	0.772292	0.742264
841	0.766558	0.751752	0.784656	0.753	0.781244
842	0.776965	0.782516	0.782803	0.775669	0.745683
843	0.744978	0.744897	0.759478	0.780377	0.748047
844	0.731084	0.750008	0.717777	0.754027	0.742757
845	0.710901	0.716037	0.745169	0.713762	0.731152
846	0.722279	0.701803	0.702122	0.723954	0.691509
847	0.703445	0.711109	0.677172	0.683738	0.693924
848	0.704418	0.68041	0.691099	0.714459	0.709614
849	0.681375	0.710553	0.715341	0.707104	0.71504
850	0.723029	0.717838	0.712931	0.716988	0.686907
851	0.729082	0.726838	0.725025	0.696318	0.707642
852	0.722728	0.725024	0.738176	0.698691	0.726491
853	0.730026	0.720329	0.751541	0.717263	0.717205
854	0.711942	0.724483	0.735263	0.738385	0.750641
855	0.715652	0.756465	0.735504	0.734513	0.742076
856	0.756119	0.748601	0.728263	0.751079	0.722835
857	0.754856	0.748383	0.7211	0.744882	0.759592
858	0.745014	0.754535	0.735581	0.741063	0.773807
859	0.77001	0.753492	0.729877	0.762424	0.754689
860	0.746979	0.752418	0.753511	0.752623	0.784792
861	0.735748	0.770934	0.770265	0.771521	0.761056
862	0.783308	0.757178	0.752806	0.781256	0.753576
863	0.745497	0.776998	0.785792	0.773866	0.764001
864	0.782854	0.788827	0.764519	0.750229	0.777207
865	0.797398	0.762337	0.760014	0.78393	0.776919
866	0.76313	0.797	0.763517	0.782318	0.791093
867	0.769922	0.800893	0.795768	0.781466	0.764995
868	0.804361	0.793648	0.790201	0.776281	0.764081
869	0.753928	0.777916	0.769554	0.774965	0.796876
870	0.795832	0.771422	0.754751	0.781549	0.785335
871	0.780198	0.785154	0.804725	0.765635	0.768398
872	0.781094	0.810581	0.778822	0.779197	0.769225
873	0.791962	0.763176	0.794516	0.779691	0.803988
874	0.752617	0.768291	0.786438	0.788225	0.786008
875	0.779361	0.767984	0.779947	0.742794	0.761082
876	0.786737	0.780158	0.751255	0.77246	0.755545
877	0.772933	0.79412	0.754522	0.761024	0.778161
878	0.780119	0.759956	0.798142	0.76185	0.774933
879	0.762671	0.756877	0.775424	0.746654	0.785535
880	0.756289	0.756573	0.780363	0.746349	0.740913
881	0.76562	0.749907	0.755721	0.742384	0.781549
882	0.739413	0.747444	0.77331	0.735264	0.754569
883	0.739278	0.75926	0.720306	0.736386	0.750652
884	0.740064	0.759934	0.749199	0.750993	0.720741
885	0.752068	0.757418	0.723724	0.741679	0.760743
886	0.747077	0.755658	0.731535	0.717353	0.741559
887	0.74696	0.751021	0.71553	0.743972	0.750383
888	0.734739	0.731518	0.731487	0.713855	0.755067
889	0.734838	0.699927	0.729843	0.727427	0.734339
890	0.704651	0.722328	0.732428	0.699909	0.72764
891	0.715866	0.699863	0.715788	0.726194	0.690676
892	0.710665	0.734837	0.7099	0.695081	0.713348
893	0.720147	0.697141	0.720114	0.699664	0.68925
894	0.702077	0.673685	0.706762	0.699431	0.707628
895	0.719342	0.711683	0.689727	0.687013	0.69739
896	0.709862	0.721486	0.684027	0.707504	0.69753
897	0.704096	0.710657	0.675855	0.703947	0.690294
898	0.690119	0.683862	0.704341	0.701392	0.670286
899	0.678583	0.707343	0.682971	0.688229	0.708221
900	0.705587	0.675095	0.69623	0.692243	0.711237
901	0.6911	0.715961	0.680478	0.699193	0.708414
902	0.713132	0.695984	0.680546	0.714488	0.705465
903	0.711189	0.718308	0.690938	0.715102	0.688273
904	0.70693	0.724448	0.718902	0.695166	0.692291
905	0.71469	0.694294	0.700335	0.710999	0.731083
906	0.703126	0.693414	0.727582	0.72276	0.717932
907	0.708047	0.7407	0.713511	0.709881	0.705843
908	0.71413	0.694716	0.725417	0.728568	0.728079
909	0.724495	0.730893	0.705137	0.706222	0.736856
910	0.741927	0.70773	0.713634	0.718175	0.734606
911	0.722456	0.708167	0.724728	0.724419	0.748548
912	0.722589	0.738174	0.706544	0.729113	0.743931
913	0.732983	0.73069	0.724554	0.711876	0.75207
914	0.71844	0.747561	0.738723	0.743294	0.715776
915	0.742438	0.738486	0.740662	0.709053	0.744575
916	0.758524	0.723155	0.745555	0.733642	0.725565
917	0.732012	0.760293	0.744991	0.739561	0.720621
918	0.746758	0.756155	0.742352	0.716728	0.74634
919	0.765802	0.733907	0.752784	0.732917	0.733599
920	0.749343	0.734453	0.731925	0.744438	0.769349
921	0.746568	0.744633	0.74842	0.770997	0.72922
922	0.749083	0.753952	0.725237	0.765003	0.756726
923	0.768616	0.734255	0.746252	0.7441	0.766777
924	0.750876	0.734304	0.734346	0.769817	0.740816
925	0.740877	0.723018	0.763419	0.739717	0.733757
926	0.736547	0.72654	0.718184	0.73314	0.757464
927	0.730318	0.749144	0.728869	0.708056	0.727024
928	0.710623	0.741781	0.707861	0.733033	0.722087
929	0.700969	0.740617	0.714399	0.716745	0.715057
930	0.712796	0.706028	0.691373	0.725896	0.724514
931	0.725759	0.709042	0.68981	0.696349	0.712874
932	0.716327	0.691197	0.716435	0.696662	0.686841
933	0.68238	0.687025	0.690613	0.70588	0.715583
934	0.696332	0.669937	0.687795	0.694361	0.707458
935	0.66735	0.702948	0.678539	0.693591	0.688229
936	0.67218	0.700894	0.675301	0.668082	0.68934
937	0.689496	0.66386	0.67293	0.691444	0.663566
938	0.667391	0.692015	0.66972	0.654839	0.673177
939	0.662916	0.676833	0.692931	0.658927	0.677187
940	0.671822	0.656578	0.690346	0.659286	0.667039
941	0.692394	0.67613	0.66614	0.658381	0.663599
942	0.670262	0.657675	0.681247	0.692371	0.6665
943	0.646535	0.679893	0.670917	0.678435	0.669047
944	0.686127	0.649326	0.6744	0.67223	0.674082
945	0.674037	0.676167	0.644188	0.674242	0.664699
946	0.670071	0.677524	0.67683	0.674609	0.645561
947	0.659775	0.65502	0.662658	0.657056	0.687638
948	0.664241	0.637896	0.666231	0.659338	0.672294
949	0.646731	0.666537	0.654702	0.661421	0.681867
950	0.682049	0.651656	0.670174	0.650698	0.667792
951	0.646602	0.678972	0.661696	0.678098	0.667965
952	0.666354	0.691808	0.665789	0.656939	0.663266
953	0.65035	0.681888	0.677381	0.664564	0.680655
954	0.691302	0.667329	0.681586	0.668372	0.656795
955	0.655973	0.679248	0.682047	0.667788	0.69074
956	0.671146	0.692966	0.687963	0.674896	0.659105
957	0.674909	0.664049	0.698896	0.68634	0.672033
958	0.691466	0.662459	0.692078	0.689215	0.671031
959	0.669403	0.689806	0.70114	0.669688	0.686112
960	0.690786	0.674733	0.706395	0.680672	0.673339
961	0.677323	0.670671	0.705866	0.688686	0.693036
962	0.692752	0.674209	0.707187	0.694742	0.676232
963	0.699961	0.674623	0.701561	0.701393	0.677009
964	0.669503	0.69722	0.691444	0.701846	0.703842
965	0.714987	0.682664	0.699204	0.680746	0.695453
966	0.700781	0.68214	0.696651	0.717186	0.685385
967	0.687085	0.69141	0.691698	0.698907	0.722024
968	0.683267	0.697312	0.702387	0.695363	0.72167
969	0.710675	0.721089	0.696161	0.685604	0.695243
970	0.681988	0.705222	0.704245	0.70447	0.721517
971	0.72093	0.699438	0.719005	0.688725	0.697914
972	0.710136	0.717982	0.696315	0.688485	0.721566
973	0.686085	0.704679	0.722708	0.716663	0.712723
974	0.709567	0.700356	0.685784	0.724436	0.702584
975	0.71207	0.708769	0.688105	0.697241	0.724888
976	0.683334	0.701279	0.705125	0.698969	0.72253
977	0.67728	0.69094	0.708623	0.709884	0.704893
978	0.706792	0.686102	0.692891	0.676724	0.709713
979	0.677441	0.680161	0.698302	0.686428	0.710706
980	0.675481	0.675572	0.704321	0.698848	0.679843
981	0.677629	0.705788	0.685182	0.671425	0.675276
982	0.703292	0.671105	0.671062	0.674926	0.676355
983	0.660024	0.688861	0.664658	0.675371	0.689465
984	0.672482	0.687427	0.65443	0.663611	0.682265
985	0.663801	0.69165	0.661094	0.667224	0.658478
986	0.686922	0.66704	0.660217	0.656806	0.653483
987	0.664507	0.658471	0.682126	0.654827	0.646948
988	0.651159	0.680454	0.657818	0.652692	0.647351
989	0.648096	0.674615	0.639118	0.654197	0.656225
990	0.663816	0.65732	0.634117	0.667983	0.658014
991	0.673878	0.641267	0.644002	0.648868	0.656234
992	0.635435	0.659813	0.636625	0.651942	0.663607
993	0.668486	0.641152	0.642598	0.63498	0.643554
994	0.657209	0.634242	0.625238	0.648866	0.64873
995	0.642924	0.644303	0.655688	0.656041	0.624395
996	0.629303	0.632265	0.635105	0.653199	0.657199
997	0.638992	0.655111	0.645433	0.626294	0.625125
998	0.626453	0.640546	0.633452	0.621018	0.653532
999	1	0.983879	0.988321	0.984706	1
1000	0.990154	1	1	1	0.974397
1001	0.988165	1	1	0.97555	1
1002	0.982689	1	0.986428	0.987237	1
1003	0.990401	0.973582	1	1	1
1004	0.992088	0.996362	1	1	0.978262
1005	0.988351	1	1	0.974801	1
1006	0.991336	0.972492	1	1	1
1007	1	0.999932	0.991029	1	0.976157
1008	1	0.977062	1	0.992348	0.990744
1009	1	0.975581	1	0.984823	1
1010	0.97892	0.993987	0.985012	1	1
1011	0.988101	0.976853	0.99479	1	1
1012	0.999533	1	1	0.992041	0.97194
1013	1	1	0.977162	1	0.985329
1014	1	1	0.988897	0.971616	1
1015	1	0.999212	0.991915	0.982083	0.992729
1016	0.997686	0.990936	0.981433	1	0.996006
1017	0.990625	1	1	1	0.969636
1018	0.969884	0.994239	1	1	1
1019	0.973036	1	0.996812	1	0.999261
1020	1	0.991953	1	0.993386	0.974182
1021	1	1	0.984546	0.983724	0.996919
1022	0.994249	0.984761	1	0.978926	1
1023	1	1	1	0.973289	0.987785
1024	1	0.978385	0.97873	1	1
1025	0.983457	1	1	0.998633	0.977489
1026	0.980559	0.996315	1	1	0.984046
1027	1	0.999307	1	0.995125	0.970094
1028	0.974368	0.987795	1	1	1
1029	0.994143	0.992535	0.974036	1	1
1030	0.999213	1	1	0.994722	0.9705
1031	0.995907	1	0.976308	0.993025	1
1032	1	1	0.99001	1	0.969986
1033	0.99777	0.992854	1	0.973623	1
1034	0.975235	1	1	0.995547	0.993287
1035	1	0.974018	1	0.987224	1
1036	1	0.980635	0.976086	1	1
1037	0.988312	0.970572	1	1	1
1038	1	1	0.98223	0.985997	0.993399
1039	0.999735	0.98315	0.983827	1	1
1040	1	0.996012	0.977546	1	0.98549
1041	1	1	0.994564	0.992376	0.974204
1042	1	0.976085	1	1	0.988044
1043	1	1	1	0.966618	0.999731
1044	1	0.989638	0.981742	1	0.987448
1045	1	0.986293	1	0.974045	1
1046	0.986035	0.994112	1	1	0.980641
1047	0.965295	1	1	1	1
1048	1	0.994897	0.969765	0.99941	1
1049	0.985689	0.992825	0.984975	1	1
1050	1	0.991051	1	1	0.969367
1051	0.983898	1	0.974899	1	1
1052	0.986539	0.977319	1	0.997917	1
1053	0.975527	0.987764	0.997276	1	1
1054	0.995544	0.985525	0.983597	1	1
1055	1	0.975905	1	0.980669	1
1056	0.983941	0.975398	1	1	1
1057	0.979488	0.988898	0.989433	1	1
1058	1	0.996031	0.98609	1	0.976807
1059	0.998431	1	0.973985	1	0.990987
1060	1	1	1	0.983066	0.974581
1061	0.999884	1	1	0.976037	0.986304
1062	0.978081	1	0.978825	1	1
1063	1	0.98856	0.984989	0.997224	0.994501
1064	1	1	0.978364	0.981966	1
1065	1	0.973141	1	0.992937	0.995116
1066	0.983586	1	0.989698	1	0.990982
1067	1	1	0.977413	0.999232	0.988652
1068	1	0.980903	0.99881	1	0.97984
1069	1	1	1	0.9729	0.991478
1070	1	0.977108	1	1	0.985834
1071	0.988879	0.99595	1	1	0.980038
1072	0.973964	0.983085	1	1	1
1073	1	0.971466	1	0.988778	1
1074	0.977	0.996709	1	1	0.988333
1075	1	1	0.984548	0.993055	0.980381
1076	1	0.993073	1	0.97112	1
1077	1	0.992815	0.989161	0.976653	1
1078	1	0.977286	1	1	0.980276
1079	1	1	0.971546	0.989603	1
1080	1	1	1	0.977454	0.986932
1081	0.985372	0.989033	0.988122	1	1
1082	1	0.978674	1	0.980809	1
1083	1	0.968124	1	1	0.997731
1084	0.972314	1	1	0.988933	1
1085	1	1	0.985656	0.996387	0.981878
1086	1	0.982823	1	0.97732	1
1087	1	1	0.97399	0.986853	1
1088	1	0.973709	0.998435	1	0.996812
1089	0.986204	0.987812	1	0.982827	1
1090	1	1	1	0.971393	0.990352
1091	0.987379	1	1	0.994598	0.981633
1092	1	0.970607	1	1	0.990546
1093	0.964406	1	1	1	1
1094	1	0.982523	1	1	0.977065
1095	1	0.992427	0.973192	1	0.994758
1096	1	0.971301	1	1	0.989135
1097	0.986371	1	1	0.978108	1
1098	1	0.994258	1	0.990489	0.976339
1099	1	0.984817	1	0.98867	0.984271
1100	1	1	1	1	0.966792
1101	1	0.964654	1	1	1
1102	0.972476	1	1	0.992787	1
1103	0.970014	0.99571	1	1	0.998272
1104	1	1	0.99202	0.994356	0.973738
1105	1	1	0.968058	0.992469	1
1106	1	0.984772	0.974151	1	1
1107	0.974882	1	0.991105	1	0.993393
1108	0.985469	1	1	1	0.972386
1109	1	0.983438	1	0.976319	1
1110	1	1	0.988647	1	0.970044
1111	1	1	0.999404	0.996144	0.96909
1112	1	1	1	1	0.966211
1113	0.995609	0.971568	1	1	0.998915
1114	1	0.986732	0.98891	1	0.987624
1115	0.989665	0.991726	0.989293	0.993677	1
1116	1	1	0.976858	0.982815	1
1117	1	1	0.972366	0.985387	1
1118	1	1	1	0.967034	0.99677
1119	0.991566	0.992717	0.979427	1	1
1120	1	1	0.999146	0.993633	0.970367
1121	0.999164	0.973629	1	0.989014	1
1122	0.995523	0.987802	1	1	0.976168
1123	1	1	0.996957	0.969484	0.997932
1124	1	0.990002	1	0.97028	1
1125	1	0.995066	1	0.978065	0.986031
1126	0.990514	0.991433	1	0.976711	1
1127	0.997345	0.969026	1	1	1
1128	0.990771	1	0.987904	0.993072	0.992662
1129	1	0.982266	0.975232	1	1
1130	0.978964	1	1	0.98684	1
1131	0.993657	1	1	0.988734	0.976291
1132	0.975093	0.985467	1	1	1
1133	0.976862	0.99636	1	1	0.990071
1134	1	1	1	1	0.96584
1135	1	1	0.993903	1	0.967507
1136	1	0.987477	0.995893	1	0.976195
1137	0.991919	0.985555	1	0.979922	1
1138	1	0.975711	1	1	0.98527
1139	0.995001	0.977426	1	1	0.991309
1140	0.985554	1	0.989107	0.990237	1
1141	0.973716	0.986358	1	1	1
1142	1	1	0.972007	0.986955	1
1143	0.992464	1	0.972912	0.995122	1
1144	1	0.976846	0.993114	0.992933	1
1145	0.980335	1	0.988958	1	0.995181
1146	0.981637	1	0.976698	1	1
1147	0.980115	0.992959	1	1	0.988422
1148	1	0.96484	1	1	1
1149	0.992853	1	0.999065	0.975642	1
1150	1	1	0.971266	0.992887	0.998242
1151	1	0.974371	1	1	0.984236
1152	0.985427	1	1	1	0.97498
1153	1	0.988435	0.970124	1	1
1154	0.993159	1	0.98212	0.989789	1
1155	0.998634	0.974329	1	1	0.992389
1156	0.982087	0.979016	1	1	1
1157	1	0.998388	0.973527	1	0.997407
1158	1	1	0.99712	1	0.966839
1159	1	1	0.971291	1	0.987764
1160	0.997507	1	0.982271	1	0.984991
1161	1	1	0.967793	0.997215	1
1162	0.998176	1	0.975244	0.986975	1
1163	1	0.96935	0.99168	1	1
1164	1	1	1	1	0.964808
1165	0.97935	1	1	0.992426	0.986311
1166	0.983987	0.980747	1	0.995228	1
1167	1	0.989133	0.974611	1	1
1168	0.972214	1	0.985353	1	1
1169	1	0.979336	1	1	0.981066
1170	1	0.964708	1	1	1
1171	1	0.983218	0.979639	0.99613	1
1172	1	0.968776	1	1	0.993038
1173	0.974645	1	0.985963	1	1
1174	0.999101	1	1	0.988375	0.9735
1175	0.980615	0.994688	1	1	0.98692
1176	0.99718	1	0.97355	0.997393	1
1177	0.996672	0.991899	1	0.97301	1
1178	0.969202	1	1	1	0.997436
1179	1	0.97179	1	0.987962	1
1180	1	0.992064	1	0.992502	0.974645
1181	0.991973	1	0.975499	0.998156	1
1182	0.975117	0.986348	1	1	1
1183	0.990317	1	1	0.970968	1
1184	1	1	1	0.974344	0.988669
1185	0.999498	0.991183	1	0.979704	0.996484
1186	1	0.99198	1	0.97992	0.990854
1187	0.982211	1	0.978148	1	1
1188	1	0.979874	0.981896	1	1
1189	1	1	1	0.985304	0.972296
1190	0.978077	0.987226	1	1	0.993529
1191	0.995437	0.995464	0.996268	0.979375	1
1192	1	1	1	0.969254	0.992735
1193	1	1	0.998182	1	0.968328
1194	0.995271	0.972837	1	0.995566	1
1195	1	0.969988	1	0.993603	1
1196	0.991924	1	0.982433	1	0.982672
1197	0.98645	1	1	0.999153	0.977476
1198	0.966314	1	1	1	0.998262
1199	0	0	0	2.99298e-10	0
1200	0.511428	0.503349	0.496375	0.503985	0.484862
1201	0.661034	0.668452	0.648944	0.669406	0.685497
1202	0.747798	0.744319	0.739745	0.741846	0.776291
1203	0.787258	0.790094	0.818066	0.787685	0.816896
1204	0.655153	0.667936	0.680905	0.651138	0.678202
1205	0.725782	0.70237	0.733419	0.704227	0.705631
1206	0.763326	0.767742	0.733164	0.739499	0.746268
1207	0.669849	0.665956	0.64566	0.682545	0.669323
1208	0.686465	0.700519	0.685492	0.71139	0.716134
1209	0.739783	0.716764	0.708764	0.728438	0.742615
1210	0.74487	0.773513	0.740062	0.736124	0.755431
1211	0.766752	0.756633	0.771512	0.794268	0.756989
1212	0.809344	0.783746	0.773473	0.770251	0.791758
1213	0.789622	0.802531	0.825914	0.797096	0.784837
1214	0.823212	0.800117	0.804175	0.79921	0.835786
1215	0.846047	0.826592	0.802699	0.813295	0.829014
1216	0.8453	0.804082	0.836193	0.840427	0.840665
1217	0.850986	0.855871	0.837623	0.851478	0.814568
1218	0.850151	0.877185	0.848538	0.830734	0.843393
1219	0.880332	0.83851	0.842362	0.865405	0.859105
1220	0.878483	0.871753	0.854217	0.837803	0.875925
1221	0.896692	0.850659	0.871502	0.87002	0.858954
1222	0.869128	0.871418	0.899086	0.852024	0.883344
1223	0.855696	0.900267	0.87523	0.893786	0.875021
1224	0.823387	0.835492	0.860455	0.847776	0.863659
1225	0.830369	0.802146	0.792931	0.824788	0.823841
1226	0.826115	0.796969	0.814883	0.828664	0.840511
1227	0.798674	0.839612	0.834909	0.83519	0.829547
1228	0.779667	0.812921	0.803558	0.81648	0.787375
1229	0.761259	0.798108	0.777144	0.759676	0.774781
1230	0.745446	0.77522	0.750129	0.735929	0.743276
1231	0.727101	0.722266	0.726166	0.750418	0.710413
1232	0.752675	0.716092	0.745918	0.726276	0.73551
1233	0.733835	0.747368	0.730153	0.736109	0.766821
1234	0.720197	0.715534	0.717412	0.710666	0.747303
1235	0.692971	0.725553	0.700547	0.704586	0.689856
1236	0.711817	0.722623	0.703846	0.689959	0.724386
1237	0.714688	0.676881	0.688003	0.692711	0.689256
1238	0.673254	0.654978	0.692513	0.674967	0.679288
1239	0.657485	0.652365	0.652753	0.681421	0.64866
1240	0.644124	0.62949	0.653221	0.657364	0.630087
1241	0.64048	0.638805	0.649122	0.670518	0.656888
1242	0.660347	0.638364	0.6597	0.675064	0.661979
1243	0.621965	0.652281	0.653031	0.645783	0.649162
1244	0.636936	0.638713	0.626498	0.640028	0.61
1245	0.599359	0.619826	0.63031	0.61034	0.625273
1246	0.604186	0.61048	0.611152	0.583248	0.611768
1247	0.591218	0.593562	0.609217	0.576107	0.58908
1248	0.601333	0.604508	0.579036	0.60736	0.607762
1249	0.596325	0.601634	0.619267	0.599385	0.622604
1250	0.602735	0.627871	0.60231	0.625967	0.61804
1251	0.638668	0.610874	0.633234	0.616338	0.614094
1252	0.633071	0.647753	0.613248	0.62457	0.629506
1253	0.638497	0.635383	0.64622	0.646426	0.615292
1254	0.647041	0.655024	0.650477	0.639542	0.622202
1255	0.657946	0.632236	0.641768	0.64852	0.665144
1256	0.669369	0.654729	0.651618	0.664572	0.635574
1257	0.654702	0.67461	0.67467	0.644677	0.656426
1258	0.683565	0.674688	0.666078	0.648805	0.660198
1259	0.65876	0.691334	0.66003	0.673122	0.677409
1260	0.686121	0.687987	0.654232	0.678507	0.680249
1261	0.644242	0.671419	0.678648	0.665911	0.673113
1262	0.667694	0.680625	0.660637	0.690696	0.659723
1263	0.670072	0.65648	0.682404	0.688278	0.68738
1264	0.695028	0.695712	0.68139	0.665293	0.671668
1265	0.685239	0.663177	0.695504	0.693772	0.695144
1266	0.713086	0.67578	0.689671	0.684643	0.692703
1267	0.691651	0.676879	0.705855	0.712491	0.691385
1268	0.689807	0.716247	0.699814	0.711188	0.682944
1269	0.716322	0.713531	0.70258	0.707814	0.68088
1270	0.704178	0.709278	0.701822	0.694553	0.731835
1271	0.729938	0.715842	0.719611	0.694065	0.702188
1272	0.716301	0.706612	0.740254	0.713716	0.704198
1273	0.730472	0.729074	0.719209	0.695441	0.725803
1274	0.729238	0.699411	0.694387	0.71049	0.719106
1275	0.711808	0.685395	0.714882	0.687068	0.707341
1276	0.680367	0.712805	0.690597	0.679457	0.698313
1277	0.686567	0.695523	0.679162	0.706908	0.712853
1278	0.698759	0.695718	0.688964	0.724173	0.692385
1279	0.672432	0.69496	0.689578	0.710959	0.688861
1280	0.666468	0.694045	0.681443	0.673568	0.69911
1281	0.677372	0.667108	0.696603	0.696743	0.69591
1282	0.704417	0.668104	0.698707	0.69027	0.690884
1283	0.684487	0.685766	0.68843	0.694208	0.658873
1284	0.672907	0.688417	0.657957	0.665211	0.687601
1285	0.675045	0.697955	0.67231	0.683735	0.661759
1286	0.665171	0.691216	0.664489	0.656227	0.675171
1287	0.672118	0.660027	0.666811	0.674305	0.641346
1288	0.67029	0.646761	0.662753	0.637694	0.66028
1289	0.668902	0.643484	0.646658	0.649289	0.633425
1290	0.62687	0.648139	0.637504	0.659724	0.634285
1291	0.6515	0.618973	0.633291	0.62665	0.641629
1292	0.617007	0.618047	0.621987	0.645915	0.635342
1293	0.631769	0.624598	0.625724	0.622487	0.653316
1294	0.61716	0.637618	0.637532	0.623325	0.609365
1295	0.637258	0.621059	0.63114	0.643123	0.61175
1296	0.631371	0.627822	0.629589	0.62045	0.654033
1297	0.628988	0.605542	0.631155	0.639177	0.62645
1298	0.644371	0.61338	0.640278	0.62867	0.623301
1299	0.630855	0.630405	0.646292	0.645264	0.615501
1300	0.629807	0.626886	0.628208	0.645992	0.655382
1301	0.63936	0.639683	0.620852	0.650395	0.653593
1302	0.625713	0.638264	0.649186	0.659924	0.648067
1303	0.651219	0.635406	0.633365	0.66376	0.654346
1304	0.638073	0.665782	0.651039	0.661953	0.63787
1305	0.663816	0.660238	0.666726	0.641285	0.638963
1306	0.665287	0.673376	0.657412	0.638775	0.652187
1307	0.670079	0.661	0.653764	0.642282	0.675627
1308	0.647401	0.667383	0.676194	0.675207	0.651997
1309	0.680128	0.67422	0.663704	0.669911	0.64537
1310	0.684043	0.677736	0.652499	0.65871	0.675225
1311	0.688841	0.678706	0.657642	0.65959	0.678052
1312	0.677726	0.673389	0.668769	0.669792	0.643657
1313	0.668984	0.66889	0.650776	0.688604	0.670572
1314	0.674279	0.655962	0.670127	0.668568	0.693132
1315	0.692435	0.68512	0.668726	0.671205	0.658583
1316	0.664351	0.676626	0.670293	0.678478	0.700082
1317	0.675479	0.67536	0.696339	0.663474	0.692709
1318	0.69654	0.669145	0.668266	0.694149	0.688567
1319	0.665453	0.701074	0.694895	0.681198	0.687132
1320	0.674689	0.693222	0.674858	0.692919	0.706935
1321	0.703954	0.702165	0.669634	0.687309	0.692224
1322	0.703237	0.677217	0.686504	0.711919	0.688866
1323	0.676128	0.693385	0.700512	0.695204	0.714771
1324	0.698282	0.700966	0.701998	0.67287	0.678265
1325	0.680024	0.708281	0.684684	0.679689	0.672519
1326	0.706706	0.668922	0.692053	0.686918	0.682901
1327	0.696993	0.680749	0.686466	0.660135	0.686509
1328	0.69796	0.679945	0.668399	0.662517	0.675794
1329	0.676405	0.663821	0.697322	0.688795	0.670604
1330	0.682617	0.655383	0.686525	0.664711	0.681977
1331	0.68099	0.653052	0.673302	0.681506	0.657016
1332	0.669485	0.657479	0.693962	0.669046	0.668238
1333	0.669837	0.650087	0.686741	0.664027	0.662642
1334	0.667656	0.673759	0.640514	0.669143	0.657752
1335	0.658521	0.677534	0.678529	0.648164	0.65842
1336	0.642019	0.65155	0.673966	0.659221	0.670345
1337	0.647134	0.678694	0.652045	0.671832	0.659648
1338	0.640961	0.673961	0.663523	0.647274	0.659994
1339	0.656697	0.647823	0.632985	0.656853	0.668053
1340	0.659143	0.665561	0.654981	0.632572	0.662391
1341	0.652502	0.629409	0.664142	0.656776	0.648918
1342	0.631089	0.65835	0.642149	0.637338	0.66024
1343	0.648623	0.658435	0.649403	0.658273	0.626645
1344	0.658612	0.631329	0.653471	0.645137	0.664876
1345	0.645992	0.652362	0.624503	0.658148	0.650288
1346	0.631056	0.645106	0.649644	0.667302	0.650135
1347	0.625516	0.639004	0.655248	0.644629	0.65708
1348	0.619451	0.653843	0.638889	0.641709	0.646109
1349	0.654142	0.653016	0.63352	0.624692	0.64655
1350	0.652491	0.646928	0.626094	0.659449	0.638723
1351	0.653485	0.62709	0.658666	0.654855	0.641198
1352	0.665734	0.647457	0.658292	0.642545	0.632726
1353	0.66811	0.653011	0.632004	0.649365	0.655575
1354	0.659943	0.671914	0.654277	0.638569	0.644528
1355	0.677386	0.644567	0.659374	0.648092	0.650836
1356	0.656626	0.662513	0.657803	0.638802	0.675396
1357	0.669789	0.640302	0.674473	0.657772	0.65955
1358	0.665841	0.672028	0.646498	0.656537	0.640346
1359	0.645555	0.677114	0.666354	0.654494	0.648409
1360	0.657083	0.658728	0.664475	0.642834	0.679349
1361	0.662735	0.668385	0.680042	0.644187	0.657534
1362	0.663487	0.681694	0.652996	0.674112	0.650881
1363	0.665106	0.660037	0.652628	0.688283	0.667279
1364	0.664365	0.686494	0.651127	0.665072	0.676317
1365	0.670511	0.668088	0.641479	0.668023	0.675253
1366	0.682132	0.654418	0.674645	0.65118	0.670958
1367	0.651517	0.680649	0.656947	0.677086	0.676997
1368	0.677958	0.650643	0.673642	0.685663	0.665036
1369	0.658954	0.660532	0.683574	0.670566	0.688947
1370	0.660714	0.66268	0.677149	0.677506	0.694044
1371	0.658079	0.693293	0.672733	0.685287	0.672111
1372	0.68675	0.672442	0.663119	0.67142	0.697073
1373	0.678716	0.68356	0.657456	0.687693	0.692575
1374	0.660258	0.678003	0.665502	0.683026	0.693893
1375	0.663122	0.660872	0.667978	0.694211	0.675398
1376	0.671594	0.685747	0.689497	0.667174	0.656773
1377	0.656947	0.669676	0.684446	0.683487	0.6574
1378	0.664866	0.648046	0.683347	0.674698	0.662377
1379	0.658927	0.651567	0.665687	0.684659	0.654077
1380	0.63777	0.65572	0.668496	0.665817	0.6689
1381	0.641	0.67446	0.662189	0.647043	0.653996
1382	0.667863	0.661144	0.660529	0.663851	0.634657
1383	0.648344	0.656982	0.678442	0.646986	0.666544
1384	0.6648	0.671248	0.648865	0.637917	0.65674
1385	0.658432	0.670223	0.640929	0.638507	0.653941
1386	0.66381	0.636699	0.63793	0.661684	0.644558
1387	0.652009	0.631415	0.650503	0.660892	0.632694
1388	0.659306	0.639921	0.638068	0.624731	0.6485
1389	0.648841	0.621317	0.646228	0.65218	0.651329
1390	0.655733	0.643907	0.645171	0.620974	0.63734
1391	0.633878	0.627827	0.639025	0.654804	0.6569
1392	0.627133	0.655198	0.647665	0.625795	0.640085
1393	0.650184	0.627391	0.636136	0.658356	0.633061
1394	0.649866	0.64183	0.638638	0.616162	0.64228
1395	0.637281	0.636434	0.636997	0.648275	0.613602
1396	0.634116	0.623323	0.649536	0.633425	0.616166
1397	0.635225	0.606417	0.635184	0.635859	0.628018
1398	0.638503	0.60446	0.627495	0.628726	0.625816
1399	1	0.98106	0.996233	1	0.988014
1400	0.988696	1	0.999798	1	0.979198
1401	0.992807	0.996705	1	0.978402	0.999368
1402	1	1	0.990189	0.969794	1
1403	1	0.965593	1	1	1
1404	0.988987	0.983348	1	1	0.991336
1405	0.985532	0.990581	0.985181	1	1
1406	1	0.992966	1	0.968854	1
1407	0.965869	1	1	1	1
1408	1	0.983253	1	1	0.975942
1409	1	0.988351	1	0.971059	1
1410	0.995728	1	1	0.973824	1
1411	0.978923	1	0.989357	0.990824	1
1412	0.98844	0.971201	1	1	1
1413	0.993986	1	1	0.972197	0.99498
1414	1	1	0.981309	1	0.979063
1415	0.998112	0.99565	1	0.970558	1
1416	0.980805	1	0.986728	1	0.994126
1417	0.999071	1	0.999947	1	0.96789
1418	1	0.966914	1	1	1
1419	1	1	0.970373	0.991115	1
1420	0.97302	0.991149	0.999616	1	1
1421	1	1	0.979906	0.998828	0.981728
1422	1	0.996034	1	1	0.968448
1423	0.984101	1	1	0.975359	1
1424	0.987103	1	0.98574	1	0.983516
1425	0.989317	1	1	0.971422	1
1426	0.972916	0.998924	1	1	0.996635
1427	0.996367	0.979708	1	1	0.990599
1428	0.972508	1	1	1	0.988716
1429	1	0.987599	1	0.972678	1
1430	0.991121	1	0.976	1	0.991215
1431	1	1	0.993133	1	0.969829
1432	1	1	0.975869	0.995244	0.990714
1433	1	0.975713	0.983202	1	1
1434	0.975878	1	0.988253	1	0.997408
1435	0.993482	0.991174	1	0.976898	1
1436	1	0.984783	0.998081	1	0.983383
1437	0.984272	1	1	0.977281	0.998284
1438	0.973978	1	1	0.992053	0.997188
1439	1	0.988579	1	1	0.972667
1440	1	1	0.977848	1	0.982875
1441	0.969405	0.994135	1	1	1
1442	0.988908	1	0.973988	1	1
1443	1	0.984957	1	0.973238	1
1444	1	0.987439	0.983339	0.990061	1
1445	0.973159	1	1	1	0.996267
1446	0.967544	1	1	1	1
1447	1	1	0.985231	0.973053	1
1448	1	1	0.975443	1	0.98274
1449	0.979255	0.985335	0.999056	1	1
1450	1	0.979907	0.979095	1	1
1451	0.976339	1	1	1	0.981863
1452	0.975383	1	1	0.999895	0.986358
1453	1	0.982539	1	1	0.978532
1454	1	0.986681	1	0.978441	1
1455	0.992798	1	1	0.990799	0.977441
1456	0.979036	1	1	0.98471	1
1457	0.990931	1	0.993151	0.97782	1
1458	0.989047	1	0.996095	0.992003	0.987557
1459	0.999488	1	1	1	0.968042
1460	0.972201	0.999256	0.996137	1	1
1461	1	0.980161	1	0.986985	0.99908
1462	0.976898	0.984452	1	0.999524	1
1463	1	1	1	0.986398	0.976992
1464	0.977244	0.985198	1	1	1
1465	1	0.97484	0.986403	1	1
1466	1	1	0.97502	0.981482	1
1467	1	0.970081	1	1	0.992844
1468	1	0.975466	0.987686	1	1
1469	1	0.995976	1	0.993595	0.971889
1470	1	0.983566	0.977157	1	1
1471	0.995543	1	1	0.999628	0.970917
1472	0.978341	1	0.980671	1	1
1473	0.994323	1	0.993454	0.97274	1
1474	0.994825	0.991234	0.992788	0.985872	1
1475	0.969291	1	1	1	0.992596
1476	1	0.985321	0.980655	0.997543	1
1477	1	0.964526	1	1	1
1478	1	0.994166	1	1	0.968463
1479	1	0.9796	0.980444	1	1
1480	0.992052	0.987109	0.990206	0.995247	1
1481	0.973673	1	1	0.990295	0.996131
1482	0.983655	1	0.981793	0.991639	1
1483	0.976217	1	1	1	0.981074
1484	1	0.999444	1	1	0.966704
1485	1	0.998053	0.98196	1	0.981965
1486	0.991118	0.998505	0.976282	1	1
1487	1	0.991594	1	0.971329	1
1488	1	1	0.96662	1	1
1489	1	1	0.996848	1	0.9695
1490	0.996825	1	1	0.972889	0.999745
1491	0.96956	1	0.995644	1	1
1492	1	1	0.969833	0.999938	1
1493	0.989298	0.977812	1	1	1
1494	0.990262	0.995047	1	1	0.974263
1495	0.966186	0.997209	1	1	1
1496	1	1	1	0.972777	0.991697
1497	0.984544	1	1	0.988122	0.983803
1498	0.972076	0.990123	1	1	1
1499	0.979097	0.991713	1	1	0.991277
1500	0.976838	0.985063	1	1	0.997409
1501	1	0.988902	0.990942	1	0.981775
1502	1	1	0.975018	0.983252	1
1503	0.990117	1	1	1	0.97255
1504	0.997135	0.988964	1	1	0.978973
1505	0.979346	0.997818	1	1	0.984981
1506	0.979483	0.983161	0.999885	1	1
1507	1	0.984122	0.976802	1	0.999058
1508	0.975462	1	1	0.981646	1
1509	1	1	1	0.965675	1
1510	0.993985	1	0.995684	1	0.97671
1511	0.979269	1	1	0.978886	1
1512	1	1	1	0.988091	0.971682
1513	0.992981	1	1	0.98227	0.982027
1514	1	0.988789	1	1	0.97274
1515	0.979454	1	1	0.994962	0.985474
1516	1	1	0.990976	1	0.969634
1517	1	0.996352	0.985385	0.982025	1
1518	1	1	0.979763	1	0.977931
1519	0.995466	1	0.992874	1	0.972807
1520	0.993798	0.986941	1	0.987394	0.996902
1521	0.976911	1	0.991949	1	0.989156
1522	0.988582	1	0.977092	1	0.992827
1523	1	1	0.997977	1	0.966362
1524	1	0.981593	1	1	0.97575
1525	0.995662	0.998666	0.998057	1	0.975999
1526	0.994888	0.967029	1	1	1
1527	1	0.991695	0.978706	1	0.989226
1528	0.990414	1	1	1	0.970564
1529	1	1	1	1	0.969162
1530	0.989653	0.996801	1	0.995184	0.983775
1531	0.985265	1	0.995575	0.982958	1
1532	0.990408	0.997909	1	0.977957	1
1533	0.981386	0.998575	0.98549	1	1
1534	1	1	0.988548	1	0.970219
1535	1	0.985446	0.979454	0.994959	1
1536	0.995484	1	0.989897	0.980649	1
1537	0.998672	1	1	0.992594	0.971123
1538	1	0.972247	0.992404	1	1
1539	1	1	0.976689	0.987561	0.999633
1540	0.993637	1	1	0.968996	1
1541	0.983092	1	1	0.981759	1
1542	0.99595	0.979081	1	0.985701	1
1543	1	1	1	1	0.966059
1544	1	1	0.96783	1	1
1545	0.995953	1	1	0.994573	0.972647
1546	1	0.969579	0.997904	1	0.99648
1547	1	0.990998	0.970015	1	1
1548	0.977875	1	1	0.983199	1
1549	1	0.969952	1	1	0.990091
1550	1	0.976621	1	1	0.98618
1551	0.992937	0.995357	1	1	0.973367
1552	0.976329	0.999276	0.993573	0.999242	1
1553	1	0.96984	0.997267	1	0.99635
1554	0.986145	1	1	0.98923	0.989529
1555	1	0.975183	0.992856	0.993977	1
1556	0.985735	0.985313	1	1	0.989146
1557	0.985671	1	0.989994	0.990612	0.999005
1558	1	1	1	0.968589	0.9949
1559	1	0.972588	0.986376	1	1
1560	0.983696	1	1	0.97539	1
1561	0.983268	1	0.976781	1	1
1562	1	0.987436	1	0.975511	0.997295
1563	0.984547	1	0.994897	0.978907	1
1564	0.995197	0.974383	0.99803	1	1
1565	0.995815	0.999962	0.974391	1	0.999398
1566	1	1	0.979896	0.976981	1
1567	1	1	1	0.965103	1
1568	0.995259	1	0.984462	0.979879	1
1569	1	0.983673	0.974614	1	1
1570	0.98941	1	1	0.977199	0.994112
1571	1	0.990872	1	0.987904	0.983308
1572	1	0.981773	1	0.996045	0.982362
1573	0.990652	1	1	0.97201	1
1574	1	1	0.98826	1	0.970651
1575	1	1	0.966484	1	1
1576	1	0.966905	1	1	0.997777
1577	1	1	0.986488	0.971339	1
1578	0.995761	0.969211	1	1	1
1579	1	0.975229	1	1	0.99158
1580	0.986441	0.997397	1	0.975704	1
1581	0.968643	1	0.994095	1	1
1582	1	1	0.982003	1	0.974807
1583	0.978434	1	1	1	0.986852
1584	1	0.987152	1	1	0.972222
1585	1	0.976668	0.985143	1	1
1586	0.984912	1	0.973214	1	1
1587	0.985727	1	1	0.974576	1
1588	0.993797	0.981522	0.992393	0.998242	1
1589	1	1	0.966916	0.997238	1
1590	1	1	1	1	0.965309
1591	1	0.998208	1	0.974983	0.988879
1592	1	1	0.985929	0.976993	1
1593	0.981984	0.98433	1	1	0.990436
1594	1	0.993466	0.988737	1	0.979462
1595	0.980956	1	1	1	0.984229
1596	0.971039	0.991152	1	1	1
1597	0.972984	0.989852	0.998112	1	1
1598	1	0.980843	0.991835	1	0.990036
1599	0.968693	1	1	1	0.992867
1600	0.986122	1	1	1	0.974725
1601	1	0.997091	1	0.977686	0.987293
1602	0.983337	0.980434	0.993927	1	1
1603	1	0.993327	0.969731	1	1
1604	1	0.982655	1	1	0.979632
1605	0.971043	1	0.992024	1	1
1606	0.856484	0.891169	0.885917	0.885959	0.85547
1607	0.901638	0.877882	0.904656	0.863125	0.897143
1608	0.919736	0.90603	0.882674	0.912125	0.879435
1609	0.803204	0.829143	0.808578	0.808536	0.841448
1610	0.826699	0.857194	0.817771	0.843774	0.821228
1611	0.856581	0.816332	0.853297	0.85555	0.849009
1612	0.828882	0.867039	0.857105	0.858942	0.873746
1613	0.855787	0.883475	0.886834	0.848438	0.8588
1614	0.88982	0.847711	0.890821	0.874863	0.871785
1615	0.876719	0.909271	0.871864	0.889626	0.864285
1616	0.903354	0.911922	0.871541	0.882009	0.875618
1617	0.904913	0.900789	0.910777	0.892071	0.865134
1618	0.888555	0.876341	0.900803	0.914295	0.920007
1619	0.906778	0.875876	0.924053	0.914484	0.902619
1620	0.894866	0.896121	0.902989	0.939159	0.912321
1621	0.919257	0.91594	0.904687	0.888002	0.937332
1622	0.925689	0.941168	0.899877	0.919272	0.897327
1623	0.912919	0.939018	0.93754	0.895254	0.91527
1624	0.938969	0.931075	0.937159	0.912077	0.896105
1625	0.897608	0.87206	0.87622	0.88302	0.915535
1626	0.90843	0.880094	0.867885	0.9046	0.903277
1627	0.852328	0.870721	0.845606	0.853608	0.888082
1628	0.810807	0.8249	0.831966	0.851519	0.847474
1629	0.844842	0.825077	0.826441	0.831919	0.865269
1630	0.848852	0.836066	0.841698	0.86886	0.823274
1631	0.827545	0.815212	0.795044	0.814326	0.838782
1632	0.828063	0.846452	0.812774	0.827095	0.803263
1633	0.79472	0.776164	0.801695	0.818667	0.808754
1634	0.769466	0.783541	0.758166	0.778008	0.799708
1635	0.77575	0.744169	0.741064	0.768739	0.754063
1636	0.731686	0.736082	0.715446	0.748176	0.75282
1637	0.734416	0.702054	0.724064	0.725586	0.703624
1638	0.735487	0.731328	0.733513	0.724537	0.700135
1639	0.708994	0.74005	0.733698	0.747657	0.728136
1640	0.713747	0.693852	0.708455	0.729313	0.726062
1641	0.714197	0.695092	0.677161	0.695636	0.706286
1642	0.658449	0.690693	0.683559	0.692351	0.684039
1643	0.68348	0.691613	0.682278	0.711366	0.675708
1644	0.670491	0.69684	0.666931	0.662078	0.673225
1645	0.68346	0.660888	0.678843	0.682022	0.699043
1646	0.651862	0.653711	0.675497	0.670346	0.681917
1647	0.651076	0.637545	0.672336	0.657858	0.646491
1648	0.669216	0.655397	0.676584	0.656152	0.642651
1649	0.673046	0.683757	0.656628	0.66963	0.650272
1650	0.676862	0.667834	0.680052	0.687913	0.652723
1651	0.681005	0.681591	0.669419	0.664546	0.699665
1652	0.678313	0.678166	0.683825	0.70919	0.676433
1653	0.67484	0.694501	0.706115	0.700896	0.678194
1654	0.682192	0.684546	0.708989	0.712759	0.693657
1655	0.698133	0.68511	0.707547	0.722398	0.695585
1656	0.727482	0.691728	0.696083	0.706932	0.712258
1657	0.697283	0.710922	0.709856	0.735456	0.705806
1658	0.701296	0.710324	0.683492	0.688457	0.716431
1659	0.694591	0.689467	0.713861	0.702658	0.724013
1660	0.696238	0.727705	0.697493	0.721315	0.705636
1661	0.698311	0.722794	0.728772	0.722051	0.699501
1662	0.733646	0.720955	0.694845	0.720536	0.723768
1663	0.700953	0.717664	0.738841	0.728953	0.728973
1664	0.73543	0.742936	0.731926	0.720362	0.705709
1665	0.751937	0.713347	0.727233	0.7388	0.725401
1666	0.732037	0.737372	0.757168	0.733822	0.716072
1667	0.728785	0.734183	0.761065	0.724869	0.746751
1668	0.73639	0.760012	0.721353	0.751866	0.744665
1669	0.759394	0.731501	0.736888	0.739257	0.765354
1670	0.742523	0.737932	0.750223	0.775657	0.743665
1671	0.724089	0.761592	0.745029	0.739357	0.728564
1672	0.749498	0.721934	0.749315	0.735216	0.760253
1673	0.72992	0.725966	0.743076	0.752548	0.715157
1674	0.727104	0.734929	0.733752	0.699222	0.723415
1675	0.69706	0.726988	0.727855	0.717923	0.701602
1676	0.696777	0.71205	0.684802	0.719753	0.712259
1677	0.692323	0.719753	0.69412	0.692246	0.682571
1678	0.677996	0.708029	0.673732	0.693929	0.683814
1679	0.694317	0.682803	0.658619	0.685676	0.673647
1680	0.682214	0.680107	0.649133	0.675182	0.667022
1681	0.674483	0.650286	0.664169	0.647894	0.676421
1682	0.652463	0.636582	0.665017	0.66969	0.650057
1683	0.650999	0.638626	0.640602	0.637016	0.668052
1684	0.664681	0.63673	0.66516	0.646336	0.642907
1685	0.658743	0.651283	0.627595	0.647378	0.633393
1686	0.631371	0.649679	0.658602	0.637757	0.661228
1687	0.630803	0.648322	0.622835	0.64891	0.651376
1688	0.619113	0.648697	0.64406	0.630398	0.624398
1689	0.637288	0.617728	0.612993	0.622104	0.641756
1690	0.630591	0.635412	0.609899	0.610925	0.610999
1691	0.607566	0.60722	0.609809	0.634642	0.605279
1692	0.611952	0.617171	0.637716	0.613054	0.605214
1693	0.59641	0.598766	0.62219	0.614332	0.620934
1694	0.611295	0.598306	0.609138	0.616125	0.585969
1695	0.594274	0.614485	0.598207	0.581406	0.601319
1696	0.578611	0.596326	0.59113	0.609213	0.583903
1697	0.590241	0.579071	0.585442	0.571782	0.602757
1698	0.570476	0.567922	0.578909	0.586711	0.595982
1699	0.571501	0.594161	0.597965	0.582638	0.574527
1700	0.604485	0.575491	0.593877	0.57849	0.588833
1701	0.586421	0.589684	0.584759	0.613183	0.587119
1702	0.601088	0.590507	0.580048	0.597093	0.612033
1703	0.59428	0.612447	0.613315	0.592238	0.58772
1704	0.598189	0.616865	0.585908	0.610934	0.606972
1705	0.59773	0.599905	0.604023	0.607605	0.628121
1706	0.604283	0.608174	0.616894	0.597276	0.628928
1707	0.601975	0.616921	0.60849	0.611576	0.634432
1708	0.620854	0.60755	0.604375	0.634711	0.623419
1709	0.61768	0.642368	0.612841	0.611995	0.623224
1710	0.627692	0.605756	0.624464	0.640655	0.626434
1711	0.62459	0.610501	0.629164	0.632139	0.6452
1712	0.620408	0.622048	0.645359	0.624823	0.645257
1713	0.655186	0.630411	0.629758	0.637136	0.621422
1714	0.651468	0.623203	0.645131	0.625411	0.644441
1715	0.650212	0.62211	0.63774	0.655272	0.639795
1716	0.650202	0.635939	0.649893	0.658258	0.626048
1717	0.649924	0.644138	0.627263	0.662652	0.651317
1718	0.651707	0.659098	0.632354	0.633701	0.631473
1719	0.65677	0.631718	0.646953	0.630732	0.656968
1720	0.653438	0.636877	0.66649	0.634847	0.646053
1721	0.630835	0.665909	0.653738	0.655364	0.646187
1722	0.640909	0.6482	0.672295	0.660749	0.643976
1723	0.642944	0.670239	0.641318	0.664827	0.660672
1724	0.640119	0.63382	0.65629	0.661795	0.661945
1725	0.672805	0.637813	0.64887	0.649508	0.658722
1726	0.646936	0.664512	0.639977	0.658067	0.632696
1727	0.661147	0.631631	0.631444	0.64153	0.651302
1728	0.638809	0.659277	0.656394	0.627929	0.64836
1729	0.628459	0.651415	0.638137	0.630527	0.657568
1730	0.643279	0.642144	0.61541	0.633654	0.647332
1731	0.623655	0.626026	0.623076	0.631829	0.65331
1732	0.638747	0.633355	0.637336	0.648328	0.613876
1733	0.639151	0.630964	0.625306	0.610523	0.642204
1734	0.632177	0.642456	0.620742	0.610171	0.619454
1735	0.622848	0.610871	0.62562	0.637074	0.605776
1736	0.605402	0.613827	0.613512	0.637119	0.60985
1737	0.609909	0.608804	0.621514	0.638957	0.61434
1738	0.628247	0.61208	0.596796	0.623543	0.610764
1739	0.622768	0.615935	0.617149	0.598019	0.595775
1740	0.632479	0.60184	0.608249	0.615933	0.604879
1741	0.61843	0.621457	0.608672	0.591838	0.601561
1742	0.618389	0.607128	0.615382	0.591807	0.62285
1743	0.626012	0.603716	0.612793	0.599988	0.626457
1744	0.636309	0.618601	0.604523	0.608612	0.614147
1745	0.598319	0.62913	0.62729	0.622595	0.617904
1746	0.62314	0.599068	0.604636	0.627255	0.620226
1747	0.604848	0.627382	0.602063	0.599509	0.619889
1748	0.625728	0.600011	0.610638	0.60244	0.594517
1749	0.607401	0.617312	0.594719	0.625271	0.601654
1750	0.60957	0.627525	0.620295	0.605234	0.596587
1751	0.626246	0.607859	0.628145	0.5999	0.609745
1752	0.605462	0.607856	0.613954	0.636158	0.620985
1753	0.620565	0.63781	0.61807	0.617275	0.603054
1754	0.635924	0.616374	0.630335	0.604008	0.622333
1755	0.632583	0.620794	0.603728	0.63093	0.632983
1756	0.607148	0.626163	0.628643	0.642104	0.628853
1757	0.650481	0.626733	0.622167	0.627033	0.61824
1758	0.609582	0.639177	0.640176	0.6363	0.631015
1759	0.637304	0.637134	0.611213	0.64253	0.639522
1760	0.650089	0.619833	0.629861	0.647466	0.631764
1761	0.63813	0.636906	0.650519	0.646955	0.617673
1762	0.648276	0.650233	0.645819	0.618904	0.637988
1763	0.637361	0.648678	0.66191	0.631058	0.633113
1764	0.650472	0.632277	0.629221	0.657195	0.653726
1765	0.654654	0.636629	0.629107	0.656345	0.656797
1766	0.639152	0.649156	0.643189	0.624025	0.658765
1767	0.62679	0.649966	0.644644	0.662184	0.641268
1768	0.65697	0.646977	0.657587	0.62562	0.64814
1769	0.660543	0.6267	0.653367	0.652758	0.652246
1770	0.64038	0.666682	0.657508	0.656101	0.635143
1771	0.638876	0.653424	0.641646	0.663016	0.668934
1772	0.64283	0.640194	0.668913	0.665776	0.65815
1773	0.669536	0.671122	0.653128	0.652122	0.639805
1774	0.636264	0.645433	0.653125	0.667277	0.664947
1775	0.657996	0.65115	0.676147	0.640947	0.650596
1776	0.668465	0.64208	0.656574	0.63543	0.655878
1777	0.660925	0.648564	0.665227	0.660409	0.633032
1778	0.644371	0.671045	0.655254	0.641014	0.666094
1779	0.664529	0.663265	0.637881	0.655563	0.638431
1780	0.634294	0.657607	0.642708	0.665881	0.641269
1781	0.642728	0.632969	0.653759	0.667274	0.654635
1782	0.649499	0.640771	0.637415	0.66818	0.637831
1783	0.628694	0.663641	0.645026	0.640427	0.638429
1784	0.654352	0.626321	0.635043	0.652382	0.630826
1785	0.614579	0.635452	0.64339	0.644648	0.64375
1786	0.650486	0.62374	0.650912	0.626858	0.639494
1787	0.629478	0.61592	0.640312	0.649126	0.639766
1788	0.62393	0.622742	0.650652	0.645106	0.64178
1789	0.631475	0.627796	0.616701	0.642507	0.649061
1790	0.647154	0.634479	0.618514	0.616846	0.634049
1791	0.621871	0.6403	0.620379	0.63987	0.612295
1792	0.612316	0.609246	0.634688	0.636255	0.626053
1793	0.605976	0.632065	0.635552	0.620432	0.634181
1794	0.634622	0.608664	0.634867	0.622925	0.611168
1795	0.61424	0.600288	0.631976	0.625854	0.62409
1796	0.603724	0.609169	0.610355	0.623697	0.633864
1797	0.618841	0.597639	0.603837	0.616733	0.628278
1798	0.610705	0.620792	0.592024	0.605045	0.621433
1799	0.976475	1	1	1	0.981086
1800	1	1	0.988124	0.983558	0.987303
1801	1	1	0.997789	0.96696	1
1802	0.972913	1	1	0.984933	1
1803	1	0.995531	0.98582	1	0.977421
1804	1	0.986499	1	0.997813	0.976455
1805	1	0.987865	0.971866	1	1
1806	1	1	1	1	0.964834
1807	1	0.997249	1	0.971053	1
1808	1	1	1	0.964792	1
1809	1	0.973523	0.999849	0.989296	1
1810	1	0.972225	0.987498	1	1
1811	1	0.992148	0.969936	1	1
1812	0.980208	1	1	0.97789	1
1813	0.993186	0.97079	1	1	1
1814	0.985	1	0.999402	0.976467	1
1815	0.992222	1	1	1	0.969715
1816	1	1	0.976126	0.990327	0.991909
1817	1	1	0.994611	0.9889	0.975437
1818	0.972354	0.994395	0.996215	1	1
1819	1	0.985854	1	0.978282	0.996105
1820	0.989617	1	1	0.973677	0.997153
1821	1	0.982634	0.97513	1	1
1822	1	0.987085	0.972232	1	1
1823	0.986988	1	0.999875	0.974571	1
1824	0.981646	0.980152	1	1	1
1825	1	0.971139	1	1	0.992537
1826	0.965487	1	1	1	1
1827	1	0.967976	1	1	0.997163
1828	0.992456	1	1	1	0.96959
1829	0.985158	1	1	1	0.977138
1830	1	0.998355	0.972961	0.99472	1
1831	0.984634	1	0.991383	0.986353	1
1832	1	0.987783	0.999337	0.975115	1
1833	0.980995	0.991509	1	0.985559	1
1834	1	1	0.966403	1	0.996874
1835	1	1	0.973793	0.990287	1
1836	1	0.969342	1	0.995547	1
1837	0.986726	1	0.980635	0.996792	1
1838	0.997941	0.987034	1	1	0.978615
1839	1	0.989126	1	0.971543	1
1840	1	0.997839	1	1	0.967047
1841	0.99372	1	0.969282	1	1
1842	1	1	1	0.965656	1
1843	1	0.992969	0.995881	0.976277	1
1844	0.994996	1	0.967151	1	1
1845	0.987011	0.994288	0.989288	1	0.994075
1846	1	1	0.964383	1	1
1847	1	0.972833	1	1	0.984581
1848	1	1	0.972609	1	0.994277
1849	1	0.990731	0.972042	1	1
1850	0.983797	0.991208	1	0.982186	1
1851	1	0.972647	0.984776	1	1
1852	0.987569	1	0.971155	1	1
1853	0.972919	1	0.994693	0.997465	1
1854	0.988158	0.978288	0.998482	1	1
1855	0.969839	1	1	1	0.990474
1856	1	1	1	0.973022	0.988044
1857	1	0.997341	0.99691	1	0.969544
1858	1	0.990492	1	0.976275	1
1859	1	0.994473	0.967616	1	1
1860	0.981817	1	1	0.97625	1
1861	1	0.99528	0.987265	0.976543	1
1862	0.990917	0.983741	0.999128	1	0.99179
1863	0.97802	1	1	0.991093	0.997957
1864	1	1	0.970997	0.987374	1
1865	0.991554	0.971807	0.99841	1	1
1866	1	0.973539	1	0.984117	1
1867	1	0.988898	0.972092	1	1
1868	0.978375	1	0.997021	0.983839	1
1869	1	1	1	0.978045	0.979161
1870	1	0.96559	1	1	1
1871	1	0.980016	0.999959	0.980133	1
1872	0.980566	1	0.981621	1	1
1873	1	0.98263	0.980246	0.995201	1
1874	1	1	0.97645	0.993157	0.998235
1875	0.993295	1	1	0.981402	0.984584
1876	0.999075	1	1	0.990454	0.977928
1877	1	1	1	0.970604	0.994198
1878	1	1	1	0.96839	1
1879	1	0.993755	1	0.983806	0.983536
1880	0.987892	1	1	1	0.971314
1881	1	0.992182	1	0.978006	0.987451
1882	1	1	0.967264	1	0.995905
1883	1	1	0.965178	1	1
1884	1	0.96718	1	0.998401	1
1885	1	1	1	0.966555	0.996847
1886	0.988068	0.978861	1	1	0.991405
1887	1	1	0.973903	0.992693	0.992999
1888	1	0.984299	0.997621	0.993651	0.989752
1889	1	0.996336	1	0.98445	0.978466
1890	1	0.982865	0.996881	1	0.983754
1891	1	0.967437	0.996617	1	1
1892	0.998511	0.969787	1	0.995302	1
1893	0.976815	0.99164	1	0.995647	1
1894	1	1	0.980187	0.977288	1
1895	0.995678	1	1	1	0.968561
1896	1	1	0.967634	1	1
1897	0.968658	1	1	0.995334	1
1898	0.992773	1	0.968292	1	1
1899	0.991178	0.990773	1	1	0.978604
1900	1	0.967208	1	1	1
1901	0.999055	1	1	0.968765	1
1902	0.997821	0.990644	1	1	0.972787
1903	1	1	0.997642	0.97039	1
1904	0.999414	1	0.973859	1	0.9888
1905	1	1	1	0.978161	0.982132
1906	1	1	0.972691	0.987615	1
1907	1	0.982231	1	0.982431	0.996355
1908	0.971152	1	1	0.999667	1
1909	0.988545	1	0.971627	1	1
1910	0.986413	0.994397	1	0.978438	1
1911	1	1	1	0.969004	0.996663
1912	0.993562	1	0.990517	0.980962	1
1913	0.966786	1	1	0.99643	1
1914	1	0.979221	1	0.982449	1
1915	1	1	1	0.981961	0.978912
1916	0.973724	1	1	0.986712	1
1917	0.972192	0.998457	1	1	0.991321
1918	1	0.977734	0.983127	1	1
1919	1	0.986788	1	0.988905	0.982774
1920	0.981975	1	0.983412	1	0.992248
1921	1	1	1	0.970794	0.990878
1922	0.983448	1	0.996742	0.978947	1
1923	1	0.991248	1	0.995049	0.97773
1924	1	0.964319	1	1	1
1925	1	1	0.974543	0.982826	1
1926	1	1	0.992501	0.975546	0.997138
1927	0.966334	1	1	1	1
1928	0.982479	1	1	1	0.980199
1929	0.981218	1	1	1	0.976775
1930	1	1	1	1	0.966693
1931	1	0.99592	0.973936	1	0.991161
1932	1	0.993287	1	0.968268	1
1933	1	1	0.975598	0.997455	0.988191
1934	1	1	0.968342	0.993351	1
1935	1	0.973082	0.993468	1	1
1936	0.991405	1	0.988592	0.987404	0.997512
1937	1	1	1	0.987116	0.975887
1938	1	0.980451	0.990388	0.994241	1
1939	1	1	0.997029	0.973589	0.990196
1940	1	0.983873	1	1	0.97658
1941	1	1	0.992003	1	0.971094
1942	0.98359	0.987128	0.998982	0.996375	1
1943	0.971386	1	0.991487	1	1
1944	0.998857	1	0.98474	1	0.982067
1945	0.973303	0.998152	1	0.992419	1
1946	0.975819	1	1	0.983184	1
1947	1	1	0.996275	0.99199	0.975166
1948	0.966098	1	1	1	1
1949	0.99535	1	0.971488	1	0.995232
1950	0.983952	0.996707	1	0.984893	1
1951	0.973387	1	1	1	0.989044
1952	0.988831	1	1	1	0.972238
1953	0.973228	1	1	0.990801	1
1954	0.970297	1	1	0.998074	1
1955	0.993165	0.976822	0.988729	1	1
1956	0.978547	0.99016	0.991114	1	1
1957	0.997626	0.977884	1	1	0.988721
1958	0.982089	0.989688	1	1	0.985079
1959	1	0.97811	0.979608	1	1
1960	0.984087	0.979637	1	1	1
1961	1	0.982901	0.980943	1	0.994919
1962	1	0.985835	0.986977	1	0.983466
1963	1	1	0.968307	1	0.995667
1964	1	1	0.974242	0.98515	1
1965	1	1	1	0.97879	0.981771
1966	0.97763	0.98325	1	1	1
1967	1	1	0.989895	0.971037	1
1968	0.984814	1	0.974734	1	1
1969	0.996762	1	0.976355	0.998278	0.996719
1970	1	1	0.994531	1	0.970512
1971	1	0.975125	0.994925	0.989068	1
1972	0.991222	1	1	0.977774	0.993773
1973	0.999318	1	1	0.992832	0.973017
1974	1	0.994533	0.985902	0.978698	1
1975	0.972313	1	1	0.997407	0.992852
1976	1	0.984722	0.983483	1	0.996768
1977	0.992101	0.97215	1	1	0.997302
1978	1	0.984067	1	0.987645	0.985407
1979	1	0.999708	0.98977	0.975377	1
1980	0.988244	1	1	0.970279	1
1981	0.965577	1	1	1	1
1982	0.977792	0.980187	1	1	1
1983	0.986175	1	0.97411	1	1
1984	0.982072	1	0.982977	1	0.993492
1985	1	0.968626	1	0.999417	0.997143
1986	1	0.977779	1	1	0.980739
1987	1	0.972307	0.995659	1	0.995026
1988	0.983389	1	0.975671	1	1
1989	0.979394	0.979893	1	1	1
1990	0.982258	0.994554	0.983898	1	1
1991	0.982254	1	0.984086	1	1
1992	1	1	1	0.977418	0.981488
1993	0.989096	0.976671	1	0.993083	1
1994	0.999523	1	0.978894	0.985065	1
1995	0.965338	1	1	1	1
1996	1	1	1	0.966557	0.99908
1997	0.975402	1	1	1	0.982357
1998	0.995965	0.996647	1	0.990087	0.982916
[truncated: 14,000 more rows]

## Sheet: CSV__DRQN_30__wandb_RC_DRQN_30_
Step	seed1	seed2	seed3	seed4	seed5
0	1	1	0.989904	1	0.972797
1	1	0.993198	0.97912	1	0.99146
2	0.728534	0.755416	0.761933	0.740678	0.763438
3	0.605654	0.586309	0.610136	0.587733	0.610168
4	0.671262	0.685048	0.668784	0.658168	0.650072
5	0.731477	0.718516	0.692374	0.717897	0.711165
6	0.774535	0.734101	0.743956	0.747062	0.750347
7	0.800955	0.786687	0.769216	0.766845	0.765187
8	0.822913	0.798397	0.801798	0.79908	0.777811
9	0.84255	0.805339	0.818124	0.82355	0.801345
10	0.825998	0.833759	0.855776	0.810856	0.840277
11	0.854971	0.818297	0.842023	0.855958	0.85952
12	0.839772	0.856124	0.880062	0.841894	0.867862
13	0.87853	0.885375	0.842787	0.855626	0.871015
14	0.885325	0.854651	0.899356	0.869879	0.865788
15	0.896469	0.866248	0.905829	0.870015	0.873204
16	0.879984	0.861697	0.899238	0.903623	0.899903
17	0.893875	0.90995	0.865113	0.907595	0.897151
18	0.904758	0.893043	0.900448	0.876145	0.925606
19	0.899569	0.891101	0.9002	0.936485	0.896454
20	0.921092	0.918398	0.879478	0.922737	0.90375
21	0.937276	0.926107	0.902622	0.892318	0.906894
22	0.941036	0.908142	0.89668	0.930353	0.907122
23	0.929422	0.932142	0.930294	0.919955	0.888187
24	0.919583	0.915292	0.943411	0.898104	0.938995
25	0.886232	0.913615	0.863583	0.890253	0.890762
26	0.849812	0.852395	0.850984	0.887416	0.845108
27	0.818815	0.816345	0.851629	0.813194	0.837947
28	0.793816	0.80164	0.824448	0.780372	0.799724
29	0.782217	0.762266	0.753714	0.782159	0.790611
30	0.738743	0.741095	0.764318	0.768283	0.737561
31	0.731267	0.746843	0.721465	0.707082	0.729708
32	0.749396	0.740936	0.73558	0.710554	0.740004
33	0.705965	0.717508	0.703522	0.706483	0.73795
34	0.730994	0.70364	0.741128	0.715075	0.720275
35	0.70136	0.717191	0.706268	0.679753	0.708942
36	0.691944	0.700686	0.688316	0.669821	0.670287
37	0.71345	0.685533	0.677612	0.687089	0.697855
38	0.689602	0.686315	0.676557	0.663249	0.659276
39	0.679292	0.659758	0.658671	0.644555	0.650407
40	0.670879	0.66242	0.687886	0.655491	0.656657
41	0.671651	0.668873	0.698181	0.668327	0.665061
42	0.659399	0.672208	0.655733	0.638876	0.669239
43	0.655544	0.656492	0.624786	0.644044	0.641356
44	0.651745	0.662434	0.640648	0.638176	0.667867
45	0.649049	0.637229	0.651344	0.634237	0.619631
46	0.609157	0.629444	0.629745	0.615885	0.640768
47	0.642603	0.615146	0.646905	0.631469	0.627142
48	0.657181	0.643026	0.621473	0.640941	0.637379
49	0.640094	0.651815	0.631134	0.665632	0.64662
50	0.65811	0.645221	0.668034	0.662007	0.635859
51	0.644514	0.676669	0.668668	0.649937	0.662099
52	0.663182	0.67529	0.656225	0.653483	0.685153
53	0.681898	0.665216	0.68366	0.680301	0.652561
54	0.680732	0.685096	0.694908	0.673462	0.658659
55	0.67053	0.672583	0.681119	0.69578	0.701041
56	0.712112	0.679886	0.678025	0.692694	0.685558
57	0.688722	0.675964	0.707681	0.709338	0.692871
58	0.710528	0.716593	0.692742	0.698667	0.68147
59	0.68633	0.724157	0.710533	0.698028	0.705542
60	0.721266	0.727542	0.697966	0.695428	0.706185
61	0.695626	0.704439	0.723102	0.717072	0.731189
62	0.716963	0.742782	0.715642	0.714332	0.704031
63	0.697962	0.733235	0.72678	0.73228	0.725127
64	0.708308	0.718731	0.736907	0.727235	0.745184
65	0.728508	0.713498	0.751683	0.739114	0.723914
66	0.747536	0.74607	0.710851	0.735459	0.736554
67	0.747856	0.722426	0.734684	0.759868	0.730817
68	0.744109	0.744094	0.716303	0.723638	0.714712
69	0.715939	0.732325	0.72148	0.739336	0.752892
70	0.7603	0.730341	0.738419	0.729522	0.721974
71	0.747385	0.716662	0.756572	0.738801	0.739211
72	0.723652	0.733325	0.759937	0.75417	0.745133
73	0.750731	0.738406	0.724952	0.759451	0.759793
74	0.746545	0.76814	0.732688	0.762624	0.740004
75	0.745572	0.734516	0.768811	0.768594	0.748742
76	0.755262	0.776203	0.760614	0.756024	0.733948
77	0.764672	0.732492	0.753397	0.730083	0.753533
78	0.762786	0.755814	0.732268	0.763493	0.735639
79	0.761484	0.766485	0.763481	0.740943	0.733039
80	0.745461	0.767229	0.731265	0.744996	0.730562
81	0.756833	0.750367	0.764162	0.735493	0.728084
82	0.729681	0.754863	0.747935	0.746396	0.771124
83	0.762491	0.740542	0.737773	0.721061	0.744015
84	0.759774	0.750712	0.753279	0.732513	0.724652
85	0.739595	0.749983	0.725553	0.747463	0.715566
86	0.743538	0.713492	0.744888	0.751945	0.739319
87	0.720895	0.714115	0.751281	0.737764	0.72763
88	0.745246	0.731873	0.75084	0.72244	0.716267
89	0.719779	0.736081	0.703521	0.740062	0.726931
90	0.72239	0.735536	0.735847	0.705555	0.741976
91	0.73139	0.71695	0.716428	0.748808	0.742337
92	0.727759	0.741172	0.710739	0.730872	0.706479
93	0.719135	0.739208	0.708484	0.703106	0.709014
94	0.708364	0.705617	0.711883	0.738269	0.729616
95	0.701679	0.718944	0.741103	0.718598	0.727923
96	0.709339	0.717665	0.719194	0.69324	0.73199
97	0.714414	0.713305	0.718477	0.739637	0.700025
98	0.736111	0.711336	0.733922	0.703287	0.715344
99	0.708241	0.730838	0.706591	0.729547	0.738643
100	0.739924	0.717229	0.709104	0.707107	0.705068
101	0.709638	0.706153	0.742488	0.7197	0.714253
102	0.708393	0.72086	0.693911	0.704284	0.730244
103	0.699145	0.707051	0.737395	0.713451	0.714387
104	0.71789	0.706368	0.721402	0.738001	0.701244
105	0.711229	0.743678	0.715609	0.720726	0.706889
106	0.742811	0.728928	0.71979	0.714826	0.704756
107	0.715988	0.726203	0.704964	0.738688	0.73801
108	0.729866	0.723708	0.7309	0.746071	0.705818
109	0.742801	0.704996	0.731483	0.731749	0.737619
110	0.70858	0.729026	0.74393	0.744219	0.734959
111	0.740137	0.735639	0.718358	0.730001	0.704184
112	0.735922	0.728867	0.704384	0.743065	0.728113
113	0.742539	0.743644	0.707456	0.728288	0.730248
114	0.731396	0.72539	0.713355	0.75074	0.742913
115	0.750589	0.725474	0.715549	0.747272	0.736329
116	0.737703	0.737978	0.712958	0.750833	0.746969
117	0.727732	0.732793	0.748992	0.760733	0.72723
118	0.727443	0.745365	0.765399	0.737676	0.73245
119	0.756674	0.74052	0.721825	0.741361	0.758628
120	0.762526	0.740709	0.723552	0.747637	0.755084
121	0.748959	0.762971	0.762072	0.729992	0.735844
122	0.737154	0.762612	0.76419	0.73125	0.754794
123	0.744751	0.777998	0.742999	0.742236	0.752015
124	0.745297	0.723182	0.754048	0.744267	0.763366
125	0.769748	0.747296	0.733557	0.734969	0.754589
126	0.74418	0.764351	0.722836	0.740051	0.739521
127	0.763	0.736125	0.743891	0.753316	0.724598
128	0.746197	0.735071	0.760034	0.725442	0.725565
129	0.731716	0.722803	0.71937	0.733403	0.756829
130	0.731487	0.729475	0.721491	0.746831	0.70708
131	0.706013	0.730688	0.741091	0.71029	0.72094
132	0.713267	0.731382	0.693621	0.719993	0.723826
133	0.743814	0.710326	0.712469	0.716258	0.709725
134	0.727688	0.705896	0.696369	0.707645	0.728579
135	0.688198	0.717777	0.716889	0.71947	0.697811
136	0.70758	0.692642	0.732001	0.711958	0.706544
137	0.707614	0.691059	0.718395	0.718425	0.689686
138	0.719749	0.72519	0.698149	0.696285	0.696341
139	0.711706	0.729103	0.689222	0.707513	0.708555
140	0.696293	0.697184	0.716506	0.721798	0.689346
141	0.691923	0.699615	0.69716	0.722355	0.685451
142	0.702375	0.688096	0.680915	0.714806	0.686031
143	0.667197	0.688477	0.704171	0.693007	0.695424
144	0.691989	0.697927	0.678809	0.678693	0.711486
145	0.704128	0.684897	0.687235	0.712783	0.680346
146	0.68486	0.670757	0.687441	0.694441	0.708447
147	0.698432	0.711942	0.68363	0.684664	0.677708
148	0.682633	0.667765	0.700923	0.699372	0.682641
149	0.676552	0.69644	0.699668	0.69986	0.671189
150	0.677563	0.675384	0.693168	0.703215	0.704617
151	0.676391	0.699598	0.698642	0.680375	0.709047
152	0.710175	0.680364	0.682819	0.692498	0.708171
153	0.689586	0.711038	0.708557	0.677221	0.697468
154	0.696232	0.673412	0.692662	0.711605	0.687627
155	0.714923	0.681401	0.697132	0.696492	0.68139
156	0.68229	0.712987	0.696831	0.682334	0.706571
157	0.68445	0.692732	0.710024	0.687594	0.715766
158	0.70815	0.707606	0.676767	0.696955	0.710522
159	0.702934	0.685512	0.693429	0.722867	0.704574
160	0.709389	0.72028	0.703865	0.703305	0.68168
161	0.716278	0.681089	0.708548	0.713837	0.707855
162	0.710818	0.69283	0.725141	0.71479	0.693006
163	0.708241	0.712339	0.724454	0.686078	0.714343
164	0.711426	0.688329	0.723986	0.708533	0.721942
165	0.698936	0.726393	0.729533	0.703278	0.704734
166	0.69993	0.703131	0.711058	0.723069	0.734242
167	0.726694	0.734546	0.713068	0.701353	0.70422
168	0.730781	0.698763	0.730139	0.706656	0.721896
169	0.739844	0.717694	0.718946	0.699274	0.720733
170	0.718975	0.732015	0.712125	0.738478	0.703057
171	0.731621	0.718238	0.720983	0.701875	0.74
172	0.741092	0.728069	0.733233	0.710563	0.707733
173	0.732635	0.726751	0.739124	0.728916	0.701145
174	0.723222	0.750371	0.717534	0.731511	0.713726
175	0.74703	0.70855	0.717575	0.718536	0.724127
176	0.700406	0.739117	0.727875	0.72596	0.730237
177	0.72907	0.733638	0.723411	0.741902	0.703264
178	0.724885	0.712832	0.751092	0.719694	0.730386
179	0.70463	0.715504	0.730069	0.742728	0.725854
180	0.730178	0.71474	0.74401	0.707109	0.730336
181	0.734696	0.727818	0.710284	0.731881	0.701878
182	0.721811	0.702165	0.736168	0.717111	0.736876
183	0.721654	0.725328	0.695212	0.733628	0.718773
184	0.697838	0.710543	0.714459	0.714991	0.737437
185	0.698983	0.709125	0.705658	0.706608	0.735776
186	0.693903	0.720954	0.716316	0.703062	0.729595
187	0.724174	0.70723	0.687942	0.7058	0.719828
188	0.688317	0.719391	0.697121	0.701185	0.720302
189	0.712365	0.680552	0.700202	0.698418	0.716316
190	0.684885	0.690975	0.711964	0.713512	0.71429
191	0.693885	0.717729	0.703303	0.702829	0.679663
192	0.700298	0.685859	0.69855	0.724015	0.696432
193	0.706661	0.682112	0.707489	0.68224	0.708677
194	0.695042	0.707682	0.684847	0.688716	0.718612
195	0.711373	0.69683	0.710704	0.6777	0.705931
196	0.708276	0.695643	0.691286	0.691098	0.723797
197	0.685124	0.68968	0.690771	0.710485	0.716403
198	0.718475	0.685397	0.709463	0.698381	0.688284
199	1	0.971764	1	1	0.98599
200	0.988415	0.989651	1	1	0.981009
201	1	0.985966	0.97244	1	1
202	0.996122	1	0.992271	0.975534	1
203	1	1	1	0.98384	0.973894
204	1	0.977283	0.990339	0.997849	1
205	1	0.971919	1	0.999179	0.990799
206	1	0.985361	0.973875	1	1
207	1	0.984332	1	0.99803	0.981799
208	1	0.992714	0.991588	1	0.975952
209	0.976875	0.998279	1	0.98439	1
210	0.973439	1	1	1	0.987882
211	1	1	0.978151	1	0.980373
212	0.998818	1	0.980018	1	0.983983
213	1	0.985598	0.992994	1	0.983407
214	0.983525	1	1	0.980553	0.994945
215	1	1	1	0.985983	0.974627
216	0.970438	1	1	0.998602	0.99953
217	1	1	0.991206	0.970728	1
218	0.991417	0.985267	1	0.986911	1
219	0.984024	0.98357	1	1	0.992332
220	0.980177	0.991305	1	0.989004	1
221	1	1	0.982009	1	0.979096
222	1	0.990915	0.983981	0.989697	1
223	1	1	0.974282	0.992846	0.9961
224	1	0.980666	0.990544	1	0.986119
225	0.988976	1	0.976198	0.995434	1
226	1	1	0.973533	1	0.985184
227	0.997393	0.985404	0.992099	0.990163	1
228	1	0.984545	1	0.975063	1
229	1	0.971228	0.991896	0.999373	1
230	1	1	0.990877	0.97121	1
231	0.987462	1	0.992682	0.977763	1
232	1	1	0.96969	0.991793	1
233	1	1	1	0.966216	1
234	1	1	0.974415	0.986264	1
235	0.974393	0.99969	0.993588	1	1
236	0.981258	0.979083	1	1	1
237	1	0.997764	1	0.995066	0.971334
238	0.986111	0.99325	0.979812	1	1
239	1	0.9796	1	0.986345	0.995031
240	0.995796	1	1	0.967365	1
241	1	1	0.983677	1	0.974657
242	0.983264	0.998393	1	1	0.977946
243	1	0.993964	1	0.990943	0.974612
244	1	0.999162	1	1	0.966415
245	0.988498	0.972585	1	1	1
246	1	0.974919	0.987516	1	1
247	1	0.999938	0.967913	0.999601	1
248	1	0.993746	0.968903	1	1
249	0.979462	1	1	0.997546	0.981984
250	0.999806	1	0.965998	1	1
251	0.994181	0.986639	1	0.977402	1
252	0.991342	1	0.9757	1	0.992336
253	1	0.974596	1	1	0.987172
254	1	1	0.982191	0.997015	0.979955
255	0.996204	0.983807	1	0.980971	1
256	0.973215	1	1	1	0.992727
257	1	0.969947	1	0.988991	1
258	0.998535	0.995698	0.969791	1	1
259	0.994839	0.984273	1	0.982962	1
260	0.997578	1	0.990947	0.98162	0.995841
261	1	0.977575	1	0.99184	0.991292
262	0.980105	1	0.999334	1	0.980967
263	1	1	1	0.977665	0.983662
264	0.993146	0.997951	1	1	0.973558
265	1	0.982936	0.984814	1	0.995857
266	1	0.990363	1	0.991388	0.980596
267	0.979482	0.99084	1	1	0.987535
268	1	0.981841	0.976226	1	1
269	0.988164	0.974169	1	1	0.997957
270	0.984125	1	1	0.994357	0.980757
271	0.993569	0.969164	1	1	1
272	0.980855	0.984831	1	1	0.99753
273	1	0.972271	1	0.988124	1
274	0.981286	1	0.986878	1	0.998242
275	0.98782	1	1	0.983978	0.989691
276	0.987032	1	1	1	0.972604
277	1	0.976585	1	0.996192	0.986313
278	1	0.978037	1	1	0.9851
279	0.998129	1	1	0.980378	0.98642
280	1	0.973027	1	1	0.988945
281	1	0.968145	1	1	0.99901
282	1	1	0.999394	0.987028	0.976415
283	1	0.972611	1	1	0.988692
284	0.968993	1	0.994212	1	1
285	0.992886	0.997384	0.976674	1	1
286	0.992501	0.996914	1	0.999489	0.978415
287	1	0.993362	0.97114	1	1
288	1	1	0.996158	0.998611	0.970799
289	0.98091	1	0.984116	0.997829	1
290	1	1	1	0.98704	0.971692
291	0.984687	0.989698	0.98928	1	1
292	1	0.992025	0.972085	0.9975	1
293	1	0.978261	1	0.989864	0.989835
294	0.979756	1	0.978329	1	1
295	1	0.9974	0.990385	0.979018	1
296	0.975109	1	1	0.991312	0.995374
297	0.994911	0.987379	0.98192	1	1
298	0.976848	1	1	0.97979	1
299	0.988694	0.983543	1	1	0.991743
300	1	0.989475	1	1	0.971191
301	0.97315	1	1	0.988442	1
302	1	1	1	0.966021	1
303	1	0.984038	0.9951	1	0.980049
304	1	1	0.969342	0.990862	1
305	0.979092	1	1	1	0.984149
306	0.990103	1	1	1	0.974374
307	0.986076	0.995869	1	1	0.984056
308	0.991781	1	0.971482	1	1
309	0.977816	1	0.996106	0.991979	1
310	1	0.972963	0.986641	1	1
311	1	1	0.997909	1	0.967965
312	1	1	0.972603	1	0.988609
313	0.976058	1	0.989181	1	0.994346
314	0.996161	1	1	0.986215	0.976586
315	1	1	0.988095	1	0.97602
316	1	1	0.982775	0.988274	0.985356
317	1	1	0.9875	0.970973	1
318	1	1	0.970639	1	0.992544
319	1	1	1	0.986356	0.973507
320	1	0.976305	1	0.982285	1
321	1	0.99717	0.978976	0.982649	1
322	0.980486	1	0.98543	1	0.991048
323	1	1	1	0.983144	0.976234
324	1	0.983662	1	1	0.977085
325	1	1	0.995877	0.973053	0.998399
326	0.977937	1	1	0.99465	0.991481
327	0.979694	0.996186	1	1	0.984325
328	0.99853	1	0.988023	0.974389	1
329	1	1	0.985121	0.977503	1
330	0.978624	1	0.983842	1	1
331	0.979274	0.995295	1	1	0.984013
332	0.975095	0.992009	1	0.995642	1
333	0.988251	1	1	0.973382	1
334	0.975277	1	1	1	0.981814
335	1	0.971999	1	0.999513	0.990448
336	1	0.986397	1	1	0.97352
337	0.991923	0.995472	0.981392	0.997156	1
338	1	0.983348	1	1	0.974106
339	1	0.991906	0.978535	0.993001	1
340	1	1	0.977394	1	0.980554
341	1	0.974897	1	0.99069	0.995451
342	1	0.99823	1	0.969588	0.996036
343	1	1	1	0.979896	0.979144
344	1	0.969567	0.994305	1	1
345	1	0.987257	0.994894	0.976615	1
346	1	1	0.982515	0.978171	1
347	1	0.989537	1	0.980702	0.986817
348	0.96797	1	1	1	1
349	0.980047	1	1	0.981558	0.997431
350	0.969883	1	1	0.99851	0.99515
351	0.98743	0.99235	1	1	0.978786
352	1	0.982943	1	0.980144	1
353	0.994807	0.977637	1	1	0.987178
354	0.971614	1	0.986627	1	1
355	1	1	1	0.999818	0.969483
356	1	1	0.965521	1	1
357	1	0.984002	1	0.97502	1
358	0.991719	1	1	0.979773	0.99006
359	0.982652	1	0.986919	1	0.996019
360	0.979728	0.997249	1	0.997982	0.991738
361	0.99378	1	0.967911	1	1
362	1	0.972566	0.986011	1	1
363	1	0.978206	0.992303	0.987547	1
364	1	1	0.995121	0.971334	1
365	1	1	1	0.96683	1
366	0.977584	1	0.982812	1	1
367	0.976555	1	1	0.994776	0.996225
368	1	0.980873	1	0.988838	0.993022
369	1	0.965127	1	1	1
370	1	0.980626	0.98222	0.995193	1
371	0.974629	1	1	1	0.985213
372	0.984432	1	0.979273	1	1
373	1	1	1	0.993712	0.967755
374	0.985007	1	0.977535	1	1
375	0.966964	1	0.995608	1	1
376	1	0.973425	0.987503	1	1
377	0.986919	0.993578	1	0.993389	0.990662
378	0.996505	1	1	1	0.968191
379	1	1	1	0.986104	0.975759
380	1	0.984333	1	1	0.975778
381	1	0.99704	1	0.972598	0.991599
382	1	1	0.999215	0.971997	0.990658
383	1	0.979898	1	0.992106	0.986
384	0.990698	0.981892	0.985242	1	1
385	0.994427	1	0.973064	0.992803	1
386	1	1	1	1	0.966225
387	1	1	0.964818	1	1
388	1	1	0.984973	0.98586	0.98629
389	1	0.980469	1	1	0.976728
390	1	1	0.975356	0.997916	0.986872
391	0.993581	0.981556	1	1	0.990937
392	1	0.992654	0.989441	0.982238	1
393	1	0.982576	0.97661	1	1
394	0.987693	0.997062	0.991573	0.988505	1
395	0.98973	1	0.990224	0.996218	0.988453
396	0.974989	1	1	0.981877	1
397	0.985599	0.997109	0.980318	1	1
398	0.994181	1	1	0.968036	1
399	1	0.99768	0.976065	0.986763	1
400	0.989803	1	1	0.978626	0.994641
401	1	0.989167	0.973695	0.997701	1
402	1	0.988943	0.994717	0.975533	1
403	1	1	0.990998	1	0.970349
404	0.995202	1	1	1	0.96711
405	0.976393	0.992663	1	0.997799	1
406	1	1	1	0.975485	0.983524
407	0.888755	0.916361	0.868551	0.879418	0.89136
408	0.92408	0.912742	0.879539	0.892626	0.891013
409	0.884369	0.905566	0.935471	0.909295	0.910752
410	0.886006	0.931735	0.91827	0.917459	0.929862
411	0.919423	0.894597	0.944777	0.930897	0.925691
412	0.932927	0.928231	0.919177	0.906184	0.956339
413	0.959145	0.941283	0.921066	0.934479	0.910694
414	0.929969	0.94328	0.959514	0.945063	0.909674
415	0.962233	0.917884	0.925269	0.95287	0.947626
416	0.964379	0.953417	0.95587	0.922638	0.925918
417	0.890899	0.871469	0.887831	0.918768	0.904717
418	0.91767	0.899077	0.899173	0.912722	0.871358
419	0.93257	0.899297	0.895524	0.88526	0.911158
420	0.921535	0.914382	0.892679	0.929277	0.887582
421	0.940844	0.914754	0.915737	0.892928	0.900953
422	0.943956	0.90457	0.902071	0.905409	0.927327
423	0.923691	0.936076	0.934961	0.913935	0.891337
424	0.924802	0.890829	0.935798	0.931756	0.9322
425	0.876866	0.909767	0.904853	0.868705	0.884253
426	0.911834	0.878334	0.905633	0.898256	0.870228
427	0.873427	0.862977	0.836067	0.856921	0.880953
428	0.826495	0.812078	0.847916	0.827666	0.852511
429	0.781143	0.825943	0.806293	0.810504	0.808375
430	0.81549	0.795822	0.798467	0.836056	0.816665
431	0.828239	0.811898	0.802376	0.806759	0.841637
432	0.78973	0.797769	0.809863	0.769065	0.804161
433	0.796358	0.814789	0.784623	0.818647	0.785582
434	0.797148	0.825069	0.79491	0.82071	0.789941
435	0.794411	0.819689	0.809502	0.833438	0.797014
436	0.781561	0.777266	0.799918	0.812055	0.776568
437	0.78244	0.783346	0.818908	0.786294	0.803371
438	0.756326	0.772985	0.773659	0.772529	0.799501
439	0.760775	0.766702	0.75972	0.729491	0.7638
440	0.750015	0.753322	0.753696	0.787087	0.765404
441	0.765612	0.78319	0.75201	0.783227	0.753171
442	0.771515	0.76277	0.759123	0.771645	0.798583
443	0.796099	0.755528	0.78828	0.776115	0.772866
444	0.772331	0.800912	0.788765	0.76136	0.789674
445	0.775918	0.762918	0.748498	0.755899	0.786555
446	0.735478	0.758526	0.772048	0.741123	0.742824
447	0.71432	0.750603	0.747295	0.731956	0.729295
448	0.706767	0.725924	0.742455	0.712014	0.712841
449	0.728084	0.725312	0.741112	0.731112	0.701831
450	0.730269	0.725943	0.711213	0.734877	0.751544
451	0.732455	0.745098	0.741337	0.748547	0.711809
452	0.75214	0.738922	0.725794	0.759343	0.727505
453	0.724569	0.739745	0.743475	0.757729	0.761756
454	0.75202	0.754276	0.7336	0.77175	0.738354
455	0.754224	0.76915	0.739124	0.769872	0.73956
456	0.77058	0.768683	0.73405	0.765793	0.753998
457	0.788945	0.758817	0.758711	0.758197	0.74889
458	0.780579	0.744305	0.775521	0.77564	0.757288
459	0.777327	0.780579	0.775625	0.775771	0.743157
460	0.761861	0.795832	0.781797	0.757436	0.774041
461	0.797699	0.759658	0.789295	0.774388	0.767848
462	0.761494	0.797493	0.789986	0.767858	0.789421
463	0.79921	0.770938	0.790224	0.76504	0.797665
464	0.772215	0.767895	0.763799	0.760496	0.799231
465	0.758793	0.776023	0.767439	0.778048	0.800295
466	0.776353	0.757429	0.774968	0.790628	0.797682
467	0.779331	0.807705	0.781884	0.779689	0.764434
468	0.80378	0.776625	0.801821	0.771632	0.774713
469	0.806113	0.792816	0.798201	0.765901	0.780631
470	0.80671	0.806262	0.778912	0.794588	0.771862
471	0.802917	0.812926	0.778071	0.801104	0.777585
472	0.806642	0.819243	0.793674	0.778352	0.788575
473	0.803541	0.810912	0.778247	0.78964	0.817659
474	0.809515	0.796035	0.825876	0.798699	0.783033
475	0.766338	0.808815	0.798006	0.79082	0.797061
476	0.800414	0.770686	0.76773	0.773876	0.797551
477	0.762974	0.77971	0.806402	0.788528	0.786437
478	0.802273	0.791878	0.798215	0.782417	0.762717
479	0.804648	0.764465	0.771789	0.775433	0.772553
480	0.764456	0.761371	0.749719	0.775658	0.79026
481	0.776206	0.749288	0.761479	0.781731	0.786718
482	0.774455	0.765001	0.768863	0.799981	0.760747
483	0.760681	0.772326	0.798732	0.76531	0.785303
484	0.756741	0.776962	0.74836	0.786733	0.768413
485	0.772917	0.755446	0.795345	0.763261	0.763605
486	0.75228	0.773453	0.778151	0.740952	0.761982
487	0.748784	0.781776	0.765389	0.748396	0.775879
488	0.738026	0.778752	0.759306	0.748655	0.753038
489	0.760542	0.725795	0.73963	0.749083	0.761214
490	0.721168	0.735301	0.750425	0.757685	0.731072
491	0.751857	0.731443	0.711664	0.735266	0.725684
492	0.715753	0.70207	0.727918	0.737025	0.734254
493	0.718851	0.711143	0.730893	0.724349	0.693712
494	0.695727	0.721822	0.733006	0.727411	0.715784
495	0.701854	0.739095	0.731264	0.715003	0.721031
496	0.729906	0.706547	0.717116	0.745306	0.723574
497	0.720255	0.705659	0.7336	0.726939	0.699406
498	0.710976	0.706046	0.733886	0.698897	0.700195
499	0.6964	0.728407	0.725066	0.713889	0.700595
500	0.705888	0.729961	0.697332	0.716045	0.729205
501	0.717843	0.717661	0.718082	0.739612	0.699035
502	0.713712	0.713689	0.712972	0.746618	0.718778
503	0.699345	0.735396	0.722378	0.730242	0.731686
504	0.717573	0.743312	0.721965	0.709542	0.739684
505	0.72825	0.70527	0.708472	0.739925	0.716213
506	0.708376	0.731787	0.73922	0.706335	0.725391
507	0.746464	0.713529	0.72807	0.709586	0.726204
508	0.742501	0.734769	0.722705	0.731841	0.704548
509	0.715706	0.74942	0.730674	0.73749	0.715359
510	0.717086	0.719049	0.73278	0.752248	0.739551
511	0.726026	0.732875	0.748622	0.71547	0.749573
512	0.728633	0.752422	0.725269	0.753362	0.724524
513	0.754963	0.747775	0.744621	0.718251	0.730042
514	0.755553	0.736186	0.747816	0.749344	0.717997
515	0.720942	0.758149	0.755249	0.744761	0.738848
516	0.740798	0.737196	0.736928	0.74172	0.772172
517	0.753257	0.763279	0.723883	0.744663	0.754414
518	0.755089	0.750226	0.724337	0.758123	0.762226
519	0.77827	0.741613	0.750058	0.742894	0.747495
520	0.760732	0.770943	0.762497	0.739487	0.736833
521	0.754655	0.749324	0.753031	0.741818	0.78166
522	0.747267	0.752066	0.781293	0.744683	0.765013
523	0.777211	0.737312	0.7613	0.769257	0.754919
524	0.744882	0.761087	0.78266	0.750365	0.770531
525	0.747676	0.778938	0.75588	0.738348	0.758685
526	0.726137	0.747566	0.761858	0.750904	0.763536
527	0.767344	0.727564	0.737072	0.741103	0.747847
528	0.755161	0.734517	0.716016	0.747003	0.739611
529	0.760718	0.741555	0.741621	0.739461	0.718935
530	0.741022	0.735972	0.709383	0.746291	0.741574
531	0.715556	0.736502	0.757204	0.737693	0.737256
532	0.715604	0.743474	0.754728	0.745416	0.734808
533	0.753709	0.731691	0.749822	0.749422	0.719061
534	0.728471	0.755351	0.729008	0.745098	0.718543
535	0.718996	0.736252	0.742352	0.710079	0.741956
536	0.723912	0.726091	0.755297	0.736149	0.717972
537	0.73675	0.755694	0.733501	0.715486	0.727633
538	0.743728	0.706455	0.725487	0.73953	0.727658
539	0.700653	0.732285	0.729288	0.718062	0.736733
540	0.723957	0.711482	0.71817	0.699655	0.738285
541	0.72301	0.72835	0.728241	0.694804	0.726995
542	0.704783	0.706684	0.739513	0.716828	0.708581
543	0.727817	0.719453	0.731542	0.695482	0.711913
544	0.701661	0.718854	0.711459	0.740155	0.723761
545	0.732209	0.713726	0.731322	0.729117	0.699068
546	0.733151	0.728893	0.699404	0.70773	0.711904
547	0.71349	0.730442	0.732383	0.717329	0.69696
548	0.73876	0.70597	0.717523	0.730535	0.707212
549	0.722013	0.711693	0.738836	0.703913	0.732816
550	0.72877	0.729179	0.715008	0.741504	0.70396
551	0.70579	0.746	0.729909	0.722557	0.723196
552	0.722408	0.726835	0.745727	0.706636	0.734757
553	0.746888	0.716637	0.712233	0.730735	0.738667
554	0.712233	0.732973	0.719648	0.742845	0.746148
555	0.734437	0.734063	0.754926	0.717128	0.721867
556	0.741206	0.750971	0.71943	0.741308	0.71797
557	0.75939	0.736	0.737077	0.723118	0.72366
558	0.726725	0.746111	0.757621	0.720974	0.736068
559	0.719265	0.754087	0.729248	0.741592	0.751461
560	0.728124	0.742155	0.76563	0.735243	0.732553
561	0.749507	0.744885	0.735305	0.76061	0.72135
562	0.729148	0.758729	0.72965	0.742501	0.759484
563	0.72635	0.745978	0.744431	0.742399	0.768115
564	0.752419	0.751318	0.750132	0.721153	0.759918
565	0.7722	0.735947	0.753823	0.742867	0.737679
566	0.771157	0.731403	0.745809	0.757436	0.744195
567	0.74611	0.758589	0.759749	0.739828	0.723534
568	0.745512	0.723136	0.748691	0.755008	0.762947
569	0.727711	0.769596	0.750812	0.744944	0.749627
570	0.727195	0.757304	0.763599	0.742588	0.759314
571	0.755249	0.754891	0.725707	0.756012	0.765367
572	0.735852	0.761756	0.754842	0.772011	0.739906
573	0.769008	0.769217	0.750032	0.733524	0.749648
574	0.773457	0.755906	0.735945	0.742666	0.742027
575	0.743441	0.776579	0.737457	0.751598	0.747987
576	0.77821	0.74079	0.743243	0.753925	0.747876
577	0.737942	0.760266	0.72785	0.755226	0.761733
578	0.75764	0.753433	0.733535	0.753794	0.72382
579	0.75909	0.735685	0.749299	0.759611	0.725596
580	0.768778	0.73307	0.755164	0.744627	0.734625
581	0.73757	0.733224	0.767989	0.731663	0.745402
582	0.733442	0.722597	0.748294	0.759787	0.731532
583	0.755532	0.728804	0.731501	0.729002	0.757864
584	0.747782	0.75925	0.747027	0.73561	0.720007
585	0.753992	0.713766	0.742672	0.740287	0.739123
586	0.744215	0.718369	0.744811	0.717568	0.74525
587	0.73216	0.736881	0.749761	0.719023	0.712967
588	0.731047	0.712556	0.741367	0.709382	0.737226
589	0.727738	0.711074	0.742791	0.706344	0.724618
590	0.710889	0.732592	0.729898	0.722478	0.697893
591	0.718224	0.708876	0.715389	0.713305	0.745242
592	0.715182	0.721783	0.727363	0.702484	0.741435
593	0.724095	0.696647	0.729423	0.729658	0.709921
594	0.738309	0.698686	0.717318	0.717455	0.725171
595	0.736495	0.715517	0.703485	0.735076	0.713489
596	0.723124	0.711688	0.714397	0.737652	0.698998
597	0.711417	0.722195	0.711664	0.730276	0.692287
598	0.688507	0.711269	0.726956	0.706626	0.716643
599	1	1	0.98445	0.995279	0.979141
600	1	0.97821	0.987537	1	0.995615
601	1	1	0.999044	0.98934	0.973457
602	0.991114	0.976106	1	1	0.995335
603	1	1	0.967316	1	0.995045
604	1	0.994394	1	0.969233	1
605	0.985401	0.988652	1	0.995865	0.995184
606	0.966092	1	1	1	0.99968
607	0.981223	0.978182	1	1	1
608	0.994758	1	1	1	0.969231
609	0.998735	0.969996	1	0.995479	1
610	0.980008	0.996902	1	0.988665	1
611	1	1	0.965066	1	1
612	1	0.965402	1	1	1
613	1	1	0.984462	0.972951	1
614	1	0.991984	0.988993	0.986785	0.997141
615	0.99156	1	0.994033	0.974592	1
616	1	1	1	0.990276	0.974106
617	1	1	0.998664	0.986204	0.978802
618	0.995472	1	1	0.974924	0.989358
619	0.991553	1	1	0.971321	1
620	0.976376	1	1	0.980808	1
621	0.976124	0.995749	0.99269	1	1
622	0.978923	1	0.989396	1	0.990671
623	0.994244	0.9796	0.984376	1	1
624	1	0.97901	1	1	0.982474
625	0.982862	0.993511	1	0.983691	1
626	1	0.976753	0.997479	0.985044	1
627	0.989542	0.984202	0.989339	1	1
628	0.99868	1	1	0.965936	1
629	0.983224	0.990321	1	0.989236	1
630	0.986122	1	1	0.987725	0.989073
631	1	0.978172	1	0.990792	0.989411
632	1	0.991612	1	1	0.97027
633	1	1	0.970423	0.989527	1
634	1	0.980788	1	1	0.980217
635	0.992493	1	1	1	0.968063
636	1	0.999229	1	0.97744	0.986177
637	1	1	0.973364	1	0.986207
638	0.98598	1	0.982592	0.988847	1
639	0.964674	1	1	1	1
640	1	1	0.993172	0.972037	0.995935
641	1	0.988256	1	0.995675	0.978205
642	1	0.995712	0.999201	1	0.971334
643	1	0.982538	1	0.980528	0.994797
644	1	1	0.997017	0.97269	0.998165
645	1	0.974678	1	1	0.985698
646	1	0.982825	0.987047	1	0.986538
647	1	0.998809	0.980172	0.988617	0.999603
648	1	0.98358	1	0.976527	1
649	0.975203	0.982084	1	1	1
650	1	1	0.983234	0.975053	1
651	1	1	0.984087	0.978312	1
652	0.992574	0.97661	0.999072	1	1
653	1	1	0.988919	0.999168	0.973828
654	0.980898	0.988707	1	0.995845	1
655	0.988849	1	1	1	0.97318
656	0.982323	1	1	1	0.975271
657	0.967465	1	1	0.998151	1
658	0.999161	1	0.965698	1	1
659	1	0.972748	0.98878	1	1
660	1	1	1	0.969624	0.989844
661	1	1	0.982283	0.989294	0.988993
662	0.979836	0.983582	1	0.994444	1
663	1	0.979209	0.994316	0.984966	1
664	1	0.96573	0.999434	1	1
665	0.979146	0.997157	1	1	0.982486
666	0.992231	0.980324	1	0.985165	1
667	1	1	1	0.990669	0.969061
668	0.976033	1	1	0.984309	1
669	0.986247	1	0.981199	1	0.994657
670	1	1	0.974172	0.984133	1
671	1	1	0.992137	0.979732	0.989228
672	0.980978	1	0.986832	0.99409	1
673	0.980826	0.980703	1	1	0.999462
674	0.967003	1	1	1	1
675	1	0.996773	1	0.991653	0.973179
676	1	0.972013	1	0.988904	1
677	1	1	0.994403	1	0.970745
678	1	1	1	0.966475	1
679	0.998617	1	0.967403	1	1
680	0.995621	1	0.971305	1	0.997603
681	0.983441	1	1	1	0.977694
682	0.99308	0.978388	1	1	0.988932
683	1	0.996961	0.967877	1	1
684	1	1	1	1	0.965418
685	1	0.978035	1	0.98555	0.996869
686	1	1	0.994799	0.985043	0.978548
687	0.999158	0.99441	1	0.989889	0.982493
688	0.981493	1	0.979256	1	1
689	0.967824	0.999235	1	1	1
690	0.990966	0.994935	0.998538	1	0.981612
691	1	1	0.980472	1	0.980372
692	1	0.980971	0.97751	1	1
693	1	1	1	0.992113	0.971717
694	0.98774	1	0.994178	1	0.978503
695	0.982645	0.983113	1	1	1
696	1	1	1	1	0.965435
697	1	1	0.971482	1	0.993531
698	0.99734	1	0.971376	0.995082	1
699	0.96632	1	0.999591	1	1
700	1	1	0.966718	1	1
701	0.980926	0.988349	0.992876	1	1
702	1	1	1	1	0.965622
703	0.987203	1	0.997948	1	0.978494
704	1	0.964918	1	1	1
705	0.984282	1	1	0.974343	1
706	0.995603	1	0.966761	1	1
707	1	0.994048	0.975426	1	0.991987
708	1	0.971206	1	0.986951	1
709	1	1	1	1	0.964989
710	1	0.985849	1	0.975938	1
711	1	1	0.967574	1	1
712	0.97103	0.98772	1	1	1
713	0.9818	1	0.984964	1	0.991709
714	0.995697	1	1	0.99167	0.973899
715	0.970083	1	1	1	0.990248
716	1	1	1	0.981246	0.976281
717	1	1	0.967376	1	0.995486
718	0.992261	1	1	0.979825	0.992365
719	0.992836	0.978586	1	0.987364	1
720	1	0.985299	1	0.977874	1
721	0.993325	1	0.986176	0.990003	0.995255
722	1	0.977951	1	0.98603	1
723	1	0.981806	0.977175	1	1
724	0.966863	1	1	1	1
725	1	1	0.964573	1	1
726	1	0.980272	0.976121	1	1
727	0.989539	1	1	0.976269	0.999687
728	0.994016	0.998297	1	0.973405	1
729	0.988259	0.972101	1	1	1
730	1	0.976063	1	0.982661	1
731	0.994558	1	1	0.999643	0.970386
732	0.97225	1	0.996222	1	1
733	0.9874	1	0.997493	0.97602	1
734	0.988854	1	0.995097	0.975771	1
735	0.964736	1	1	1	1
736	0.998966	1	0.998632	0.975828	0.995125
737	0.976334	1	1	0.984024	1
738	1	1	0.992885	1	0.969833
739	0.994271	1	0.985191	0.980654	1
740	1	1	0.991311	0.996196	0.976666
741	1	0.978625	1	1	0.978006
742	1	1	0.996452	0.982041	0.98063
743	1	1	1	0.988141	0.97294
744	1	0.999519	0.974129	0.987215	1
745	0.972419	0.987043	1	1	1
746	0.985347	1	1	0.997924	0.980731
747	0.996743	1	0.976573	0.986054	1
748	1	0.995975	1	1	0.967363
749	0.982103	0.993313	0.992396	0.99794	1
750	0.974882	0.984362	1	1	1
751	0.965849	1	1	1	1
752	1	1	0.995932	0.99786	0.972421
753	0.983867	1	0.997576	0.97903	1
754	1	1	0.983034	0.98778	0.98611
755	1	1	0.966958	0.995412	1
756	0.980918	0.985709	0.997551	1	1
757	0.999443	0.983185	1	1	0.982293
758	1	0.979624	0.994202	0.989039	1
759	1	1	0.988829	0.978445	0.995153
760	0.973068	0.996318	1	1	0.995816
761	0.971408	1	1	1	0.994667
762	1	0.990988	1	0.977583	0.999548
763	1	1	1	0.978572	0.977764
764	1	1	0.978237	1	0.9871
765	1	1	1	0.971257	0.996225
766	0.996574	0.981008	1	0.987347	1
767	1	1	0.96637	1	1
768	0.980468	1	1	0.978717	1
769	1	0.988575	0.993135	1	0.976895
770	0.99981	1	1	0.971131	0.991864
771	0.998671	0.995349	0.995965	1	0.977528
772	1	1	0.989785	0.992073	0.976386
773	0.973685	0.994396	1	1	0.99901
774	0.972027	1	1	0.98697	1
775	0.980774	0.979474	1	1	0.999791
776	0.990383	1	1	0.976906	0.991926
777	1	1	1	1	0.965967
778	0.978044	1	1	1	0.97947
779	0.985093	0.977059	1	1	1
780	1	1	0.994864	0.999963	0.96943
781	0.979823	1	1	0.987608	0.992449
782	0.979548	1	0.981603	1	1
783	0.989028	0.999074	0.97488	1	1
784	1	1	0.997406	0.973109	0.994905
785	1	0.996084	0.992243	0.972605	1
786	0.981836	1	0.999391	0.980781	1
787	1	0.986219	0.97213	1	1
788	0.974167	1	0.98268	1	1
789	0.986384	1	0.985488	1	0.98434
790	1	0.97526	1	1	0.984946
791	1	1	0.968811	1	0.995341
792	1	1	0.964429	1	1
793	1	0.971267	1	0.988946	1
794	0.987464	1	1	0.976298	1
795	1	0.98454	1	0.975298	1
796	1	1	1	0.972406	0.987615
797	0.981504	0.995878	1	0.980826	1
798	1	0.976386	0.982689	1	1
799	0.994423	1	0.994445	1	0.973379
800	1	0.989612	0.993374	0.978754	1
801	1	0.989655	0.992264	1	0.977747
802	0.749078	0.746415	0.760649	0.727512	0.766346
803	0.584603	0.61793	0.600729	0.59596	0.600777
804	0.646584	0.661867	0.668565	0.681075	0.675242
805	0.713254	0.738651	0.701371	0.708567	0.709585
806	0.773475	0.751543	0.739553	0.750816	0.734613
807	0.764492	0.767877	0.767012	0.795485	0.794024
808	0.79678	0.817235	0.796925	0.812521	0.77654
809	0.809755	0.818138	0.837945	0.829053	0.796017
810	0.842671	0.804031	0.835969	0.839977	0.844019
811	0.857584	0.846914	0.847227	0.86103	0.818014
812	0.842316	0.838079	0.879444	0.859212	0.866662
813	0.865866	0.878989	0.850664	0.888695	0.849119
814	0.89183	0.851443	0.86896	0.869789	0.892978
815	0.891299	0.862096	0.904183	0.866525	0.887662
816	0.883546	0.916053	0.886422	0.891549	0.866875
817	0.89246	0.906953	0.865772	0.896952	0.911548
818	0.92072	0.899241	0.886209	0.915038	0.878793
819	0.911046	0.919737	0.87485	0.916633	0.901543
820	0.896131	0.89776	0.93868	0.914699	0.898185
821	0.905774	0.884155	0.926571	0.926281	0.922437
822	0.910066	0.948817	0.9092	0.902728	0.912522
823	0.940585	0.895435	0.913405	0.935956	0.914619
824	0.92458	0.904456	0.935046	0.904941	0.946361
825	0.870837	0.899601	0.868161	0.903042	0.902803
826	0.86094	0.849114	0.861236	0.833976	0.880449
827	0.847034	0.820554	0.82475	0.805271	0.840321
828	0.813319	0.845784	0.838016	0.818503	0.851045
829	0.846702	0.822029	0.839874	0.823059	0.861884
830	0.823753	0.862754	0.831595	0.841843	0.858805
831	0.806777	0.845617	0.820554	0.811564	0.806397
832	0.800093	0.796071	0.80973	0.797325	0.76737
833	0.756936	0.796829	0.762872	0.773491	0.767015
834	0.742181	0.739392	0.751108	0.775617	0.741702
835	0.781514	0.757753	0.74278	0.755209	0.746528
836	0.726621	0.738307	0.760886	0.734992	0.723405
837	0.713136	0.736425	0.724073	0.697404	0.718706
838	0.689125	0.690004	0.690498	0.717856	0.712517
839	0.707133	0.719649	0.702776	0.68621	0.720817
840	0.682649	0.67971	0.687132	0.714364	0.688526
841	0.71469	0.694121	0.682628	0.709625	0.687309
842	0.692713	0.662467	0.681728	0.675745	0.696439
843	0.682247	0.665002	0.652307	0.655502	0.678275
844	0.683421	0.689167	0.677113	0.661032	0.658833
845	0.648626	0.666603	0.675265	0.64341	0.663968
846	0.675679	0.657595	0.67548	0.6476	0.67698
847	0.657873	0.663947	0.673274	0.692098	0.680155
848	0.639019	0.671794	0.670492	0.657516	0.66118
849	0.68385	0.649004	0.665648	0.674547	0.660284
850	0.66013	0.674638	0.670987	0.664655	0.694974
851	0.69601	0.660449	0.678214	0.68778	0.673773
852	0.691909	0.682534	0.666296	0.703372	0.681814
853	0.68708	0.668471	0.658705	0.662532	0.686848
854	0.684741	0.65914	0.696218	0.676574	0.676184
855	0.682296	0.708177	0.678224	0.677921	0.674434
856	0.673932	0.697279	0.700756	0.67535	0.700959
857	0.692122	0.680722	0.717338	0.696985	0.687409
858	0.695738	0.716723	0.7126	0.690057	0.684882
859	0.714319	0.700427	0.715267	0.712503	0.682074
860	0.687406	0.713349	0.706211	0.716191	0.725229
861	0.710165	0.699466	0.706112	0.71932	0.736367
862	0.705736	0.718477	0.710493	0.716164	0.74288
863	0.707326	0.73269	0.720867	0.712145	0.742356
864	0.714195	0.742596	0.713839	0.742802	0.722932
865	0.743882	0.721989	0.714128	0.748757	0.727961
866	0.728773	0.7587	0.727908	0.721191	0.7399
867	0.730593	0.751289	0.756041	0.720015	0.737714
868	0.74099	0.720219	0.741658	0.759902	0.751516
869	0.737643	0.754417	0.763954	0.725787	0.750594
870	0.747094	0.739165	0.759545	0.733737	0.770459
871	0.746482	0.732794	0.772944	0.76069	0.754213
872	0.771857	0.74526	0.773901	0.751226	0.741539
873	0.763403	0.742365	0.746527	0.77811	0.769595
874	0.738766	0.769009	0.761137	0.733142	0.747947
875	0.739998	0.746906	0.744471	0.715486	0.754438
876	0.726197	0.748087	0.756237	0.729537	0.757891
877	0.730672	0.716576	0.757238	0.735025	0.731375
878	0.738211	0.73923	0.722246	0.721363	0.703949
879	0.7218	0.71697	0.711369	0.695528	0.73458
880	0.718789	0.707335	0.686627	0.721879	0.701956
881	0.678511	0.703822	0.695023	0.699668	0.71695
882	0.711407	0.675922	0.680213	0.692321	0.692518
883	0.70249	0.711011	0.676203	0.696248	0.684636
884	0.670538	0.7047	0.678286	0.681509	0.6952
885	0.674328	0.710743	0.694517	0.683532	0.685156
886	0.695098	0.669979	0.664879	0.686384	0.69275
887	0.674879	0.663777	0.696917	0.664862	0.670351
888	0.676875	0.663811	0.688302	0.694423	0.665477
889	0.647209	0.671162	0.681209	0.675665	0.676404
890	0.654602	0.687509	0.667472	0.674818	0.685164
891	0.678132	0.683296	0.655854	0.653731	0.66232
892	0.675093	0.64268	0.659683	0.651016	0.6694
893	0.6395	0.643104	0.648228	0.662122	0.670204
894	0.634043	0.641118	0.665282	0.636503	0.652222
895	0.645477	0.625274	0.629815	0.637927	0.657383
896	0.647841	0.657542	0.622984	0.646549	0.63937
897	0.65941	0.658468	0.647039	0.637638	0.629768
898	0.642971	0.622591	0.642754	0.65741	0.634275
899	0.632953	0.664942	0.633986	0.643529	0.642412
900	0.652622	0.651212	0.660171	0.645372	0.625918
901	0.652482	0.629793	0.665713	0.650358	0.654082
902	0.675302	0.646987	0.642015	0.648412	0.656515
903	0.665429	0.635129	0.654841	0.666556	0.663759
904	0.648676	0.65876	0.647053	0.677288	0.67011
905	0.685555	0.655686	0.651326	0.660699	0.664491
906	0.653019	0.682891	0.653511	0.675994	0.667918
907	0.690154	0.66677	0.6733	0.653851	0.664548
908	0.671264	0.684296	0.667869	0.686698	0.653509
909	0.674964	0.662151	0.675558	0.667953	0.697752
910	0.669464	0.6599	0.6822	0.690229	0.691064
911	0.692692	0.667457	0.697719	0.669021	0.68019
912	0.691567	0.679859	0.683361	0.701476	0.66479
913	0.694817	0.679317	0.707453	0.676266	0.67693
914	0.695087	0.690442	0.704098	0.691751	0.666898
915	0.674589	0.690974	0.706487	0.683831	0.705657
916	0.688062	0.679848	0.707853	0.711468	0.687346
917	0.684425	0.709153	0.692155	0.715337	0.686325
918	0.711621	0.688001	0.682118	0.706089	0.712171
919	0.707592	0.695533	0.691986	0.692379	0.724908
920	0.727821	0.709191	0.695053	0.694663	0.697862
921	0.725065	0.712975	0.712213	0.696975	0.689358
922	0.718206	0.707957	0.710156	0.724787	0.687281
923	0.707556	0.705834	0.717963	0.695521	0.733125
924	0.687913	0.710435	0.696509	0.723557	0.713332
925	0.69329	0.703841	0.720374	0.70375	0.682681
926	0.704997	0.713311	0.680874	0.69415	0.683231
927	0.687478	0.69987	0.666806	0.698192	0.697266
928	0.663998	0.683603	0.693365	0.700119	0.681993
929	0.65961	0.686104	0.689356	0.670987	0.69089
930	0.664767	0.673346	0.659542	0.679484	0.694072
931	0.656754	0.670984	0.655765	0.68792	0.674441
932	0.657954	0.661283	0.68757	0.65484	0.659248
933	0.666482	0.640686	0.650527	0.666112	0.672489
934	0.658636	0.665535	0.665972	0.677329	0.641351
935	0.655122	0.667515	0.644156	0.644728	0.673151
936	0.678548	0.65657	0.65548	0.663978	0.642525
937	0.674096	0.646146	0.654495	0.657544	0.677071
938	0.651782	0.657306	0.661884	0.686536	0.66392
939	0.670982	0.667614	0.64731	0.668732	0.643234
940	0.667136	0.638261	0.667513	0.645032	0.656705
941	0.643448	0.649523	0.638076	0.648567	0.672135
942	0.637787	0.643943	0.661052	0.650816	0.670291
943	0.653098	0.643969	0.641823	0.671967	0.665006
944	0.637458	0.653906	0.664709	0.659187	0.672411
945	0.638511	0.654167	0.64126	0.663289	0.66808
946	0.651508	0.640733	0.656979	0.676352	0.651455
947	0.635218	0.656383	0.658346	0.639479	0.665607
948	0.66698	0.633586	0.660185	0.658414	0.647502
949	0.669209	0.651065	0.663122	0.635331	0.659419
950	0.648423	0.662572	0.66775	0.640019	0.670711
951	0.644363	0.665316	0.678561	0.661268	0.651146
952	0.643841	0.680725	0.66107	0.659933	0.666119
953	0.672219	0.647085	0.65549	0.667337	0.680451
954	0.671685	0.659541	0.668368	0.684648	0.649091
955	0.686708	0.678672	0.654484	0.661261	0.662824
956	0.675356	0.657526	0.689895	0.673213	0.65844
957	0.664182	0.675942	0.679177	0.655421	0.690059
958	0.658097	0.664002	0.690628	0.679964	0.682309
959	0.686434	0.658483	0.674165	0.693525	0.672485
960	0.668319	0.698925	0.680159	0.683097	0.664561
961	0.70157	0.686618	0.666795	0.677473	0.672451
962	0.67564	0.692422	0.681022	0.700085	0.665465
963	0.699852	0.67622	0.699466	0.671448	0.677257
964	0.70252	0.700047	0.672431	0.676622	0.682115
965	0.68166	0.672294	0.708728	0.686073	0.69436
966	0.712858	0.692118	0.680751	0.677743	0.688911
967	0.710434	0.684709	0.691048	0.700635	0.674712
968	0.679137	0.679836	0.705656	0.708092	0.697867
969	0.676149	0.696962	0.689729	0.704118	0.712574
970	0.687291	0.70537	0.718351	0.692029	0.685331
971	0.719758	0.693973	0.68728	0.707751	0.688348
972	0.706978	0.696857	0.716173	0.706497	0.679243
973	0.697344	0.704321	0.71748	0.681948	0.713193
974	0.70634	0.711801	0.693509	0.67691	0.705759
975	0.718408	0.707324	0.680289	0.699012	0.697792
976	0.714007	0.692262	0.697416	0.703139	0.676321
977	0.678082	0.695678	0.7118	0.694734	0.711326
978	0.694445	0.706164	0.688042	0.721608	0.689741
979	0.712353	0.701784	0.701935	0.687939	0.676652
980	0.712846	0.696393	0.675093	0.690112	0.687094
981	0.703243	0.688177	0.668792	0.699512	0.682899
982	0.694241	0.684988	0.694087	0.689339	0.661257
983	0.684288	0.68034	0.69777	0.659898	0.683111
984	0.68649	0.683417	0.68685	0.675821	0.654518
985	0.697887	0.665311	0.668549	0.676203	0.687771
986	0.69161	0.687393	0.660155	0.672042	0.66646
987	0.682641	0.683018	0.649946	0.672938	0.671245
988	0.651297	0.685444	0.672406	0.676975	0.682299
989	0.688983	0.671263	0.671954	0.667155	0.651431
990	0.659309	0.663427	0.662328	0.658071	0.690199
991	0.667081	0.656904	0.658507	0.690366	0.669111
992	0.684421	0.657336	0.684337	0.658799	0.665622
993	0.672259	0.66885	0.688978	0.67689	0.651997
994	0.654495	0.683695	0.681202	0.658017	0.664427
995	0.682956	0.655301	0.66163	0.674049	0.650937
996	0.66637	0.678235	0.656587	0.642427	0.664461
997	0.664923	0.651993	0.650663	0.683526	0.665478
998	0.664752	0.659626	0.67892	0.653088	0.643614
999	0.986034	0.973626	1	1	1
1000	0.990486	1	1	1	0.971307
1001	0.99902	0.987623	1	0.980135	1
1002	0.97919	0.998219	0.985158	1	1
1003	0.974159	1	1	1	0.982881
1004	0.986783	1	0.975981	1	1
1005	0.981426	0.997594	1	1	0.98351
1006	1	0.987954	0.976438	1	1
1007	0.99544	1	1	0.983092	0.979744
1008	1	1	1	0.969867	0.9911
1009	1	1	0.970428	0.988583	1
1010	0.984492	1	0.985227	1	0.990675
1011	1	1	1	1	0.96817
1012	0.966941	1	1	0.996685	1
1013	1	0.979488	0.996507	0.983082	1
1014	1	0.974178	1	1	0.98563
1015	1	0.994979	1	0.970171	1
1016	0.998579	1	0.996477	1	0.969785
1017	0.972417	0.996705	1	1	0.993394
1018	1	0.984318	0.974093	1	1
1019	1	0.96816	0.9973	1	1
1020	0.988646	0.98962	0.994173	0.991991	1
1021	1	1	0.999015	1	0.967085
1022	1	1	1	0.971343	0.989591
1023	0.996098	0.984254	1	1	0.984003
1024	0.987055	0.973075	1	1	1
1025	1	0.970034	1	1	0.991765
1026	0.972886	1	1	0.987955	1
1027	0.992912	1	0.997766	0.990832	0.98385
1028	1	0.999666	1	1	0.965539
1029	0.987201	1	0.987579	0.989072	1
1030	0.968367	0.992159	1	1	1
1031	1	0.97327	1	0.984303	1
1032	0.990864	0.971691	1	1	1
1033	0.978092	1	1	0.993731	0.990341
1034	0.992095	0.976146	1	1	0.999512
1035	1	1	0.988183	0.97585	0.99985
1036	1	0.969039	0.997878	0.999152	1
1037	1	0.99857	0.985895	0.98206	1
1038	1	0.976425	1	0.993869	0.99747
1039	0.990142	1	1	0.977669	0.9949
1040	0.981696	1	0.977655	1	1
1041	1	0.972887	0.985351	1	1
1042	1	1	1	0.96683	1
1043	1	0.995661	0.981139	0.981904	1
1044	1	0.983122	1	0.978643	0.997039
1045	1	0.978922	0.998849	1	0.987688
1046	1	0.967863	1	1	0.994044
1047	1	0.990376	1	0.982274	0.984818
1048	0.987984	0.981531	0.987094	1	1
1049	0.970699	1	1	1	0.991586
1050	0.991581	1	0.99589	1	0.978511
1051	1	0.994247	0.972395	0.994802	1
1052	0.989281	0.980573	1	0.990989	1
1053	1	0.974696	1	0.985318	1
1054	0.991845	1	0.972818	1	1
1055	1	0.983532	0.985042	1	0.987773
1056	1	0.996105	1	0.969658	1
1057	1	0.995675	1	0.9915	0.97588
1058	0.99636	1	0.98132	1	0.981096
1059	1	1	0.984333	0.973506	1
1060	1	1	1	0.978419	0.982528
1061	0.978996	1	1	1	0.981895
1062	1	0.984661	0.992726	1	0.979984
1063	0.986954	0.985853	1	0.997331	0.995224
1064	0.989524	0.996267	1	0.980662	1
1065	0.980628	0.997517	0.996057	0.992039	1
1066	1	0.98063	0.993906	0.983051	1
1067	0.990372	1	1	0.986503	0.980081
1068	0.96501	1	1	1	1
1069	0.990606	0.99679	1	1	0.976712
1070	1	1	0.971384	1	0.988601
1071	0.995483	0.992977	1	0.978274	1
1072	1	1	1	0.972665	0.987356
1073	1	1	1	1	0.96646
1074	1	0.973619	0.997519	1	0.992943
1075	0.97382	1	1	0.9847	1
1076	1	0.970705	1	1	0.990036
1077	1	1	0.986324	1	0.973029
1078	0.983755	1	0.974426	1	1
1079	1	0.974617	1	1	0.988369
1080	0.988512	0.998894	1	0.984676	0.993438
1081	1	0.996879	0.989842	1	0.973758
1082	1	0.975889	0.987447	1	0.995755
1083	0.997325	0.991518	1	1	0.975764
1084	0.978405	1	0.981646	1	1
1085	0.983366	0.974565	1	1	1
1086	0.991193	1	0.970596	1	1
1087	1	1	0.989685	1	0.970688
1088	0.967857	0.995314	1	1	1
1089	1	0.988429	1	1	0.970148
1090	1	1	0.974383	0.987423	0.998629
1091	1	1	1	0.987001	0.973331
1092	1	1	1	0.971384	0.989909
1093	1	1	0.990399	0.978651	0.99699
1094	1	1	0.993843	1	0.974526
1095	0.990022	0.991052	0.99391	1	0.989374
1096	1	1	1	0.979408	0.985369
1097	1	0.975617	1	0.992267	0.99709
1098	0.978842	1	1	1	0.979584
1099	1	0.975778	0.983435	1	1
1100	0.98856	0.992787	0.997176	1	0.986464
1101	0.988477	1	0.972067	1	1
1102	0.969096	1	1	1	0.996411
1103	0.997281	0.972585	1	0.992012	1
1104	1	0.98314	0.977203	1	1
1105	1	0.973969	0.984839	1	1
1106	0.9847	1	0.99883	1	0.977632
1107	1	0.982509	1	1	0.980641
1108	1	0.965817	1	1	1
1109	0.989597	0.985155	1	1	0.990139
1110	1	0.992458	0.982892	1	0.982662
1111	0.973953	1	1	0.987371	1
1112	0.999899	0.989989	0.998632	1	0.978982
1113	1	0.990787	1	0.992974	0.97621
1114	1	0.978711	0.997913	0.997072	0.993304
1115	0.982342	0.99348	1	0.984573	1
1116	0.979047	0.977459	1	1	1
1117	1	0.977609	0.996761	1	0.98458
1118	1	1	0.979394	0.986944	0.990773
1119	0.974354	0.987373	1	1	0.999356
1120	0.973714	1	1	1	0.987132
1121	0.981885	0.995444	1	0.982055	1
1122	1	0.99446	0.993218	0.973632	1
1123	0.981713	1	0.978696	0.999853	1
1124	1	0.985361	1	0.976223	1
1125	1	1	1	1	0.965062
1126	1	0.982857	0.997684	1	0.97854
1127	1	1	1	0.994033	0.968895
1128	0.972438	0.992614	1	0.996249	1
1129	0.98988	0.975561	1	1	0.999383
1130	0.970222	0.991833	1	1	1
1131	0.989368	0.975024	0.996536	1	1
1132	0.986514	1	0.986015	0.991163	1
1133	1	1	0.978681	1	0.979753
1134	1	0.9976	0.975595	1	0.986536
1135	0.979714	1	0.98526	1	1
1136	1	0.973737	0.984851	1	1
1137	1	0.981263	1	0.982953	1
1138	0.990038	0.970212	1	1	1
1139	1	0.979693	1	0.976771	1
1140	1	1	1	1	0.969389
1141	0.991818	0.999864	0.971106	1	1
1142	0.968939	1	1	0.99413	1
1143	0.99322	1	0.988655	1	0.976426
1144	1	0.997182	0.982044	0.98263	1
1145	1	0.966744	1	0.999553	1
1146	0.985419	0.992945	1	1	0.982019
1147	1	0.975843	1	0.984721	1
1148	0.995535	0.974427	1	1	0.990314
1149	1	0.967183	1	1	1
1150	1	0.999115	0.97589	0.996396	0.997037
1151	0.975563	1	0.989118	0.998382	1
1152	1	1	1	0.974598	0.983993
1153	1	0.998001	0.98333	0.990947	0.993223
1154	0.997414	1	0.977318	0.985689	1
1155	0.992514	1	0.989403	1	0.981174
1156	0.970674	1	1	1	0.989855
1157	1	0.985427	0.973122	1	1
1158	0.977592	1	1	0.979488	1
1159	1	1	0.985649	1	0.977413
1160	0.986439	1	1	1	0.972927
1161	1	0.995189	1	0.9682	1
1162	0.983253	0.975912	1	1	1
1163	0.976092	1	1	1	0.984147
1164	1	1	0.976237	0.984041	1
1165	0.975036	1	0.981713	1	1
1166	0.987395	1	1	1	0.972898
1167	0.984062	1	0.987479	0.992395	1
1168	0.991889	1	1	1	0.968805
1169	1	0.995901	1	0.977929	0.986635
1170	0.98263	0.976553	1	1	1
1171	1	0.97473	0.9842	1	1
1172	1	0.994344	0.988743	1	0.981539
1173	1	0.979707	0.996757	0.982393	1
1174	0.973722	0.985524	1	1	1
1175	1	0.99404	0.991218	1	0.979135
1176	1	1	0.99591	0.997706	0.971966
1177	1	0.985299	1	0.990621	0.981075
1178	0.980914	1	0.982963	0.995885	1
1179	1	0.985183	0.996417	0.988104	0.995562
1180	1	1	0.998811	0.993521	0.970648
1181	0.993103	0.991005	1	0.976683	1
1182	1	0.986071	0.99607	1	0.976733
1183	0.998803	0.982908	0.996197	1	0.988156
1184	1	0.98977	0.997168	1	0.973483
1185	0.973829	1	0.991853	1	1
1186	0.977433	1	1	0.990027	0.996301
1187	1	0.974266	1	0.990144	1
1188	0.976846	0.99258	1	1	0.988998
1189	0.99196	1	0.97283	1	0.997579
1190	0.992208	0.987659	1	0.997311	0.987754
1191	1	1	0.975861	1	0.983569
1192	1	0.992454	0.989557	1	0.983046
1193	1	0.976241	1	0.984284	1
1194	0.988821	0.97381	1	1	1
1195	1	0.970488	1	0.993711	1
1196	0.983874	0.987503	1	0.991522	1
1197	0.973755	0.987825	1	1	1
1198	0.987039	1	0.977199	0.994564	1
1199	0.994065	0.99696	0.992961	1	0.98176
1200	0.969543	1	1	0.996694	0.998895
1201	0.987045	0.995698	1	1	0.976399
1202	0.987667	1	0.986483	1	0.982415
1203	1	1	1	0.979717	0.979519
1204	1	1	1	1	0.965057
1205	1	1	0.965434	1	1
1206	1	0.970472	1	1	0.992762
1207	0.998976	0.987075	1	0.974483	1
1208	0.995991	0.990323	0.975754	1	1
1209	1	0.997811	1	0.973882	0.990588
1210	1	1	0.972017	0.986867	1
1211	1	1	1	0.969005	1
1212	0.895442	0.937608	0.934469	0.937556	0.937782
1213	0.923036	0.956676	0.908826	0.932878	0.945252
1214	0.933387	0.913408	0.939348	0.965814	0.935542
1215	0.952885	0.929073	0.925398	0.929847	0.968679
1216	0.956443	0.968029	0.94474	0.932957	0.920053
1217	0.924067	0.942264	0.93751	0.970846	0.962154
1218	0.944796	0.957805	0.919117	0.963076	0.965207
1219	0.962537	0.980555	0.942419	0.933063	0.943331
1220	0.888303	0.904077	0.920544	0.898504	0.934026
1221	0.934393	0.914988	0.893173	0.926719	0.895944
1222	0.912926	0.918339	0.946453	0.897503	0.908112
1223	0.92099	0.921346	0.923108	0.943036	0.89152
1224	0.891262	0.903875	0.857416	0.878322	0.892202
1225	0.907952	0.892266	0.90061	0.86263	0.880986
1226	0.830044	0.865397	0.851938	0.874493	0.863842
1227	0.845183	0.871431	0.876987	0.841544	0.875201
1228	0.809541	0.844553	0.852465	0.834032	0.826076
1229	0.794153	0.828218	0.802363	0.789899	0.817624
1230	0.766002	0.76271	0.795857	0.789618	0.792063
1231	0.773393	0.75128	0.751983	0.738443	0.772779
1232	0.725393	0.756181	0.720853	0.729398	0.744645
1233	0.755713	0.717693	0.742316	0.750172	0.748392
1234	0.755798	0.736586	0.769324	0.73309	0.755202
1235	0.734977	0.768249	0.754028	0.752831	0.773699
1236	0.751042	0.743168	0.778332	0.77406	0.769187
1237	0.741837	0.718972	0.756925	0.74758	0.752636
1238	0.716754	0.734974	0.708388	0.720467	0.744417
1239	0.721597	0.684778	0.704606	0.716044	0.70956
1240	0.72511	0.697217	0.702786	0.715473	0.730844
1241	0.715088	0.698835	0.725435	0.735331	0.729962
1242	0.715561	0.713133	0.693503	0.715107	0.685423
1243	0.708403	0.733124	0.693489	0.708655	0.711884
1244	0.695869	0.717879	0.680683	0.695671	0.68816
1245	0.715034	0.69818	0.714175	0.680651	0.702599
1246	0.703005	0.691809	0.693934	0.666913	0.68184
1247	0.673687	0.665536	0.69258	0.656988	0.678557
1248	0.675563	0.666331	0.64151	0.652511	0.664085
1249	0.681245	0.662417	0.663722	0.648065	0.677884
1250	0.668945	0.668775	0.654908	0.684751	0.688006
1251	0.688065	0.676677	0.662042	0.672518	0.696925
1252	0.677659	0.700553	0.676451	0.671817	0.699446
1253	0.686421	0.679262	0.69693	0.7121	0.679832
1254	0.697063	0.681412	0.7151	0.70409	0.684478
1255	0.721277	0.683325	0.700961	0.70737	0.695839
1256	0.703457	0.700609	0.720982	0.721153	0.688282
1257	0.721215	0.730795	0.71046	0.699381	0.697471
1258	0.736638	0.704634	0.711036	0.726553	0.704472
1259	0.717754	0.735201	0.698265	0.724936	0.730401
1260	0.749046	0.726845	0.723659	0.719849	0.709632
1261	0.754834	0.729546	0.724917	0.725176	0.716321
1262	0.728292	0.748972	0.713287	0.747336	0.733989
1263	0.738304	0.718153	0.759305	0.741847	0.7347
1264	0.733059	0.760782	0.731566	0.756349	0.730366
1265	0.748924	0.749168	0.767062	0.740029	0.726161
1266	0.760788	0.756095	0.729461	0.764436	0.73922
1267	0.758651	0.753497	0.728011	0.766525	0.761432
1268	0.749231	0.784131	0.751725	0.751662	0.748965
1269	0.769687	0.766799	0.748691	0.740704	0.776936
1270	0.760463	0.777182	0.772553	0.738837	0.770409
1271	0.744177	0.76619	0.769175	0.787303	0.768772
1272	0.778459	0.758339	0.763125	0.793457	0.757972
1273	0.761416	0.765761	0.787331	0.759549	0.79261
1274	0.781689	0.777733	0.750124	0.754655	0.751588
1275	0.771396	0.748118	0.748415	0.733416	0.764888
1276	0.772784	0.744482	0.771347	0.75358	0.739858
1277	0.731122	0.737926	0.766795	0.74031	0.758024
1278	0.764246	0.729548	0.73944	0.762038	0.754727
1279	0.760715	0.731498	0.752547	0.729197	0.729747
1280	0.748237	0.734822	0.741779	0.712929	0.720769
1281	0.716301	0.733159	0.757263	0.73139	0.736586
1282	0.747274	0.730035	0.726216	0.707667	0.719761
1283	0.724008	0.729135	0.747885	0.708893	0.737138
1284	0.719938	0.732756	0.696489	0.728364	0.727104
1285	0.73508	0.711836	0.714576	0.744036	0.715161
1286	0.727339	0.704154	0.731085	0.729403	0.744382
1287	0.720005	0.720347	0.746226	0.746421	0.718687
1288	0.73065	0.703924	0.717853	0.741757	0.716927
1289	0.726715	0.690388	0.723447	0.714003	0.716876
1290	0.710379	0.705987	0.714528	0.742342	0.71372
1291	0.69951	0.716496	0.733742	0.718031	0.734371
1292	0.727575	0.737019	0.724357	0.72917	0.698901
1293	0.714515	0.709507	0.705508	0.740738	0.70868
1294	0.692568	0.727434	0.703354	0.71819	0.70012
1295	0.703252	0.696965	0.731444	0.7206	0.70444
1296	0.72657	0.692124	0.709004	0.695716	0.696994
1297	0.68246	0.708342	0.713148	0.717528	0.713876
1298	0.703235	0.722381	0.721138	0.688525	0.71472
1299	0.731235	0.701926	0.721578	0.696141	0.713477
1300	0.720155	0.72462	0.692633	0.712094	0.72893
1301	0.706477	0.704333	0.739203	0.725492	0.716727
1302	0.699432	0.735335	0.72501	0.714705	0.731287
1303	0.731759	0.742099	0.726095	0.705774	0.71332
1304	0.727042	0.718672	0.748961	0.727548	0.709852
1305	0.721299	0.743848	0.72556	0.710474	0.743678
1306	0.722468	0.727333	0.728222	0.757188	0.722197
1307	0.720443	0.74535	0.753554	0.727598	0.722778
1308	0.756659	0.718484	0.74474	0.732915	0.72902
1309	0.723267	0.753519	0.736849	0.725739	0.75432
1310	0.727471	0.748689	0.749397	0.723113	0.756688
1311	0.728576	0.73569	0.749419	0.766319	0.736809
1312	0.729647	0.76457	0.73891	0.75804	0.736903
1313	0.727912	0.750943	0.767673	0.739595	0.753008
1314	0.745489	0.742438	0.77657	0.745144	0.740359
1315	0.752658	0.748082	0.760188	0.770044	0.729711
1316	0.742829	0.731583	0.733572	0.767563	0.753267
1317	0.759838	0.757402	0.728118	0.735462	0.758677
1318	0.723348	0.756393	0.736105	0.734956	0.757532
1319	0.746319	0.738988	0.750035	0.761946	0.72172
1320	0.7313	0.731863	0.765902	0.754835	0.74561
1321	0.74333	0.772093	0.747533	0.745852	0.731029
1322	0.732889	0.742415	0.7437	0.769347	0.761649
1323	0.761249	0.729918	0.768969	0.754125	0.745739
1324	0.731819	0.757745	0.766705	0.76743	0.746143
1325	0.764519	0.731813	0.753513	0.771704	0.757979
1326	0.745392	0.729097	0.749374	0.756001	0.770135
1327	0.738488	0.744912	0.727755	0.741582	0.768193
1328	0.759532	0.742554	0.725488	0.741565	0.723169
1329	0.736012	0.766515	0.732429	0.736969	0.730365
1330	0.750327	0.719561	0.734303	0.748997	0.721055
1331	0.744836	0.757784	0.723959	0.722841	0.73479
1332	0.732043	0.720019	0.734707	0.756655	0.750607
1333	0.72646	0.736706	0.738851	0.712712	0.751938
1334	0.707398	0.747837	0.725164	0.726789	0.732518
1335	0.700918	0.733484	0.717821	0.737551	0.723365
1336	0.718869	0.709707	0.699629	0.738305	0.720446
1337	0.720303	0.718429	0.688893	0.708943	0.724583
1338	0.722543	0.707955	0.692367	0.720555	0.728009
1339	0.724369	0.710435	0.695702	0.717563	0.733492
1340	0.707142	0.721539	0.7081	0.712868	0.741901
1341	0.695344	0.729652	0.72501	0.72126	0.730134
1342	0.733083	0.724754	0.711578	0.73807	0.703627
1343	0.730545	0.738738	0.71089	0.734028	0.706489
1344	0.734191	0.719843	0.746651	0.7201	0.709353
1345	0.715174	0.726823	0.716277	0.729927	0.751254
1346	0.706448	0.725247	0.734277	0.709853	0.73904
1347	0.709064	0.742324	0.711004	0.734165	0.727604
1348	0.705815	0.719979	0.729164	0.734415	0.74396
1349	0.712357	0.741016	0.71369	0.732933	0.742387
1350	0.748159	0.722213	0.737246	0.733635	0.710062
1351	0.706981	0.740164	0.740404	0.730938	0.741644
1352	0.733338	0.742553	0.712789	0.751573	0.728578
1353	0.720816	0.748697	0.718542	0.741559	0.747805
1354	0.742654	0.748754	0.743244	0.739794	0.711451
1355	0.740141	0.721911	0.743392	0.728564	0.76026
1356	0.721626	0.744265	0.737005	0.762489	0.737147
1357	0.735412	0.730759	0.743394	0.733787	0.767341
1358	0.743801	0.733175	0.750268	0.726744	0.764762
1359	0.726795	0.763097	0.75091	0.733278	0.752627
1360	0.725193	0.758163	0.761265	0.751329	0.738618
1361	0.749507	0.769897	0.747799	0.747509	0.727619
1362	0.765502	0.737158	0.751631	0.732316	0.763393
1363	0.775752	0.743326	0.736007	0.749183	0.753307
1364	0.752801	0.746858	0.733329	0.757591	0.774482
1365	0.753331	0.740517	0.759862	0.741517	0.777229
1366	0.746336	0.779319	0.756229	0.739521	0.758357
1367	0.750125	0.760453	0.749853	0.744176	0.782375
1368	0.7529	0.7528	0.743243	0.761902	0.783272
1369	0.754591	0.75975	0.76476	0.740167	0.781901
1370	0.771163	0.756257	0.768656	0.774692	0.737373
1371	0.738279	0.77294	0.764802	0.761327	0.77768
1372	0.774599	0.775192	0.75332	0.775809	0.74292
1373	0.743935	0.76199	0.763025	0.784568	0.775053
1374	0.747743	0.766215	0.780019	0.784303	0.756948
1375	0.784025	0.772746	0.74302	0.767555	0.774461
1376	0.745453	0.769349	0.753789	0.785248	0.766386
1377	0.756613	0.754678	0.766213	0.781238	0.74014
1378	0.773384	0.765621	0.743625	0.758169	0.73698
1379	0.761339	0.738896	0.749751	0.735614	0.771306
1380	0.759755	0.74913	0.735658	0.763113	0.728608
1381	0.757028	0.733013	0.748484	0.754778	0.722543
1382	0.753598	0.725573	0.741178	0.722282	0.753021
1383	0.748098	0.719096	0.743472	0.745848	0.719162
1384	0.740332	0.727295	0.75738	0.718479	0.739309
1385	0.726022	0.724018	0.725997	0.728379	0.758685
1386	0.737063	0.742204	0.708073	0.737392	0.718885
1387	0.715984	0.721727	0.7284	0.747867	0.71036
1388	0.718438	0.744233	0.723915	0.710935	0.707743
1389	0.728713	0.727046	0.725695	0.695856	0.709077
1390	0.734363	0.713995	0.698885	0.701743	0.718723
1391	0.72822	0.68929	0.715965	0.707224	0.708524
1392	0.70089	0.711317	0.73557	0.701405	0.707519
1393	0.717063	0.70158	0.693089	0.699248	0.727481
1394	0.679672	0.71119	0.70505	0.709752	0.714744
1395	0.680865	0.700358	0.720482	0.700804	0.700029
1396	0.703303	0.686479	0.683435	0.693829	0.717803
1397	0.706322	0.687003	0.676218	0.688751	0.709043
1398	0.710963	0.676597	0.67933	0.688093	0.695017
1399	0.983967	1	0.994012	1	0.980885
1400	1	0.97889	0.989327	1	0.999373
1401	0.981037	0.979313	1	1	1
1402	1	1	0.990915	0.977171	0.994228
1403	0.998515	0.980867	1	1	0.984195
1404	0.997968	0.976197	1	1	0.985461
1405	0.987222	0.970862	1	1	1
1406	0.97335	0.989772	1	1	0.997426
1407	0.973672	1	1	1	0.990354
1408	1	0.997753	0.971092	1	0.996599
1409	1	0.993639	1	0.980758	0.986404
1410	1	0.971825	0.988006	1	1
1411	0.988829	0.986006	1	0.989946	1
1412	0.991468	0.969312	1	1	1
1413	1	1	1	0.965832	1
1414	1	0.999316	0.983258	0.992976	0.990192
1415	1	0.965578	1	1	1
1416	1	0.999476	0.96581	1	1
1417	0.998788	1	1	0.967069	1
1418	0.991938	1	0.976212	0.999393	1
1419	1	0.969921	0.991215	1	1
1420	0.988073	1	0.977451	0.992444	1
1421	1	0.986705	1	1	0.97289
1422	1	1	0.966243	1	1
1423	1	1	0.981631	0.992976	0.990827
1424	1	1	0.969885	0.996681	1
1425	1	0.986104	1	1	0.975678
1426	1	0.982909	0.997104	0.996129	0.989569
1427	0.96814	0.996762	1	1	1
1428	0.99244	1	1	0.98143	0.988176
1429	1	1	1	0.976905	0.984807
1430	1	1	0.968426	0.995562	1
1431	0.970848	0.991002	1	1	1
1432	1	1	0.996061	0.987787	0.97794
1433	0.976215	1	0.980601	1	1
1434	1	1	1	0.971742	0.988184
1435	1	0.98245	0.976616	1	1
1436	0.998898	0.992625	1	1	0.971001
1437	1	1	1	0.987852	0.97216
1438	1	0.96736	0.998251	1	1
1439	1	1	0.975155	0.984233	1
1440	0.983362	0.982903	1	1	0.997194
1441	0.976819	0.982344	1	1	1
1442	0.978957	0.991817	0.993711	1	1
1443	1	0.985443	0.972754	1	1
1444	1	0.97791	1	1	0.978516
1445	1	1	1	0.972685	0.988522
1446	1	1	1	0.979953	0.980886
1447	1	0.993491	0.969189	1	1
1448	0.968206	1	1	1	0.992954
1449	0.97717	1	0.984173	1	1
1450	0.976832	1	0.990967	0.9951	1
1451	1	0.991197	1	0.97304	0.997686
1452	0.98543	1	0.972969	1	1
1453	1	1	1	0.976471	0.981844
1454	0.991273	1	0.987724	0.979645	1
1455	0.981458	0.999141	1	0.985443	1
1456	1	1	1	0.984415	0.974616
1457	1	1	0.990816	0.991458	0.981754
1458	1	0.995157	0.995059	1	0.974283
1459	1	0.964553	1	1	1
1460	0.970737	1	0.994919	1	0.996736
1461	1	0.997664	0.970059	0.995583	1
1462	1	0.971951	1	0.989648	1
1463	1	1	0.993443	0.999326	0.970467
1464	1	0.993529	1	0.969401	1
1465	0.984448	1	1	0.991034	0.989879
1466	1	0.99101	1	0.990672	0.98004
1467	1	1	0.995123	0.97068	1
1468	1	1	1	0.966747	0.997956
1469	1	1	0.967008	1	0.9954
1470	1	0.988149	1	1	0.972574
1471	0.977126	0.989964	1	1	0.990721
1472	0.968125	1	1	1	1
1473	0.995093	0.968935	1	1	1
1474	0.977365	1	1	0.983339	1
1475	0.980556	0.991238	1	1	0.98524
1476	1	0.989381	0.979425	1	0.989294
1477	1	0.995305	0.983611	0.97932	1
1478	0.984242	0.996373	0.998357	0.986905	1
1479	1	0.980341	0.992737	1	0.984231
1480	1	1	1	0.971466	0.993252
1481	0.988286	0.984155	0.98985	1	1
1482	1	1	0.987586	0.974308	1
1483	0.97771	1	1	0.988517	0.993262
1484	1	0.992604	0.969723	1	1
1485	0.97677	1	1	0.98151	1
1486	1	1	0.973059	1	0.986744
1487	0.992408	0.982725	0.985263	1	1
1488	1	1	0.9673	1	0.994783
1489	0.977598	1	1	0.978769	1
1490	1	1	1	0.976382	0.983171
1491	1	1	1	1	0.967344
1492	1	1	0.970884	0.991954	1
1493	1	1	1	0.984419	0.974563
1494	1	0.99315	0.995753	0.974268	1
1495	1	0.97511	1	1	0.983529
1496	0.984005	0.98496	0.987302	1	1
1497	1	1	0.992065	0.97217	1
1498	0.993336	1	0.976809	1	0.99722
1499	0.999409	0.976862	1	0.984547	1
1500	0.971594	0.993235	1	1	1
1501	1	0.970821	0.99421	0.997421	1
1502	1	1	0.998895	0.976654	0.989608
1503	1	0.993981	0.971335	1	1
1504	1	0.989683	0.971015	1	1
1505	1	1	1	0.994318	0.971482
1506	0.994298	0.997118	1	0.974691	1
1507	0.974937	1	0.981757	1	1
1508	1	1	1	0.998311	0.966183
1509	0.997076	1	0.997644	0.997234	0.976222
1510	0.997218	0.971778	1	0.993006	1
1511	1	0.998128	0.997445	0.971985	1
1512	0.965126	1	1	1	1
1513	0.996781	0.981783	1	1	0.980297
1514	1	1	1	0.97985	0.980188
1515	1	0.999047	1	1	0.965972
1516	1	0.999196	0.983001	1	0.981351
1517	0.986233	1	0.9728	1	1
1518	0.978869	0.997359	1	1	0.988023
1519	0.99173	1	0.982605	1	0.986188
1520	1	0.971528	1	0.988973	1
1521	0.964863	1	1	1	1
1522	0.972726	1	1	1	0.985902
1523	0.981092	0.990161	0.987831	1	1
1524	0.977281	1	0.987505	0.997302	1
1525	1	1	0.976853	0.990669	0.991094
1526	1	0.968202	0.99441	1	1
1527	1	0.99277	1	0.973705	1
1528	1	0.978334	0.978889	1	1
1529	0.998151	0.987862	0.978164	1	1
1530	1	0.994563	0.983037	0.983429	1
1531	0.997372	0.991501	0.984067	0.992306	1
1532	0.971079	1	0.999139	1	1
1533	0.996726	0.975247	0.987513	1	1
1534	1	0.975479	0.983755	1	1
1535	1	0.972673	1	1	0.994664
1536	0.977849	1	0.998884	1	0.984684
1537	0.99632	0.986374	1	1	0.976674
1538	0.989286	1	0.985733	0.987036	1
1539	1	0.994317	0.986916	1	0.978357
1540	0.968866	1	0.999604	0.996664	1
1541	1	1	1	0.969025	1
1542	1	0.993069	0.988891	1	0.981061
1543	1	0.976395	1	1	0.983887
1544	1	0.981267	0.983551	1	0.993227
1545	1	1	0.989694	0.989115	0.978535
1546	1	0.967225	1	1	0.996224
1547	0.972012	1	1	0.994395	1
1548	0.985101	1	0.974702	1	1
1549	1	0.989936	0.985185	0.987719	1
1550	0.984818	0.981328	1	1	0.994023
1551	1	0.977893	0.994074	0.988441	1
1552	1	0.997753	1	1	0.968662
1553	0.969875	1	0.990355	1	1
1554	0.997884	1	0.995955	0.979954	0.992684
1555	0.995133	0.984754	1	0.984618	1
1556	1	0.990341	1	1	0.97253
1557	1	0.97813	1	0.979632	1
1558	1	1	0.995519	0.999106	0.970836
1559	1	0.999587	0.967269	1	1
1560	1	0.972323	1	0.990684	1
1561	0.986002	0.982053	0.998414	1	1
1562	0.980367	1	1	1	0.983286
1563	0.993154	1	0.997481	0.971911	1
1564	0.966213	1	1	1	1
1565	1	0.987773	1	0.984981	0.984235
1566	0.984542	0.993548	1	0.980182	1
1567	1	1	0.97038	0.990111	1
1568	0.997512	1	1	0.976623	0.985211
1569	0.985045	0.977061	0.997913	1	1
1570	1	0.974675	0.991566	1	1
1571	0.979131	0.977329	1	1	1
1572	0.99486	0.989909	1	0.975689	1
1573	0.9731	1	0.98938	1	1
1574	1	0.994188	0.996012	1	0.971676
1575	0.967901	1	1	1	0.99494
1576	0.988778	1	0.98736	1	0.982451
1577	1	0.986474	0.997646	0.975634	1
1578	1	1	0.980781	1	0.976397
1579	1	0.977216	0.998403	0.98547	1
1580	0.966266	1	1	0.997876	1
1581	1	0.986239	0.997022	0.997568	0.984967
1582	0.99023	1	0.988442	0.978638	1
1583	1	0.986124	1	0.982507	0.989039
1584	0.967751	1	1	1	0.996084
1585	0.968597	1	1	0.99499	1
1586	0.979223	0.990983	0.99382	1	1
1587	1	1	0.985639	0.995709	0.981922
1588	1	0.967206	1	1	0.999889
1589	0.995279	0.97656	0.987261	1	1
1590	0.976945	1	1	1	0.981574
1591	1	0.987891	1	0.971397	1
1592	0.972842	1	0.997717	0.998079	1
1593	0.970979	1	0.988362	1	1
1594	1	0.983399	1	0.97655	1
1595	0.972273	1	1	0.998092	0.991488
1596	1	1	1	0.981533	0.978367
1597	0.987235	0.986095	0.983991	1	1
1598	1	0.988971	0.971901	1	1
1599	0.980402	0.993155	1	1	0.984426
1600	1	1	0.996568	0.979962	0.98595
1601	0.985362	0.986841	1	1	0.991339
1602	0.985213	0.980065	0.991917	1	1
1603	0.98915	0.995978	1	0.986913	0.992719
1604	0.999522	0.990343	1	0.987329	0.988102
1605	0.988976	1	0.9725	1	1
1606	0.990624	1	0.9797	1	0.989731
1607	0.988041	1	1	1	0.970979
1608	1	0.989531	1	0.991338	0.977058
1609	1	1	0.979553	0.980879	1
1610	0.986498	0.994013	1	0.984187	1
1611	0.975846	0.982561	1	1	1
1612	0.993991	1	0.98148	1	0.985636
1613	0.990071	0.997568	0.981839	1	0.996554
1614	0.998646	0.999557	1	0.97321	0.998938
1615	1	0.972301	1	0.986222	1
1616	1	0.995852	1	0.97708	0.99356
1617	0.944817	0.927628	0.966705	0.930658	0.967033
1618	0.937762	0.960412	0.974026	0.952358	0.925443
1619	0.909681	0.916665	0.899041	0.876303	0.922118
1620	0.905708	0.924313	0.931233	0.894494	0.889706
1621	0.892299	0.912524	0.91392	0.9046	0.941874
1622	0.90571	0.899637	0.918773	0.912357	0.946856
1623	0.935198	0.890014	0.918627	0.921312	0.934849
1624	0.870394	0.89322	0.88337	0.866244	0.909849
1625	0.875744	0.860153	0.842329	0.849836	0.831198
1626	0.809852	0.798828	0.832344	0.828312	0.837807
1627	0.794069	0.775741	0.804181	0.812603	0.778923
1628	0.750552	0.760314	0.756496	0.781508	0.784463
1629	0.741251	0.74777	0.742153	0.718858	0.759645
1630	0.730474	0.726817	0.725121	0.694687	0.716652
1631	0.736927	0.741319	0.732277	0.720626	0.705215
1632	0.745484	0.715424	0.723863	0.748389	0.743311
1633	0.739232	0.747388	0.762238	0.744287	0.721141
1634	0.725905	0.715472	0.702308	0.741289	0.726138
1635	0.711147	0.744606	0.743826	0.72858	0.72049
1636	0.743087	0.725175	0.753252	0.717859	0.744838
1637	0.708395	0.706078	0.714744	0.718452	0.742074
1638	0.712512	0.749509	0.723922	0.722944	0.716114
1639	0.689644	0.700545	0.7281	0.710496	0.7078
1640	0.730493	0.715384	0.692375	0.711031	0.722145
1641	0.718401	0.69721	0.733669	0.725565	0.729806
1642	0.688754	0.723328	0.710491	0.692436	0.707718
1643	0.687874	0.707555	0.668775	0.689066	0.691175
1644	0.692162	0.701657	0.708176	0.673031	0.703234
1645	0.681967	0.669575	0.699521	0.665907	0.687285
1646	0.679932	0.665292	0.679012	0.66115	0.647947
1647	0.656002	0.669434	0.682729	0.690627	0.668555
1648	0.672855	0.640908	0.672185	0.657745	0.656307
1649	0.66835	0.655692	0.650635	0.681582	0.677075
1650	0.669673	0.667277	0.670442	0.696355	0.661639
1651	0.660316	0.673817	0.69332	0.677335	0.691439
1652	0.67968	0.6907	0.679713	0.66995	0.705883
1653	0.679312	0.673611	0.694873	0.702043	0.704707
1654	0.682903	0.71152	0.694515	0.683156	0.710048
1655	0.686179	0.694199	0.717613	0.695136	0.715645
1656	0.723171	0.720248	0.6952	0.692507	0.703357
1657	0.701537	0.717802	0.719727	0.727463	0.692792
1658	0.70892	0.707554	0.705705	0.739839	0.721316
1659	0.738039	0.71468	0.730482	0.722609	0.700747
1660	0.740504	0.732051	0.705536	0.71607	0.734872
1661	0.73592	0.723082	0.750041	0.730927	0.710824
1662	0.749172	0.721322	0.742524	0.742812	0.716045
1663	0.737658	0.761174	0.728183	0.723088	0.742206
1664	0.753925	0.742991	0.73005	0.725313	0.759843
1665	0.769041	0.728792	0.739008	0.74974	0.744763
1666	0.764119	0.738656	0.757285	0.729668	0.760272
1667	0.757706	0.75788	0.728265	0.768692	0.755573
1668	0.774901	0.744357	0.751369	0.743317	0.771769
1669	0.772395	0.739074	0.764483	0.775515	0.75135
1670	0.750859	0.771893	0.757852	0.786772	0.752069
1671	0.769805	0.750469	0.748683	0.76598	0.732186
1672	0.744509	0.749678	0.757051	0.782628	0.749917
1673	0.762746	0.771548	0.742549	0.776969	0.746188
1674	0.757776	0.724182	0.757651	0.749699	0.760692
1675	0.752933	0.74165	0.714791	0.746469	0.745455
1676	0.717902	0.726043	0.722894	0.75534	0.731667
1677	0.706771	0.732673	0.71131	0.716346	0.740494
1678	0.709405	0.701631	0.69738	0.731102	0.722982
1679	0.687565	0.698303	0.712719	0.723061	0.69687
1680	0.677734	0.691091	0.716441	0.695032	0.695312
1681	0.70166	0.693481	0.694365	0.671563	0.672667
1682	0.709486	0.69513	0.689366	0.687081	0.671318
1683	0.70114	0.664242	0.680654	0.68837	0.677359
1684	0.698047	0.691412	0.666081	0.696787	0.677905
1685	0.698163	0.663086	0.66908	0.677286	0.68319
1686	0.697938	0.669243	0.675215	0.695128	0.671567
1687	0.686562	0.681632	0.653587	0.667646	0.68136
1688	0.675782	0.653305	0.677823	0.675482	0.650941
1689	0.679397	0.657693	0.655252	0.642925	0.661437
1690	0.670203	0.668097	0.642282	0.676235	0.658401
1691	0.666683	0.671788	0.652162	0.649177	0.63976
1692	0.653881	0.626171	0.658193	0.655309	0.651127
1693	0.642777	0.667119	0.665476	0.649222	0.638565
1694	0.651742	0.645666	0.661737	0.676552	0.645552
1695	0.661963	0.661909	0.679422	0.65068	0.644995
1696	0.641504	0.665201	0.659863	0.636565	0.662174
1697	0.646439	0.64625	0.62978	0.66604	0.643813
1698	0.661772	0.638143	0.65918	0.633808	0.657097
1699	0.648796	0.640148	0.669793	0.6439	0.66469
1700	0.646686	0.644914	0.6779	0.65676	0.658053
1701	0.657084	0.663544	0.629575	0.647582	0.654642
1702	0.659736	0.631205	0.663799	0.654549	0.659942
1703	0.678004	0.643251	0.657357	0.657847	0.649256
1704	0.670243	0.662816	0.670153	0.660633	0.638042
1705	0.663688	0.653634	0.6474	0.678639	0.674396
1706	0.657508	0.656999	0.674149	0.686716	0.657961
1707	0.656101	0.672681	0.689338	0.672274	0.65823
1708	0.675943	0.660677	0.645068	0.677111	0.659383
1709	0.673351	0.652874	0.680928	0.651972	0.674209
1710	0.653915	0.680041	0.660146	0.668058	0.686053
1711	0.64355	0.676467	0.667681	0.672989	0.657897
1712	0.664766	0.688651	0.660503	0.653024	0.66639
1713	0.679017	0.653945	0.686884	0.660684	0.667297
1714	0.659508	0.673783	0.679611	0.660276	0.645786
1715	0.688303	0.666354	0.652069	0.66141	0.665197
1716	0.660855	0.669744	0.664125	0.692478	0.660255
1717	0.678675	0.655999	0.689401	0.675613	0.661655
1718	0.651385	0.677908	0.684922	0.682163	0.678622
1719	0.682729	0.670882	0.695643	0.679821	0.659354
1720	0.699413	0.680352	0.661994	0.675475	0.684406
1721	0.680033	0.681316	0.671253	0.675717	0.706315
1722	0.704713	0.669247	0.67595	0.690508	0.687001
1723	0.687988	0.677191	0.690892	0.674633	0.709295
1724	0.700432	0.694306	0.697592	0.693809	0.666242
1725	0.677516	0.713665	0.697776	0.684295	0.691315
1726	0.663922	0.69601	0.697379	0.687191	0.692997
1727	0.673776	0.678758	0.707748	0.692068	0.697262
1728	0.68599	0.686451	0.702388	0.66391	0.684339
1729	0.66197	0.683477	0.696628	0.684971	0.669901
1730	0.695785	0.675383	0.670622	0.670506	0.658916
1731	0.679257	0.691005	0.66016	0.665386	0.687651
1732	0.664363	0.679215	0.666646	0.65703	0.690954
1733	0.678834	0.682888	0.662175	0.657686	0.688788
1734	0.659419	0.696574	0.675949	0.671094	0.679316
1735	0.669227	0.694933	0.690964	0.675224	0.663812
1736	0.681936	0.673396	0.671515	0.689293	0.653426
1737	0.687925	0.653558	0.676152	0.666613	0.661075
1738	0.683008	0.657068	0.653375	0.654392	0.673586
1739	0.673443	0.655393	0.673395	0.644745	0.650896
1740	0.662874	0.673734	0.649679	0.641846	0.646515
1741	0.646147	0.659023	0.677202	0.659764	0.644577
1742	0.656871	0.680603	0.662913	0.646207	0.652016
1743	0.682258	0.653567	0.651279	0.654387	0.668853
1744	0.66939	0.655535	0.648237	0.642079	0.67243
1745	0.638555	0.641027	0.655977	0.669321	0.660427
1746	0.649366	0.631617	0.666268	0.653967	0.642025
1747	0.660968	0.643533	0.632528	0.664184	0.65382
1748	0.660763	0.653453	0.627783	0.639935	0.651399
1749	0.652638	0.628717	0.661648	0.644643	0.657387
1750	0.629383	0.657361	0.650324	0.66273	0.656781
1751	0.652226	0.662897	0.645953	0.637068	0.669829
1752	0.655681	0.639885	0.6533	0.653934	0.67642
1753	0.658431	0.656666	0.657955	0.640059	0.677211
1754	0.66727	0.675638	0.652535	0.663974	0.641864
1755	0.645699	0.654968	0.659901	0.674297	0.677237
1756	0.670121	0.681083	0.646061	0.667956	0.657564
1757	0.666427	0.65105	0.673492	0.657401	0.684963
1758	0.675733	0.675194	0.649059	0.661443	0.682321
1759	0.68958	0.663246	0.673042	0.653716	0.674453
1760	0.66459	0.689586	0.682591	0.656157	0.671274
1761	0.65935	0.677314	0.68936	0.685739	0.66247
1762	0.667703	0.667523	0.6659	0.694018	0.689002
1763	0.679397	0.693096	0.690854	0.661944	0.668649
1764	0.676902	0.682908	0.676516	0.665107	0.702182
1765	0.688664	0.685583	0.68432	0.657879	0.666787
1766	0.694068	0.686292	0.6823	0.659619	0.670578
1767	0.673045	0.698316	0.688141	0.67995	0.662916
1768	0.700785	0.671325	0.684524	0.688359	0.666771
1769	0.686086	0.686065	0.689467	0.698075	0.661359
1770	0.68937	0.700304	0.674956	0.668753	0.696849
1771	0.667465	0.698676	0.679858	0.698303	0.695003
1772	0.672374	0.695761	0.693155	0.679649	0.707338
1773	0.696909	0.6919	0.670857	0.688624	0.708853
1774	0.697059	0.677032	0.683573	0.706169	0.673667
1775	0.705934	0.684719	0.6821	0.670903	0.674423
1776	0.66867	0.692744	0.672629	0.668582	0.696251
1777	0.677003	0.655562	0.691363	0.683834	0.672126
1778	0.669194	0.670592	0.666994	0.694984	0.659347
1779	0.675209	0.686259	0.670186	0.657775	0.653113
1780	0.658633	0.662097	0.662126	0.687778	0.653542
1781	0.647732	0.670492	0.645996	0.673407	0.668383
1782	0.63637	0.655428	0.670289	0.660009	0.665947
1783	0.663355	0.663062	0.636589	0.663509	0.670783
1784	0.653433	0.645654	0.657332	0.675719	0.674313
1785	0.67542	0.662864	0.641684	0.660455	0.648348
1786	0.665216	0.670204	0.63856	0.647887	0.649408
1787	0.64217	0.635407	0.662465	0.648182	0.665744
1788	0.646743	0.664254	0.653963	0.64228	0.629602
1789	0.643175	0.652815	0.637538	0.642327	0.670218
1790	0.652811	0.640918	0.648925	0.62635	0.660163
1791	0.655568	0.658565	0.645913	0.65222	0.626076
1792	0.638086	0.630817	0.645213	0.642283	0.665251
1793	0.64373	0.656538	0.624654	0.652477	0.653371
1794	0.661324	0.630342	0.632314	0.649729	0.640577
1795	0.630223	0.632439	0.649613	0.650742	0.660333
1796	0.639265	0.624646	0.652155	0.656078	0.634927
1797	0.63597	0.646234	0.621515	0.654687	0.632548
1798	0.623094	0.655474	0.645422	0.644814	0.631196
1799	0.995671	1	0.980877	0.991621	0.998045
1800	0.999986	0.979886	0.996931	0.990187	1
1801	0.973477	0.997256	1	0.990966	1
1802	0.986565	1	0.995053	0.999495	0.984782
1803	0.973747	1	0.990019	0.996484	1
1804	1	0.994081	1	0.972227	0.998969
1805	1	1	0.965178	1	1
1806	1	0.998244	0.983843	0.977416	1
1807	0.981894	1	0.981449	0.997131	1
1808	0.972135	0.997442	1	1	0.994022
1809	0.972278	1	1	1	0.991954
1810	0.992126	0.996965	0.975085	1	1
1811	0.96838	1	1	1	0.997942
1812	0.983577	1	0.995359	0.995227	0.9911
1813	0.995502	0.982266	1	0.980941	1
1814	0.999824	0.998548	0.968489	1	1
1815	0.993032	1	0.998929	1	0.972457
1816	1	0.978767	1	0.985592	0.997258
1817	1	0.973984	1	0.983766	1
1818	1	1	1	0.986215	0.974502
1819	1	0.99024	1	0.991119	0.977513
1820	1	0.978754	0.984226	1	0.995161
1821	0.992749	0.998666	1	1	0.974014
1822	1	1	1	0.99808	0.967468
1823	1	0.981251	0.989891	0.994459	1
1824	0.976393	1	0.982384	1	1
1825	0.967478	1	1	0.996842	1
1826	0.998927	0.97656	1	1	0.988378
1827	0.979878	0.979015	1	1	1
1828	1	1	0.9836	0.975205	1
1829	0.968421	1	0.995242	1	1
1830	0.968466	0.995771	1	1	1
1831	0.965443	1	1	1	1
1832	1	0.998329	1	0.971537	1
1833	0.972494	0.993616	0.997053	1	1
1834	1	1	0.968604	1	0.995271
1835	1	0.994802	1	0.979409	0.983804
1836	1	0.975335	1	1	0.984257
1837	1	1	0.972095	1	0.988592
1838	0.99958	0.969592	1	1	0.994882
1839	0.993663	0.968206	1	1	1
1840	0.969502	1	0.993584	1	1
1841	0.980518	1	1	0.983331	1
1842	0.994487	0.981361	0.996712	1	0.993289
1843	0.968939	1	1	0.99814	1
1844	0.986637	1	1	0.98973	0.981038
1845	0.997101	1	1	1	0.97037
1846	1	0.994389	0.972685	1	0.993681
1847	1	1	1	0.966215	1
1848	1	1	0.980343	0.994444	0.9855
1849	1	1	0.969214	0.999778	0.995514
1850	1	1	0.99133	1	0.971202
1851	1	0.964408	1	1	1
1852	1	0.994806	0.993408	0.982474	0.994747
1853	1	0.996866	0.969351	1	0.998927
1854	1	0.968871	0.999827	0.996959	1
1855	0.965156	1	1	1	1
1856	0.996582	1	0.969759	1	1
1857	1	0.98778	0.982844	1	0.992396
1858	0.982052	0.995822	1	0.987782	1
1859	0.994829	0.985358	1	0.978401	1
1860	1	0.985717	1	0.972765	1
1861	0.997647	1	0.98788	0.997081	0.983321
1862	1	1	1	0.98448	0.975379
1863	1	0.968622	1	1	0.994241
1864	1	1	0.977814	1	0.980161
1865	0.97894	1	1	0.98044	1
1866	0.995465	1	0.974814	0.98995	1
1867	1	0.981442	0.980195	1	1
1868	0.991229	1	1	1	0.974823
1869	0.974492	0.982498	1	1	1
1870	1	1	0.98396	0.9753	1
1871	0.980735	1	0.993758	1	0.983623
1872	1	0.978774	0.985	1	1
1873	1	0.988574	1	0.970441	1
1874	1	0.987053	1	0.976192	0.996186
1875	0.998648	1	0.96866	1	1
1876	0.987316	1	0.98433	0.984832	1
1877	0.976741	1	1	0.987452	1
1878	1	1	0.990868	0.970093	1
1879	0.99207	0.974341	0.999219	1	1
1880	0.978813	0.99106	1	0.98924	1
1881	0.997655	0.97946	0.984112	1	1
1882	1	1	0.993517	1	0.972877
1883	0.973679	1	1	0.999576	0.995766
1884	1	0.976278	1	0.980833	1
1885	1	0.978191	0.999526	0.984514	1
1886	1	1	1	0.983143	0.974775
1887	0.998206	0.983288	0.978039	1	1
1888	1	1	0.981316	0.987536	0.987943
1889	0.984378	1	1	1	0.973737
1890	1	1	0.973305	1	0.989033
1891	1	0.969073	1	0.994106	1
1892	0.982203	0.988954	0.988193	1	1
1893	1	1	0.99661	0.970057	1
1894	0.996257	0.99304	1	0.992801	0.983207
1895	1	1	0.976348	0.982726	1
1896	0.981194	1	0.982522	1	1
1897	1	0.977643	1	0.986725	0.994206
1898	0.968763	1	0.994283	1	1
1899	0.973545	0.986179	1	1	1
1900	1	0.969578	0.992767	1	1
1901	1	0.994802	0.98883	1	0.976184
1902	1	0.982175	1	0.98531	0.990723
1903	0.997875	1	1	1	0.967837
1904	1	0.980812	0.977987	1	1
1905	0.990871	1	1	1	0.970062
1906	1	1	0.975038	1	0.985208
1907	1	1	1	0.989928	0.969596
1908	1	0.981607	1	1	0.97638
1909	1	1	0.98382	0.985833	0.986726
1910	0.990007	1	1	0.970256	1
1911	1	1	1	0.969794	0.990607
1912	1	1	1	0.9836	0.977234
1913	0.981238	0.993842	1	1	0.986785
1914	1	0.982361	0.979135	1	1
1915	1	0.997912	0.984518	0.987886	0.995238
1916	0.994575	0.9861	0.977608	1	1
1917	1	1	0.997635	1	0.966437
1918	1	1	0.995463	0.977309	0.987476
1919	1	1	0.964972	1	1
1920	0.992029	0.973121	1	0.995263	1
1921	1	1	0.966627	1	1
1922	1	0.966909	1	1	1
1923	0.978333	0.984397	0.996188	1	1
1924	1	1	0.984556	0.985235	0.990772
1925	1	0.980433	1	1	0.977202
1926	1	0.997518	1	1	0.972278
1927	1	0.973924	1	1	0.98351
1928	0.965973	1	1	0.999663	1
1929	0.994279	1	0.990263	0.985011	0.99542
1930	0.986822	1	1	1	0.973386
1931	1	0.988394	1	0.976862	1
1932	0.978094	0.978882	1	1	1
1933	1	0.98958	0.973507	1	1
1934	1	0.98051	1	0.983882	0.993001
1935	0.987877	1	0.979957	0.989985	1
1936	0.981208	1	1	0.978675	1
1937	1	0.991997	0.984942	0.98132	1
1938	1	0.975442	0.984196	1	1
1939	1	1	0.980494	1	0.981817
1940	1	0.978184	1	0.985884	1
1941	1	0.977478	0.985902	1	1
1942	0.986048	1	0.989573	1	0.981065
1943	0.995866	0.983825	1	0.992706	0.992741
1944	0.986975	1	1	1	0.975227
1945	1	0.966481	1	0.999072	1
1946	1	1	0.976677	0.990424	0.994246
1947	1	1	1	1	0.967933
1948	0.972924	1	1	1	0.986074
1949	1	0.990506	0.973227	0.997805	1
1950	0.985925	1	0.990115	0.985542	1
1951	0.990224	0.995967	0.999842	1	0.980615
1952	1	0.966305	1	0.998398	1
1953	1	0.994663	0.967209	1	1
1954	1	1	1	0.970459	0.996943
1955	0.990627	1	1	1	0.969887
1956	0.997764	1	0.968712	1	1
1957	0.974329	0.98584	1	1	1
1958	1	0.985168	1	1	0.975228
1959	0.994382	1	0.97184	0.997111	1
1960	0.97679	0.995632	1	1	0.987636
1961	0.966821	1	1	1	1
1962	1	1	0.996688	0.997203	0.970046
1963	0.967855	1	1	0.99411	1
1964	1	0.983797	0.974519	1	1
1965	1	1	0.980579	0.97844	1
1966	0.991453	0.989749	0.977878	1	1
1967	0.981451	1	1	0.990959	0.986346
1968	0.980846	0.977449	1	1	1
1969	0.979879	1	1	0.98891	0.994253
1970	0.997005	0.999444	0.970366	1	1
1971	1	0.988364	1	0.975135	1
1972	1	0.980905	1	0.978107	1
1973	1	1	0.967366	0.999553	1
1974	1	1	0.982896	1	0.975052
1975	0.992429	0.97442	0.992395	1	1
1976	1	0.989474	0.97629	0.994328	1
1977	0.97606	1	1	0.989919	0.994662
1978	1	0.986473	1	0.976097	1
1979	1	0.973886	1	1	0.983156
1980	0.973966	0.987201	1	1	1
1981	1	1	1	0.997011	0.966531
1982	1	1	0.996309	0.982528	0.983045
1983	0.997996	1	0.98136	1	0.986356
1984	0.982127	1	0.998295	0.982839	1
1985	0.995204	0.973508	1	1	0.991338
1986	1	0.980405	0.980735	1	0.999409
1987	1	0.994229	0.990636	1	0.975064
1988	1	1	0.982642	0.998637	0.985292
1989	1	1	0.978252	1	0.980236
1990	1	0.99719	1	1	0.969925
1991	1	0.96825	0.999393	0.999597	1
1992	0.994428	0.984571	1	1	0.982904
1993	1	0.99077	0.971873	1	1
1994	1	1	0.997673	1	0.968408
1995	0.995936	1	0.985339	0.978312	1
1996	0.968078	1	1	0.994103	1
1997	1	0.977644	0.996073	0.985084	1
1998	0.978375	0.987829	1	1	0.992821
[truncated: 14,000 more rows]

## Sheet: CSV__DRQN_40__wandb_RC_DRQN_40_
Step	seed1	seed2	seed3	seed4	seed5
0	1	0.975278	0.996224	1	0.988763
1	0.971898	1	0.995381	1	0.998279
2	0.966195	1	1	1	0.999763
3	1	1	0.971538	0.989712	1
4	0.989309	1	0.981852	0.993857	1
5	0.993847	0.984173	1	0.980759	1
6	0.868016	0.884364	0.901062	0.859224	0.862334
7	0.885463	0.874663	0.919888	0.882058	0.882372
8	0.871647	0.899705	0.918654	0.898137	0.911857
9	0.913126	0.936671	0.89941	0.88785	0.908397
10	0.890284	0.924079	0.927149	0.93587	0.905951
11	0.952605	0.91028	0.909192	0.929741	0.913567
12	0.911736	0.93468	0.941282	0.948738	0.906422
13	0.934325	0.965272	0.91963	0.923521	0.923919
14	0.924425	0.942515	0.966935	0.91922	0.934404
15	0.916216	0.949075	0.926361	0.955647	0.958583
16	0.971801	0.920372	0.948899	0.94555	0.9356
17	0.934779	0.940069	0.936916	0.944446	0.980632
18	0.948394	0.923184	0.943598	0.973537	0.961286
19	0.960505	0.940179	0.971606	0.964198	0.925416
20	0.929278	0.95816	0.98219	0.948073	0.955027
21	0.976658	0.93374	0.943024	0.975246	0.95394
22	0.956054	0.991352	0.94185	0.950593	0.951818
23	0.969503	0.954248	0.94157	0.946082	0.988597
24	0.984843	0.944173	0.957737	0.978046	0.942892
25	0.911863	0.926851	0.92229	0.911738	0.956887
26	0.914868	0.943366	0.92954	0.905521	0.949563
27	0.868974	0.915263	0.892527	0.909167	0.896827
28	0.896768	0.855496	0.860238	0.865484	0.855346
29	0.861247	0.854596	0.896491	0.861262	0.881243
30	0.877458	0.865504	0.865448	0.862083	0.904508
31	0.854555	0.897555	0.870082	0.893619	0.878128
32	0.892226	0.884929	0.854597	0.901276	0.878737
33	0.839759	0.854277	0.885568	0.856499	0.849612
34	0.888765	0.848913	0.847624	0.853454	0.8668
35	0.857842	0.886801	0.857963	0.877985	0.843734
36	0.819345	0.830772	0.849546	0.849203	0.861661
37	0.860839	0.817271	0.847636	0.85	0.855023
38	0.832174	0.84309	0.821805	0.798857	0.829075
39	0.83382	0.855981	0.822565	0.820107	0.813868
40	0.826035	0.826572	0.789785	0.802309	0.802918
41	0.805848	0.778528	0.806761	0.79075	0.771601
42	0.772004	0.782191	0.746165	0.78232	0.780956
43	0.784505	0.78634	0.785272	0.750052	0.78272
44	0.750233	0.751304	0.786667	0.753573	0.762571
45	0.785173	0.747298	0.768141	0.754273	0.774903
46	0.742955	0.752707	0.733698	0.746825	0.773816
47	0.744905	0.735416	0.726262	0.751945	0.714942
48	0.753375	0.755132	0.739823	0.731622	0.720048
49	0.743914	0.744811	0.751225	0.722295	0.763244
50	0.7502	0.761732	0.753331	0.760184	0.724553
51	0.765371	0.760986	0.76284	0.72843	0.755958
52	0.759531	0.740387	0.781242	0.76378	0.751357
53	0.773258	0.766351	0.772953	0.768807	0.736812
54	0.753491	0.757592	0.728982	0.741947	0.767988
55	0.765532	0.768968	0.74144	0.735259	0.760731
56	0.754462	0.758625	0.782616	0.740609	0.756791
57	0.746845	0.782976	0.773836	0.758427	0.751475
58	0.745376	0.772992	0.770529	0.78583	0.758606
59	0.75089	0.790014	0.781608	0.764862	0.765085
60	0.783904	0.774096	0.747412	0.782964	0.782592
61	0.770978	0.757647	0.78694	0.79838	0.774943
62	0.798607	0.76642	0.763247	0.78659	0.791386
63	0.773264	0.780563	0.767322	0.79922	0.802708
64	0.782423	0.785657	0.807757	0.797415	0.766143
65	0.806572	0.770851	0.77851	0.804506	0.794784
66	0.770932	0.801866	0.784412	0.805951	0.807427
67	0.777864	0.781692	0.807684	0.811073	0.807194
68	0.786839	0.826923	0.793331	0.801758	0.791148
69	0.790702	0.784895	0.807137	0.764632	0.796295
70	0.818105	0.78621	0.786903	0.791298	0.775818
71	0.815831	0.794114	0.771165	0.797653	0.793839
72	0.771498	0.80448	0.800878	0.795486	0.814144
73	0.801908	0.794468	0.826839	0.788426	0.788361
74	0.823856	0.789161	0.794648	0.789803	0.815689
75	0.792864	0.787385	0.813604	0.769914	0.797273
76	0.777241	0.788606	0.805076	0.775815	0.763519
77	0.8007	0.776221	0.776508	0.802483	0.768139
78	0.752256	0.776997	0.770473	0.794703	0.780571
79	0.78698	0.747659	0.761911	0.756797	0.773814
80	0.752583	0.777699	0.766471	0.789279	0.755431
81	0.753441	0.738835	0.76438	0.758201	0.780324
82	0.749265	0.726345	0.763311	0.762659	0.74842
83	0.744162	0.759075	0.732422	0.749244	0.720979
84	0.75698	0.732361	0.728786	0.717928	0.726735
85	0.709649	0.745443	0.727347	0.726695	0.711556
86	0.701918	0.738472	0.729671	0.731895	0.734407
87	0.700518	0.723673	0.709654	0.737784	0.723877
88	0.735428	0.720343	0.738557	0.710294	0.706489
89	0.735262	0.712737	0.695888	0.717949	0.709592
90	0.694977	0.723476	0.720116	0.714601	0.733787
91	0.71696	0.694769	0.706479	0.730284	0.699896
92	0.732552	0.720232	0.696735	0.702376	0.711935
93	0.698933	0.70431	0.723828	0.712786	0.686459
94	0.723108	0.688869	0.720337	0.700506	0.708847
95	0.696844	0.720519	0.69479	0.723322	0.721227
96	0.704536	0.706993	0.695926	0.725271	0.687681
97	0.693935	0.67852	0.709088	0.712536	0.69077
98	0.691534	0.700513	0.705775	0.67864	0.673538
99	0.698823	0.666314	0.69353	0.672744	0.684431
100	0.665897	0.697493	0.689429	0.679672	0.698881
101	0.697053	0.700562	0.670186	0.679203	0.699598
102	0.675009	0.712248	0.685484	0.691687	0.69711
103	0.69683	0.714266	0.68666	0.677756	0.700677
104	0.685958	0.684105	0.697853	0.704744	0.717906
105	0.696971	0.718257	0.709806	0.698319	0.681319
106	0.700066	0.682896	0.701976	0.717342	0.716239
107	0.697276	0.713551	0.686651	0.721544	0.713087
108	0.706186	0.731785	0.703592	0.710568	0.693323
109	0.711825	0.717619	0.711944	0.728027	0.689144
110	0.708387	0.717917	0.723526	0.728946	0.692652
111	0.712139	0.710837	0.741158	0.703717	0.716219
112	0.740563	0.712461	0.720622	0.721499	0.701346
113	0.731999	0.707066	0.730248	0.73439	0.704993
114	0.71335	0.738739	0.709361	0.740367	0.718873
115	0.720654	0.733423	0.738321	0.703621	0.736459
116	0.720747	0.716002	0.753407	0.724841	0.729072
117	0.711728	0.725486	0.743388	0.747852	0.727008
118	0.727565	0.737813	0.752309	0.736544	0.712435
119	0.746417	0.736787	0.744305	0.710081	0.740096
120	0.752945	0.747094	0.716401	0.7293	0.742785
121	0.738627	0.736931	0.764124	0.735777	0.723728
122	0.765799	0.729526	0.746214	0.73131	0.736828
123	0.731093	0.759674	0.727999	0.758673	0.742561
124	0.729159	0.751612	0.755815	0.722126	0.731764
125	0.714765	0.734037	0.726116	0.731643	0.754857
126	0.750067	0.728947	0.723473	0.719395	0.749993
127	0.754723	0.719555	0.744189	0.740402	0.723302
128	0.742886	0.749554	0.717582	0.718453	0.725372
129	0.725177	0.722162	0.741718	0.720745	0.75432
130	0.715361	0.74443	0.728043	0.753365	0.733043
131	0.724941	0.751617	0.721175	0.752764	0.733712
132	0.742749	0.723306	0.731914	0.76217	0.733891
133	0.741877	0.719473	0.731691	0.719954	0.753671
134	0.744546	0.70561	0.733424	0.723409	0.732718
135	0.718858	0.718139	0.754104	0.730939	0.727594
136	0.701141	0.729017	0.72116	0.735072	0.736799
137	0.73613	0.709279	0.742071	0.732445	0.713168
138	0.715571	0.716761	0.732394	0.703094	0.739323
139	0.731832	0.718108	0.700379	0.735606	0.731097
140	0.712725	0.70737	0.733501	0.732087	0.741077
141	0.711048	0.718686	0.736484	0.72277	0.747377
142	0.711376	0.741402	0.742013	0.7157	0.735342
143	0.721184	0.710236	0.738456	0.742088	0.743209
144	0.711072	0.733482	0.752328	0.732393	0.735109
145	0.718471	0.745398	0.713252	0.720757	0.741577
146	0.712945	0.728394	0.753263	0.727127	0.726919
147	0.739375	0.731346	0.733418	0.716081	0.703942
148	0.722428	0.703053	0.734152	0.735141	0.73856
149	0.732941	0.723127	0.732828	0.707051	0.746437
150	0.720938	0.739222	0.710137	0.734552	0.746467
151	0.742248	0.723044	0.752144	0.725787	0.716907
152	0.74847	0.731511	0.716584	0.749051	0.723215
153	0.745819	0.720837	0.722012	0.734263	0.754488
154	0.731133	0.720857	0.729291	0.747487	0.75713
155	0.75791	0.724169	0.74634	0.72375	0.742098
156	0.735045	0.751969	0.71225	0.730381	0.741241
157	0.734038	0.736913	0.74679	0.712174	0.74933
158	0.723082	0.748515	0.753531	0.721079	0.741292
159	0.732355	0.750903	0.749417	0.74677	0.716208
160	0.751769	0.724312	0.727197	0.742354	0.758071
161	0.748789	0.727897	0.726221	0.760777	0.747973
162	0.738462	0.733993	0.749797	0.730216	0.767044
163	0.756735	0.750487	0.719394	0.752554	0.748102
164	0.763908	0.727762	0.758279	0.736621	0.748371
165	0.744407	0.719856	0.737591	0.757691	0.753031
166	0.733724	0.749909	0.730167	0.767074	0.739363
167	0.754555	0.734663	0.749123	0.726355	0.763115
168	0.740209	0.729018	0.753486	0.768716	0.743865
169	0.739912	0.768137	0.737958	0.761107	0.735575
170	0.740428	0.731509	0.751884	0.755337	0.770843
171	0.760264	0.751945	0.770769	0.732549	0.7417
172	0.769156	0.743321	0.738882	0.769319	0.74369
173	0.76345	0.775248	0.739509	0.751648	0.741573
174	0.749019	0.758346	0.732165	0.740128	0.770342
175	0.759489	0.764483	0.728735	0.760892	0.743463
176	0.769826	0.747284	0.767683	0.742616	0.736637
177	0.748422	0.763016	0.725257	0.746009	0.760313
178	0.743739	0.747362	0.750884	0.774267	0.733747
179	0.757676	0.739629	0.774057	0.737154	0.748389
180	0.770969	0.738218	0.765876	0.74932	0.739354
181	0.733827	0.755896	0.776116	0.750805	0.753847
182	0.759371	0.744144	0.770105	0.731308	0.745072
183	0.749807	0.732363	0.761877	0.728387	0.757295
184	0.75239	0.738305	0.761888	0.727633	0.729461
185	0.751653	0.754824	0.731083	0.755375	0.723643
186	0.71917	0.758777	0.735936	0.735571	0.747354
187	0.726726	0.728405	0.722627	0.75887	0.740621
188	0.715303	0.728273	0.752025	0.740149	0.722144
189	0.740672	0.745654	0.72087	0.719354	0.712193
190	0.724946	0.733688	0.698725	0.730563	0.73187
191	0.743948	0.714822	0.734967	0.72496	0.708246
192	0.702793	0.711364	0.732091	0.737633	0.724368
193	0.716421	0.70089	0.725577	0.7378	0.709056
194	0.70426	0.712988	0.725493	0.741277	0.712921
195	0.712336	0.711153	0.738171	0.734702	0.7077
196	0.710345	0.708489	0.719713	0.729096	0.743467
197	0.723	0.704968	0.720538	0.72406	0.745525
198	0.714222	0.721201	0.722675	0.716686	0.750216
199	0.969345	1	1	1	0.990618
200	0.97283	1	1	0.986584	1
201	1	1	0.9926	0.970102	1
202	0.96477	1	1	1	1
203	1	0.966152	1	1	1
204	1	0.972981	0.993151	1	0.999117
205	1	0.969609	1	1	0.989728
206	0.99246	0.997267	1	1	0.974461
207	1	0.980304	0.991478	0.993519	1
208	1	0.997681	0.979968	1	0.981311
209	0.992761	0.986603	1	0.983631	1
210	0.976549	1	0.986617	1	0.996492
211	1	1	0.987685	1	0.976012
212	0.964502	1	1	1	1
213	0.989669	0.997353	0.989681	0.988107	1
214	1	0.973242	1	0.990058	1
215	0.964985	1	1	1	1
216	1	1	0.973597	0.989414	0.997885
217	1	1	0.966409	1	1
218	0.999715	1	0.969368	1	0.996509
219	1	0.967834	1	0.994184	1
220	0.996681	1	1	0.968363	1
221	1	0.971148	1	0.998524	0.994858
222	0.999503	0.988479	1	1	0.974967
223	0.986246	0.973583	1	1	1
224	1	0.986304	1	0.992269	0.981401
225	0.989849	0.98579	0.984467	1	1
226	0.990261	1	0.975485	0.993058	1
227	1	0.968327	1	1	0.992187
228	0.983243	1	0.987645	0.985427	1
229	1	0.981789	1	0.998164	0.98449
230	1	1	0.98818	0.995263	0.976713
231	1	1	0.965877	1	1
232	1	0.990374	1	0.970638	1
233	0.994565	1	0.991179	1	0.974083
234	0.998426	0.995546	0.970995	1	1
235	1	0.966707	1	1	1
236	1	0.979971	0.996428	1	0.989869
237	1	0.968477	1	0.995198	1
238	0.979579	1	0.977783	1	1
239	1	0.984601	0.979117	1	0.994058
240	1	1	0.971601	0.991181	0.999864
241	1	1	1	0.970846	0.994975
242	0.999939	0.971744	1	1	0.996418
243	0.993783	0.998458	1	0.974324	1
244	1	1	0.978377	0.990033	0.995889
245	0.973772	0.997044	0.989414	1	1
246	0.981947	0.979388	1	1	1
247	0.994713	0.972494	1	1	1
248	0.982467	0.991599	1	0.99075	1
249	1	1	0.994469	0.996537	0.973589
250	0.973336	1	1	0.987878	1
251	0.970909	1	0.999072	0.995138	1
252	0.998771	0.966617	1	1	1
253	0.966374	1	1	1	0.997164
254	1	0.971136	1	0.999872	0.994041
255	1	0.969414	1	0.996106	1
256	0.986636	0.976071	1	1	1
257	1	0.9674	1	1	1
258	1	1	0.967989	1	0.993824
259	1	0.996561	1	0.976586	0.985904
260	1	0.970375	1	0.989944	1
261	1	0.973231	1	1	0.986932
262	1	0.99077	1	0.999804	0.973129
263	1	1	1	0.965641	1
264	1	0.978391	1	0.9803	1
265	0.970731	0.994355	1	1	1
266	0.994686	0.983312	1	0.982702	1
267	0.975665	1	0.982693	1	1
268	0.974234	0.988957	1	0.996807	1
269	0.987257	0.997032	0.98139	1	1
270	0.989476	1	1	1	0.971095
271	1	1	1	0.965761	1
272	0.983311	1	1	1	0.976784
273	1	0.980271	0.981368	0.99886	1
274	1	0.98494	0.991314	0.985065	1
275	0.99947	1	0.991412	1	0.971435
276	0.976164	0.997948	0.99303	1	1
277	1	1	0.971502	0.987907	1
278	0.996231	1	1	0.999388	0.969571
279	0.997465	1	1	1	0.971771
280	0.990406	1	1	0.973477	1
281	0.982053	1	0.982923	0.994551	1
282	0.983408	0.992092	1	1	0.98638
283	1	0.979075	1	0.977398	1
284	1	0.978697	1	0.988257	0.994507
285	1	1	1	0.964728	1
286	1	0.96476	1	1	1
287	1	0.997206	0.974237	1	0.990688
288	1	1	0.987954	0.989793	0.984072
289	1	0.991099	0.97631	1	0.999481
290	0.999491	1	0.970352	0.995272	1
291	0.984749	0.993615	0.987249	1	1
292	0.991392	0.986315	0.981221	1	1
293	0.996392	1	0.985865	0.977628	1
294	1	0.978081	0.981548	1	1
295	0.98672	0.980598	0.989436	1	1
296	0.976715	1	0.981996	1	1
297	1	1	0.977511	1	0.982739
298	0.977683	0.996611	0.995296	0.9978	1
299	0.99307	0.983372	0.983497	1	1
300	1	1	1	0.995915	0.968167
301	0.981919	0.982202	1	1	0.993829
302	1	1	0.982698	0.980119	1
303	0.985031	1	1	1	0.974632
304	0.975467	1	1	0.984622	1
305	0.987775	0.995752	1	0.982308	1
306	1	1	0.9952	0.986694	0.978617
307	1	0.970754	0.993472	1	1
308	0.975196	1	0.987259	1	1
309	0.983786	0.975813	1	1	1
310	1	1	0.973347	1	0.985343
311	0.980428	1	0.998191	0.980912	1
312	0.975601	1	0.995091	0.991261	1
313	1	1	0.993617	0.973181	0.993363
314	1	0.985276	1	0.997318	0.976863
315	1	1	1	0.972416	0.987654
316	1	1	0.967228	1	0.998756
317	1	1	1	0.979949	0.980053
318	0.989231	1	1	0.970858	1
319	0.991841	0.977392	1	0.995614	1
320	0.996306	1	1	1	0.96896
321	1	0.979741	0.999397	1	0.984716
322	1	1	0.990953	0.994047	0.974371
323	1	0.977113	1	1	0.982472
324	0.988568	1	1	0.983665	0.985981
325	0.981921	1	0.97479	1	1
326	0.980074	0.990772	0.998625	0.997239	1
327	1	0.98446	0.993523	0.988224	0.999477
328	0.979998	0.979818	1	1	1
329	0.987321	0.984944	0.992101	1	1
330	0.998214	1	1	0.971671	0.993481
331	1	0.969829	1	0.992854	1
332	0.990289	0.999398	1	1	0.975719
333	1	0.978345	1	0.978026	1
334	1	0.998739	0.994106	1	0.971557
335	0.966894	1	1	1	0.996472
336	0.969712	0.991532	1	1	1
337	0.973021	0.997841	1	0.995234	1
338	0.977967	0.992537	0.995037	1	1
339	0.999554	1	0.995612	1	0.97009
340	1	1	0.9713	0.998203	1
341	1	0.989894	1	1	0.971076
342	0.983475	0.99514	1	0.995643	0.991043
343	0.999527	1	0.978146	0.986833	1
344	0.984306	1	1	0.984758	0.99042
345	1	0.9854	1	0.999812	0.97607
346	1	0.993779	1	0.969693	1
347	0.990783	1	0.980009	0.991789	1
348	0.969967	1	1	1	0.990535
349	0.98103	0.980638	1	1	1
350	0.994275	0.9872	0.980185	1	1
351	0.986088	0.995429	0.977092	1	1
352	0.99299	0.993912	0.996892	1	0.981903
353	1	1	0.965632	0.999167	1
354	1	1	1	0.971032	0.991766
355	1	0.990915	0.976811	1	0.992022
356	1	1	1	0.972469	0.992201
357	1	1	1	0.980215	0.977924
358	1	0.972298	1	0.985408	1
359	1	0.995472	1	0.999258	0.971148
360	0.978496	1	0.980884	1	1
361	1	0.988932	1	0.987467	0.98345
362	1	1	1	0.982328	0.977418
363	1	1	0.968023	1	0.996805
364	1	1	1	0.968536	1
365	0.983932	1	0.991186	1	0.982432
366	1	0.976716	0.986131	0.996007	1
367	0.995422	0.988726	1	0.975478	1
368	0.97139	1	1	1	0.986409
369	1	0.997697	0.986601	0.980399	1
370	0.991598	1	0.985644	1	0.985744
371	0.972213	1	0.996179	0.993007	1
372	0.986066	1	0.983479	0.993897	1
373	1	0.989392	0.975593	1	0.99403
374	1	0.976584	1	0.992569	0.989019
375	1	0.990372	0.995419	0.97473	1
376	1	0.977187	0.985227	1	0.999002
377	0.99685	1	1	0.981046	0.985476
378	0.978514	0.99863	1	0.983474	1
379	1	0.973796	1	1	0.983209
380	0.98808	1	0.975905	1	1
381	1	0.992325	1	0.976508	0.989593
382	0.978646	1	1	0.983889	0.996372
383	0.994728	0.967342	1	1	1
384	1	0.982595	0.991347	0.984805	1
385	1	0.982959	0.984968	1	0.994924
386	0.996309	0.999273	1	0.974941	0.998561
387	0.973809	0.983461	1	1	1
388	0.984664	1	1	0.981294	1
389	1	1	0.984596	1	0.973442
390	1	0.984517	0.980666	1	1
391	1	1	0.988219	1	0.972823
392	1	1	1	1	0.965311
393	0.976053	1	1	0.99615	0.988441
394	1	0.983334	1	0.989636	0.985843
395	1	1	1	0.980623	0.976455
396	1	0.986628	1	1	0.978976
397	0.969792	0.997369	0.997732	1	1
398	1	1	0.965934	1	0.99854
399	1	1	0.994337	1	0.968527
400	0.978945	1	0.983572	0.996878	1
401	1	0.972548	1	1	0.987185
402	1	0.975261	0.993096	1	1
403	0.985143	1	1	0.977804	1
404	0.992291	0.969845	1	1	1
405	0.96725	1	1	1	0.997927
406	0.97741	1	1	0.998179	0.986518
407	0.971947	0.993782	1	1	0.997639
408	1	0.989028	0.975693	1	0.994475
409	1	1	1	0.981871	0.976052
410	1	0.97801	0.982885	1	0.999479
411	0.988757	1	0.989542	0.988748	0.997839
412	1	0.989772	1	0.972107	1
413	1	1	0.964726	1	1
414	0.989822	0.974849	1	0.999148	1
415	1	0.997182	0.975412	1	0.988736
416	0.998134	0.987078	0.974862	1	1
417	0.993179	1	1	0.994328	0.973771
418	0.97815	1	1	0.988137	0.99119
419	0.971342	1	0.99744	1	1
420	0.985653	1	1	0.979888	0.997641
421	0.981567	0.999743	1	1	0.97885
422	1	0.986327	0.972695	1	1
423	0.9811	0.984472	0.994138	1	1
424	0.98754	0.955338	0.975495	0.944335	0.944985
425	0.920523	0.955463	0.905992	0.929479	0.918172
426	0.938752	0.913902	0.91745	0.916187	0.956566
427	0.931757	0.909603	0.951178	0.915174	0.94746
428	0.927262	0.882205	0.893251	0.888974	0.908308
429	0.911997	0.897336	0.909286	0.922388	0.875123
430	0.890297	0.893275	0.935381	0.901535	0.910762
431	0.896402	0.915691	0.888235	0.909919	0.935208
432	0.910117	0.887365	0.863927	0.877079	0.873277
433	0.853732	0.842481	0.858804	0.845206	0.885492
434	0.871711	0.883417	0.856124	0.838155	0.856149
435	0.862741	0.872201	0.837227	0.883925	0.868229
436	0.88611	0.862247	0.841576	0.873132	0.87904
437	0.843348	0.868292	0.88487	0.876463	0.886001
438	0.861743	0.875466	0.895979	0.853945	0.887868
439	0.86491	0.83803	0.873598	0.857634	0.834121
440	0.844773	0.811675	0.819297	0.842297	0.848624
441	0.829026	0.80243	0.833551	0.797475	0.807286
442	0.831756	0.832607	0.825414	0.802272	0.798861
443	0.842494	0.835889	0.807687	0.819019	0.806023
444	0.796289	0.820872	0.792967	0.822589	0.789022
445	0.803313	0.774015	0.76762	0.799689	0.791534
446	0.766839	0.765946	0.777384	0.7512	0.792798
447	0.742172	0.744292	0.758889	0.779481	0.750676
448	0.755918	0.763444	0.74122	0.756398	0.783021
449	0.758853	0.774085	0.762238	0.744092	0.784261
450	0.748314	0.786278	0.782384	0.765716	0.763462
451	0.786718	0.76537	0.752521	0.773187	0.790129
452	0.765278	0.799083	0.773757	0.788234	0.762537
453	0.764166	0.780368	0.797691	0.769166	0.797701
454	0.775338	0.802621	0.803066	0.771775	0.775772
455	0.80376	0.771098	0.805322	0.775373	0.791814
456	0.812743	0.768987	0.789958	0.797173	0.796657
457	0.802146	0.768758	0.799937	0.803137	0.809072
458	0.780249	0.815586	0.793255	0.817413	0.793497
459	0.831978	0.795972	0.796958	0.79479	0.796695
460	0.78307	0.824272	0.807012	0.799911	0.817993
461	0.803664	0.807015	0.793526	0.806622	0.836792
462	0.828689	0.814511	0.819406	0.814564	0.78533
463	0.826711	0.794455	0.815137	0.835291	0.805329
464	0.827564	0.81071	0.842155	0.808203	0.802278
465	0.826934	0.805305	0.819008	0.807515	0.845716
466	0.819384	0.816588	0.840896	0.801702	0.839077
467	0.836431	0.797147	0.83107	0.836756	0.829031
468	0.82562	0.809321	0.825293	0.855164	0.82746
469	0.847743	0.825648	0.810489	0.822598	0.848452
470	0.812604	0.840075	0.83902	0.854354	0.820614
471	0.812549	0.837982	0.825553	0.852572	0.849426
472	0.835697	0.859779	0.815874	0.83019	0.847649
473	0.818562	0.84482	0.834565	0.864691	0.837363
474	0.826371	0.815551	0.815368	0.855813	0.831634
475	0.789487	0.826229	0.826027	0.820141	0.829024
476	0.832354	0.792307	0.803119	0.796205	0.814476
477	0.792238	0.796851	0.832518	0.817158	0.811868
478	0.812858	0.794484	0.820379	0.782352	0.789927
479	0.79696	0.780041	0.787978	0.772431	0.813207
480	0.790815	0.782575	0.762331	0.767274	0.799445
481	0.783444	0.783727	0.755784	0.779605	0.752863
482	0.750481	0.79264	0.779471	0.769586	0.776869
483	0.787082	0.790133	0.751275	0.780815	0.773048
484	0.762145	0.771538	0.779432	0.743399	0.780696
485	0.766932	0.760331	0.733697	0.758438	0.773706
486	0.741104	0.769421	0.755558	0.753865	0.730053
487	0.759126	0.734676	0.774846	0.747978	0.747419
488	0.782078	0.747282	0.753012	0.745285	0.750122
489	0.740556	0.760245	0.733459	0.766191	0.735813
490	0.763086	0.741796	0.726216	0.72825	0.736304
491	0.71273	0.737749	0.71991	0.748949	0.736576
492	0.720938	0.699638	0.736652	0.728086	0.731708
493	0.737009	0.707861	0.701064	0.723169	0.709845
494	0.705326	0.701831	0.689588	0.723138	0.721784
495	0.712017	0.689281	0.714755	0.683254	0.705847
496	0.695992	0.711226	0.683657	0.718716	0.710816
497	0.694088	0.694708	0.704839	0.676923	0.71429
498	0.687243	0.721659	0.689545	0.696215	0.705338
499	0.688295	0.691061	0.700657	0.719714	0.715125
500	0.682766	0.712134	0.707727	0.720727	0.706057
501	0.703627	0.725498	0.721368	0.691993	0.701203
502	0.718694	0.729498	0.705568	0.69154	0.712393
503	0.708941	0.73524	0.715243	0.716262	0.695742
504	0.695596	0.731289	0.722173	0.709809	0.72604
505	0.717325	0.715515	0.73398	0.698791	0.73252
506	0.708636	0.742133	0.725612	0.707494	0.727236
507	0.709422	0.710014	0.738307	0.727284	0.738826
508	0.729624	0.745173	0.734354	0.720558	0.706655
509	0.741266	0.705092	0.732852	0.739836	0.729603
510	0.745434	0.742909	0.723914	0.737869	0.710589
511	0.73843	0.726018	0.758053	0.720458	0.729607
512	0.746476	0.753211	0.741538	0.718779	0.724208
513	0.757924	0.721058	0.727816	0.742172	0.746681
514	0.724762	0.742586	0.729825	0.747623	0.7621
515	0.765911	0.751197	0.736512	0.729215	0.735114
516	0.725607	0.740967	0.742136	0.755631	0.764473
517	0.744568	0.759503	0.763005	0.747341	0.725079
518	0.75129	0.768846	0.752773	0.75023	0.726861
519	0.740489	0.744741	0.763193	0.739173	0.772736
520	0.766774	0.740333	0.748444	0.74158	0.77336
521	0.769241	0.773828	0.748524	0.73742	0.751475
522	0.758226	0.759926	0.738915	0.763583	0.72935
523	0.753589	0.743563	0.754459	0.734003	0.774387
524	0.752611	0.764357	0.72352	0.745771	0.7439
525	0.713797	0.744805	0.748653	0.747277	0.746255
526	0.729801	0.730696	0.733847	0.756382	0.760211
527	0.750925	0.76046	0.732413	0.752243	0.72489
528	0.736625	0.737494	0.768995	0.734018	0.753637
529	0.752779	0.766742	0.75147	0.743602	0.725865
530	0.775125	0.750867	0.744878	0.743024	0.736105
531	0.722113	0.745239	0.754816	0.739284	0.760352
532	0.749403	0.737312	0.768414	0.72869	0.747523
533	0.756824	0.722279	0.749725	0.746816	0.72806
534	0.746549	0.714013	0.736117	0.728886	0.750906
535	0.732842	0.718542	0.71154	0.740558	0.746152
536	0.749978	0.709183	0.731429	0.735212	0.733619
537	0.728822	0.718463	0.723533	0.750151	0.712124
538	0.737159	0.707994	0.704293	0.729581	0.728116
539	0.726463	0.728414	0.732011	0.732239	0.697895
540	0.695041	0.734431	0.719503	0.719693	0.722881
541	0.704082	0.716687	0.728466	0.711582	0.740582
542	0.704203	0.713381	0.719987	0.735458	0.738082
543	0.707386	0.739722	0.738392	0.71394	0.72125
544	0.738662	0.71364	0.719097	0.744534	0.714203
545	0.72991	0.743875	0.708796	0.717879	0.738995
546	0.729082	0.726842	0.733488	0.749979	0.709258
547	0.741155	0.71207	0.73392	0.748534	0.72204
548	0.752409	0.728278	0.714009	0.742447	0.729523
549	0.72782	0.752931	0.719535	0.748533	0.726677
550	0.747801	0.720794	0.739396	0.753623	0.722596
551	0.746685	0.737874	0.757752	0.731718	0.718783
552	0.739238	0.765375	0.738067	0.728895	0.729724
553	0.738272	0.725936	0.73638	0.743089	0.766001
554	0.725356	0.760393	0.754362	0.731496	0.746341
555	0.746605	0.751435	0.729906	0.766167	0.732002
556	0.770173	0.752663	0.740634	0.732937	0.73777
557	0.769556	0.738146	0.73108	0.748357	0.754998
558	0.757298	0.764291	0.755781	0.725486	0.747144
559	0.735817	0.774926	0.74476	0.745504	0.756757
560	0.758935	0.746295	0.730526	0.769415	0.760262
561	0.76446	0.761714	0.738362	0.738434	0.770036
562	0.767129	0.7547	0.737618	0.746196	0.774846
563	0.739007	0.77062	0.775391	0.74915	0.75371
564	0.766419	0.768894	0.733297	0.769266	0.757304
565	0.770063	0.76067	0.736926	0.757782	0.776954
566	0.772733	0.761771	0.755557	0.779248	0.740215
567	0.745676	0.776349	0.77504	0.771759	0.747745
568	0.745012	0.777136	0.742607	0.759042	0.770321
569	0.757158	0.752923	0.755269	0.748945	0.786875
570	0.755524	0.784768	0.742914	0.763846	0.761087
571	0.774479	0.752181	0.782341	0.760402	0.745626
572	0.739815	0.763532	0.764036	0.777676	0.776779
573	0.773184	0.764469	0.762642	0.743325	0.784951
574	0.772279	0.764453	0.761898	0.735482	0.772706
575	0.774801	0.734582	0.758682	0.751933	0.765313
576	0.74078	0.773424	0.759347	0.754733	0.735761
577	0.747907	0.735831	0.754799	0.770519	0.733962
578	0.740007	0.754229	0.759422	0.766702	0.72964
579	0.740552	0.743439	0.725263	0.756067	0.76396
580	0.756013	0.736519	0.733292	0.768997	0.741443
581	0.746324	0.738394	0.774748	0.744364	0.73934
582	0.758319	0.771107	0.7338	0.747594	0.73918
583	0.753537	0.735798	0.741593	0.767933	0.730869
584	0.748745	0.739466	0.751958	0.76828	0.72811
585	0.754167	0.760532	0.740835	0.738778	0.722265
586	0.733368	0.718286	0.751515	0.738586	0.755054
587	0.717085	0.756367	0.739045	0.737798	0.726953
588	0.748182	0.737342	0.71206	0.739167	0.721144
589	0.713707	0.723775	0.742631	0.743599	0.715032
590	0.726773	0.740764	0.74321	0.70652	0.728567
591	0.709063	0.725643	0.712737	0.740928	0.738571
592	0.710109	0.745013	0.728112	0.736098	0.714688
593	0.712073	0.71588	0.74653	0.727515	0.713386
594	0.734583	0.738826	0.715707	0.703766	0.729568
595	0.734088	0.697748	0.728376	0.727556	0.716293
596	0.704427	0.728526	0.724922	0.711917	0.741319
597	0.725377	0.737671	0.723916	0.699636	0.73149
598	0.739534	0.721984	0.718723	0.739225	0.705534
599	0.977492	0.985673	1	1	1
600	1	0.965945	1	1	1
601	1	0.975072	0.999613	0.992663	1
602	1	1	0.988485	1	0.972041
603	0.989177	1	1	1	0.970382
604	1	0.991634	0.975458	0.996246	1
605	1	1	1	0.993614	0.971862
606	1	0.975162	1	1	0.984392
607	0.988364	0.992553	0.977366	1	1
608	1	1	0.970954	0.987125	1
609	1	0.993303	0.967916	1	1
610	0.971269	1	1	0.995835	0.995019
611	0.993511	1	0.974058	1	0.99346
612	1	0.983408	1	0.980942	1
613	1	0.969259	1	0.995507	1
614	0.997922	1	0.98979	0.973171	1
615	1	0.98026	0.979954	1	1
616	1	0.989872	0.980301	0.995836	1
617	0.991999	1	1	0.970597	1
618	1	0.981072	0.97755	1	1
619	0.99731	1	0.995122	1	0.970521
620	0.984516	0.996444	1	0.977949	1
621	0.995117	0.973808	1	0.998446	1
622	0.971806	0.98747	1	1	1
623	1	1	0.965751	1	1
624	0.989094	0.995196	0.985752	1	0.994902
625	0.991303	0.99474	1	1	0.973888
626	1	1	1	0.976992	0.984184
627	0.994571	0.97994	0.986015	1	1
628	0.998898	1	1	0.965938	1
629	1	0.981866	1	0.975054	1
630	1	1	0.965994	1	1
631	0.988854	1	1	0.973364	0.998683
632	1	0.978965	0.984467	1	1
633	0.997411	0.997016	1	0.971995	1
634	1	0.999885	0.978339	1	0.982791
635	0.996907	1	0.990063	0.990696	0.987128
636	1	1	0.989371	0.971487	1
637	0.981823	1	1	0.976231	1
638	1	1	0.98086	0.981136	1
639	1	1	0.973819	1	0.98373
640	0.990481	1	1	0.989111	0.984146
641	1	0.997318	0.987847	0.99164	0.988079
642	1	1	0.990492	0.971943	1
643	1	1	0.965526	1	1
644	0.99097	1	1	0.984459	0.98197
645	0.985617	1	0.995828	0.978695	1
646	0.973791	0.984136	1	1	1
647	0.989332	0.978578	0.993131	1	1
648	1	0.984584	0.989026	1	0.982851
649	1	0.98492	0.995198	1	0.982045
650	0.996006	0.970476	1	1	0.996814
651	1	0.972389	1	1	0.989444
652	0.982186	0.995423	1	0.983991	1
653	0.977234	1	1	0.988937	0.994198
654	1	1	0.969095	1	0.990901
655	1	1	0.96623	1	0.998918
656	0.990995	1	1	0.99995	0.971808
657	0.998002	1	0.986154	0.975822	1
658	1	0.987428	0.990288	0.98222	1
659	1	0.97851	0.981917	1	1
660	0.998352	1	1	0.967406	1
661	0.989339	0.994628	0.975411	1	1
662	0.972139	1	0.992599	1	1
663	1	1	1	0.985661	0.972924
664	0.983542	0.974282	1	1	1
665	1	1	0.97665	0.981142	1
666	1	0.984716	0.976381	1	1
667	0.965447	1	1	1	1
668	1	0.999303	0.975494	1	0.986452
669	1	1	0.972039	1	0.994122
670	1	0.998042	0.968358	1	1
671	0.969561	1	0.999551	1	1
672	1	1	0.985998	1	0.972116
673	1	0.981229	0.983355	1	0.995644
674	0.993605	1	0.984716	0.999551	0.987821
675	0.98889	0.984081	1	1	0.988456
676	1	1	0.972175	0.989848	1
677	0.998638	1	1	1	0.968007
678	0.983485	0.988581	1	1	0.989414
679	1	1	0.967272	0.996171	1
680	0.978847	1	0.99496	0.996873	0.996118
681	1	1	1	1	0.965735
682	1	0.987054	1	0.971785	1
683	1	0.980922	1	0.976865	1
684	1	0.974718	1	1	0.984494
685	1	0.987595	0.974696	1	1
686	0.97745	1	1	0.982635	1
687	0.970785	1	1	0.996125	1
688	1	0.987889	0.974728	1	1
689	0.991181	0.998096	1	1	0.972911
690	0.977794	0.9844	1	1	0.996804
691	0.994437	0.971925	1	0.998595	1
692	0.979667	1	0.985333	1	0.992316
693	1	0.974128	1	1	0.983258
694	1	1	0.972235	0.985827	1
695	1	1	0.970725	1	0.990671
696	0.985913	0.988895	1	0.989203	1
697	1	0.977462	1	1	0.98356
698	1	0.995595	0.972527	0.992665	1
699	0.986915	1	1	0.971562	1
700	0.984414	1	1	1	0.973006
701	0.977023	1	0.984566	1	1
702	0.983121	1	0.998694	0.97916	1
703	1	1	1	1	0.964711
704	0.99273	1	1	0.974724	0.993787
705	1	1	1	0.964767	1
706	1	1	0.991543	0.989524	0.980099
707	0.992167	0.976241	0.990235	1	1
708	0.981536	1	1	1	0.975149
709	0.969768	1	1	0.993424	1
710	0.98737	0.985254	1	0.991816	1
711	0.984357	1	1	1	0.972814
712	0.987732	1	1	0.985786	0.985366
713	1	1	1	1	0.965786
714	1	0.997619	1	0.969727	1
715	1	1	0.994391	0.971118	1
716	1	1	0.980133	0.978976	1
717	0.991268	0.994144	0.988523	0.990471	1
718	0.989371	0.988664	1	1	0.979772
719	0.966629	0.998636	1	1	1
720	1	0.999492	1	0.97164	0.998542
721	0.978067	1	0.998917	0.998608	0.99198
722	0.974349	0.989648	1	0.995658	1
723	0.994192	1	0.999743	0.981969	0.990245
724	0.970557	1	0.989416	1	1
725	0.976809	0.989686	0.993145	1	1
726	1	0.99932	0.989864	1	0.975069
727	0.97822	1	1	0.978351	1
728	0.99033	0.996425	1	0.975115	1
729	0.993886	0.99549	0.975821	1	1
730	1	0.999274	1	0.966922	1
731	0.980893	0.997398	1	0.988714	0.999818
732	0.994191	1	0.982495	0.982969	1
733	1	0.996671	0.994834	0.977366	0.99875
734	0.992346	0.989131	1	0.981795	1
735	0.999527	0.967932	1	0.999994	1
736	0.992921	0.990968	1	1	0.975197
737	1	1	0.99444	1	0.968633
738	1	0.978373	0.984392	1	1
739	0.967145	1	1	0.995953	1
740	0.991049	0.994227	0.990097	1	0.989019
741	1	1	0.98506	1	0.972809
742	0.999742	1	1	0.967768	1
743	1	0.994542	1	0.985511	0.978084
744	1	0.965848	1	1	0.999149
745	1	0.980481	0.979046	1	1
746	1	0.975518	0.988057	1	1
747	1	0.986454	1	0.973556	1
748	0.989863	0.997845	1	0.998143	0.980721
749	0.998178	1	0.968909	1	0.997813
750	1	1	0.984412	0.995277	0.97882
751	0.998754	1	0.971316	0.994884	1
752	0.997326	0.980184	0.981321	1	1
753	0.98169	1	0.989883	0.987949	1
754	1	0.997426	0.972589	1	0.991111
755	0.981782	0.980765	1	1	0.996527
756	0.989724	1	0.98161	0.988227	1
757	1	0.973299	1	1	0.990381
758	0.999869	1	0.984397	1	0.978496
759	1	0.980883	1	0.982099	1
760	0.992354	0.99142	0.991718	0.988813	1
761	1	0.990769	0.978681	0.995675	1
762	0.979528	1	1	0.985109	0.992986
763	1	0.984754	1	0.973686	1
764	1	0.999768	1	0.973957	0.990185
765	0.992256	1	0.975834	1	0.992857
766	0.985109	0.980938	1	0.997416	1
767	1	0.983582	1	0.981268	0.998191
768	0.972357	1	1	0.987078	1
769	1	0.969916	1	1	0.988865
770	1	1	0.979708	0.998454	0.981599
771	1	1	0.993175	0.972697	0.997864
772	1	1	1	0.967656	1
773	0.995287	1	0.983356	0.981552	1
774	1	0.999417	0.998417	0.968448	1
775	0.969167	1	0.997774	1	0.999496
776	0.985012	0.996651	1	1	0.977395
777	1	0.988926	1	0.972607	1
778	1	0.971707	1	1	0.989387
779	0.996363	1	0.995375	1	0.971465
780	0.985726	1	1	1	0.971875
781	1	0.972344	1	0.989319	1
782	0.996995	0.972759	1	0.99312	1
783	0.99089	0.992311	1	0.978691	1
784	1	0.973423	0.987917	1	1
785	1	1	1	1	0.965446
786	0.992691	1	1	0.969139	1
787	0.996457	1	1	0.96689	1
788	1	0.969841	1	0.996719	1
789	0.991498	1	0.970452	1	1
790	0.984203	0.979897	1	1	0.994269
791	0.989617	1	1	0.993231	0.976013
792	0.96672	1	0.997938	1	1
793	1	0.975929	0.994899	0.993489	1
794	0.978518	1	1	0.994054	0.98583
795	1	0.994979	1	0.985148	0.978129
796	1	1	0.99795	1	0.968152
797	0.984917	1	1	0.974667	1
798	1	0.978887	0.994193	0.985248	1
799	0.97962	1	1	0.988703	0.998473
800	0.980139	0.998267	0.994036	0.99394	1
801	1	0.967959	0.998668	1	1
802	1	1	0.975161	1	0.989552
803	0.991351	0.995858	1	1	0.976412
804	1	0.997166	1	0.966303	1
805	1	1	1	0.967697	0.99933
806	1	0.983937	1	1	0.976699
807	0.870274	0.907063	0.869259	0.898376	0.899473
808	0.88447	0.909712	0.88187	0.89884	0.925109
809	0.905047	0.911483	0.884597	0.908775	0.935552
810	0.886177	0.934569	0.915611	0.923751	0.923225
811	0.938664	0.940586	0.914179	0.896115	0.925841
812	0.917534	0.918928	0.923156	0.961556	0.921683
813	0.866937	0.891254	0.870505	0.84308	0.861558
814	0.895295	0.863488	0.85239	0.887988	0.875838
815	0.885756	0.907062	0.872192	0.859976	0.886779
816	0.898321	0.905645	0.898879	0.862426	0.879173
817	0.875718	0.904859	0.874886	0.911282	0.906939
818	0.901038	0.903467	0.869349	0.913978	0.912167
819	0.895021	0.897307	0.88644	0.93234	0.912702
820	0.87352	0.88486	0.864255	0.839359	0.856187
821	0.859124	0.896492	0.877594	0.859638	0.854979
822	0.857974	0.855154	0.8841	0.89492	0.882852
823	0.853695	0.882905	0.875817	0.885404	0.902179
824	0.877755	0.907938	0.879644	0.861983	0.895757
825	0.870122	0.824489	0.849591	0.855415	0.859643
826	0.85883	0.886004	0.8457	0.851216	0.843965
827	0.838991	0.828181	0.834988	0.79888	0.836892
828	0.838244	0.833677	0.848487	0.805115	0.841144
829	0.80368	0.818549	0.825373	0.784279	0.800376
830	0.786553	0.824082	0.808872	0.815421	0.827571
831	0.839021	0.797657	0.818364	0.828311	0.807556
832	0.83686	0.832668	0.816381	0.797766	0.833973
833	0.830439	0.847906	0.833743	0.80222	0.828549
834	0.790685	0.803898	0.822503	0.789111	0.82158
835	0.765727	0.802894	0.777107	0.797348	0.775843
836	0.813011	0.770988	0.794153	0.788626	0.78059
837	0.756387	0.7656	0.754623	0.790779	0.778765
838	0.796125	0.752489	0.776469	0.776665	0.773251
839	0.744728	0.763363	0.744243	0.748833	0.779321
840	0.74315	0.769842	0.747923	0.77666	0.771947
841	0.736251	0.734457	0.731432	0.766578	0.752212
842	0.73254	0.735491	0.742537	0.705663	0.720132
843	0.738071	0.735773	0.726569	0.7133	0.752954
844	0.723403	0.747797	0.738116	0.727075	0.759262
845	0.713512	0.748959	0.717204	0.719936	0.71741
846	0.727775	0.736841	0.732958	0.743166	0.705094
847	0.703254	0.705627	0.711803	0.738931	0.711813
848	0.71974	0.720258	0.736289	0.726542	0.697171
849	0.709247	0.734918	0.710899	0.741059	0.731329
850	0.717572	0.742455	0.74878	0.728968	0.71607
851	0.747112	0.732716	0.748654	0.712218	0.738545
852	0.735763	0.752149	0.74312	0.717917	0.754755
853	0.753573	0.745782	0.748373	0.720407	0.759137
854	0.748334	0.73835	0.750393	0.774871	0.738051
855	0.76714	0.773819	0.745275	0.739608	0.746088
856	0.764469	0.76762	0.736501	0.774297	0.750217
857	0.761556	0.774457	0.737226	0.774095	0.766226
858	0.768154	0.745702	0.768808	0.788447	0.762223
859	0.779922	0.768162	0.782624	0.744699	0.777051
860	0.776973	0.786385	0.77973	0.780699	0.747181
861	0.774192	0.762106	0.783001	0.801878	0.767712
862	0.780606	0.768484	0.774377	0.774655	0.808128
863	0.771931	0.804002	0.775335	0.77251	0.799299
864	0.801999	0.80315	0.78663	0.764778	0.782837
865	0.794758	0.804756	0.789678	0.801301	0.764732
866	0.818813	0.778563	0.798011	0.792942	0.782259
867	0.813542	0.799526	0.780962	0.81117	0.780307
868	0.805358	0.784946	0.787205	0.789526	0.761537
869	0.761452	0.790336	0.800521	0.798241	0.793113
870	0.806661	0.789244	0.802834	0.793317	0.766277
871	0.774747	0.810191	0.810653	0.793026	0.783985
872	0.806933	0.818291	0.776968	0.789216	0.795079
873	0.796743	0.80438	0.804751	0.775218	0.818907
874	0.790631	0.780426	0.780518	0.816497	0.779296
875	0.779207	0.795816	0.774319	0.797787	0.81391
876	0.779325	0.789786	0.756861	0.786097	0.798187
877	0.767486	0.786359	0.772085	0.748902	0.785927
878	0.765761	0.767788	0.735632	0.770676	0.772644
879	0.779152	0.777225	0.740845	0.763363	0.766576
880	0.747414	0.779878	0.75983	0.768656	0.785686
881	0.782858	0.762202	0.77957	0.782675	0.748118
882	0.777223	0.750754	0.773741	0.794167	0.773162
883	0.770776	0.755768	0.787033	0.763071	0.746882
884	0.775519	0.788675	0.751876	0.753881	0.767259
885	0.771746	0.789443	0.759561	0.750645	0.779181
886	0.765723	0.795474	0.781168	0.764188	0.757083
887	0.740108	0.770752	0.781363	0.761156	0.766846
888	0.75048	0.749736	0.773736	0.780825	0.778557
889	0.762567	0.777167	0.744567	0.741001	0.765907
890	0.727229	0.754699	0.768024	0.745868	0.754179
891	0.748115	0.725128	0.731214	0.763032	0.742188
892	0.709275	0.736896	0.738472	0.748619	0.73695
893	0.747423	0.717515	0.726759	0.753476	0.739037
894	0.710858	0.743991	0.716472	0.735901	0.738612
895	0.736041	0.735391	0.748772	0.708611	0.730978
896	0.739814	0.740256	0.710551	0.718656	0.713172
897	0.738721	0.723715	0.701901	0.711199	0.710323
898	0.731387	0.707136	0.71963	0.704607	0.73724
899	0.703824	0.710023	0.707389	0.738024	0.705097
900	0.727921	0.689489	0.702519	0.708542	0.700942
901	0.707181	0.69208	0.698684	0.726273	0.719472
902	0.700271	0.693807	0.727769	0.714476	0.721369
903	0.708229	0.710237	0.708459	0.739607	0.704897
904	0.707296	0.72549	0.705946	0.738252	0.707922
905	0.708123	0.710378	0.709627	0.739356	0.730647
906	0.701306	0.740829	0.728204	0.722432	0.71834
907	0.720294	0.746313	0.726689	0.705992	0.724564
908	0.733517	0.745862	0.730331	0.707696	0.718957
909	0.749704	0.709177	0.733481	0.730545	0.725741
910	0.73944	0.74139	0.747053	0.715443	0.717388
911	0.735039	0.734074	0.711729	0.739304	0.75242
912	0.72536	0.72947	0.740561	0.727764	0.761055
913	0.713963	0.751217	0.746991	0.73864	0.74484
914	0.741617	0.73307	0.765391	0.726104	0.740714
915	0.756329	0.728917	0.718865	0.728082	0.743021
916	0.759057	0.743007	0.726634	0.721523	0.73622
917	0.760176	0.74205	0.740356	0.718796	0.736101
918	0.723977	0.759343	0.731119	0.740325	0.75357
919	0.75281	0.733862	0.712397	0.739821	0.738796
920	0.734446	0.720424	0.727964	0.754859	0.750832
921	0.733635	0.739008	0.724056	0.738452	0.764037
922	0.72323	0.754465	0.758966	0.740035	0.732981
923	0.73962	0.725399	0.764563	0.752091	0.738327
924	0.763337	0.738031	0.75763	0.726252	0.74491
925	0.737424	0.756055	0.72716	0.725118	0.75503
926	0.741515	0.720902	0.719271	0.735808	0.75438
927	0.738079	0.746304	0.714385	0.713227	0.731415
928	0.718651	0.754548	0.731112	0.730683	0.718853
929	0.739915	0.742982	0.717049	0.716991	0.747185
930	0.717108	0.723696	0.754098	0.737691	0.74165
931	0.713785	0.751609	0.747559	0.736395	0.734861
932	0.724273	0.712542	0.729722	0.7391	0.75108
933	0.742464	0.711769	0.730131	0.735476	0.709791
934	0.709707	0.720081	0.748791	0.728966	0.73216
935	0.733586	0.725662	0.73201	0.749381	0.708996
936	0.716351	0.720294	0.728861	0.743961	0.749952
937	0.736593	0.72479	0.745321	0.748874	0.713486
938	0.735467	0.714721	0.741995	0.731491	0.754897
939	0.730047	0.735828	0.721196	0.760723	0.74015
940	0.760412	0.725703	0.74019	0.725102	0.745777
941	0.72693	0.728348	0.722884	0.733529	0.759637
942	0.728126	0.73988	0.74759	0.715723	0.714514
943	0.73756	0.73574	0.736913	0.705024	0.739935
944	0.749063	0.709446	0.738725	0.731006	0.736143
945	0.756006	0.730208	0.743053	0.721029	0.723173
946	0.74342	0.732665	0.719428	0.742844	0.710291
947	0.727498	0.708779	0.717912	0.722304	0.747669
948	0.728353	0.694633	0.72837	0.722229	0.726415
949	0.730965	0.714161	0.702096	0.722873	0.739177
950	0.71717	0.744467	0.730614	0.706344	0.719827
951	0.711086	0.741514	0.722108	0.712863	0.739879
952	0.74201	0.716104	0.744322	0.717705	0.716222
953	0.722869	0.704991	0.737689	0.711527	0.735827
954	0.723895	0.73953	0.706265	0.737799	0.714304
955	0.709228	0.74033	0.724556	0.741363	0.715096
956	0.736172	0.707033	0.727145	0.723098	0.745793
957	0.720303	0.722453	0.7554	0.726006	0.723637
958	0.739876	0.717309	0.720039	0.726774	0.752252
959	0.732356	0.752013	0.714506	0.741678	0.724043
960	0.734085	0.736809	0.757328	0.726751	0.717866
961	0.715487	0.756036	0.737856	0.740364	0.731239
962	0.744254	0.747825	0.751517	0.729252	0.716176
963	0.720367	0.730525	0.748706	0.739341	0.75803
964	0.758218	0.750718	0.735067	0.741084	0.719732
965	0.737391	0.732042	0.757542	0.758928	0.726672
966	0.741032	0.733611	0.768772	0.731595	0.745228
967	0.769168	0.750276	0.736394	0.731377	0.740597
968	0.749014	0.728267	0.755337	0.736661	0.766015
969	0.726371	0.754265	0.742817	0.766475	0.752762
970	0.769355	0.73813	0.738177	0.741323	0.763015
971	0.763052	0.734637	0.769376	0.751549	0.738611
972	0.774542	0.737727	0.75406	0.739615	0.758423
973	0.741356	0.760481	0.776023	0.754521	0.739047
974	0.771341	0.743835	0.757995	0.732324	0.744505
975	0.731054	0.73783	0.75456	0.767472	0.737897
976	0.74333	0.765363	0.733504	0.733451	0.760307
977	0.729165	0.739778	0.747436	0.765121	0.761516
978	0.752914	0.736789	0.771207	0.734354	0.754737
979	0.769559	0.765024	0.744833	0.735244	0.742246
980	0.764864	0.764481	0.727872	0.754448	0.752071
981	0.737799	0.770636	0.751811	0.741644	0.768602
982	0.724103	0.754419	0.760058	0.760373	0.751048
983	0.750043	0.760645	0.731063	0.758623	0.729356
984	0.759554	0.729104	0.762995	0.73474	0.750166
985	0.754118	0.745383	0.758342	0.737973	0.720761
986	0.727134	0.741765	0.755961	0.721468	0.750481
987	0.748997	0.753378	0.722218	0.751888	0.727224
988	0.744055	0.749897	0.740645	0.757715	0.718213
989	0.748732	0.71749	0.748839	0.746855	0.755362
990	0.723465	0.755575	0.7394	0.72633	0.753146
991	0.729341	0.733678	0.722	0.760733	0.733005
992	0.728524	0.755995	0.731965	0.716395	0.726914
993	0.757784	0.726245	0.731152	0.73254	0.718946
994	0.742569	0.752546	0.71655	0.738808	0.722997
995	0.754698	0.740626	0.714798	0.730326	0.739755
996	0.721391	0.731748	0.756139	0.733073	0.719266
997	0.716031	0.750237	0.732499	0.71426	0.730189
998	0.738904	0.741207	0.712896	0.709816	0.722179
999	0.995866	1	1	0.99817	0.971933
1000	0.986795	1	0.985445	1	0.987933
1001	1	1	0.997776	1	0.966853
1002	1	0.993783	1	1	0.970294
1003	1	1	0.983193	0.974754	1
1004	1	0.979286	1	0.987164	1
1005	0.980584	0.989015	1	0.987216	1
1006	0.989867	0.983391	1	0.993114	0.99937
1007	0.990035	0.988603	1	0.981971	1
1008	1	1	0.988999	1	0.977391
1009	1	0.992031	0.996598	0.975546	1
1010	1	0.998935	1	0.966372	1
1011	0.990147	1	1	0.982546	0.9851
1012	0.986624	0.993307	0.997753	0.98747	1
1013	1	0.991914	0.992114	1	0.978157
1014	0.988906	1	1	1	0.971399
1015	0.982045	1	0.98959	0.987989	1
1016	1	0.994779	0.982909	0.980256	1
1017	0.99397	0.973792	0.996714	1	1
1018	0.994554	1	0.981772	0.982325	1
1019	0.969171	1	0.990427	1	1
1020	0.9673	0.998085	1	1	1
1021	1	0.977355	1	1	0.981119
1022	1	1	0.984069	0.973695	1
1023	1	0.995122	0.981562	0.992581	0.996542
1024	1	1	0.990273	0.969468	1
1025	0.982134	0.974744	1	1	1
1026	0.985902	1	1	0.99507	0.977445
1027	1	1	1	0.981015	0.976279
1028	0.997248	1	1	0.98071	0.983712
1029	1	1	1	0.966807	1
1030	0.983538	1	1	0.974475	1
1031	1	0.983387	1	0.979344	1
1032	1	1	0.997878	0.990607	0.978883
1033	1	0.979399	1	0.986256	0.995469
1034	0.974005	0.992173	1	0.999868	1
1035	0.977638	1	0.983145	1	1
1036	1	0.996555	0.983622	1	0.979482
1037	1	1	0.978729	0.995992	0.987677
1038	0.998311	0.980995	1	1	0.979902
1039	1	0.968368	1	0.993292	1
1040	1	1	0.96529	1	1
1041	1	0.984099	0.980751	1	1
1042	0.982818	1	0.989152	1	0.984708
1043	1	1	0.975626	0.989639	0.998752
1044	0.980336	1	1	0.979091	1
1045	1	1	0.97363	1	0.985443
1046	0.998238	1	1	0.967798	1
1047	0.975034	1	1	1	0.985468
1048	0.991913	1	1	1	0.969886
1049	1	0.976973	0.988539	1	0.998706
1050	0.9891	0.989497	1	1	0.983094
1051	1	0.982417	1	0.978755	1
1052	1	0.98131	1	0.994154	0.982274
1053	0.988341	0.976976	0.994634	1	1
1054	1	1	0.997093	0.968875	1
1055	1	0.997973	0.983198	0.979486	1
1056	1	0.965218	1	1	1
1057	1	0.990101	0.997865	0.988199	0.988743
1058	0.978353	1	1	0.983967	0.996832
1059	0.992467	0.990336	0.986541	0.995344	1
1060	1	0.965507	1	1	1
1061	0.972069	1	0.987318	1	1
1062	1	0.979532	0.996159	1	0.98962
1063	1	1	1	0.965004	1
1064	1	0.984759	1	0.994702	0.978653
1065	0.98007	1	1	1	0.980961
1066	0.988839	1	0.978313	0.998147	1
1067	1	1	1	0.984581	0.973917
1068	1	0.973181	1	0.991282	1
1069	0.971496	0.999625	0.991201	1	1
1070	0.985899	1	0.993557	1	0.983456
1071	1	0.999526	0.991248	1	0.971534
1072	1	0.985782	1	1	0.972837
1073	0.995877	0.984384	0.999944	1	0.985989
1074	0.983706	0.990398	1	1	0.982623
1075	0.997786	1	0.987422	0.978608	1
1076	0.985312	0.994649	1	0.97814	1
1077	1	1	0.993725	0.992235	0.973755
1078	1	1	1	0.979924	0.983507
1079	1	1	0.973088	0.98393	1
1080	1	0.966512	1	1	0.998219
1081	1	1	0.983577	0.990891	0.991032
1082	0.988955	0.989113	1	0.997304	0.989413
1083	1	1	0.971957	1	0.988181
1084	1	1	0.991339	0.976712	0.990011
1085	0.978214	1	1	0.979743	1
1086	0.972314	0.988723	1	1	1
1087	0.973259	1	0.99687	0.992572	1
1088	0.97785	0.980353	1	1	1
1089	1	0.984196	0.974898	1	1
1090	0.983911	0.991067	1	1	0.984382
1091	1	0.978005	1	0.984944	0.997035
1092	0.997448	1	1	0.988061	0.976267
1093	0.968278	1	1	0.997821	1
1094	0.99064	1	1	0.979719	0.994402
1095	0.977549	1	0.988174	1	0.992055
1096	0.999684	1	0.982636	0.977678	1
1097	0.984731	0.997315	1	0.992061	0.991022
1098	0.989598	0.991089	0.985351	1	0.999359
1099	1	1	0.977105	1	0.98002
1100	1	0.992392	0.982062	0.984877	1
1101	1	0.997828	1	0.967938	1
1102	0.966781	1	1	1	1
1103	0.998184	0.997975	0.99863	1	0.974524
1104	0.993266	1	0.992811	0.974904	1
1105	0.973477	1	0.992251	0.999279	1
1106	0.985022	1	0.979449	0.993072	1
1107	0.982648	1	0.984094	1	0.998253
1108	1	0.995333	1	0.987065	0.981914
1109	1	0.964899	1	1	1
1110	0.994096	0.994897	1	0.989535	0.986251
1111	1	0.98243	1	0.978907	1
1112	1	1	0.967645	0.993857	1
1113	1	1	0.990752	0.976118	0.993115
1114	0.994163	0.983489	0.980683	1	1
1115	1	1	0.966455	0.997054	1
1116	1	0.989677	0.971181	1	1
1117	0.989435	0.983463	1	0.983753	1
1118	0.989286	0.985921	0.997849	1	0.992031
1119	1	0.990188	0.970619	1	1
1120	1	0.992855	1	0.983804	0.981161
1121	0.99784	0.988874	1	0.978024	1
1122	1	1	0.998244	0.994209	0.974717
1123	1	0.994585	1	1	0.969262
1124	0.969883	0.991833	1	1	1
1125	0.984854	1	1	0.998348	0.977586
1126	0.99515	0.992014	0.995704	0.982609	1
1127	0.990268	1	0.98129	1	0.987629
1128	1	0.999059	0.968319	1	1
1129	0.985379	1	0.978053	0.995794	1
1130	1	0.999214	0.969842	1	1
1131	1	0.985656	1	1	0.975945
1132	1	1	1	0.985771	0.972639
1133	1	0.968691	1	1	0.997655
1134	0.974975	1	1	0.991243	0.992703
1135	1	0.973204	0.989999	1	0.99796
1136	1	0.983246	1	0.977254	1
1137	1	0.990977	0.974533	0.994204	1
1138	0.99582	1	1	1	0.971233
1139	0.988677	0.983756	1	1	0.992351
1140	1	1	1	1	0.966435
1141	0.977474	0.992689	1	1	0.996665
1142	1	0.978548	1	0.980249	1
1143	1	1	0.9702	0.991589	1
1144	1	0.99622	0.967316	1	1
1145	0.999606	0.985525	0.984926	0.996066	1
1146	0.984438	1	1	0.972763	1
1147	1	1	0.968841	0.9971	1
1148	0.989711	1	0.999102	0.975442	1
1149	1	0.978615	0.978452	1	1
1150	1	0.99243	0.981948	1	0.987588
1151	1	0.969995	0.993139	1	1
1152	0.977901	0.992882	1	0.987903	1
1153	1	1	0.966195	1	1
1154	1	0.993928	0.982066	1	0.981808
1155	0.97646	0.997419	1	0.988024	1
1156	0.980035	1	1	0.995096	0.983233
1157	1	0.998946	1	1	0.965852
1158	1	1	0.989381	0.975617	1
1159	0.974321	1	1	0.982527	1
1160	0.980201	1	1	0.985076	1
1161	1	1	0.983889	0.978085	1
1162	0.985768	1	0.988414	1	0.982342
1163	1	1	1	0.965382	1
1164	1	0.992901	1	0.983741	0.988643
1165	1	1	0.997716	0.971548	0.994203
1166	0.996504	0.977709	1	1	0.9906
1167	1	0.973642	0.990933	1	0.995398
1168	1	0.971642	1	0.990812	1
1169	1	1	0.979829	1	0.976983
1170	0.980771	1	0.983808	1	0.992825
1171	0.994161	0.977588	1	1	0.988506
1172	0.999892	0.971272	1	1	0.999534
1173	0.994126	1	0.9757	0.992402	1
1174	0.972054	1	1	0.996577	1
1175	0.970363	1	1	0.994925	1
1176	0.984524	0.98588	1	1	0.988509
1177	0.975452	0.991306	1	0.992592	1
1178	1	1	0.999919	0.965597	1
1179	0.998893	1	1	0.993525	0.970515
1180	1	1	0.978961	1	0.979308
1181	0.987234	1	0.999382	1	0.976933
1182	1	0.977521	1	0.981267	1
1183	0.9724	0.988785	1	1	1
1184	0.999187	0.972992	1	0.992569	1
1185	0.96848	1	1	1	0.99406
1186	0.988964	1	0.991706	1	0.984336
1187	1	0.965973	1	1	1
1188	1	1	0.98097	0.98007	1
1189	1	0.971644	0.996996	1	1
1190	1	0.976269	0.993199	1	0.998515
1191	1	1	0.973399	0.998521	0.989993
1192	0.998796	0.9901	0.981021	1	0.996496
1193	1	1	0.993843	0.97535	0.992839
1194	1	0.990238	1	1	0.97222
1195	0.990676	1	1	1	0.968974
1196	1	0.973207	1	0.989013	1
1197	1	1	1	1	0.966468
1198	1	0.976461	0.99928	0.984333	1
1199	0.972558	0.987527	1	1	1
1200	0.988582	0.999627	0.974556	1	1
1201	1	0.98907	0.992412	1	0.977372
1202	0.993752	1	0.99082	1	0.980108
1203	0.793399	0.790814	0.828329	0.791001	0.796458
1204	0.820115	0.841013	0.858412	0.818198	0.828928
1205	0.88361	0.84413	0.855768	0.84036	0.861846
1206	0.871031	0.885279	0.848074	0.876196	0.89442
1207	0.919623	0.885795	0.878593	0.87504	0.885393
1208	0.903036	0.87768	0.891269	0.926656	0.901358
1209	0.915857	0.92271	0.886472	0.927193	0.893223
1210	0.889608	0.922051	0.914766	0.916171	0.940737
1211	0.91533	0.953744	0.904399	0.922527	0.919385
1212	0.960192	0.915932	0.923169	0.914761	0.928804
1213	0.933728	0.906667	0.94392	0.926219	0.956133
1214	0.954367	0.95089	0.947372	0.912972	0.921898
1215	0.942804	0.926664	0.920012	0.948808	0.967594
1216	0.958161	0.925946	0.954837	0.921978	0.9613
1217	0.933446	0.960737	0.941651	0.972989	0.928019
1218	0.9591	0.959495	0.916264	0.954547	0.960594
1219	0.975315	0.952297	0.936061	0.93126	0.96697
1220	0.939245	0.95026	0.950517	0.945017	0.987687
1221	0.969656	0.973457	0.949468	0.92644	0.963586
1222	0.952948	0.963783	0.985184	0.957673	0.932078
1223	0.958216	0.99108	0.943134	0.962262	0.945308
1224	0.965815	0.968422	0.963418	0.980758	0.929279
1225	0.920543	0.91003	0.938508	0.951416	0.909132
1226	0.89576	0.883262	0.884475	0.878133	0.922656
1227	0.911254	0.889805	0.868547	0.911004	0.902149
1228	0.891865	0.903924	0.92769	0.878986	0.897535
1229	0.884462	0.891309	0.900549	0.931033	0.908776
1230	0.880819	0.856901	0.860285	0.876608	0.900387
1231	0.862489	0.867629	0.839031	0.826169	0.847107
1232	0.809081	0.831343	0.828599	0.844166	0.804457
1233	0.821649	0.815971	0.857656	0.824034	0.823547
1234	0.808396	0.797929	0.831379	0.801513	0.78856
1235	0.77667	0.780918	0.805007	0.792487	0.763836
1236	0.760976	0.78616	0.764243	0.743349	0.761062
1237	0.769949	0.73352	0.73823	0.738142	0.738108
1238	0.728612	0.725278	0.746754	0.715773	0.708584
1239	0.751121	0.723124	0.741158	0.714114	0.729019
1240	0.72109	0.748123	0.725603	0.756086	0.739575
1241	0.755761	0.718757	0.745294	0.753954	0.747164
1242	0.704315	0.722027	0.732675	0.739814	0.737532
1243	0.737214	0.717608	0.719007	0.741398	0.751439
1244	0.71176	0.726653	0.737805	0.705102	0.705636
1245	0.724764	0.704891	0.697473	0.687761	0.69575
1246	0.686276	0.71446	0.711009	0.705377	0.724545
1247	0.710823	0.700683	0.701402	0.730811	0.72771
1248	0.728514	0.714701	0.703083	0.740057	0.713645
1249	0.721033	0.728475	0.704577	0.728762	0.744603
1250	0.732257	0.730215	0.706953	0.745595	0.738826
1251	0.724697	0.74959	0.717075	0.738036	0.749847
1252	0.750775	0.719675	0.731037	0.754595	0.747622
1253	0.744868	0.766385	0.729154	0.752835	0.734031
1254	0.749676	0.767662	0.761461	0.731023	0.740178
1255	0.745647	0.742179	0.770697	0.770993	0.742414
1256	0.776671	0.753749	0.736108	0.766517	0.760059
1257	0.759147	0.752473	0.772754	0.783372	0.745814
1258	0.787539	0.768408	0.748168	0.755917	0.773301
1259	0.761487	0.764662	0.75653	0.795502	0.774279
1260	0.789576	0.756701	0.769547	0.79121	0.763934
1261	0.799664	0.77344	0.785468	0.75836	0.771957
1262	0.806349	0.772091	0.784836	0.766044	0.776931
1263	0.805186	0.786405	0.789561	0.779946	0.761979
1264	0.795072	0.790977	0.799392	0.760219	0.793734
1265	0.760592	0.758957	0.78382	0.793934	0.783293
1266	0.76541	0.77762	0.799291	0.790955	0.763782
1267	0.805877	0.783337	0.786681	0.764864	0.772285
1268	0.776913	0.78192	0.768245	0.792419	0.809075
1269	0.789005	0.799268	0.761391	0.797206	0.796792
1270	0.793054	0.793887	0.807539	0.76528	0.798574
1271	0.793834	0.802921	0.803908	0.804739	0.7672
1272	0.786207	0.782971	0.811251	0.788393	0.817665
1273	0.807326	0.782068	0.816906	0.809949	0.783752
1274	0.775171	0.788964	0.816196	0.781596	0.785441
1275	0.792913	0.783585	0.776783	0.818352	0.789406
1276	0.815931	0.787949	0.775334	0.789725	0.80542
1277	0.795147	0.808821	0.79971	0.771649	0.812014
1278	0.79718	0.811205	0.773168	0.808805	0.809644
1279	0.791639	0.818535	0.787236	0.821123	0.793813
1280	0.801282	0.778414	0.810057	0.773462	0.8002
1281	0.765524	0.7839	0.779893	0.778032	0.808314
1282	0.781136	0.791475	0.781146	0.760464	0.754827
1283	0.753565	0.745067	0.778979	0.779511	0.766408
1284	0.774363	0.775818	0.757002	0.746258	0.783767
1285	0.77699	0.755947	0.753614	0.790543	0.77348
1286	0.772607	0.736124	0.761683	0.762269	0.774135
1287	0.74638	0.762394	0.76493	0.788237	0.758284
1288	0.771053	0.752287	0.753732	0.767747	0.732959
1289	0.766216	0.734591	0.733727	0.759933	0.741796
1290	0.742301	0.72992	0.74855	0.755945	0.718937
1291	0.728485	0.723371	0.713006	0.74077	0.750282
1292	0.726153	0.726992	0.734346	0.731316	0.698214
1293	0.71022	0.721668	0.734059	0.747289	0.718343
1294	0.744552	0.728106	0.720786	0.742397	0.709994
1295	0.731799	0.733136	0.697268	0.723198	0.722848
1296	0.705048	0.729242	0.727489	0.716882	0.743788
1297	0.745515	0.705302	0.731772	0.72462	0.729154
1298	0.73651	0.699981	0.711134	0.725498	0.726876
1299	0.71829	0.710817	0.708581	0.739185	0.736987
1300	0.717336	0.732942	0.715224	0.714323	0.747627
1301	0.72486	0.750447	0.733938	0.71555	0.715981
1302	0.744604	0.746047	0.714238	0.718265	0.730692
1303	0.746594	0.750551	0.729703	0.71721	0.722608
1304	0.749488	0.721138	0.751095	0.720668	0.736856
1305	0.753505	0.718549	0.727142	0.747117	0.745276
1306	0.721106	0.738395	0.76263	0.74275	0.738824
1307	0.745444	0.749746	0.730717	0.763208	0.72648
1308	0.730778	0.757649	0.733979	0.740268	0.764598
1309	0.756791	0.768972	0.735618	0.733643	0.743715
1310	0.748749	0.75209	0.767949	0.754665	0.726545
1311	0.757178	0.77058	0.729581	0.747931	0.755792
1312	0.742763	0.770205	0.769736	0.751632	0.737593
1313	0.736092	0.762916	0.750048	0.776906	0.756647
1314	0.738365	0.77355	0.769056	0.746965	0.765169
1315	0.780922	0.748709	0.749876	0.773198	0.750713
1316	0.753676	0.743793	0.763715	0.784156	0.768219
1317	0.776441	0.768237	0.780911	0.752687	0.745254
1318	0.784168	0.757273	0.748123	0.763295	0.780475
1319	0.771174	0.745811	0.77354	0.764425	0.788026
1320	0.767505	0.765111	0.775513	0.751175	0.793155
1321	0.770138	0.778191	0.756797	0.760982	0.795681
1322	0.779903	0.783597	0.753898	0.762421	0.791148
1323	0.7848	0.765465	0.794651	0.779462	0.755623
1324	0.79289	0.783406	0.776211	0.78434	0.752042
1325	0.772604	0.796878	0.757279	0.770185	0.761321
1326	0.7677	0.761665	0.797936	0.760969	0.778917
1327	0.793723	0.778832	0.776619	0.776135	0.750659
1328	0.759655	0.79196	0.753247	0.764363	0.776929
1329	0.76663	0.778204	0.76905	0.791466	0.749612
1330	0.748182	0.777764	0.788003	0.768316	0.781371
1331	0.766517	0.777852	0.797378	0.755498	0.774936
1332	0.762845	0.759247	0.751757	0.787996	0.781439
1333	0.772138	0.784781	0.781305	0.768032	0.745597
1334	0.747323	0.770559	0.782208	0.772781	0.787424
1335	0.786953	0.777856	0.758372	0.750167	0.758769
1336	0.742768	0.748181	0.779436	0.769996	0.763967
1337	0.769084	0.778126	0.771	0.754882	0.739857
1338	0.774652	0.740367	0.769612	0.757122	0.743962
1339	0.776502	0.765123	0.747171	0.739348	0.766182
1340	0.758593	0.764297	0.768303	0.731919	0.744495
1341	0.727012	0.760934	0.757256	0.758095	0.737962
1342	0.736005	0.728073	0.735188	0.765087	0.750925
1343	0.740534	0.748127	0.755333	0.721924	0.723737
1344	0.732152	0.762945	0.73017	0.745879	0.727484
1345	0.726767	0.755181	0.744753	0.719915	0.726853
1346	0.715393	0.740544	0.731127	0.714585	0.746999
1347	0.721525	0.706501	0.745179	0.719202	0.731755
1348	0.732672	0.718081	0.706863	0.736841	0.705543
1349	0.713409	0.740398	0.722169	0.730142	0.703154
1350	0.703719	0.726884	0.729003	0.742356	0.716459
1351	0.703815	0.7335	0.727581	0.742158	0.720396
1352	0.710696	0.731926	0.739391	0.74137	0.712981
1353	0.7429	0.724896	0.743721	0.724792	0.708853
1354	0.751225	0.723532	0.715217	0.740273	0.723599
1355	0.708609	0.743508	0.735559	0.744778	0.729966
1356	0.75082	0.727016	0.715683	0.72998	0.747387
1357	0.729176	0.755718	0.716763	0.743561	0.734027
1358	0.749392	0.723156	0.750659	0.744243	0.720051
1359	0.748302	0.748367	0.733624	0.749871	0.715487
1360	0.758456	0.727065	0.74537	0.749017	0.723796
1361	0.729689	0.730861	0.766618	0.741777	0.742711
1362	0.750406	0.726889	0.7445	0.732982	0.764736
1363	0.758121	0.74988	0.738353	0.757906	0.723013
1364	0.741137	0.723235	0.757604	0.755647	0.757316
1365	0.736535	0.751537	0.737479	0.77303	0.743934
1366	0.753784	0.727684	0.75329	0.746204	0.769038
1367	0.756797	0.733479	0.755157	0.740215	0.771749
1368	0.755787	0.72915	0.764195	0.748862	0.766712
1369	0.777294	0.74439	0.75999	0.738685	0.751571
1370	0.782549	0.747036	0.749847	0.747107	0.75253
1371	0.764106	0.758262	0.738979	0.764012	0.731865
1372	0.756267	0.738901	0.735397	0.766133	0.767669
1373	0.763865	0.769219	0.760276	0.732162	0.745906
1374	0.757355	0.73046	0.753611	0.739895	0.768679
1375	0.750845	0.750655	0.720972	0.760778	0.745564
1376	0.75594	0.755218	0.744213	0.728538	0.723955
1377	0.753927	0.727859	0.730106	0.722586	0.752673
1378	0.735979	0.738147	0.763443	0.733082	0.723794
1379	0.742726	0.726827	0.713893	0.751626	0.738961
1380	0.743182	0.742648	0.729492	0.707163	0.731361
1381	0.740341	0.736185	0.735199	0.713171	0.708984
1382	0.734033	0.719872	0.716684	0.703582	0.73996
1383	0.724443	0.741026	0.707058	0.735998	0.713097
1384	0.738691	0.74302	0.716182	0.709311	0.721829
1385	0.734238	0.743741	0.732067	0.705906	0.720412
1386	0.741069	0.714904	0.730851	0.712561	0.744232
1387	0.738746	0.717842	0.717384	0.741653	0.708713
1388	0.720862	0.725594	0.750323	0.723664	0.711136
1389	0.716832	0.741769	0.711951	0.733578	0.708436
1390	0.733706	0.724391	0.728411	0.734198	0.699085
1391	0.745151	0.715087	0.70789	0.715547	0.717361
1392	0.712634	0.702896	0.704848	0.725468	0.736629
1393	0.725037	0.719899	0.695929	0.734478	0.714402
1394	0.727083	0.710513	0.705358	0.740732	0.713253
1395	0.719259	0.698879	0.731473	0.718509	0.735941
1396	0.717186	0.74365	0.71474	0.729045	0.706489
1397	0.704967	0.73602	0.718361	0.718364	0.740378
1398	0.750071	0.724491	0.715523	0.719531	0.715384
1399	0.993602	1	0.973484	1	0.99588
1400	1	1	0.971993	1	0.989704
1401	1	1	1	0.96702	1
1402	1	0.985694	0.995704	0.984675	1
1403	0.971938	1	0.995332	0.997783	1
1404	0.997163	0.988798	1	0.9752	1
1405	1	1	0.990935	0.982698	0.983165
1406	0.975368	1	0.995521	1	0.997261
1407	1	0.993227	0.990021	1	0.975673
1408	1	0.998492	0.981462	1	0.981234
1409	1	0.988944	1	0.992842	0.979642
1410	1	1	0.985351	1	0.975823
1411	0.967466	1	1	0.996572	1
1412	0.992186	1	1	0.969391	1
1413	0.974182	0.992748	1	0.996844	1
1414	1	0.984419	1	1	0.974231
1415	1	1	0.991998	0.986845	0.985308
1416	0.992606	0.977856	1	1	0.987308
1417	1	0.975387	1	1	0.982972
1418	0.98541	1	1	1	0.974678
1419	1	0.969301	1	1	0.995644
1420	0.983032	0.984214	1	0.999122	1
1421	0.98764	0.990945	0.98256	1	1
1422	1	0.999175	1	0.9659	1
1423	0.998111	1	0.970149	1	1
1424	1	1	0.999476	1	0.968038
1425	0.975047	1	1	1	0.984992
1426	1	0.980295	1	0.997617	0.981078
1427	1	0.998327	1	0.974688	0.9874
1428	1	0.971603	0.99893	1	0.992114
1429	0.988462	0.971677	1	1	1
1430	0.985415	0.972139	1	1	1
1431	0.983788	1	1	0.998072	0.978307
1432	0.972742	0.994633	1	1	0.993124
1433	1	1	0.982403	0.978314	1
1434	1	0.97121	1	1	0.987055
1435	0.982416	1	1	1	0.979347
1436	1	0.983842	0.97806	1	1
1437	0.99888	1	0.992358	0.975718	1
1438	0.989401	1	1	1	0.97527
1439	0.998844	1	1	0.97673	0.98878
1440	1	0.979717	0.979506	1	1
1441	1	0.966358	1	1	1
1442	1	0.980016	0.997424	0.986482	1
1443	0.97786	0.991738	1	0.988027	1
1444	1	0.968947	1	0.994616	1
1445	0.967278	0.997042	1	1	1
1446	0.965983	1	1	1	1
1447	0.990719	1	1	1	0.97056
1448	1	1	0.993686	0.994556	0.972461
1449	0.969954	1	1	0.994144	1
1450	1	1	0.985942	0.978139	1
1451	1	0.988373	1	1	0.972932
1452	1	0.972947	0.993106	0.996841	1
1453	1	1	0.98107	0.981178	0.996084
1454	1	1	0.989505	1	0.971838
1455	0.995302	1	1	1	0.968801
1456	1	0.976668	0.991154	0.99603	1
1457	0.993951	0.99501	1	0.992774	0.983447
1458	1	0.996637	0.979064	0.984844	1
1459	0.999422	0.97432	1	1	0.988003
1460	0.999215	0.982973	0.978135	1	1
1461	1	1	0.990074	0.986719	0.985737
1462	1	1	1	1	0.965255
1463	1	0.988792	0.970756	1	1
1464	0.976592	0.984284	0.999391	1	1
1465	0.994626	1	0.969482	1	1
1466	0.999822	0.965939	1	1	1
1467	0.99474	0.968888	1	1	1
1468	0.988225	0.984762	0.990583	1	1
1469	1	0.996636	0.979829	1	0.986508
1470	0.98907	0.98361	1	1	0.983787
1471	0.99937	1	1	0.9786	0.982644
1472	1	1	1	0.967554	0.993567
1473	0.987774	0.979909	1	1	0.990954
1474	1	0.98383	1	0.977564	1
1475	0.983554	1	0.975118	1	1
1476	0.978324	0.988501	1	1	0.998239
1477	1	0.994271	0.973785	1	0.999062
1478	1	1	0.988861	0.977696	0.995656
1479	0.9713	0.999503	1	1	0.992515
1480	0.985008	0.991801	1	0.981815	1
1481	0.989593	1	0.982263	1	0.985312
1482	0.987655	1	0.976061	1	0.999629
1483	0.980026	1	1	0.982635	0.995437
1484	0.993659	1	0.97159	1	1
1485	1	1	1	0.979346	0.980405
1486	0.969637	1	1	0.994442	1
1487	0.965175	1	1	1	1
1488	0.980439	0.988305	0.993631	1	1
1489	0.976432	1	1	0.982396	1
1490	1	1	1	1	0.966029
1491	1	0.964694	1	1	1
1492	1	1	0.967598	0.997076	1
1493	1	0.975651	0.992109	1	0.990932
1494	0.989275	1	0.977833	1	0.994358
1495	0.967339	1	1	0.996826	1
1496	0.978208	1	1	1	0.982068
1497	1	1	1	0.97157	0.989087
1498	1	1	1	0.974099	0.98586
1499	1	0.986672	1	0.978297	0.993057
1500	1	1	0.980203	1	0.976196
1501	1	0.967695	1	1	1
1502	1	0.985999	0.993587	0.978779	1
1503	1	0.990393	0.997674	0.988442	0.988371
1504	1	0.997576	0.970214	0.998113	1
1505	0.978839	0.991926	1	0.98686	1
1506	0.989568	1	0.996921	1	0.97408
1507	0.978145	1	1	1	0.981373
1508	0.994876	0.978559	1	0.996696	0.996808
1509	1	1	0.973899	0.996174	0.99125
1510	1	0.991757	0.969938	1	1
1511	1	0.991659	0.974353	0.993979	1
1512	0.978672	1	1	1	0.984705
1513	0.980449	0.991906	1	0.987651	1
1514	1	1	0.979601	0.993425	0.984576
1515	1	0.981891	0.997649	1	0.980293
1516	0.980703	0.981842	1	1	0.996222
1517	0.967186	1	1	1	1
1518	0.979091	1	1	0.998812	0.982061
1519	0.98123	0.981337	0.996436	1	1
1520	0.977302	0.998075	1	0.986974	1
1521	0.970147	1	0.990555	1	1
1522	1	1	0.975585	0.988199	0.998836
1523	1	1	1	0.976474	0.980313
1524	0.988413	0.978597	1	0.990826	1
1525	0.974848	1	0.982481	1	1
1526	0.988541	1	0.980811	0.990514	1
1527	0.97075	1	1	1	0.998603
1528	1	0.969265	0.995864	1	1
1529	1	1	0.979818	0.980734	1
1530	0.986479	1	0.975597	1	1
1531	0.984846	1	0.995858	0.997969	0.986982
1532	1	0.991621	0.99355	1	0.979704
1533	1	0.979309	1	0.97796	1
1534	1	1	0.970411	1	0.991933
1535	0.983186	1	0.999841	1	0.983657
1536	0.973114	1	1	0.990888	1
1537	0.986674	0.998667	0.977112	1	1
1538	0.980117	0.998948	0.990665	0.996993	1
1539	1	1	1	0.965485	1
1540	1	1	1	0.990882	0.9738
1541	1	0.983985	0.998121	1	0.983073
1542	1	1	1	0.964488	1
1543	0.975802	0.985347	1	1	1
1544	1	1	1	0.965084	1
1545	0.979012	1	0.994316	1	0.993695
1546	1	0.985597	1	0.989333	0.985089
1547	1	1	1	1	0.964575
1548	1	0.982719	1	1	0.976188
1549	0.992496	1	1	0.970162	1
1550	0.986651	0.989522	1	0.987332	1
1551	0.986847	1	0.979934	0.998139	1
1552	1	1	1	0.989127	0.97072
1553	0.982895	0.986743	1	1	0.992539
1554	1	1	0.994562	1	0.967745
1555	1	1	1	0.965373	1
1556	0.983887	1	0.975144	1	1
1557	1	1	0.979738	0.992043	0.994928
1558	1	1	1	1	0.965935
1559	1	1	0.978791	0.997229	0.986087
1560	1	1	0.981824	0.975084	1
1561	1	0.996947	1	0.969686	1
1562	0.988303	0.999375	1	1	0.974445
1563	1	1	0.997892	0.966065	1
1564	0.985359	1	0.976078	1	1
1565	0.985801	1	0.979106	1	1
1566	0.989054	0.983805	0.996853	0.995788	1
1567	0.982813	0.99747	1	1	0.980739
1568	0.98042	1	1	1	0.985957
1569	1	0.98867	0.974483	1	0.999321
1570	0.978488	1	0.988482	1	0.990355
1571	0.990796	0.973109	1	0.999284	1
1572	0.971906	0.990741	1	0.999587	1
1573	1	0.984697	1	1	0.97591
1574	0.998679	0.988685	0.973587	1	1
1575	0.999782	1	1	0.97258	0.992077
1576	1	0.973442	0.99742	0.991364	1
1577	1	0.986509	1	0.976709	0.997133
1578	0.97014	0.99979	1	1	1
1579	0.985337	1	0.985991	0.986807	1
1580	0.974778	1	1	0.986724	1
1581	1	0.969184	0.999046	1	1
1582	1	1	0.979408	0.979888	1
1583	1	0.973069	1	0.988197	1
1584	1	1	1	0.965184	1
1585	1	0.989563	1	0.97122	1
1586	0.995643	0.997187	1	0.972522	1
1587	0.9749	1	0.992599	0.992021	1
1588	1	1	0.968409	1	0.999551
1589	0.998185	1	1	0.999588	0.968269
1590	1	0.977733	1	1	0.982016
1591	0.984525	1	1	1	0.974583
1592	1	1	0.973866	0.987218	1
1593	1	0.968252	0.995229	1	1
1594	0.971049	1	0.992683	1	1
1595	1	1	0.996514	0.980862	0.984321
1596	0.993675	0.986599	0.978194	1	1
1597	0.993286	0.998166	0.97869	0.996878	1
1598	0.998192	0.974017	0.988221	1	1
1599	0.995792	0.980357	1	1	0.982285
1600	0.964476	1	1	1	1
1601	0.975012	1	1	1	0.984229
1602	0.773211	0.750467	0.750942	0.732349	0.743031
1603	0.589454	0.584602	0.609885	0.608751	0.607307
1604	0.654512	0.650526	0.672677	0.674777	0.680842
1605	0.708529	0.727221	0.729881	0.710425	0.695372
1606	0.752278	0.774863	0.744746	0.736878	0.741234
1607	0.759927	0.773841	0.789617	0.767851	0.797654
1608	0.783799	0.811911	0.786352	0.797297	0.820642
1609	0.789688	0.82696	0.820994	0.822675	0.830593
1610	0.859543	0.834485	0.81606	0.822225	0.834353
1611	0.847848	0.863563	0.819115	0.856328	0.843915
1612	0.838158	0.881527	0.85028	0.848592	0.867157
1613	0.862764	0.873809	0.892397	0.857372	0.846992
1614	0.877881	0.894211	0.877617	0.846282	0.879009
1615	0.877028	0.890543	0.881366	0.905366	0.85746
1616	0.867247	0.884835	0.879717	0.912933	0.899712
1617	0.924075	0.877634	0.895874	0.892348	0.883753
1618	0.896691	0.894079	0.925937	0.906441	0.876853
1619	0.889641	0.910395	0.893031	0.9339	0.896841
1620	0.886223	0.909291	0.937028	0.904879	0.908034
1621	0.91078	0.924779	0.882469	0.927688	0.919501
1622	0.910417	0.925787	0.887294	0.931954	0.927882
1623	0.934504	0.916804	0.923492	0.935094	0.890106
1624	0.89853	0.8611	0.872289	0.903099	0.888059
1625	0.892546	0.875256	0.898973	0.910781	0.866888
1626	0.82888	0.869454	0.854078	0.870833	0.862469
1627	0.870457	0.853724	0.885439	0.839667	0.861057
1628	0.88364	0.879415	0.855411	0.842367	0.8725
1629	0.847559	0.85961	0.81479	0.832539	0.83905
1630	0.833986	0.870466	0.848196	0.839425	0.826677
1631	0.804835	0.79966	0.825155	0.84041	0.820849
1632	0.817496	0.790639	0.788976	0.799289	0.774189
1633	0.806151	0.824848	0.783986	0.792553	0.792462
1634	0.779507	0.782602	0.751703	0.793505	0.781571
1635	0.78498	0.778279	0.776211	0.769436	0.810013
1636	0.785206	0.803608	0.805022	0.76641	0.787122
1637	0.772524	0.793346	0.767883	0.758751	0.753651
1638	0.770151	0.766795	0.780223	0.799068	0.758764
1639	0.772978	0.766523	0.752033	0.755304	0.73365
1640	0.761434	0.782601	0.757652	0.740603	0.767233
1641	0.725831	0.76606	0.747902	0.744488	0.736649
1642	0.739322	0.706225	0.73668	0.717863	0.736274
1643	0.71643	0.703623	0.708539	0.694682	0.732282
1644	0.684751	0.705835	0.681359	0.692323	0.713993
1645	0.718097	0.695768	0.698816	0.714186	0.683772
1646	0.703556	0.688865	0.668086	0.680825	0.696168
1647	0.70765	0.684319	0.686254	0.680998	0.710166
1648	0.670918	0.70372	0.671178	0.677137	0.677047
1649	0.691253	0.689558	0.695708	0.662057	0.692797
1650	0.678462	0.703616	0.678367	0.692892	0.708201
1651	0.665676	0.679752	0.693652	0.691714	0.665432
1652	0.68399	0.678222	0.666733	0.69666	0.700321
1653	0.704277	0.67574	0.69643	0.676448	0.70165
1654	0.690556	0.682206	0.712977	0.68682	0.709584
1655	0.683979	0.704439	0.710447	0.691374	0.718531
1656	0.729538	0.701415	0.709646	0.691889	0.701994
1657	0.723312	0.729929	0.698582	0.69899	0.708509
1658	0.709014	0.704359	0.711273	0.717915	0.740773
1659	0.7072	0.740919	0.731896	0.71133	0.715212
1660	0.725657	0.718234	0.743647	0.706325	0.73517
1661	0.745418	0.731173	0.731211	0.7062	0.736792
1662	0.734037	0.755808	0.714615	0.736162	0.731252
1663	0.744654	0.728761	0.719514	0.757718	0.74166
1664	0.725745	0.756328	0.749902	0.726969	0.753178
1665	0.733733	0.741578	0.732354	0.765927	0.757752
1666	0.759279	0.747238	0.766083	0.726612	0.750789
1667	0.747193	0.740234	0.766004	0.773267	0.741419
1668	0.747255	0.773437	0.740488	0.751683	0.772851
1669	0.777403	0.766315	0.764949	0.7577	0.73645
1670	0.765528	0.74548	0.751776	0.774571	0.782089
1671	0.783089	0.78042	0.769506	0.749986	0.752615
1672	0.776366	0.782062	0.746425	0.782912	0.763586
1673	0.759361	0.782939	0.795407	0.768039	0.760921
1674	0.77777	0.745737	0.777517	0.748958	0.765807
1675	0.758249	0.776066	0.755902	0.752641	0.788312
1676	0.751286	0.732855	0.761919	0.763779	0.772212
1677	0.753704	0.741522	0.754214	0.781659	0.76637
1678	0.758045	0.769971	0.784385	0.744322	0.755777
1679	0.783384	0.758844	0.766341	0.775038	0.743554
1680	0.780404	0.749048	0.754218	0.780382	0.777411
1681	0.77828	0.755482	0.785524	0.753415	0.78272
1682	0.748927	0.768407	0.785181	0.784138	0.782394
1683	0.774825	0.77624	0.74183	0.774702	0.755933
1684	0.755966	0.748458	0.746158	0.746573	0.781915
1685	0.75172	0.747569	0.752832	0.761523	0.721987
1686	0.746162	0.726317	0.765439	0.753489	0.758593
1687	0.740292	0.724925	0.763266	0.731835	0.747548
1688	0.748003	0.752677	0.757378	0.744992	0.719172
1689	0.721975	0.760189	0.751089	0.747249	0.755762
1690	0.753482	0.749621	0.717778	0.730455	0.744316
1691	0.725453	0.727507	0.759405	0.747013	0.750298
1692	0.751447	0.754968	0.752687	0.71878	0.745523
1693	0.754409	0.723228	0.725039	0.730652	0.750883
1694	0.725267	0.717792	0.731322	0.718184	0.753267
1695	0.748058	0.728013	0.744967	0.712425	0.72633
1696	0.731124	0.709392	0.708801	0.732692	0.740441
1697	0.740048	0.723462	0.744174	0.709422	0.719258
1698	0.713384	0.745196	0.745615	0.72362	0.722185
1699	0.733935	0.727231	0.714216	0.73325	0.754734
1700	0.745264	0.750094	0.716502	0.722935	0.741675
1701	0.738736	0.723764	0.753226	0.722079	0.751516
1702	0.739251	0.750657	0.715765	0.74342	0.752831
1703	0.761438	0.744344	0.746252	0.742278	0.719974
1704	0.74597	0.731704	0.748116	0.741388	0.712067
1705	0.744561	0.734452	0.753447	0.744331	0.714798
1706	0.727231	0.743611	0.736869	0.764832	0.731161
1707	0.731843	0.722633	0.753223	0.753749	0.754148
1708	0.744755	0.762363	0.746612	0.751782	0.721761
1709	0.74777	0.731494	0.767181	0.757274	0.73502
1710	0.776036	0.737913	0.742621	0.746752	0.746677
1711	0.729345	0.749368	0.750879	0.767581	0.763889
1712	0.774265	0.755115	0.735767	0.744275	0.762508
1713	0.761882	0.779831	0.753485	0.741988	0.745422
1714	0.746498	0.742614	0.773416	0.77553	0.755045
1715	0.777021	0.768059	0.768612	0.749396	0.740331
1716	0.776661	0.762629	0.74374	0.740887	0.747269
1717	0.772323	0.766978	0.73369	0.750734	0.757788
1718	0.764706	0.767953	0.739353	0.7407	0.737288
1719	0.72834	0.754998	0.752625	0.754171	0.770196
1720	0.775135	0.747369	0.734004	0.757859	0.756125
1721	0.765057	0.736772	0.75173	0.776374	0.750554
1722	0.766767	0.760658	0.754505	0.774126	0.734266
1723	0.76393	0.745376	0.772108	0.742752	0.775835
1724	0.777712	0.748635	0.737527	0.757731	0.748236
1725	0.766803	0.730304	0.754928	0.735414	0.752709
1726	0.742987	0.746619	0.730322	0.765135	0.764937
1727	0.744348	0.759895	0.757651	0.725799	0.733236
1728	0.718728	0.755305	0.728414	0.742213	0.747647
1729	0.737436	0.749809	0.725225	0.739858	0.711794
1730	0.754345	0.728	0.745271	0.717734	0.728893
1731	0.743676	0.705718	0.735055	0.726145	0.736023
1732	0.704333	0.71344	0.737305	0.728295	0.73603
1733	0.727742	0.712677	0.710081	0.735026	0.744104
1734	0.738275	0.715198	0.716831	0.701514	0.731123
1735	0.70812	0.725319	0.69545	0.715952	0.731802
1736	0.723888	0.710412	0.696129	0.723571	0.732956
1737	0.716368	0.71682	0.719197	0.687037	0.72173
1738	0.703597	0.689073	0.711846	0.727762	0.703437
1739	0.720777	0.693363	0.721588	0.694363	0.716009
1740	0.724663	0.726527	0.697969	0.696435	0.710744
1741	0.720531	0.714075	0.690557	0.71238	0.728891
1742	0.717035	0.710407	0.735937	0.696232	0.716778
1743	0.699889	0.725554	0.703473	0.729915	0.727376
1744	0.720926	0.723028	0.701668	0.739833	0.710435
1745	0.704603	0.731167	0.7404	0.71573	0.713543
1746	0.717623	0.719878	0.722256	0.746991	0.708117
1747	0.720721	0.697704	0.723459	0.736508	0.712212
1748	0.723975	0.722579	0.738669	0.715765	0.699011
1749	0.738569	0.723944	0.703451	0.711378	0.73193
1750	0.744648	0.712313	0.732658	0.711547	0.717255
1751	0.721406	0.704314	0.733738	0.724933	0.74306
1752	0.706253	0.721664	0.742082	0.726707	0.739657
1753	0.724043	0.70789	0.730724	0.735049	0.747455
1754	0.741836	0.729051	0.709855	0.747152	0.725952
1755	0.747835	0.741048	0.709404	0.7292	0.734933
1756	0.737627	0.755282	0.733779	0.72962	0.714577
1757	0.732904	0.735454	0.714676	0.755481	0.740729
1758	0.739512	0.714666	0.741628	0.755554	0.73614
1759	0.74383	0.74006	0.733922	0.718623	0.759217
1760	0.743865	0.7641	0.738869	0.731275	0.725595
1761	0.745328	0.751072	0.749995	0.749204	0.716057
1762	0.728837	0.746638	0.76615	0.731635	0.746254
1763	0.767958	0.735503	0.728958	0.746053	0.7488
1764	0.727686	0.765483	0.756952	0.738111	0.746708
1765	0.725266	0.757889	0.746363	0.748256	0.764742
1766	0.730623	0.747372	0.747973	0.751415	0.772617
1767	0.74772	0.754667	0.72884	0.756109	0.770061
1768	0.754299	0.770664	0.747921	0.730629	0.761194
1769	0.753821	0.764574	0.759834	0.76506	0.728641
1770	0.749732	0.748291	0.771456	0.737859	0.771732
1771	0.738281	0.744437	0.764329	0.765002	0.774079
1772	0.782489	0.749749	0.763862	0.744023	0.752981
1773	0.770856	0.736212	0.774097	0.763946	0.754889
1774	0.745611	0.774148	0.743869	0.772085	0.771105
1775	0.773664	0.760752	0.747419	0.767198	0.736277
1776	0.741889	0.773409	0.739843	0.744715	0.764189
1777	0.738281	0.755749	0.760656	0.760814	0.727516
1778	0.769117	0.73521	0.736418	0.747976	0.761279
1779	0.738126	0.729538	0.767849	0.75314	0.740629
1780	0.758318	0.753938	0.721986	0.756471	0.74555
1781	0.735427	0.752657	0.744302	0.738129	0.772655
1782	0.736173	0.74757	0.765289	0.748309	0.725485
1783	0.727769	0.738875	0.729501	0.764793	0.741764
1784	0.730033	0.733486	0.730433	0.762516	0.726327
1785	0.729313	0.754897	0.752324	0.731537	0.721769
1786	0.754353	0.722172	0.742496	0.752012	0.725776
1787	0.744437	0.715558	0.726096	0.738642	0.752517
1788	0.720829	0.737484	0.726268	0.718963	0.75435
1789	0.740967	0.726503	0.719383	0.723291	0.754777
1790	0.754475	0.736022	0.741203	0.719285	0.72089
1791	0.714245	0.726365	0.724843	0.733893	0.753503
1792	0.742275	0.711995	0.711658	0.739156	0.728937
1793	0.745084	0.708308	0.721273	0.739102	0.727258
1794	0.736352	0.722713	0.703932	0.719275	0.740178
1795	0.719606	0.725168	0.700902	0.717487	0.740898
1796	0.698123	0.726944	0.7361	0.721524	0.72842
1797	0.728888	0.730791	0.713211	0.72411	0.695965
1798	0.702969	0.729073	0.719673	0.696967	0.726319
1799	0.978541	1	0.98272	0.999666	1
1800	0.968168	1	1	1	1
1801	1	0.987568	0.971611	1	1
1802	0.993657	0.991169	1	0.974541	1
1803	0.975959	0.981097	1	1	1
1804	1	1	0.975755	0.981635	1
1805	1	1	1	0.99505	0.968545
1806	0.988549	0.984225	0.986695	1	1
1807	1	0.986973	0.975954	1	1
1808	1	1	0.978496	1	0.981589
1809	0.99177	1	0.972736	1	0.996533
1810	0.972231	0.985564	1	1	1
1811	0.987406	0.977914	1	0.99814	1
1812	1	0.986032	0.997622	0.976807	1
1813	1	1	1	1	0.967185
1814	0.986956	1	1	1	0.971981
1815	0.993174	0.989777	1	0.980188	1
1816	0.984965	1	1	1	0.974828
1817	1	1	0.98612	0.996529	0.98072
1818	0.979671	1	1	1	0.983761
1819	1	1	1	0.992059	0.970595
1820	1	1	0.994175	0.971048	1
1821	0.984859	1	0.978111	1	0.997469
1822	1	0.982239	0.983967	0.997138	1
1823	0.988055	0.995408	1	0.976459	1
1824	1	1	0.994164	0.97344	0.993843
1825	1	0.988586	1	1	0.970267
1826	1	1	1	0.964939	1
1827	0.974384	1	0.983286	1	1
1828	1	1	0.965713	1	0.999602
1829	0.984923	1	1	0.980224	1
1830	1	0.995798	1	0.99409	0.977157
1831	1	0.982564	1	1	0.974535
1832	1	1	0.965291	1	1
1833	0.969835	1	0.991109	1	1
1834	0.991107	1	1	0.994503	0.974588
1835	1	0.976859	1	0.986943	0.998365
1836	1	1	0.995326	0.972627	0.992679
1837	1	0.979412	1	0.997825	0.982147
1838	0.978862	0.985911	0.993335	1	1
1839	0.993546	0.999658	1	0.97843	0.9956
1840	0.995637	1	0.981175	1	0.981616
1841	1	0.986687	0.989287	0.983342	1
1842	0.976038	0.986645	1	1	1
1843	0.995784	1	0.988771	0.98046	1
1844	1	1	1	0.984448	0.980159
1845	1	0.983718	0.994532	0.984717	1
1846	1	1	0.985438	1	0.972862
1847	1	0.985254	1	1	0.973458
1848	1	0.970186	1	1	0.991416
1849	0.999855	1	1	0.966486	1
1850	1	1	0.997507	1	0.968866
1851	1	0.985892	0.972497	1	1
1852	0.966355	1	0.997092	1	1
1853	1	0.973852	0.98351	1	1
1854	0.99218	0.98689	0.988261	1	0.997685
1855	1	0.984852	0.977703	1	1
1856	0.975727	0.989212	1	1	1
1857	1	1	0.976437	1	0.98032
1858	0.987727	1	0.971233	1	1
1859	0.991645	0.986586	1	1	0.980002
1860	1	0.994399	1	0.987472	0.977515
1861	1	1	0.995775	0.968347	1
1862	0.989416	0.996969	1	0.97865	1
1863	1	0.970288	0.997795	1	1
1864	1	0.971381	0.993372	1	0.999175
1865	1	0.998967	1	1	0.96599
1866	0.986501	1	0.980637	0.996149	1
1867	0.998895	1	1	0.966924	1
1868	0.984694	1	0.976136	1	1
1869	0.995743	1	1	1	0.972397
1870	1	1	0.970677	0.988696	1
1871	0.982898	0.988716	1	1	0.984859
1872	0.989166	1	1	1	0.972748
1873	1	1	0.996978	0.975971	0.988189
1874	1	1	1	0.983286	0.977607
1875	0.998836	1	0.966751	1	1
1876	0.999626	1	0.983369	0.979414	1
1877	1	0.981906	1	0.975459	1
1878	1	1	0.97266	1	0.993109
1879	1	0.998172	1	0.984604	0.979182
1880	0.996689	0.985755	1	0.976902	1
1881	1	0.98759	1	0.981259	0.987818
1882	0.979305	0.984246	1	1	1
1883	1	0.981533	1	1	0.975268
1884	0.999686	0.968016	0.999353	1	1
1885	0.973856	0.999141	1	1	0.989329
1886	0.990763	1	1	1	0.974198
1887	1	1	1	0.968557	0.991685
1888	1	1	0.986302	0.97586	1
1889	0.992239	0.975672	1	1	0.992171
1890	0.970153	1	1	0.992511	1
1891	0.973857	1	0.992371	0.996201	1
1892	0.991788	1	1	0.971445	1
1893	0.993189	1	1	0.99004	0.976743
1894	1	1	1	0.985579	0.979147
1895	0.989538	1	1	1	0.975943
1896	1	0.993741	0.989165	0.977736	1
1897	0.997057	1	1	0.977517	0.987033
1898	1	1	0.9765	0.986567	1
1899	0.980523	1	0.990878	1	0.986868
1900	1	1	0.973099	0.994053	1
1901	0.980898	0.981492	0.996245	1	1
1902	0.977548	0.982718	1	1	1
1903	1	0.976895	1	1	0.983626
1904	1	0.973664	0.989104	1	1
1905	1	1	0.990649	1	0.971438
1906	1	0.997312	1	1	0.970932
1907	1	0.995563	0.994018	1	0.975019
1908	1	0.98158	1	0.978846	1
1909	1	0.990396	0.973267	1	1
1910	1	0.993982	0.985072	0.98263	1
1911	1	0.984486	1	1	0.973807
1912	1	0.993454	0.988065	1	0.979555
1913	0.985104	1	0.98053	0.999753	1
1914	0.991973	0.996733	1	1	0.973799
1915	1	0.997165	0.976312	1	0.985853
1916	0.979289	1	0.990395	0.987585	1
1917	0.970274	0.994936	1	1	0.999195
1918	1	0.978981	0.978984	1	1
1919	0.985823	1	0.981579	1	0.999389
1920	1	0.999933	1	0.974524	0.992166
1921	1	1	0.996644	0.98608	0.977411
1922	1	1	1	0.976169	0.981944
1923	1	0.980403	1	0.993988	0.984442
1924	1	1	0.990846	0.969814	1
1925	1	0.970163	1	1	0.9932
1926	0.999195	0.99744	0.970303	1	1
1927	1	1	1	0.971101	0.987216
1928	1	0.986924	0.973003	1	1
1929	0.995573	0.99076	1	0.99497	0.983903
1930	0.993269	1	0.981072	0.99961	0.992324
1931	0.97592	1	1	0.988936	0.993931
1932	0.995024	1	0.990224	1	0.974778
1933	1	0.984075	1	0.975331	1
1934	1	0.969156	1	1	0.993781
1935	1	1	0.996626	1	0.966852
1936	0.971391	1	1	0.999654	0.996115
1937	1	1	1	0.986428	0.975413
1938	1	0.983158	1	1	0.976022
1939	0.977053	1	1	0.97947	1
1940	1	0.965891	1	1	1
1941	1	0.975808	0.991487	0.991822	1
1942	1	0.979726	0.995916	0.983274	1
1943	0.966718	1	1	1	1
1944	0.993273	1	0.983631	0.980835	1
1945	1	1	0.986063	0.978217	0.997722
1946	0.964308	1	1	1	1
1947	1	0.989735	0.982931	1	0.988544
1948	0.982009	0.975446	1	1	1
1949	0.992195	0.986302	1	1	0.979369
1950	1	0.980405	0.98555	1	0.992871
1951	0.980919	1	0.998364	1	0.985839
1952	1	1	0.977952	0.984961	0.997042
1953	0.974142	1	0.982528	1	1
1954	1	1	0.990975	0.971042	1
1955	1	1	0.981903	0.999135	0.980071
1956	1	1	1	0.978384	0.981731
1957	1	0.984441	1	0.986274	0.987124
1958	0.975914	0.988215	1	1	1
1959	0.974611	1	1	1	0.985921
1960	0.987013	1	0.974862	1	1
1961	0.984906	1	0.97543	1	1
1962	1	1	1	0.968401	0.994359
1963	0.99511	1	0.99626	0.971512	1
1964	0.996113	1	1	1	0.966751
1965	0.994951	0.999362	1	1	0.969625
1966	1	0.99563	0.999883	1	0.969303
1967	0.997226	1	1	0.975138	0.99059
1968	0.977581	1	0.982153	1	1
1969	0.969438	1	0.989823	1	1
1970	1	0.99719	1	0.968762	1
1971	0.999027	1	0.985365	0.976339	1
1972	0.986435	1	1	0.97214	1
1973	0.979115	0.97858	1	1	1
1974	0.979442	1	0.984402	1	1
1975	1	0.993043	1	0.972487	1
1976	0.9713	1	1	0.988203	1
1977	0.988909	1	0.993113	1	0.976361
1978	0.998866	1	0.979227	1	0.981936
1979	0.999528	0.968166	1	1	1
1980	0.985941	1	1	0.976351	1
1981	0.978434	0.996351	0.987941	1	1
1982	0.985391	0.991042	0.996177	0.992287	1
1983	1	1	0.983238	0.975592	1
1984	0.973727	1	0.988183	0.999323	1
1985	0.976109	0.999316	0.991334	1	1
1986	1	0.979166	0.985895	1	0.992368
1987	0.978983	0.986025	1	0.997962	1
1988	0.981384	0.997975	1	1	0.980403
1989	1	0.971861	1	0.991956	0.997767
1990	1	0.980404	0.997203	1	0.988313
1991	1	0.976748	0.99789	1	0.98484
1992	1	1	0.975369	0.995492	0.996638
1993	0.974219	1	0.990024	1	1
1994	0.999868	1	1	0.965954	1
1995	1	0.9895	1	0.975556	1
1996	1	1	0.992242	0.97438	0.996992
1997	0.992609	1	1	0.985844	0.980382
1998	0.979982	1	1	0.977216	1
[truncated: 14,000 more rows]

## Sheet: CSV__DRQN_50__wandb_RC_DRQN_50_
Step	seed1	seed2	seed3	seed4	seed5
0	0.972862	1	0.993119	1	0.998908
1	1	0.976461	0.980071	1	1
2	1	1	0.96984	1	0.991965
3	1	1	0.986816	0.992083	0.986158
4	0.978264	0.994017	1	1	0.989212
5	0.97452	0.984851	1	1	1
6	0.998329	1	0.967773	1	1
7	1	1	1	0.986795	0.97489
8	1	0.988599	1	0.982831	0.994114
9	1	1	1	0.987478	0.975897
10	1	1	0.965772	1	1
11	0.989461	0.982592	1	0.992873	1
12	1	0.981722	1	0.976153	1
13	0.974658	0.996252	0.996519	1	1
14	1	0.972819	0.989405	1	1
15	0.97808	0.991903	1	1	0.988648
16	1	0.965428	1	1	1
17	0.973269	1	1	1	0.984966
18	1	0.982558	0.987162	0.990896	1
19	0.97913	0.987328	0.993301	1	1
20	0.997862	0.972711	0.997825	1	1
21	0.97575	1	0.994134	0.989288	1
22	0.998815	0.983518	1	1	0.979567
23	0.989889	1	1	0.984766	0.982623
24	0.928581	0.963344	0.977765	0.971757	0.966245
25	0.962857	0.970067	0.963648	0.932633	0.985609
26	0.964924	0.950936	0.943439	0.968584	0.993545
27	0.97876	0.975707	0.953887	0.98206	0.937172
28	0.90339	0.951356	0.944985	0.937744	0.929191
29	0.962038	0.937541	0.924994	0.940857	0.91199
30	0.916832	0.916213	0.924634	0.884894	0.888677
31	0.872448	0.850582	0.890388	0.891265	0.889257
32	0.903309	0.873909	0.885812	0.891626	0.857109
33	0.900479	0.901252	0.87999	0.858244	0.888607
34	0.851464	0.855955	0.849927	0.891483	0.856726
35	0.878511	0.864673	0.865424	0.836504	0.879213
36	0.84801	0.862524	0.858508	0.887226	0.885838
37	0.835705	0.86149	0.833404	0.832654	0.867517
38	0.859234	0.830315	0.872364	0.836557	0.85153
39	0.862552	0.836122	0.835095	0.861578	0.872946
40	0.823213	0.820864	0.824283	0.837519	0.860788
41	0.848039	0.833267	0.83614	0.856329	0.812271
42	0.789991	0.818002	0.829944	0.826398	0.826574
43	0.82451	0.832859	0.80292	0.808523	0.842299
44	0.79962	0.840957	0.828017	0.823182	0.83866
45	0.809866	0.784821	0.811669	0.806077	0.83012
46	0.816438	0.795005	0.805389	0.838172	0.807495
47	0.82596	0.803197	0.823696	0.795165	0.833615
48	0.821388	0.837828	0.8019	0.834068	0.804817
49	0.837033	0.83209	0.824569	0.828734	0.795222
50	0.806238	0.823885	0.81801	0.8385	0.847983
51	0.85029	0.821011	0.837872	0.807059	0.834711
52	0.834055	0.808878	0.852996	0.843038	0.827699
53	0.813862	0.846762	0.839917	0.855731	0.825546
54	0.836206	0.863514	0.816611	0.83729	0.842807
55	0.844078	0.832319	0.869593	0.825716	0.838821
56	0.834175	0.868623	0.829566	0.856543	0.835231
57	0.864949	0.863404	0.826585	0.835082	0.847268
58	0.865341	0.857858	0.863504	0.832869	0.830427
59	0.856456	0.82577	0.872663	0.857105	0.850301
60	0.843855	0.873353	0.861493	0.864493	0.831
61	0.847566	0.853793	0.853533	0.843931	0.886891
62	0.864834	0.839821	0.84549	0.88299	0.86374
63	0.868726	0.831474	0.87456	0.869109	0.863823
64	0.861311	0.841971	0.8557	0.871056	0.888143
65	0.879754	0.853727	0.885846	0.844463	0.864569
66	0.856221	0.847654	0.884538	0.886814	0.863008
67	0.879724	0.870829	0.840399	0.871474	0.885399
68	0.871298	0.879862	0.895151	0.861263	0.84957
69	0.893303	0.865716	0.847473	0.87767	0.882035
70	0.849485	0.879927	0.890715	0.865377	0.889497
71	0.868889	0.881585	0.901351	0.878169	0.853568
72	0.878243	0.858538	0.903052	0.886542	0.865518
73	0.874249	0.858737	0.845111	0.863891	0.891345
74	0.887779	0.846692	0.871645	0.854785	0.881204
75	0.856147	0.854561	0.894129	0.863363	0.88245
76	0.898521	0.859347	0.860939	0.880646	0.859522
77	0.880407	0.899297	0.8537	0.863189	0.870496
78	0.887128	0.845743	0.888467	0.872717	0.880946
79	0.882413	0.879377	0.862791	0.855919	0.840487
80	0.862438	0.881015	0.839208	0.865028	0.881579
81	0.839413	0.886625	0.873169	0.866594	0.871549
82	0.897188	0.861888	0.850336	0.86541	0.870416
83	0.890603	0.880224	0.873731	0.863455	0.844928
84	0.867987	0.898428	0.854551	0.879439	0.86006
85	0.903255	0.857953	0.868551	0.865192	0.872864
86	0.866729	0.834176	0.868854	0.86851	0.879913
87	0.867772	0.867859	0.891376	0.848848	0.849988
88	0.869488	0.841546	0.887517	0.859423	0.875359
89	0.848793	0.874911	0.853518	0.871641	0.891796
90	0.864936	0.844669	0.866619	0.881755	0.889847
91	0.898745	0.864091	0.872972	0.867531	0.851499
92	0.879541	0.895607	0.848144	0.866102	0.872308
93	0.881717	0.872908	0.873314	0.846447	0.894035
94	0.887309	0.846741	0.872508	0.877198	0.891244
95	0.904546	0.881835	0.861955	0.86507	0.868038
96	0.885272	0.851127	0.873373	0.880111	0.846852
97	0.862872	0.849256	0.874648	0.895278	0.86138
98	0.873922	0.859021	0.889412	0.846188	0.881458
99	0.869079	0.893398	0.882117	0.864023	0.847819
100	0.887247	0.891836	0.864863	0.870012	0.848788
101	0.882202	0.873723	0.854248	0.860585	0.898174
102	0.858448	0.881078	0.887366	0.893539	0.854568
103	0.875317	0.846944	0.887545	0.891369	0.879778
104	0.878868	0.887523	0.864927	0.855701	0.899773
105	0.857806	0.901064	0.886633	0.883037	0.863984
106	0.882312	0.895932	0.883554	0.886711	0.849638
107	0.908659	0.884685	0.870572	0.877181	0.862573
108	0.855163	0.887053	0.888689	0.902382	0.875804
109	0.87132	0.896391	0.894972	0.894391	0.85734
110	0.904253	0.894574	0.867286	0.863649	0.889882
111	0.905496	0.897159	0.887172	0.861722	0.87323
112	0.907709	0.871654	0.867648	0.900987	0.881826
113	0.908536	0.864889	0.87795	0.901187	0.882221
114	0.887743	0.867163	0.873584	0.904824	0.906341
115	0.876241	0.892704	0.918027	0.882887	0.874585
116	0.904398	0.877164	0.864808	0.90074	0.902042
117	0.889204	0.901175	0.867504	0.913987	0.881911
118	0.880318	0.877833	0.91837	0.901809	0.880004
119	0.888115	0.881202	0.9028	0.872924	0.917769
120	0.893189	0.887886	0.884094	0.878175	0.923869
121	0.882507	0.896062	0.88386	0.884334	0.924782
122	0.871779	0.897548	0.885086	0.902167	0.919226
123	0.914317	0.889528	0.905069	0.902952	0.868134
124	0.901033	0.920307	0.896414	0.870041	0.896332
125	0.901319	0.885585	0.880866	0.913277	0.867772
126	0.89788	0.860868	0.888854	0.898683	0.90684
127	0.900668	0.914992	0.891717	0.881728	0.868259
128	0.881969	0.893074	0.902969	0.868826	0.914701
129	0.899884	0.912714	0.870653	0.878267	0.904131
130	0.866765	0.887956	0.901996	0.898604	0.914377
131	0.862006	0.900012	0.877464	0.906023	0.890584
132	0.874336	0.903221	0.866128	0.88957	0.907043
133	0.869745	0.902015	0.870821	0.893554	0.90831
134	0.9044	0.877151	0.885671	0.856174	0.888368
135	0.874487	0.87629	0.911785	0.887332	0.866164
136	0.871057	0.905698	0.898809	0.880173	0.864552
137	0.912256	0.873608	0.865758	0.888149	0.88469
138	0.891863	0.902942	0.867131	0.900107	0.866528
139	0.863316	0.904716	0.872565	0.898561	0.893467
140	0.874663	0.913196	0.890714	0.867174	0.890872
141	0.909662	0.864713	0.894157	0.875896	0.896132
142	0.879159	0.90358	0.893888	0.862943	0.904874
143	0.888099	0.859689	0.903875	0.900962	0.895651
144	0.87806	0.876243	0.878107	0.912079	0.907567
145	0.896097	0.868124	0.870613	0.877734	0.909201
146	0.898311	0.87231	0.868204	0.877751	0.909099
147	0.887834	0.9081	0.860966	0.894595	0.878035
148	0.905652	0.862862	0.879116	0.902784	0.88292
149	0.908478	0.86376	0.900716	0.885433	0.878699
150	0.898693	0.859298	0.904445	0.884133	0.894221
151	0.897081	0.891165	0.858945	0.905894	0.891359
152	0.916695	0.893998	0.868744	0.887606	0.881009
153	0.873812	0.903929	0.874244	0.913449	0.886179
154	0.898452	0.90662	0.897564	0.860556	0.891936
155	0.884843	0.875982	0.897341	0.920233	0.880199
156	0.893978	0.876342	0.872171	0.910617	0.908917
157	0.878784	0.913532	0.87933	0.882124	0.911639
158	0.924327	0.880488	0.881768	0.893257	0.88891
159	0.878493	0.903454	0.88424	0.921588	0.884274
160	0.871866	0.917391	0.882668	0.900345	0.903039
161	0.890194	0.895268	0.92205	0.872259	0.898758
162	0.889377	0.89516	0.874184	0.923441	0.899545
163	0.920846	0.886882	0.896793	0.906331	0.873997
164	0.903644	0.884721	0.876087	0.922319	0.901181
165	0.875553	0.889406	0.924407	0.900859	0.900793
166	0.880062	0.888866	0.896656	0.927684	0.900778
167	0.922232	0.890552	0.906099	0.903857	0.874301
168	0.900016	0.91536	0.909633	0.869405	0.905587
169	0.92015	0.908143	0.911628	0.879568	0.883435
170	0.90101	0.875208	0.917109	0.918888	0.893599
171	0.878218	0.887271	0.908269	0.916532	0.918381
172	0.930941	0.903957	0.89605	0.89897	0.881577
173	0.918063	0.895902	0.919026	0.875399	0.905896
174	0.899811	0.905809	0.921156	0.888232	0.873628
175	0.893249	0.928816	0.882341	0.897727	0.889392
176	0.906327	0.907455	0.889805	0.872407	0.918389
177	0.915082	0.913843	0.903412	0.893575	0.871296
178	0.903458	0.92272	0.879186	0.884664	0.909971
179	0.871315	0.906097	0.915924	0.896313	0.913113
180	0.878419	0.919906	0.899407	0.902862	0.877429
181	0.88693	0.922011	0.888055	0.877272	0.906605
182	0.90139	0.907141	0.862812	0.885398	0.899781
183	0.895313	0.877322	0.873189	0.918074	0.89556
184	0.863165	0.876088	0.908796	0.891889	0.895546
185	0.88217	0.875775	0.871255	0.915672	0.89363
186	0.873497	0.860708	0.887412	0.90823	0.885046
187	0.866925	0.884696	0.909113	0.890238	0.867018
188	0.904709	0.882986	0.857125	0.870057	0.87986
189	0.880299	0.894927	0.897876	0.868604	0.856201
190	0.899259	0.86527	0.866559	0.856922	0.88699
191	0.870394	0.876739	0.862243	0.863646	0.905216
192	0.872797	0.895889	0.873026	0.866835	0.847123
193	0.881788	0.866401	0.895425	0.865751	0.84961
194	0.858074	0.855965	0.899184	0.877361	0.871661
195	0.895133	0.866766	0.884054	0.849313	0.870216
196	0.865849	0.856792	0.903013	0.87312	0.869913
197	0.85921	0.88822	0.877177	0.844454	0.877673
198	0.882165	0.866078	0.878152	0.860155	0.83845
199	0.988937	1	0.998808	0.973293	1
200	0.982838	1	0.982625	0.992239	1
201	1	0.969059	1	1	0.995585
202	1	0.986292	1	0.977556	0.999391
203	0.996848	1	1	0.978933	0.984606
204	1	0.999081	0.973457	0.989102	1
205	1	0.983186	1	0.998094	0.984216
206	0.98581	1	1	0.978213	0.995384
207	1	1	0.99403	1	0.969341
208	1	1	1	0.96654	0.997003
209	1	1	0.974112	1	0.985983
210	1	1	0.975931	0.988048	1
211	1	1	1	0.980623	0.976769
212	1	0.969197	1	1	0.990288
213	1	0.979432	0.977547	1	1
214	0.976214	1	1	0.998716	0.984937
215	1	0.96684	1	0.998921	1
216	1	1	0.996208	0.977902	0.99093
217	1	0.980429	0.980994	0.998259	1
218	1	0.981919	1	0.977124	1
219	1	0.971955	1	0.987825	1
220	1	1	0.995273	0.980762	0.986562
221	0.978383	1	0.979715	1	1
222	1	1	0.977563	0.986285	1
223	1	0.979522	0.996919	0.982262	1
224	1	0.994471	0.977831	0.994578	1
225	1	1	0.998088	0.967798	1
226	1	1	0.99812	0.998298	0.972807
227	1	0.99338	1	1	0.973897
228	1	0.990037	1	0.995857	0.978515
229	0.997288	0.972957	1	0.999229	1
230	1	0.975468	1	1	0.988865
231	0.991698	0.971289	1	1	1
232	0.987013	0.977808	0.993067	1	1
233	0.986508	1	0.97832	0.998882	1
234	1	1	0.996409	0.98827	0.975099
235	1	1	1	0.983505	0.973691
236	1	1	1	1	0.965261
237	0.994251	0.97904	0.992358	1	1
238	1	1	1	0.972208	0.987683
239	0.998318	1	1	0.970691	1
240	0.999971	1	0.990351	1	0.976662
241	0.988908	1	1	0.987325	0.980555
242	0.979247	0.990962	1	1	0.989531
243	0.977669	1	1	0.989391	0.99494
244	0.997142	0.980729	1	0.996709	0.991656
245	1	0.999564	1	1	0.966128
246	1	0.97032	1	0.988112	1
247	1	0.996443	0.993223	0.976293	1
248	1	1	0.99444	0.967715	1
249	1	1	0.985527	0.980859	0.993333
250	1	0.975958	0.986379	1	1
251	0.999284	0.982306	0.99171	1	0.992599
252	0.993014	1	1	0.97202	1
253	1	1	0.99719	1	0.96758
254	1	0.997809	1	1	0.969094
255	1	0.997902	1	0.967399	1
256	0.980696	0.983259	1	1	0.994967
257	0.984164	1	0.974315	1	1
258	0.982109	0.997701	1	1	0.979322
259	0.987677	1	1	0.987514	0.981824
260	0.976177	0.994485	1	0.994019	1
261	0.971119	0.997679	0.999295	1	1
262	1	0.99331	0.997465	0.972153	1
263	0.994942	1	0.994302	0.996661	0.980295
264	0.972367	0.994296	1	1	1
265	1	0.968696	1	1	0.993214
266	1	0.967291	1	1	0.997144
267	0.991301	1	1	0.972808	0.996747
268	0.993665	1	1	0.970988	1
269	1	1	0.982401	0.983194	0.998147
270	1	0.992359	0.970083	1	1
271	0.988875	0.973962	1	1	0.999146
272	0.989398	1	0.985005	1	0.984159
273	0.999605	0.998722	0.999754	1	0.972708
274	0.973381	1	1	0.985711	1
275	1	0.965568	1	1	1
276	1	0.995563	0.996034	0.978297	0.99716
277	0.983051	0.990293	1	0.996066	0.996123
278	1	0.979821	1	1	0.985103
279	1	1	1	0.973967	0.98287
280	0.981296	0.983766	0.992176	1	1
281	0.986314	1	0.977659	1	1
282	0.987539	1	0.992901	1	0.981116
283	1	1	0.974518	1	0.988403
284	0.975099	1	0.984371	1	1
285	1	0.984659	1	0.979236	0.99662
286	1	1	0.982377	1	0.978234
287	1	0.991447	0.987119	0.978937	1
288	1	0.966464	0.999905	1	1
289	1	1	0.998269	0.97525	0.989182
290	1	1	0.966032	1	1
291	0.992398	0.975968	1	0.992321	1
292	1	0.974088	0.991284	1	0.994968
293	0.970395	0.99813	1	0.995147	1
294	0.984847	0.974655	1	1	1
295	0.980615	0.98761	0.988695	1	1
296	0.979222	0.982793	1	0.997082	1
297	1	1	1	0.972161	0.992326
298	1	1	0.998218	0.97229	0.994738
299	1	0.98548	0.975299	1	1
300	0.994574	1	0.974941	0.991267	1
301	0.98627	0.973076	1	1	1
302	0.973396	1	1	1	0.984453
303	1	1	1	1	0.964571
304	0.998366	1	1	1	0.966998
305	0.970042	0.99523	1	0.998886	1
306	0.97161	0.99019	1	1	1
307	0.999864	0.983985	1	0.976914	1
308	1	1	1	1	0.967511
309	0.990484	1	1	0.969313	1
310	1	0.992779	0.986854	1	0.983711
311	1	1	0.964436	1	1
312	0.98847	1	1	0.991514	0.977873
313	0.981218	1	1	0.976054	1
314	1	1	1	0.970521	0.997187
315	1	0.987429	0.976656	1	0.996997
316	0.995423	0.98922	1	0.987398	0.992612
317	0.985784	1	0.979385	1	1
318	0.997627	0.987832	0.985292	0.994597	1
319	0.975028	1	1	0.986034	1
320	1	1	0.976262	0.993676	0.988887
321	0.969661	1	1	1	0.99059
322	0.997306	0.992587	0.973729	1	1
323	0.984977	1	0.978567	1	1
324	0.965543	1	1	1	0.999404
325	1	1	1	0.973069	0.987075
326	0.977219	0.987615	1	0.994858	1
327	1	1	0.982784	0.999941	0.980983
328	0.981465	1	0.975108	1	1
329	0.997285	0.966233	1	1	1
330	0.981844	1	0.976154	1	1
331	0.984954	0.996231	1	0.978063	1
332	1	1	0.993424	0.976437	0.991704
333	1	0.976527	1	0.981029	1
334	1	0.9647	1	1	1
335	0.968381	0.992657	1	1	1
336	1	1	0.981606	0.975018	1
337	0.980361	0.990922	0.986741	1	1
338	1	0.982861	0.991892	0.987037	1
339	0.998461	1	1	1	0.966836
340	1	0.965798	1	1	1
341	0.982585	1	0.982605	1	0.997495
342	1	1	1	0.980626	0.981786
343	1	0.97109	1	0.997737	1
344	1	0.999129	0.99458	0.981731	0.990664
345	0.968731	0.998384	1	0.998051	1
346	0.978861	0.981735	1	1	1
347	1	1	1	1	0.964977
348	1	0.998609	0.978993	1	0.983298
349	1	0.992997	0.992004	1	0.975142
350	1	1	0.97877	0.977492	1
351	1	0.982905	0.995671	0.997401	0.989722
352	1	1	0.978514	0.977724	1
353	0.993204	0.982172	1	1	0.982291
354	0.975254	1	1	0.997051	0.989047
355	1	0.968915	0.997144	0.998832	1
356	1	1	0.987264	1	0.97324
357	0.985993	0.980423	1	1	1
358	1	0.986284	0.976532	1	1
359	0.987162	0.976187	0.99554	1	1
360	0.98041	1	1	0.980857	1
361	1	0.98141	1	0.979401	1
362	0.975384	0.989796	1	0.993637	1
363	1	1	1	0.999211	0.967447
364	0.980326	1	1	0.9845	0.992715
365	0.988809	1	1	0.976022	1
366	0.997216	1	0.988424	0.997278	0.982997
367	0.988565	0.984532	0.993362	0.999114	1
368	1	1	1	1	0.966022
369	0.99678	1	1	0.983033	0.98585
370	1	0.99524	1	0.97505	0.990103
371	1	0.966983	1	1	1
372	0.973753	1	1	1	0.983757
373	0.972578	1	0.98772	1	1
374	0.988383	0.971082	1	1	1
375	1	1	0.974292	0.99665	0.988927
376	1	1	0.981183	1	0.975573
377	1	0.980966	1	1	0.97641
378	0.992127	1	0.982212	1	0.984251
379	0.99159	0.996006	1	1	0.974541
380	1	0.969859	1	1	0.995477
381	1	1	0.997733	0.972863	0.990866
382	1	0.977867	0.991091	1	0.997083
383	0.969134	1	1	1	0.997971
384	1	0.989961	0.996462	0.978911	1
385	0.986867	0.996905	0.986707	0.994692	1
386	1	1	0.964862	1	1
387	1	1	0.976801	0.99547	0.98639
388	0.996009	0.992214	1	0.972595	1
389	0.990928	1	1	0.989423	0.978045
390	1	1	1	0.995292	0.969484
391	0.969081	1	1	0.995866	0.999781
392	1	0.971226	1	1	0.995124
393	1	1	1	0.97875	0.980995
394	1	1	0.987752	0.977798	1
395	1	0.996511	0.982955	0.979133	1
396	1	1	0.986237	1	0.971578
397	0.965705	1	1	1	1
398	1	0.994714	0.970791	1	0.996901
399	0.986554	1	1	0.978685	1
400	0.985275	1	0.999915	0.975681	1
401	0.998823	1	0.974857	0.998017	0.997387
402	1	0.975253	1	0.995258	0.997345
403	0.99482	0.998139	0.984702	1	0.987865
404	0.99682	0.977155	1	1	0.991619
405	0.980308	0.9827	1	1	0.997681
406	1	0.98427	0.996169	1	0.98546
407	0.991751	0.991573	0.981251	1	1
408	0.981848	1	0.993961	0.985198	1
409	0.978436	1	1	0.979111	1
410	1	0.984821	0.97904	1	0.995709
411	1	0.992626	1	1	0.968992
412	1	1	0.969838	1	0.995301
413	0.95188	0.91209	0.929733	0.919663	0.9533
414	0.927953	0.929991	0.925331	0.9706	0.933625
415	0.9169	0.938617	0.947577	0.9683	0.934488
416	0.929039	0.944596	0.946786	0.927439	0.974363
417	0.965632	0.963985	0.919475	0.947332	0.940418
418	0.95481	0.939185	0.924531	0.974678	0.956796
419	0.979876	0.92954	0.957618	0.954406	0.940463
420	0.968354	0.956287	0.921347	0.961594	0.965146
421	0.967686	0.958846	0.972408	0.923806	0.959863
422	0.97386	0.962477	0.926401	0.972092	0.956836
423	0.947431	0.949536	0.993866	0.953726	0.955441
424	0.958187	0.955654	0.979741	0.934013	0.980097
425	0.910937	0.917878	0.950717	0.940316	0.909781
426	0.878312	0.878636	0.893344	0.922189	0.891805
427	0.875164	0.890052	0.894827	0.924492	0.898224
428	0.929175	0.896382	0.884343	0.903344	0.886757
429	0.914578	0.905273	0.883873	0.925951	0.886455
430	0.892486	0.890791	0.897658	0.918198	0.932116
431	0.889711	0.899999	0.912695	0.905064	0.937985
432	0.884601	0.888008	0.858966	0.873635	0.906554
433	0.827704	0.866808	0.856611	0.869421	0.86517
434	0.884724	0.86814	0.855858	0.837704	0.859129
435	0.855529	0.829994	0.835328	0.815255	0.853082
436	0.827236	0.816208	0.787979	0.827827	0.819698
437	0.781645	0.790264	0.779334	0.814423	0.808693
438	0.785106	0.766451	0.75161	0.785473	0.786359
439	0.749812	0.769578	0.732749	0.76119	0.767159
440	0.767962	0.783854	0.742641	0.758264	0.756803
441	0.777179	0.782582	0.743677	0.761741	0.77203
442	0.786254	0.760452	0.791868	0.757661	0.767401
443	0.750445	0.782078	0.744062	0.751726	0.749466
444	0.756287	0.765296	0.760244	0.782296	0.740225
445	0.782921	0.774129	0.770866	0.758311	0.74356
446	0.758124	0.795841	0.775189	0.764262	0.760751
447	0.777731	0.76659	0.75772	0.776323	0.799187
448	0.780767	0.79072	0.786609	0.752917	0.788987
449	0.773959	0.805003	0.778424	0.767871	0.796312
450	0.795008	0.766788	0.786365	0.78424	0.809906
451	0.785213	0.787683	0.797598	0.816857	0.774915
452	0.797834	0.791243	0.780705	0.789101	0.822598
453	0.791361	0.807295	0.802641	0.778276	0.820427
454	0.815361	0.805512	0.795392	0.820897	0.780695
455	0.818294	0.789126	0.803513	0.795778	0.828376
456	0.79781	0.816534	0.798855	0.802468	0.836058
457	0.797475	0.834904	0.810229	0.825473	0.799715
458	0.809387	0.800676	0.82025	0.8099	0.84312
459	0.790878	0.82181	0.829907	0.826946	0.82882
460	0.823622	0.823397	0.848703	0.810466	0.806715
461	0.822351	0.853543	0.818368	0.810201	0.822521
462	0.850517	0.826984	0.819379	0.836703	0.807042
463	0.830564	0.822543	0.831133	0.812399	0.857207
464	0.811799	0.8419	0.828448	0.856238	0.828282
465	0.830999	0.814146	0.806857	0.807848	0.844628
466	0.809984	0.82539	0.806073	0.847288	0.828913
467	0.805702	0.825484	0.8158	0.848092	0.835357
468	0.848641	0.816901	0.823976	0.810374	0.842966
469	0.835838	0.836508	0.825457	0.851019	0.806107
470	0.856143	0.820758	0.843504	0.81535	0.830911
471	0.831485	0.809615	0.839338	0.843278	0.854365
472	0.830206	0.861797	0.848764	0.823935	0.824488
473	0.852099	0.823281	0.825931	0.836491	0.862199
474	0.853528	0.823285	0.836961	0.811223	0.81974
475	0.809298	0.824583	0.83126	0.854873	0.835832
476	0.823892	0.839547	0.835815	0.811605	0.855808
477	0.85155	0.812735	0.818586	0.811542	0.819512
478	0.802573	0.832846	0.812752	0.841114	0.835715
479	0.822371	0.820563	0.85596	0.823316	0.813593
480	0.826894	0.832486	0.854431	0.823783	0.808748
481	0.802869	0.823211	0.842213	0.803837	0.824255
482	0.817955	0.84228	0.831624	0.816264	0.79902
483	0.82743	0.830405	0.821418	0.84134	0.797054
484	0.817781	0.816915	0.854957	0.821171	0.817083
485	0.824541	0.795494	0.818595	0.804835	0.836995
486	0.802607	0.804551	0.822014	0.818496	0.84324
487	0.802564	0.825479	0.84484	0.808804	0.819437
488	0.787861	0.831176	0.812894	0.819068	0.804556
489	0.809308	0.806266	0.773819	0.812949	0.808647
490	0.815674	0.780862	0.790315	0.777523	0.803017
491	0.812479	0.807277	0.771676	0.791199	0.795863
492	0.802549	0.7867	0.809702	0.814149	0.776262
493	0.821152	0.797399	0.801088	0.803889	0.776473
494	0.79409	0.801322	0.825456	0.80726	0.782289
495	0.80295	0.825606	0.801671	0.809448	0.780943
496	0.792045	0.815703	0.783872	0.809062	0.77891
497	0.806902	0.789523	0.779855	0.820653	0.792965
498	0.791399	0.820298	0.808954	0.778615	0.800734
499	0.797526	0.793787	0.820117	0.781943	0.816528
500	0.796793	0.822748	0.793818	0.819334	0.786916
501	0.781688	0.813477	0.808331	0.824936	0.800695
502	0.808875	0.823351	0.823714	0.790783	0.791738
503	0.826224	0.791524	0.792895	0.816434	0.820542
504	0.822077	0.792519	0.799104	0.832163	0.810741
505	0.795343	0.807297	0.802227	0.83077	0.829784
506	0.813028	0.80741	0.796985	0.81565	0.841
507	0.818647	0.799774	0.812592	0.80853	0.843025
508	0.822757	0.82715	0.829291	0.789387	0.822323
509	0.838012	0.820828	0.830809	0.795589	0.813862
510	0.813912	0.835651	0.815342	0.840913	0.801326
511	0.811747	0.807474	0.82665	0.819851	0.849322
512	0.838807	0.808834	0.804551	0.833544	0.83707
513	0.813943	0.821708	0.832348	0.810805	0.851631
514	0.85023	0.832433	0.830642	0.805844	0.818782
515	0.806994	0.842709	0.84666	0.830576	0.81836
516	0.822641	0.830319	0.859219	0.818757	0.821606
517	0.82448	0.823649	0.8129	0.852189	0.846446
518	0.85429	0.823803	0.843957	0.832917	0.811699
519	0.854035	0.81387	0.825778	0.830645	0.849225
520	0.859373	0.827828	0.823922	0.847936	0.821269
521	0.840314	0.820572	0.819444	0.853708	0.852954
522	0.837667	0.823098	0.846972	0.823193	0.862618
523	0.8339	0.81465	0.857802	0.842403	0.851245
524	0.818009	0.832473	0.846218	0.816221	0.853746
525	0.838888	0.848419	0.82287	0.814774	0.808908
526	0.830174	0.830665	0.821935	0.791629	0.827159
527	0.816612	0.824699	0.819495	0.785411	0.823551
528	0.820331	0.790092	0.8282	0.808977	0.829323
529	0.806206	0.802008	0.807409	0.829454	0.838893
530	0.794765	0.792332	0.81478	0.826209	0.824945
531	0.800834	0.797952	0.839034	0.811778	0.810552
532	0.803158	0.830034	0.80438	0.784813	0.807466
533	0.80423	0.792032	0.792388	0.826115	0.822272
534	0.823821	0.802867	0.783516	0.814354	0.81956
535	0.786414	0.812025	0.820816	0.785409	0.809935
536	0.799954	0.803389	0.820633	0.780308	0.817455
537	0.809612	0.802008	0.801173	0.77086	0.809152
538	0.813713	0.791383	0.781614	0.80309	0.774485
539	0.793516	0.804738	0.766671	0.77519	0.796056
540	0.779184	0.790233	0.788632	0.755631	0.794771
541	0.793334	0.766148	0.803676	0.782706	0.770219
542	0.753786	0.794728	0.773067	0.786273	0.781035
543	0.763163	0.780507	0.761937	0.760538	0.795924
544	0.777077	0.778677	0.779275	0.74726	0.787574
545	0.763005	0.77491	0.801966	0.771705	0.765965
546	0.755324	0.781802	0.767074	0.792907	0.788027
547	0.768413	0.759048	0.796315	0.791567	0.777274
548	0.792453	0.776438	0.754755	0.792337	0.784018
549	0.766815	0.775144	0.780647	0.807917	0.776762
550	0.775244	0.803295	0.767943	0.772164	0.795828
551	0.77005	0.804556	0.773444	0.797735	0.775784
552	0.796508	0.797472	0.797262	0.771689	0.765641
553	0.789236	0.781443	0.768902	0.81188	0.784022
554	0.779979	0.771988	0.805697	0.80506	0.779584
555	0.781817	0.788853	0.768463	0.80802	0.801892
556	0.815022	0.790647	0.770806	0.792133	0.787088
557	0.782687	0.772729	0.792257	0.800985	0.813607
558	0.789346	0.775443	0.806973	0.813219	0.783769
559	0.770599	0.802849	0.80392	0.787839	0.809949
560	0.779865	0.778932	0.801323	0.809279	0.812082
561	0.810977	0.770753	0.804752	0.795693	0.805555
562	0.810856	0.818911	0.779103	0.79108	0.793952
563	0.773473	0.793899	0.804707	0.78421	0.813409
564	0.797489	0.775253	0.785731	0.799951	0.817479
565	0.798279	0.812443	0.774525	0.809958	0.78683
566	0.800788	0.772789	0.803761	0.79458	0.816177
567	0.786758	0.818519	0.786706	0.78819	0.81391
568	0.799862	0.784736	0.785076	0.807798	0.822527
569	0.782751	0.789737	0.824286	0.804418	0.804656
570	0.813683	0.796777	0.805321	0.818202	0.777645
571	0.831271	0.801195	0.795118	0.799204	0.790553
572	0.790159	0.794124	0.819825	0.794628	0.824253
573	0.793905	0.8188	0.789859	0.826611	0.799396
574	0.796789	0.790068	0.828966	0.818055	0.800213
575	0.798618	0.78372	0.8199	0.817784	0.791278
576	0.775628	0.789799	0.817112	0.799033	0.807191
577	0.800014	0.804889	0.767959	0.805774	0.787845
578	0.783309	0.801599	0.798604	0.81457	0.77414
579	0.77617	0.794805	0.820009	0.797303	0.789613
580	0.798235	0.785402	0.817562	0.805104	0.777213
581	0.800042	0.803009	0.810298	0.805644	0.770078
582	0.782531	0.795944	0.822149	0.806884	0.787057
583	0.799027	0.805003	0.777289	0.821745	0.796937
584	0.809614	0.786615	0.781369	0.810145	0.817634
585	0.770661	0.803929	0.794041	0.812029	0.803297
586	0.820325	0.790629	0.787664	0.80851	0.782233
587	0.794636	0.823464	0.784218	0.786989	0.805402
588	0.793237	0.793745	0.809753	0.781155	0.82211
589	0.782401	0.81971	0.786441	0.806003	0.81068
590	0.793215	0.791317	0.806759	0.775639	0.817444
591	0.804448	0.795544	0.814063	0.803677	0.771906
592	0.810595	0.796506	0.819192	0.788715	0.779837
593	0.804914	0.777046	0.814913	0.79048	0.812647
594	0.797401	0.806618	0.820652	0.776738	0.803694
595	0.806564	0.824197	0.782633	0.790816	0.805942
596	0.809624	0.799258	0.819433	0.809547	0.77729
597	0.793723	0.807568	0.80293	0.816335	0.774419
598	0.821496	0.785294	0.782899	0.80496	0.805351
599	1	0.995782	1	0.981863	0.981427
600	0.988831	1	1	0.97237	1
601	0.988977	0.983261	1	0.989122	1
602	1	1	0.984434	1	0.973256
603	1	0.990267	0.997732	1	0.978654
604	1	0.981548	0.975215	1	1
605	0.99406	0.995944	0.971818	1	1
606	1	0.998035	1	1	0.966175
607	0.969851	1	1	0.998829	0.994971
608	1	1	0.980849	0.979744	1
609	0.993611	0.973456	1	0.999958	1
610	0.989092	1	0.990123	0.979403	1
611	1	1	0.976675	1	0.988506
612	0.983717	0.983619	1	1	0.990508
613	1	1	0.990654	0.973506	1
614	0.986674	0.999209	0.975578	1	1
615	0.990805	1	0.975711	1	0.996961
616	1	1	1	0.985972	0.973351
617	0.994729	1	1	0.967398	1
618	0.970095	1	1	1	0.994998
619	0.985118	1	1	0.972418	1
620	0.985411	1	0.994246	0.978492	1
621	1	0.987708	0.97905	1	0.996867
622	0.97754	1	1	1	0.982654
623	0.999572	0.969525	1	1	0.99534
624	1	1	0.982615	0.986782	0.987151
625	1	1	0.97373	0.98862	1
626	1	1	0.992386	0.978119	0.98769
627	0.977884	1	1	0.9881	0.997009
628	1	1	1	0.972445	0.986975
629	0.984805	1	0.997735	0.999609	0.984385
630	0.9722	1	1	0.989527	1
631	0.992189	1	1	0.969925	1
632	0.985893	1	1	0.972248	1
633	1	0.990409	1	1	0.969428
634	0.981146	0.997596	0.997142	1	0.990382
635	1	1	0.96513	1	1
636	1	1	0.965119	1	1
637	0.999884	0.982723	1	1	0.979421
638	1	0.982585	0.995724	1	0.980012
639	1	1	0.999919	0.967869	0.999435
640	1	1	0.97779	0.982789	1
641	0.99756	1	0.995073	0.974259	1
642	0.998438	1	0.998829	0.974232	0.998033
643	0.974133	0.993269	0.996079	1	1
644	0.988936	1	0.971943	1	1
645	0.991278	0.972351	0.998637	1	1
646	0.98381	1	1	1	0.974162
647	0.990614	1	1	1	0.970544
648	0.97621	1	0.995	0.987558	1
649	1	1	1	0.965617	1
650	1	1	0.976944	1	0.985804
651	0.994498	1	0.968069	1	1
652	0.996695	1	1	0.972033	0.994314
653	1	1	1	0.968056	0.9924
654	0.99818	0.966299	1	1	1
655	0.973604	0.984908	1	1	1
656	1	0.981362	0.984972	1	1
657	1	0.969929	1	1	0.997924
658	1	1	1	0.9877	0.970635
659	0.998424	0.979943	0.985149	1	1
660	1	1	0.987518	0.971212	1
661	1	1	0.990059	1	0.969313
662	1	0.995659	0.97924	1	0.98642
663	0.994714	1	0.975436	1	0.988795
664	0.98818	0.992301	1	0.9846	1
665	1	1	0.972798	1	0.988028
666	1	0.980848	0.97587	1	1
667	0.978428	0.999376	1	0.986355	1
668	0.966158	1	1	1	1
669	1	1	0.996985	0.989827	0.975547
670	1	1	0.971133	0.988136	1
671	1	1	1	0.983529	0.974874
672	0.990156	1	0.97993	0.988117	1
673	1	0.973953	1	0.988299	1
674	1	0.995757	0.967133	1	1
675	1	0.996682	0.971322	1	1
676	1	0.978014	1	0.979737	1
677	0.994121	0.987223	0.977124	1	1
678	0.970173	0.994145	1	1	1
679	1	1	0.996262	0.972367	0.992385
680	0.98534	0.991777	1	0.980606	1
681	0.995877	1	1	0.969807	1
682	0.987781	1	1	0.987947	0.989076
683	1	0.974966	1	1	0.981527
684	1	1	1	0.984573	0.974587
685	1	1	1	0.992016	0.970964
686	1	0.982253	1	0.974466	1
687	1	0.988728	0.970111	1	1
688	1	0.977961	0.992918	1	0.995569
689	0.991272	1	0.985809	0.984413	1
690	0.991374	1	1	0.969033	1
691	1	0.969905	1	1	0.990881
692	0.977493	1	0.990828	0.994022	1
693	0.97231	0.999015	0.990423	1	1
694	0.980163	1	0.98166	1	0.996779
695	0.97797	0.992042	0.987612	1	1
696	1	0.97267	1	0.991019	0.997295
697	0.990796	1	1	1	0.969549
698	0.976464	1	1	0.999502	0.984215
699	1	0.997123	0.9981	0.969564	1
700	1	0.97971	0.994003	1	0.984071
701	0.96467	1	1	1	1
702	0.974334	1	0.988144	0.99826	1
703	1	0.980454	0.976773	1	1
704	1	1	0.973362	0.985487	1
705	0.985348	0.98892	1	0.987538	1
706	0.981964	0.999157	1	1	0.978555
707	1	0.971186	1	1	0.989287
708	0.974541	1	1	0.992135	0.993673
709	1	0.97437	0.988886	1	1
710	0.996728	0.992978	0.973906	1	1
711	1	1	1	0.967606	1
712	1	1	0.986975	0.988814	0.988191
713	0.965667	1	1	1	1
714	1	0.978241	0.995051	0.987689	1
715	0.991358	1	1	0.972103	1
716	1	1	1	1	0.965234
717	1	1	0.992869	1	0.970191
718	0.982972	0.983371	1	0.99392	1
719	0.972776	1	1	0.986228	1
720	0.996561	1	0.999647	1	0.969681
721	1	0.986477	0.972446	1	1
722	1	0.977671	1	0.992429	0.994382
723	1	1	0.982301	0.97748	1
724	0.993158	0.967918	1	1	1
725	1	1	0.993347	0.993883	0.973116
726	0.974129	0.996888	0.99581	1	1
727	1	1	0.965563	1	1
728	1	0.990384	0.973045	0.997283	1
729	0.97447	0.996074	1	1	0.989257
730	0.977865	0.984416	1	1	0.996586
731	0.995221	0.97846	0.984534	1	1
732	0.998653	0.999572	0.990386	1	0.978855
733	0.972875	1	1	1	0.988988
734	1	0.981497	1	0.975085	1
735	1	1	0.99261	1	0.970536
736	0.973702	1	0.998242	0.997653	1
737	1	1	1	0.968026	1
738	1	0.987704	0.976026	1	0.995682
739	0.992515	1	0.992562	1	0.977875
740	1	0.98868	0.983589	1	0.992222
741	1	0.980224	1	1	0.976746
742	1	0.971048	1	1	0.999606
743	1	1	0.985177	1	0.975183
744	0.98375	0.99181	1	0.987092	1
745	0.991094	0.99104	0.978634	1	1
746	1	0.965357	1	1	1
747	1	0.98495	0.981814	1	0.995071
748	0.991285	1	0.999556	0.974638	1
749	1	1	1	0.981218	0.976034
750	1	0.988142	1	1	0.972176
751	0.997691	0.99354	1	0.987588	0.986356
752	1	0.991239	1	0.972778	1
753	0.993655	0.972623	0.994372	1	1
754	0.988896	1	1	0.984251	0.983323
755	1	0.991393	1	0.988036	0.979548
756	1	1	0.988152	0.982873	0.985601
757	0.97825	0.987939	1	1	0.992245
758	0.998669	1	0.966756	1	1
759	0.985415	1	0.997482	0.978481	1
760	1	0.997007	0.993532	1	0.975742
761	1	0.974414	1	0.993588	1
762	0.977993	1	1	0.980908	1
763	0.972547	1	1	1	0.990461
764	1	0.997978	0.979483	0.983404	1
765	0.967729	0.99817	1	1	1
766	1	0.971272	1	0.987863	1
767	1	1	0.97164	1	0.987328
768	0.995592	1	0.982786	0.980043	1
769	1	0.986635	1	0.980035	0.996337
770	1	1	0.978602	0.982522	1
771	0.976493	1	1	0.982625	1
772	0.999226	0.975749	1	0.986001	1
773	1	0.988015	1	1	0.97337
774	0.969089	1	1	0.991456	1
775	0.989903	1	0.996566	1	0.976384
776	0.975248	1	1	0.998502	0.98789
777	1	0.974571	0.99435	1	0.990934
778	1	0.979288	1	0.984034	1
779	1	1	1	0.982457	0.976086
780	0.996952	1	0.987111	0.975657	1
781	0.982153	0.976759	1	1	1
782	0.994831	1	0.980005	0.983196	1
783	1	0.995428	0.96914	1	1
784	0.988693	1	1	0.973411	0.998843
785	1	0.964502	1	1	1
786	1	1	1	1	0.966259
787	0.983249	1	1	1	0.975826
788	0.989847	0.97085	1	1	1
789	1	1	0.974891	1	0.985374
790	1	0.990295	0.983136	0.986806	1
791	0.994476	1	0.972184	1	1
792	0.969393	1	1	0.991877	1
793	0.977132	0.990141	1	1	0.996208
794	1	0.988029	1	1	0.976152
795	0.992258	1	0.983024	1	0.983375
796	1	0.981043	1	1	0.97801
797	1	1	0.968134	1	0.997616
798	0.972432	0.999446	1	1	0.989812
799	1	1	0.989765	0.975232	0.997249
800	0.99292	1	0.979193	0.995117	0.99971
801	1	1	1	0.974758	0.984394
802	1	0.981497	0.977843	1	1
803	1	0.990896	1	1	0.969656
804	0.974069	1	0.989523	0.998029	1
805	1	0.995301	1	0.977542	0.994138
806	0.882264	0.874155	0.857768	0.860206	0.900607
807	0.905812	0.884433	0.867029	0.90835	0.878821
808	0.90175	0.868525	0.909503	0.912049	0.908172
809	0.912617	0.891924	0.931578	0.920004	0.889332
810	0.902661	0.927738	0.904525	0.943758	0.904652
811	0.922428	0.945406	0.935668	0.913637	0.898245
812	0.944189	0.91179	0.950973	0.909993	0.925911
813	0.937414	0.919581	0.954412	0.94605	0.909209
814	0.958027	0.935045	0.907705	0.946707	0.940016
815	0.94387	0.908316	0.952914	0.953756	0.947026
816	0.947097	0.956826	0.951298	0.911361	0.955641
817	0.930893	0.935952	0.935437	0.960251	0.974311
818	0.925284	0.977135	0.95552	0.941858	0.950203
819	0.933795	0.965311	0.966313	0.967088	0.929398
820	0.952155	0.948495	0.98691	0.936184	0.948982
821	0.951403	0.968448	0.974317	0.962606	0.925834
822	0.948026	0.934473	0.979841	0.97587	0.953457
823	0.983414	0.945375	0.954729	0.939823	0.97666
824	0.943155	0.92459	0.935444	0.895412	0.916784
825	0.900511	0.918045	0.928551	0.950917	0.931607
826	0.959007	0.92772	0.923775	0.908358	0.923997
827	0.914604	0.911195	0.956656	0.938616	0.934101
828	0.908999	0.945605	0.918191	0.952019	0.941853
829	0.93235	0.96147	0.944285	0.927926	0.911389
830	0.929321	0.899949	0.879894	0.911904	0.910183
831	0.93318	0.907848	0.920375	0.888109	0.895941
832	0.881058	0.870896	0.900509	0.899253	0.860048
833	0.873078	0.837388	0.841856	0.859111	0.874282
834	0.836676	0.82959	0.807567	0.840105	0.852728
835	0.822869	0.864335	0.825145	0.842614	0.834226
836	0.790416	0.828592	0.818094	0.810944	0.830901
837	0.803092	0.829113	0.837572	0.830082	0.802705
838	0.787479	0.815751	0.818245	0.783987	0.794538
839	0.792218	0.788303	0.821096	0.800123	0.822651
840	0.780864	0.812201	0.784552	0.780564	0.770391
841	0.761937	0.746374	0.780109	0.764123	0.784667
842	0.766461	0.798323	0.775027	0.758615	0.765211
843	0.748666	0.734153	0.755387	0.768604	0.770968
844	0.739841	0.729469	0.751015	0.755478	0.719849
845	0.765444	0.745512	0.723339	0.74453	0.744579
846	0.769928	0.728235	0.754929	0.748678	0.74823
847	0.752022	0.770084	0.771123	0.745131	0.737151
848	0.757917	0.746983	0.786187	0.753193	0.755721
849	0.774232	0.768304	0.747828	0.750151	0.783015
850	0.757943	0.793369	0.76255	0.775448	0.756845
851	0.774786	0.791289	0.785625	0.755039	0.761186
852	0.759624	0.766853	0.77491	0.793285	0.794217
853	0.770001	0.795647	0.785005	0.796874	0.761564
854	0.773278	0.811435	0.772734	0.786792	0.784332
855	0.813257	0.786929	0.787178	0.769038	0.790968
856	0.786659	0.785374	0.817179	0.776395	0.79991
857	0.798919	0.797232	0.779747	0.785854	0.821299
858	0.780045	0.807169	0.804627	0.787959	0.820199
859	0.784886	0.818374	0.788828	0.805086	0.81922
860	0.787333	0.805527	0.80815	0.799764	0.831484
861	0.813751	0.827594	0.820889	0.794739	0.790646
862	0.839403	0.802695	0.813735	0.809113	0.797555
863	0.841038	0.803757	0.814693	0.818232	0.799202
864	0.808056	0.845842	0.813175	0.818987	0.80485
865	0.823651	0.815866	0.805515	0.847791	0.811654
866	0.809568	0.834614	0.826025	0.843227	0.804214
867	0.816214	0.83662	0.809534	0.818491	0.849576
868	0.804274	0.840301	0.8197	0.844858	0.833724
869	0.837312	0.85254	0.810101	0.819133	0.835843
870	0.862234	0.821063	0.828293	0.831586	0.823491
871	0.853411	0.843475	0.830873	0.840936	0.809387
872	0.859657	0.824637	0.821795	0.851242	0.831858
873	0.81609	0.836282	0.837033	0.849528	0.861068
874	0.831889	0.848014	0.840262	0.867238	0.823123
875	0.812634	0.844662	0.852303	0.824464	0.821781
876	0.832776	0.812301	0.858864	0.82926	0.833466
877	0.82787	0.818482	0.836039	0.831842	0.862982
878	0.8221	0.846443	0.821319	0.83333	0.801808
879	0.842247	0.825685	0.805151	0.844499	0.818221
880	0.810318	0.825258	0.832623	0.822921	0.855221
881	0.833108	0.845717	0.838112	0.836959	0.80273
882	0.831574	0.808352	0.843956	0.818916	0.804345
883	0.829729	0.840987	0.814159	0.832999	0.799772
884	0.831062	0.815751	0.799488	0.828241	0.795226
885	0.798529	0.83112	0.818431	0.832404	0.799976
886	0.811723	0.841425	0.805287	0.803682	0.828792
887	0.797024	0.798824	0.796311	0.830527	0.822257
888	0.79752	0.802771	0.819312	0.775281	0.805117
889	0.819268	0.806421	0.790268	0.781172	0.81386
890	0.794724	0.791039	0.813376	0.798772	0.76948
891	0.817427	0.792449	0.802448	0.792211	0.773959
892	0.798652	0.802914	0.821508	0.783317	0.782971
893	0.775426	0.810343	0.784308	0.775679	0.801613
894	0.773769	0.769576	0.790879	0.803988	0.768038
895	0.758272	0.799331	0.792433	0.780984	0.786506
896	0.767579	0.785513	0.810792	0.780445	0.784242
897	0.804093	0.770426	0.765293	0.76982	0.779257
898	0.792937	0.764606	0.772514	0.800197	0.769746
899	0.783925	0.771598	0.807476	0.780595	0.767298
900	0.785848	0.809594	0.781625	0.767533	0.776968
901	0.810604	0.790659	0.778568	0.768615	0.783593
902	0.771021	0.784423	0.785595	0.78704	0.814229
903	0.806648	0.807879	0.783393	0.773089	0.781372
904	0.819898	0.782359	0.788127	0.781139	0.790741
905	0.789021	0.822255	0.784775	0.784139	0.791772
906	0.7776	0.81332	0.785867	0.79252	0.812175
907	0.798205	0.799723	0.78325	0.823609	0.786039
908	0.796103	0.812806	0.811873	0.805229	0.77399
909	0.799738	0.779348	0.816727	0.81781	0.795386
910	0.812854	0.800241	0.818865	0.808381	0.777516
911	0.829555	0.79054	0.812828	0.800733	0.792892
912	0.818062	0.797713	0.810558	0.78429	0.824465
913	0.800891	0.823762	0.798544	0.828185	0.792096
914	0.809043	0.823008	0.780476	0.802702	0.793391
915	0.797785	0.830529	0.787685	0.799536	0.801559
916	0.795675	0.823068	0.786464	0.799433	0.820784
917	0.79709	0.80945	0.802977	0.832909	0.791188
918	0.782803	0.802174	0.819434	0.821831	0.815425
919	0.785402	0.821058	0.822426	0.801196	0.819505
920	0.79846	0.82309	0.8171	0.790539	0.828188
921	0.84047	0.81097	0.811987	0.801276	0.800337
922	0.800757	0.839063	0.81347	0.799131	0.820159
923	0.809189	0.833177	0.825085	0.791237	0.821312
924	0.801633	0.825506	0.801298	0.839583	0.819281
925	0.838729	0.799634	0.807397	0.810223	0.799136
926	0.799621	0.800075	0.802647	0.826847	0.833311
927	0.825553	0.814599	0.787711	0.812633	0.829272
928	0.833563	0.819526	0.815113	0.788982	0.81974
929	0.807299	0.835032	0.790127	0.806457	0.806887
930	0.818098	0.783587	0.807699	0.823412	0.820235
931	0.818968	0.809823	0.777431	0.812542	0.803792
932	0.785012	0.806738	0.818765	0.802137	0.779885
933	0.82109	0.77788	0.80636	0.801535	0.793134
934	0.809769	0.778549	0.811341	0.779331	0.791598
935	0.777939	0.813819	0.783754	0.774105	0.791989
936	0.79982	0.766941	0.788765	0.792373	0.765145
937	0.764802	0.796193	0.784261	0.781919	0.757717
938	0.773342	0.796632	0.778147	0.755949	0.788787
939	0.754394	0.782229	0.794654	0.77952	0.789913
940	0.793497	0.801225	0.762294	0.773583	0.777851
941	0.763235	0.801004	0.762826	0.776551	0.777503
942	0.776525	0.772672	0.799624	0.783131	0.756937
943	0.789282	0.769497	0.74882	0.771833	0.782637
944	0.77721	0.77704	0.788459	0.779585	0.747568
945	0.754003	0.785939	0.785325	0.764021	0.788263
946	0.796285	0.763127	0.762574	0.757617	0.771749
947	0.765778	0.760172	0.765128	0.769161	0.798821
948	0.755182	0.788775	0.765213	0.790246	0.767251
949	0.766421	0.752668	0.791098	0.778028	0.785958
950	0.785644	0.775961	0.749607	0.783383	0.786984
951	0.799875	0.777363	0.778285	0.777477	0.755889
952	0.793308	0.777167	0.794416	0.774751	0.756462
953	0.773547	0.757667	0.790184	0.797799	0.784029
954	0.782084	0.781649	0.80731	0.76569	0.773523
955	0.785777	0.791903	0.779983	0.800576	0.758958
956	0.809445	0.791073	0.774006	0.777988	0.771539
957	0.800163	0.787858	0.763667	0.764833	0.782851
958	0.768414	0.763468	0.788957	0.802026	0.783385
959	0.7897	0.764237	0.805389	0.778744	0.774974
960	0.783702	0.759329	0.800864	0.793374	0.782484
961	0.797501	0.758257	0.793907	0.785743	0.790973
962	0.794994	0.75983	0.788138	0.789506	0.800459
963	0.804135	0.783309	0.763853	0.799278	0.78882
964	0.802764	0.774378	0.792088	0.771208	0.805346
965	0.791097	0.784353	0.785808	0.774311	0.816527
966	0.781659	0.790881	0.792362	0.817338	0.776093
967	0.795479	0.790302	0.768689	0.812526	0.797501
968	0.805834	0.794777	0.812582	0.773462	0.783934
969	0.797672	0.77035	0.799502	0.814428	0.794656
970	0.789174	0.823526	0.78264	0.790276	0.796942
971	0.781034	0.811725	0.787237	0.817434	0.79101
972	0.818077	0.783334	0.805091	0.781183	0.806567
973	0.790439	0.778859	0.818696	0.800344	0.811661
974	0.800186	0.776077	0.819206	0.788788	0.793016
975	0.803805	0.786001	0.821483	0.786916	0.784846
976	0.782262	0.795647	0.81842	0.809294	0.78314
977	0.803848	0.79963	0.811116	0.80842	0.7714
978	0.792097	0.7933	0.827977	0.788595	0.798031
979	0.804126	0.823675	0.806317	0.783868	0.787539
980	0.810054	0.818569	0.779942	0.811277	0.791147
981	0.794938	0.811991	0.827341	0.788891	0.793233
982	0.799325	0.785807	0.794893	0.816879	0.824835
983	0.779786	0.800504	0.81637	0.819982	0.810386
984	0.810327	0.806308	0.828455	0.803837	0.783331
985	0.794541	0.785347	0.827881	0.797843	0.805084
986	0.786105	0.81585	0.791035	0.823623	0.799345
987	0.809721	0.777443	0.80589	0.807295	0.820814
988	0.803308	0.829383	0.810679	0.79607	0.786876
989	0.814431	0.779113	0.815092	0.789522	0.807078
990	0.772703	0.815345	0.791531	0.803103	0.801692
991	0.796381	0.782268	0.795127	0.791151	0.82471
992	0.771678	0.810961	0.807261	0.806912	0.798033
993	0.791747	0.779573	0.796363	0.814898	0.817419
994	0.823138	0.782442	0.788306	0.795529	0.790178
995	0.78863	0.808429	0.812511	0.801712	0.773489
996	0.79975	0.771301	0.798594	0.812184	0.80807
997	0.78862	0.786956	0.823893	0.806293	0.789214
998	0.824519	0.794536	0.803202	0.780655	0.797088
999	1	0.9836	0.977166	1	1
1000	0.998661	1	1	0.973951	0.997164
1001	1	1	0.969833	1	0.989507
1002	1	0.974099	1	1	0.985241
1003	1	1	0.998531	1	0.965781
1004	1	0.977669	0.996191	0.984806	1
1005	0.984313	1	0.996837	0.984684	1
1006	0.971628	1	1	1	0.996881
1007	1	0.985932	0.991138	0.983637	1
1008	0.987821	0.995956	1	0.976215	1
1009	1	1	0.968228	1	0.994868
1010	1	1	0.987191	0.993085	0.980217
1011	1	0.966723	0.995809	1	1
1012	0.978598	0.979568	1	1	1
1013	0.992141	1	1	0.969138	1
1014	0.971008	0.990564	1	1	1
1015	1	0.969039	1	0.99826	1
1016	0.99891	0.9904	1	0.987693	0.988146
1017	0.99396	1	1	0.972624	1
1018	0.979466	1	0.9806	1	1
1019	0.980045	1	1	0.981109	0.998807
1020	0.980874	0.980818	1	1	1
1021	0.986264	0.98531	1	1	0.987123
1022	0.992243	0.993818	1	0.974589	1
1023	1	0.996933	0.966854	1	1
1024	0.982523	1	0.975359	1	1
1025	1	1	0.994074	0.975381	0.989556
1026	1	0.994337	0.993955	1	0.975645
1027	1	0.96988	1	1	0.99053
1028	1	0.988399	1	0.998022	0.975348
1029	0.994952	1	1	0.975513	0.990602
1030	0.996866	0.984377	0.983101	1	1
1031	1	0.98953	1	1	0.971409
1032	0.992587	1	1	1	0.968357
1033	1	0.980139	0.986203	1	0.997196
1034	0.993537	1	1	1	0.967707
1035	0.998576	0.986622	0.998204	0.983021	1
1036	1	0.982675	0.974349	1	1
1037	1	0.975397	0.981504	1	1
1038	0.983547	1	1	0.9787	0.997492
1039	1	0.971778	1	0.987576	1
1040	0.982496	1	1	0.989386	0.984804
1041	0.985901	0.996093	0.977353	1	1
1042	0.992341	1	1	0.969989	1
1043	0.978802	1	1	1	0.97856
1044	0.974989	1	0.996532	0.994637	1
1045	0.990304	1	0.993187	1	0.9776
1046	1	1	0.980852	0.981797	1
1047	0.983914	1	1	0.976195	1
1048	0.975569	1	1	0.98739	0.999431
1049	0.968512	1	0.998965	1	1
1050	0.997604	0.983899	1	0.99274	0.991078
1051	1	0.993538	1	0.998325	0.973422
1052	1	1	0.991913	0.979548	0.985781
1053	1	0.9999	1	0.996245	0.971065
1054	1	0.989479	0.98686	1	0.980731
1055	1	1	1	0.969629	0.991825
1056	0.994736	1	0.970713	1	1
1057	1	1	0.969635	0.997287	1
1058	1	0.996077	0.997255	0.971633	1
1059	1	0.995952	1	1	0.96711
1060	0.993733	1	0.9748	1	0.990938
1061	1	0.993515	1	0.982379	0.988822
1062	1	1	0.983368	0.984299	0.988752
1063	0.971241	1	1	0.98754	1
1064	1	0.972507	0.996199	0.992221	1
1065	0.988814	1	0.98349	0.999536	0.99401
1066	0.999115	0.9971	1	0.972947	1
1067	0.969229	1	0.993242	1	1
1068	0.982254	0.975602	1	1	1
1069	0.976594	1	1	0.979801	1
1070	1	0.982186	1	0.97551	1
1071	0.99627	1	0.996636	0.977433	0.997145
1072	1	0.9691	0.99734	1	1
1073	0.973149	1	1	1	0.99005
1074	0.983224	1	1	0.975934	1
1075	0.990908	0.980045	1	0.98664	1
1076	1	1	0.988756	0.970526	1
1077	1	0.990262	1	0.972333	1
1078	1	1	0.984754	0.97575	1
1079	0.986986	0.972289	1	1	1
1080	1	1	0.969219	0.993387	1
1081	1	1	1	0.970838	0.98993
1082	1	0.975299	1	0.998029	0.986695
1083	1	1	0.976136	0.986493	0.999499
1084	1	1	0.998188	0.966407	1
1085	1	0.980342	1	0.99006	0.990629
1086	0.996036	1	0.988646	0.97998	1
1087	1	1	1	0.96897	0.995032
1088	0.999755	0.978107	1	0.986122	1
1089	1	1	0.990635	1	0.969291
1090	0.996797	1	1	0.989821	0.974235
1091	1	0.998403	0.991832	0.971646	1
1092	0.974051	0.993682	1	1	0.992477
1093	1	0.973138	1	0.993389	0.993698
1094	0.993199	1	1	0.983467	0.982245
1095	1	0.997089	1	0.966305	1
1096	0.979295	0.978219	1	1	1
1097	1	0.982407	0.975556	1	1
1098	0.993628	0.995847	1	0.97306	1
1099	1	0.993944	0.973065	1	1
1100	1	1	0.984235	1	0.977506
1101	0.991303	1	1	1	0.973754
1102	0.991529	0.970638	1	1	1
1103	0.987048	0.978521	0.994811	1	1
1104	1	0.975913	1	0.985307	1
1105	1	0.965064	1	1	1
1106	0.972845	0.98656	1	1	1
1107	1	1	1	1	0.966762
1108	1	0.987991	0.98615	0.993548	0.997442
1109	0.978105	1	0.980094	1	1
1110	1	0.975062	1	0.990675	0.998347
1111	1	0.990642	0.981112	1	0.990975
1112	0.998381	0.996618	0.995816	1	0.976968
1113	1	1	0.98179	0.979906	1
1114	1	0.987845	1	0.973116	1
1115	1	1	0.976551	0.997313	0.989835
1116	0.995354	1	1	1	0.968229
1117	0.989821	1	1	0.970487	1
1118	1	1	0.997453	0.96774	1
1119	1	1	1	0.978267	0.985957
1120	0.980671	1	1	0.99089	0.98737
1121	0.987318	1	0.975976	1	1
1122	0.990869	0.987635	1	1	0.980295
1123	0.989167	0.971788	1	1	1
1124	1	0.995849	0.996036	0.972242	1
1125	0.967651	1	0.996161	1	1
1126	1	0.995167	1	1	0.969865
1127	1	0.979964	0.986859	1	0.990347
1128	1	0.984539	0.986446	1	0.988628
1129	0.987496	0.972171	1	1	1
1130	1	0.975492	0.985148	1	1
1131	0.998076	1	1	0.985181	0.983253
1132	1	1	0.997752	1	0.967997
1133	1	1	1	0.98065	0.97648
1134	0.978443	1	0.980652	1	1
1135	0.995448	0.975749	1	0.988347	1
1136	0.992347	0.971273	1	1	1
1137	1	1	0.986838	0.974392	0.999508
1138	0.984462	1	0.983292	1	0.995308
1139	1	0.987182	0.995107	0.989454	0.992901
1140	0.984156	0.989742	0.99871	1	0.992876
1141	0.998369	0.968128	1	1	1
1142	1	0.995149	1	0.977405	0.990854
1143	1	1	0.999582	0.972005	0.99881
1144	1	0.969704	0.999516	1	0.996541
1145	0.976343	1	1	0.982754	1
1146	1	1	0.969061	0.991127	1
1147	1	0.984762	0.989234	1	0.983304
1148	1	1	1	0.984158	0.976099
1149	0.988318	1	1	0.976551	0.999599
1150	1	0.989234	1	0.987985	0.982247
1151	0.971634	1	0.993338	1	0.996613
1152	1	1	1	0.966469	0.99678
1153	1	0.988412	0.974815	1	1
1154	1	1	0.971667	0.998119	0.99266
1155	1	0.993931	1	0.968834	1
1156	1	1	0.977289	0.995332	0.986689
1157	0.981943	1	1	1	0.981619
1158	0.970611	0.998686	0.995212	1	1
1159	0.967813	1	1	1	0.994862
1160	0.966583	1	1	1	1
1161	1	0.998806	1	0.980627	0.980391
1162	1	0.976176	0.989086	0.994099	1
1163	0.990404	1	1	0.97968	0.994836
1164	1	0.993082	0.969717	1	1
1165	0.977607	0.986248	1	1	1
1166	0.985997	1	1	1	0.972479
1167	0.988685	0.995751	1	0.979171	1
1168	1	1	0.967517	1	1
1169	1	0.994301	0.975843	0.989396	1
1170	1	0.981138	1	0.988347	0.990901
1171	1	0.990911	0.971864	1	1
1172	1	0.990098	0.986383	0.988876	1
1173	1	0.992685	1	0.978001	0.987054
1174	1	0.994607	1	1	0.970062
1175	1	1	1	0.991907	0.968346
1176	1	1	0.998252	0.970242	1
1177	0.980661	1	0.992634	0.984034	1
1178	1	0.98587	0.983624	1	0.987169
1179	1	1	0.970685	0.994859	1
1180	0.972043	1	1	1	0.988522
1181	1	0.983145	0.987587	1	0.985642
1182	1	1	0.988704	0.972643	1
1183	0.990397	1	0.976324	1	1
1184	1	1	0.987206	1	0.976193
1185	1	0.979936	1	0.978701	1
1186	0.981054	0.983565	0.999099	1	1
1187	1	0.987868	0.977842	0.991948	1
1188	1	1	0.970903	1	0.991718
1189	1	1	0.974371	1	0.985937
1190	1	0.995912	0.972787	1	1
1191	1	0.969312	0.996873	0.998463	1
1192	1	0.980189	0.995056	1	0.983034
1193	1	0.991856	0.970912	1	1
1194	0.982516	0.984253	1	1	0.994139
1195	0.976589	0.980831	1	1	1
1196	0.984466	1	0.992222	1	0.986457
1197	0.999836	0.995835	0.987262	0.983287	1
1198	0.996672	1	0.970189	0.999449	1
1199	1	1	1	0.981604	0.977302
1200	1	0.975744	1	0.981814	1
1201	0.981665	1	1	0.975092	1
1202	1	1	0.977328	0.984437	1
1203	1	1	0.975553	0.983126	1
1204	0.987668	0.999579	0.980149	1	1
1205	1	1	0.996189	0.973341	0.992197
1206	0.991705	0.980815	1	1	0.98735
1207	0.97501	1	1	1	0.982583
1208	1	1	1	0.96471	1
1209	0.992386	1	0.988724	0.983623	1
1210	1	0.987785	0.977625	1	0.997568
1211	1	1	0.991379	0.974309	0.998856
1212	1	0.995628	0.99169	0.979445	1
1213	0.978174	0.993969	1	1	0.985809
1214	0.969258	1	1	0.999777	1
1215	1	0.991046	1	0.977997	0.996495
1216	1	1	0.991082	1	0.97116
1217	1	1	0.978268	1	0.986027
1218	0.97643	1	0.991135	0.991351	1
1219	1	0.964386	1	1	1
1220	0.990665	1	0.976986	1	0.997059
1221	1	1	1	0.97853	0.987118
1222	1	0.975948	0.990449	0.992395	1
1223	1	0.979923	1	0.976839	1
1224	0.993834	1	0.988482	1	0.976441
1225	0.978208	0.988721	1	1	0.992471
1226	0.943978	0.973229	0.955822	0.993268	0.955133
1227	0.916368	0.959797	0.934508	0.931688	0.912811
1228	0.916242	0.917933	0.888604	0.875937	0.901284
1229	0.925477	0.875845	0.906369	0.909149	0.899288
1230	0.889038	0.923243	0.926007	0.90508	0.887883
1231	0.854678	0.872136	0.876317	0.890313	0.900494
1232	0.837785	0.871753	0.850997	0.869044	0.835127
1233	0.868692	0.841728	0.877672	0.83776	0.859863
1234	0.852782	0.851765	0.889896	0.847208	0.863905
1235	0.881177	0.8364	0.875449	0.867545	0.863754
1236	0.84721	0.859065	0.863534	0.883248	0.889048
1237	0.848502	0.889518	0.869894	0.888334	0.862727
1238	0.838904	0.835514	0.878352	0.851387	0.845843
1239	0.847486	0.83203	0.836646	0.802755	0.827425
1240	0.851389	0.820364	0.819346	0.82397	0.851598
1241	0.820163	0.81763	0.849666	0.848897	0.84969
1242	0.78966	0.828007	0.829407	0.820031	0.823804
1243	0.807799	0.808342	0.847709	0.819925	0.827336
1244	0.805237	0.826235	0.806974	0.802271	0.781022
1245	0.798089	0.796095	0.796436	0.784867	0.760683
1246	0.809502	0.790191	0.791623	0.766935	0.800082
1247	0.823933	0.793067	0.785984	0.790034	0.786574
1248	0.776882	0.806601	0.777171	0.765503	0.773843
1249	0.777061	0.786521	0.790968	0.8045	0.762519
1250	0.772474	0.788373	0.807873	0.800148	0.773439
1251	0.788991	0.791843	0.801473	0.76878	0.811178
1252	0.791175	0.78665	0.780354	0.802443	0.820859
1253	0.80222	0.789272	0.825107	0.799942	0.783459
1254	0.776972	0.810705	0.820006	0.805274	0.8049
1255	0.822497	0.781908	0.801068	0.817565	0.81205
1256	0.829534	0.788532	0.809275	0.802225	0.822158
1257	0.787883	0.809157	0.818275	0.830511	0.821971
1258	0.797754	0.818327	0.842366	0.81015	0.814736
1259	0.82165	0.815793	0.798053	0.843923	0.818943
1260	0.826755	0.817981	0.840348	0.830909	0.79691
1261	0.854539	0.819239	0.819607	0.820081	0.813518
1262	0.850486	0.832999	0.8325	0.817553	0.807087
1263	0.826502	0.820764	0.846475	0.849265	0.81084
1264	0.849854	0.844939	0.830506	0.834385	0.806982
1265	0.860995	0.823663	0.818226	0.84095	0.835271
1266	0.85317	0.835267	0.811176	0.840971	0.850592
1267	0.841301	0.829527	0.869226	0.834546	0.828299
1268	0.851998	0.834261	0.866247	0.822354	0.839425
1269	0.846828	0.845151	0.824206	0.838409	0.870758
1270	0.845945	0.853638	0.835324	0.828908	0.872296
1271	0.866536	0.865251	0.832401	0.831559	0.850828
1272	0.860741	0.831307	0.841864	0.875149	0.847696
1273	0.824864	0.839776	0.866353	0.825992	0.843015
1274	0.803124	0.828396	0.83464	0.848933	0.829644
1275	0.83935	0.82668	0.854637	0.824614	0.810564
1276	0.826224	0.849139	0.810893	0.829892	0.850519
1277	0.834525	0.825547	0.83108	0.864052	0.82201
1278	0.841732	0.813394	0.847105	0.828881	0.856387
1279	0.849919	0.848854	0.820708	0.822025	0.856025
1280	0.825388	0.822701	0.833837	0.854612	0.809802
1281	0.83571	0.838266	0.811556	0.805496	0.805357
1282	0.792114	0.833678	0.816239	0.799166	0.806422
1283	0.830174	0.794203	0.815901	0.823011	0.795534
1284	0.791405	0.815215	0.809759	0.836886	0.816504
1285	0.8029	0.784341	0.827248	0.796856	0.811643
1286	0.79697	0.790501	0.801924	0.813075	0.831621
1287	0.793459	0.812699	0.809282	0.8338	0.795703
1288	0.81524	0.824744	0.797863	0.827076	0.790633
1289	0.816362	0.812054	0.794793	0.777474	0.810307
1290	0.829433	0.803965	0.789772	0.80771	0.790858
1291	0.788671	0.810037	0.826082	0.791255	0.816213
1292	0.815841	0.820287	0.818349	0.781042	0.807035
1293	0.797019	0.814126	0.824808	0.79042	0.826259
1294	0.824805	0.818124	0.824255	0.809792	0.785524
1295	0.818973	0.809924	0.813084	0.792535	0.837649
1296	0.805527	0.840068	0.826847	0.804503	0.804688
1297	0.821746	0.838671	0.793207	0.821326	0.81596
1298	0.824108	0.782332	0.812263	0.818498	0.812799
1299	0.804197	0.820034	0.812808	0.789651	0.832716
1300	0.831327	0.806116	0.824326	0.816982	0.789877
1301	0.838319	0.804616	0.817899	0.79579	0.821047
1302	0.793753	0.830449	0.809141	0.819456	0.833739
1303	0.804013	0.81164	0.834815	0.806237	0.838534
1304	0.835643	0.822149	0.836224	0.812324	0.797434
1305	0.797008	0.823264	0.818824	0.833002	0.840051
1306	0.848132	0.819147	0.824499	0.802211	0.826381
1307	0.83122	0.815003	0.852291	0.816996	0.81293
1308	0.83521	0.81414	0.805473	0.837608	0.843931
1309	0.80793	0.819024	0.826681	0.841936	0.848573
1310	0.85109	0.837654	0.807289	0.821727	0.834026
1311	0.8334	0.821408	0.810565	0.840398	0.853521
1312	0.836159	0.819387	0.856904	0.815371	0.838845
1313	0.832634	0.852545	0.809001	0.833603	0.84613
1314	0.830439	0.818242	0.832892	0.83584	0.863623
1315	0.811637	0.832516	0.854469	0.849011	0.840401
1316	0.863078	0.828727	0.849741	0.830022	0.823349
1317	0.84451	0.839468	0.825532	0.825758	0.866413
1318	0.85377	0.826054	0.861533	0.843851	0.823126
1319	0.82711	0.847562	0.823779	0.862175	0.854249
1320	0.864167	0.819224	0.851436	0.848891	0.837594
1321	0.851399	0.835375	0.85699	0.821333	0.862544
1322	0.8248	0.832792	0.855897	0.856612	0.86377
1323	0.839254	0.851054	0.8556	0.824628	0.869464
1324	0.849938	0.84498	0.817103	0.8332	0.861128
1325	0.866462	0.828464	0.846219	0.847107	0.824347
1326	0.846687	0.866182	0.818757	0.844679	0.842444
1327	0.822948	0.86263	0.831441	0.855158	0.852629
1328	0.835402	0.827232	0.840445	0.86126	0.86643
1329	0.863876	0.847623	0.837197	0.829125	0.820652
1330	0.8324	0.817194	0.854322	0.858673	0.841957
1331	0.847332	0.823836	0.866451	0.844101	0.828806
1332	0.835886	0.868094	0.839207	0.850069	0.823162
1333	0.833764	0.870138	0.849891	0.826223	0.842206
1334	0.828096	0.863105	0.830946	0.842651	0.863143
1335	0.852798	0.840879	0.838211	0.828826	0.872862
1336	0.813736	0.839734	0.857354	0.840193	0.851881
1337	0.81516	0.819347	0.846573	0.838375	0.853206
1338	0.837432	0.805961	0.825816	0.850331	0.823317
1339	0.847813	0.831103	0.809874	0.811197	0.813489
1340	0.830446	0.820439	0.833856	0.798293	0.801473
1341	0.814901	0.786854	0.817017	0.830904	0.806268
1342	0.835115	0.801623	0.800095	0.824503	0.801163
1343	0.794405	0.822504	0.80153	0.790546	0.825497
1344	0.789437	0.7929	0.824461	0.813001	0.821297
1345	0.784716	0.797553	0.79625	0.827513	0.807574
1346	0.82609	0.791047	0.791933	0.794924	0.816275
1347	0.790982	0.79391	0.813729	0.829551	0.798672
1348	0.813184	0.801717	0.777193	0.79179	0.816115
1349	0.813664	0.79785	0.777077	0.800161	0.817871
1350	0.786543	0.805907	0.785236	0.81881	0.816662
1351	0.815131	0.789107	0.825498	0.789372	0.8005
1352	0.816156	0.791905	0.8269	0.801901	0.789113
1353	0.813	0.806933	0.78192	0.826214	0.804191
1354	0.808453	0.821322	0.782912	0.822619	0.803156
1355	0.795585	0.815645	0.827927	0.8166	0.788828
1356	0.784748	0.804232	0.82601	0.817274	0.818368
1357	0.793421	0.794197	0.822389	0.82718	0.819416
1358	0.835024	0.79839	0.805468	0.799573	0.824044
1359	0.800818	0.825621	0.8186	0.792685	0.830599
1360	0.825993	0.817624	0.832659	0.791676	0.806122
1361	0.828978	0.820532	0.795936	0.832501	0.801807
1362	0.815149	0.818482	0.814546	0.795665	0.841523
1363	0.811033	0.8081	0.835172	0.800559	0.836045
1364	0.828626	0.824296	0.834809	0.816013	0.792641
1365	0.84333	0.817492	0.825687	0.797918	0.81737
1366	0.848819	0.808289	0.813775	0.824309	0.81195
1367	0.832412	0.829728	0.835738	0.795171	0.819377
1368	0.813241	0.839898	0.84309	0.810834	0.810585
1369	0.824041	0.826448	0.814797	0.806927	0.850594
1370	0.843044	0.825935	0.80217	0.838908	0.817851
1371	0.817662	0.811183	0.846358	0.842564	0.815181
1372	0.816906	0.844177	0.80604	0.808658	0.833414
1373	0.848881	0.819117	0.81618	0.804429	0.825679
1374	0.804259	0.803859	0.811337	0.837913	0.833542
1375	0.811084	0.827462	0.801186	0.813079	0.843235
1376	0.803838	0.823719	0.818115	0.846148	0.809304
1377	0.814358	0.833753	0.828699	0.808377	0.793025
1378	0.832369	0.808049	0.798577	0.835558	0.80878
1379	0.819457	0.833052	0.790841	0.828137	0.816911
1380	0.824683	0.838982	0.795102	0.811639	0.823001
1381	0.81846	0.809087	0.800221	0.828409	0.842184
1382	0.806871	0.819423	0.813649	0.796194	0.839949
1383	0.812824	0.812746	0.828916	0.834083	0.792512
1384	0.802299	0.816566	0.838006	0.797441	0.804828
1385	0.794219	0.801784	0.834775	0.798061	0.808595
1386	0.813337	0.8232	0.802669	0.781681	0.79507
1387	0.786702	0.819888	0.806881	0.788433	0.81926
1388	0.805577	0.816965	0.807156	0.795468	0.774834
1389	0.797518	0.78705	0.789591	0.803981	0.827095
1390	0.807686	0.780221	0.815344	0.79055	0.816615
1391	0.825691	0.782804	0.796026	0.800612	0.810412
1392	0.803275	0.778533	0.808478	0.822787	0.807547
1393	0.822879	0.793259	0.786034	0.803695	0.819775
1394	0.817253	0.779361	0.819423	0.810452	0.804124
1395	0.826379	0.803503	0.782383	0.809956	0.813312
1396	0.787744	0.78518	0.817852	0.805402	0.818973
1397	0.831839	0.800966	0.79917	0.790235	0.797891
1398	0.791929	0.820632	0.786415	0.804415	0.82161
1399	0.994555	1	0.973932	0.991221	1
1400	0.99852	1	1	0.996533	0.972198
1401	1	0.98604	0.984094	1	0.990061
1402	0.979576	1	0.991193	1	0.993296
1403	0.99482	1	0.993	1	0.975685
1404	1	0.993791	1	0.973916	0.997894
1405	1	0.980115	0.991314	1	0.991319
1406	1	1	1	1	0.966758
1407	0.977389	1	0.995778	1	0.986766
1408	0.995185	1	1	0.968285	1
1409	0.98688	1	1	1	0.974155
1410	1	1	0.966289	1	1
1411	0.990475	1	0.976817	1	0.991886
1412	0.982824	0.992993	0.981468	1	1
1413	1	0.986727	0.991353	1	0.982724
1414	0.965402	1	1	1	1
1415	0.989546	1	0.971927	1	1
1416	1	0.9898	0.99507	0.996394	0.984039
1417	1	0.973241	0.984259	1	1
1418	1	0.980369	1	0.99324	0.986118
1419	1	0.968518	1	1	1
1420	0.968775	1	0.996674	1	1
1421	1	0.999213	0.968537	1	1
1422	1	1	0.985255	1	0.976033
1423	1	0.988095	0.988579	0.98606	1
1424	1	0.999693	1	1	0.96712
1425	0.990359	1	0.978279	0.992049	1
1426	0.970932	1	1	1	0.988446
1427	1	0.986607	0.983307	1	0.992423
1428	1	0.989014	1	0.996208	0.974903
1429	0.981447	0.995144	1	0.996641	0.992616
1430	0.976248	0.981416	1	1	1
1431	1	0.971125	0.988843	1	1
1432	0.975171	1	0.984532	1	1
1433	0.975883	1	1	0.98744	1
1434	1	0.991506	1	1	0.968486
1435	1	0.978983	0.981104	1	1
1436	0.997065	0.973385	1	0.999508	1
1437	1	0.967475	0.99839	1	1
1438	0.966442	0.998027	1	1	1
1439	1	1	1	0.978972	0.981223
1440	0.98601	0.980813	0.999134	1	1
1441	0.973778	1	1	1	0.984356
1442	0.991243	1	1	0.998526	0.973754
1443	0.991156	0.969562	1	1	1
1444	1	0.971648	0.989727	1	1
1445	0.99803	1	1	0.982868	0.983415
1446	1	0.990406	0.975197	0.993352	1
1447	0.97101	1	1	0.997145	0.997486
1448	1	1	1	0.977418	0.990395
1449	1	0.986497	0.983735	0.98838	1
1450	0.981923	1	1	0.986763	0.990298
1451	0.967139	1	1	0.999112	1
1452	0.993151	1	1	0.972513	1
1453	0.99726	0.979628	1	1	0.988086
1454	0.988212	0.987852	1	1	0.98358
1455	0.978901	0.990074	1	0.992242	1
1456	0.996064	0.981251	1	0.984959	1
1457	0.980909	0.985523	1	1	0.996345
1458	0.975101	1	0.995593	1	0.996098
1459	1	1	1	0.986765	0.974435
1460	1	1	0.993484	0.984858	0.979391
1461	1	1	0.998243	1	0.967923
1462	0.986229	0.978472	0.994845	1	1
1463	0.989464	1	0.991433	0.978795	1
1464	1	0.985599	0.985777	1	0.985008
1465	0.989034	1	0.976679	0.995347	1
1466	1	1	0.972524	0.996312	0.998333
1467	1	1	0.987647	1	0.975167
1468	1	0.987938	0.970934	1	1
1469	0.96827	1	1	1	0.999135
1470	0.986021	1	1	1	0.974458
1471	1	0.996435	0.968355	1	1
1472	0.969467	1	1	1	0.991383
1473	0.97865	1	0.985167	1	0.998647
1474	0.98118	1	1	1	0.98175
1475	0.973771	1	1	1	0.990254
1476	0.969404	1	0.994017	1	1
1477	0.991071	0.982253	1	1	0.984292
1478	1	0.997139	1	0.980801	0.982942
1479	0.983314	0.974981	1	1	1
1480	0.998637	0.987024	1	0.974824	1
1481	1	0.990111	1	1	0.971964
1482	1	0.975376	0.988475	0.995727	1
1483	0.980362	0.997007	0.982936	1	1
1484	1	0.973281	0.991467	1	1
1485	0.98073	0.984466	1	1	1
1486	0.99874	1	1	0.999324	0.968287
1487	0.983455	0.975632	1	1	1
1488	1	0.967086	1	1	1
1489	1	0.974739	1	0.998039	0.993948
1490	0.98438	0.998493	1	1	0.981988
1491	0.969376	0.996678	1	1	1
1492	1	0.99954	0.994085	0.971934	1
1493	0.995946	1	0.971024	1	0.995683
1494	1	1	0.988165	0.975303	1
1495	0.99856	1	0.98135	1	0.980525
1496	1	0.987253	0.990558	1	0.981763
1497	1	0.973041	0.990719	1	0.997829
1498	1	0.984378	1	1	0.976965
1499	0.999169	0.988743	1	0.973468	1
1500	1	1	0.986909	0.985918	0.984766
1501	0.99384	0.973294	1	0.994211	1
1502	0.996973	0.972683	1	0.999724	1
1503	0.975702	1	1	0.985902	1
1504	1	0.980246	1	0.996257	0.981887
1505	1	0.96677	0.999827	1	1
1506	0.9678	0.999562	1	1	1
1507	1	1	0.983141	0.97583	1
1508	1	0.971766	1	1	0.99299
1509	1	0.971141	1	1	0.986774
1510	0.985559	1	1	0.972112	1
1511	1	1	1	0.984348	0.975793
1512	1	0.980511	1	0.981451	1
1513	0.988433	1	0.970578	1	1
1514	1	1	0.966885	1	1
1515	0.970078	0.998916	1	0.994365	1
1516	0.981435	1	1	1	0.976978
1517	1	0.971785	0.989151	1	1
1518	0.984878	1	0.996224	0.984679	1
1519	1	0.98981	1	0.975066	0.994843
1520	1	1	0.993803	1	0.96781
1521	0.982437	1	1	0.98018	1
1522	1	1	1	0.973224	0.984234
1523	0.989406	1	0.992121	0.984171	1
1524	0.986515	0.972562	1	1	1
1525	0.975235	1	1	0.986875	1
1526	1	0.986362	1	0.972178	1
1527	0.992018	0.977064	1	1	0.989687
1528	0.979954	0.999762	1	0.983324	1
1529	1	1	1	0.996288	0.96924
1530	0.976984	0.982752	1	1	1
1531	0.985097	0.986371	1	0.993462	1
1532	0.973038	1	1	1	0.987853
1533	1	0.989473	0.990326	0.978647	1
1534	0.980588	0.994434	0.997691	0.993462	1
1535	1	1	0.984128	0.978718	0.995906
1536	0.982419	1	1	1	0.977491
1537	1	1	1	0.999255	0.966405
1538	0.970203	0.989524	1	1	1
1539	0.97533	1	0.99562	1	0.989276
1540	0.98529	1	0.985281	0.986224	1
1541	1	0.998927	0.978985	0.981695	1
1542	0.986265	1	1	0.976134	1
1543	0.992074	1	0.97723	0.989571	1
1544	0.982926	1	0.976915	1	1
1545	0.964639	1	1	1	1
1546	1	0.986706	0.974087	1	1
1547	0.982261	1	1	0.997311	0.979334
1548	0.999234	1	1	0.978631	0.983569
1549	1	1	1	0.973786	0.991636
1550	1	0.97518	0.991615	0.99914	1
1551	1	1	0.97854	0.999809	0.989114
1552	0.973904	1	0.985515	1	1
1553	0.976133	1	1	1	0.985086
1554	0.973481	1	0.997926	1	0.991172
1555	1	0.970369	1	1	0.988765
1556	0.998541	1	1	0.984463	0.981551
1557	0.999402	0.972686	1	1	0.989475
1558	0.999944	1	1	0.997194	0.969331
1559	0.997851	1	0.998815	0.986384	0.983326
1560	0.983665	0.974766	1	1	1
1561	1	0.973143	0.989225	1	1
1562	0.970863	0.99606	1	1	0.996264
1563	1	0.992864	0.968094	1	1
1564	0.977098	0.9984	1	0.990423	1
1565	1	0.997916	1	0.981813	0.981312
1566	0.98643	0.991283	1	0.981418	1
1567	0.978827	1	1	0.980228	1
1568	0.984126	1	0.977702	1	1
1569	0.98708	0.991729	1	0.982851	1
1570	1	0.974325	1	1	0.985333
1571	0.991508	0.979358	0.998039	0.998019	1
1572	1	1	1	0.97914	0.977316
1573	0.979443	0.988403	0.989166	1	1
1574	0.995585	0.996763	1	0.970455	1
1575	1	0.993375	1	1	0.968636
1576	1	0.990228	0.9781	0.989304	1
1577	0.9781	1	0.992823	0.988618	1
1578	1	1	1	0.986559	0.979679
1579	0.973647	0.999868	1	1	0.9954
1580	0.999792	1	0.989883	0.973414	1
1581	1	0.994421	0.969947	1	1
1582	1	0.986438	0.978148	1	0.994545
1583	1	0.988823	0.973985	1	1
1584	1	1	1	0.965399	1
1585	0.975402	1	1	0.981847	1
1586	0.998289	1	0.974591	0.991334	1
1587	0.968459	1	0.994075	1	1
1588	1	0.970281	1	0.994766	1
1589	0.990645	1	0.988379	1	0.980639
1590	0.97532	0.983981	1	1	1
1591	0.99729	0.972782	1	1	0.990837
1592	0.99249	0.995116	0.978008	1	1
1593	0.978247	1	1	0.979138	1
1594	0.986245	1	0.980856	1	0.993491
1595	1	1	0.99584	1	0.970457
1596	1	1	1	1	0.965314
1597	1	1	1	0.982426	0.978145
1598	0.999051	0.972218	1	0.992763	1
1599	1	1	0.987697	0.978107	0.995715
1600	0.983525	0.982527	0.993236	1	1
1601	1	0.992158	1	0.994808	0.974278
1602	0.992848	1	1	1	0.968392
1603	0.981481	1	0.977966	1	1
1604	1	0.998011	1	1	0.966122
1605	0.990823	1	0.995611	0.989992	0.988138
1606	1	0.975948	0.996503	1	0.987343
1607	1	0.972667	1	1	0.990738
1608	0.979024	0.985176	1	0.994484	1
1609	1	1	0.979039	1	0.981042
1610	0.964391	1	1	1	1
1611	1	0.989783	1	1	0.971954
1612	0.97979	0.988893	0.990767	1	1
1613	0.994223	1	1	0.967288	1
1614	0.994413	1	1	0.995083	0.976054
1615	0.980963	1	1	0.99708	0.988385
1616	0.981027	0.986451	1	0.990546	1
1617	1	0.984598	0.983393	1	0.988846
1618	1	0.972246	0.992524	1	1
1619	0.995704	0.973094	1	1	0.99949
1620	0.996902	0.987478	1	1	0.976797
1621	1	1	0.991821	0.968958	1
1622	0.975792	1	1	1	0.982913
1623	0.955803	0.983426	0.972337	0.932865	0.955568
1624	0.943922	0.93847	0.905179	0.903823	0.92399
1625	0.934452	0.925119	0.913289	0.952119	0.904651
1626	0.955235	0.924059	0.913849	0.910645	0.939069
1627	0.905205	0.871028	0.912293	0.909593	0.884639
1628	0.849486	0.860571	0.873313	0.856448	0.893516
1629	0.88624	0.845283	0.876927	0.861461	0.884928
1630	0.825706	0.855269	0.855485	0.857416	0.824874
1631	0.823128	0.852772	0.860867	0.865065	0.840592
1632	0.843408	0.849789	0.8733	0.831508	0.866701
1633	0.858542	0.830174	0.853781	0.874475	0.868742
1634	0.855036	0.842109	0.827635	0.831516	0.81037
1635	0.818354	0.786509	0.811341	0.807255	0.830596
1636	0.819991	0.787517	0.819024	0.829396	0.823019
1637	0.827259	0.808126	0.845754	0.805761	0.815664
1638	0.845527	0.825304	0.801092	0.833293	0.819785
1639	0.83332	0.822268	0.85179	0.806519	0.832446
1640	0.824647	0.859729	0.817701	0.839092	0.825498
1641	0.812202	0.848258	0.835646	0.856176	0.833764
1642	0.821825	0.839215	0.849466	0.829464	0.864576
1643	0.834606	0.833912	0.840266	0.839192	0.874246
1644	0.868694	0.846975	0.823841	0.857895	0.841725
1645	0.845119	0.824825	0.865417	0.854058	0.8659
1646	0.813183	0.859547	0.832188	0.832379	0.82937
1647	0.837455	0.824305	0.864697	0.833669	0.823547
1648	0.843334	0.866729	0.836987	0.830247	0.822702
1649	0.841134	0.858277	0.858278	0.840728	0.81727
1650	0.848312	0.855653	0.845528	0.86288	0.818396
1651	0.86162	0.854187	0.819184	0.856323	0.853968
1652	0.86865	0.867163	0.848006	0.848449	0.826991
1653	0.845501	0.868905	0.829549	0.869949	0.858823
1654	0.856178	0.869506	0.878843	0.83935	0.841838
1655	0.876728	0.872583	0.833736	0.852932	0.862266
1656	0.856709	0.860349	0.891345	0.856167	0.845776
1657	0.83923	0.861288	0.876824	0.884001	0.86069
1658	0.855033	0.849245	0.859618	0.879173	0.890264
1659	0.885859	0.85928	0.855605	0.889572	0.853946
1660	0.890319	0.865373	0.847347	0.885934	0.865865
1661	0.844765	0.884969	0.867459	0.886034	0.881853
1662	0.855933	0.866393	0.880565	0.902054	0.870054
1663	0.882576	0.847958	0.888546	0.8916	0.873935
1664	0.897922	0.874186	0.895755	0.868712	0.857365
1665	0.850985	0.848274	0.863923	0.875332	0.889844
1666	0.868326	0.864848	0.896555	0.855196	0.853312
1667	0.867058	0.858203	0.900141	0.861291	0.861133
1668	0.877619	0.85664	0.896448	0.853289	0.873147
1669	0.852253	0.859237	0.881345	0.877835	0.895527
1670	0.887846	0.869952	0.857667	0.898323	0.861212
1671	0.886743	0.888905	0.889855	0.84948	0.868578
1672	0.879595	0.889347	0.878778	0.894817	0.849356
1673	0.886111	0.854617	0.886801	0.900956	0.871515
1674	0.889878	0.904057	0.861258	0.866307	0.886394
1675	0.852664	0.889799	0.893827	0.883489	0.895805
1676	0.865429	0.893564	0.865702	0.902453	0.895929
1677	0.86073	0.906478	0.893247	0.876488	0.893437
1678	0.848279	0.893458	0.870196	0.887093	0.875974
1679	0.869269	0.894806	0.870798	0.893874	0.85397
1680	0.864957	0.883118	0.906416	0.8714	0.864353
1681	0.877511	0.861531	0.908939	0.875009	0.8746
1682	0.90348	0.871578	0.878879	0.892451	0.858373
1683	0.885533	0.906594	0.889487	0.8651	0.86505
1684	0.881376	0.877498	0.845222	0.865831	0.890539
1685	0.860102	0.875991	0.846728	0.883131	0.844393
1686	0.8661	0.862091	0.843413	0.856118	0.890459
1687	0.861607	0.855303	0.878857	0.886253	0.843822
1688	0.870316	0.829052	0.857029	0.850793	0.870588
1689	0.836442	0.846658	0.862199	0.823112	0.862359
1690	0.863272	0.865205	0.847771	0.837462	0.825419
1691	0.849915	0.872137	0.839598	0.857913	0.827749
1692	0.854242	0.875466	0.853939	0.842211	0.829461
1693	0.832134	0.829678	0.831251	0.868981	0.848482
1694	0.830164	0.821798	0.86132	0.853842	0.851626
1695	0.859135	0.83251	0.866771	0.840548	0.82784
1696	0.844731	0.848528	0.87246	0.82503	0.843945
1697	0.82248	0.820558	0.858453	0.850592	0.839837
1698	0.831653	0.826157	0.83175	0.842254	0.868187
1699	0.855813	0.83392	0.819125	0.838549	0.860515
1700	0.858561	0.852804	0.815226	0.847943	0.841153
1701	0.865967	0.855282	0.822942	0.834511	0.8446
1702	0.868325	0.832872	0.858328	0.828289	0.842956
1703	0.872985	0.830281	0.846083	0.853914	0.834833
1704	0.858548	0.84381	0.873728	0.83673	0.832468
1705	0.848276	0.84578	0.827584	0.856294	0.874402
1706	0.866646	0.864308	0.858945	0.843252	0.826108
1707	0.832813	0.851492	0.84094	0.869012	0.871798
1708	0.876992	0.859612	0.857426	0.848533	0.830165
1709	0.875912	0.859989	0.864349	0.848073	0.830957
1710	0.841842	0.846505	0.85211	0.885342	0.859915
1711	0.833995	0.87177	0.858949	0.876869	0.850452
1712	0.8595	0.833293	0.860064	0.881273	0.864115
1713	0.886723	0.86009	0.862018	0.857023	0.838495
1714	0.884639	0.867297	0.85892	0.862756	0.836733
1715	0.859926	0.891822	0.848555	0.851143	0.864794
1716	0.856717	0.867466	0.888543	0.867963	0.841345
1717	0.895518	0.857957	0.851788	0.864087	0.858382
1718	0.872121	0.870172	0.888856	0.841547	0.860637
1719	0.861588	0.844933	0.868552	0.870794	0.892976
1720	0.872059	0.8817	0.86181	0.886052	0.84264
1721	0.876622	0.84695	0.873803	0.892641	0.859577
1722	0.884148	0.853532	0.887498	0.878748	0.850913
1723	0.856593	0.860891	0.868076	0.900952	0.873488
1724	0.853935	0.899434	0.86149	0.872295	0.877926
1725	0.897772	0.865191	0.853444	0.88523	0.868442
1726	0.892145	0.86431	0.868134	0.843304	0.868044
1727	0.844058	0.880166	0.875281	0.85989	0.84293
1728	0.885517	0.840721	0.852428	0.87078	0.858246
1729	0.866929	0.866935	0.859661	0.855654	0.825629
1730	0.850466	0.829081	0.870669	0.869434	0.860653
1731	0.840657	0.859867	0.846555	0.884934	0.8537
1732	0.865493	0.854109	0.863294	0.823132	0.847703
1733	0.866424	0.867802	0.833016	0.857654	0.834363
1734	0.854365	0.847048	0.847728	0.861578	0.817222
1735	0.836127	0.852183	0.81365	0.85642	0.8387
1736	0.821603	0.838552	0.85971	0.818244	0.828558
1737	0.804757	0.83092	0.847882	0.835204	0.817928
1738	0.83028	0.820794	0.835162	0.793552	0.827354
1739	0.805204	0.827031	0.794842	0.835467	0.81547
1740	0.813171	0.833849	0.818233	0.791475	0.827779
1741	0.783035	0.821318	0.822637	0.816046	0.812907
1742	0.817749	0.82444	0.804597	0.784233	0.796759
1743	0.81402	0.795568	0.787455	0.808593	0.828847
1744	0.781611	0.814214	0.825138	0.808049	0.812084
1745	0.781492	0.811519	0.822874	0.81567	0.816064
1746	0.802406	0.824491	0.807192	0.790239	0.829726
1747	0.82145	0.82447	0.79256	0.794165	0.7942
1748	0.807726	0.785012	0.797569	0.816639	0.826387
1749	0.813647	0.819602	0.789772	0.791843	0.824872
1750	0.835981	0.803846	0.810987	0.80152	0.793719
1751	0.79075	0.807637	0.835225	0.804941	0.813733
1752	0.790329	0.828472	0.827536	0.80693	0.805175
1753	0.805075	0.789233	0.825271	0.815405	0.829532
1754	0.800773	0.799824	0.826133	0.807525	0.836258
1755	0.817799	0.800098	0.839714	0.818375	0.800446
1756	0.84256	0.820599	0.80032	0.811398	0.807402
1757	0.817072	0.799512	0.838078	0.804023	0.829365
1758	0.820006	0.839173	0.821717	0.819492	0.793362
1759	0.805787	0.813802	0.814839	0.816708	0.848243
1760	0.846104	0.810377	0.819052	0.803472	0.825934
1761	0.84262	0.825196	0.830877	0.810701	0.801036
1762	0.812204	0.837341	0.836999	0.829265	0.800045
1763	0.803867	0.811555	0.825455	0.839124	0.841211
1764	0.805953	0.849503	0.81471	0.828903	0.827437
1765	0.804881	0.828627	0.850369	0.819582	0.828278
1766	0.847103	0.811306	0.843075	0.820413	0.815008
1767	0.827759	0.8148	0.809419	0.84477	0.845264
1768	0.839746	0.816282	0.827061	0.811951	0.852019
1769	0.831672	0.808321	0.820587	0.84085	0.850617
1770	0.837812	0.809032	0.851539	0.83796	0.820633
1771	0.853625	0.843692	0.812029	0.830722	0.821782
1772	0.824702	0.817635	0.846947	0.822147	0.855235
1773	0.852187	0.811609	0.826266	0.848832	0.832535
1774	0.846795	0.84045	0.836186	0.816342	0.807955
1775	0.84567	0.833227	0.846364	0.818431	0.808851
1776	0.817377	0.845005	0.828764	0.802434	0.835633
1777	0.806365	0.821932	0.805178	0.844809	0.827862
1778	0.804538	0.806947	0.809026	0.844302	0.81852
1779	0.811239	0.835196	0.816372	0.807896	0.790071
1780	0.796662	0.800249	0.822488	0.83607	0.810466
1781	0.795824	0.813797	0.833509	0.793297	0.80729
1782	0.805433	0.818669	0.78706	0.807264	0.830487
1783	0.834089	0.809296	0.789406	0.805658	0.815605
1784	0.806965	0.785175	0.827866	0.814152	0.7981
1785	0.805606	0.82484	0.819276	0.804532	0.783179
1786	0.795665	0.784184	0.801895	0.806493	0.82772
1787	0.819882	0.800275	0.800277	0.781277	0.819453
1788	0.786946	0.812113	0.820337	0.797552	0.783051
1789	0.804726	0.77835	0.792005	0.818392	0.785585
1790	0.804982	0.80362	0.808471	0.76915	0.798151
1791	0.809694	0.796917	0.815349	0.793292	0.774385
1792	0.810443	0.796612	0.779684	0.775195	0.807139
1793	0.761957	0.798783	0.79304	0.794832	0.800106
1794	0.788595	0.794439	0.77197	0.784124	0.814954
1795	0.819793	0.78821	0.785421	0.780668	0.785299
1796	0.778601	0.809696	0.774764	0.806533	0.795054
1797	0.791896	0.77332	0.815884	0.787399	0.801351
1798	0.765943	0.801823	0.801981	0.798387	0.781866
1799	0.991087	0.989273	1	1	0.978679
1800	0.999899	0.988853	0.976543	1	1
1801	1	0.98492	0.993821	0.979898	1
1802	1	0.972257	0.999212	1	0.990346
1803	1	0.976214	1	1	0.980845
1804	0.984154	1	1	1	0.97768
1805	1	0.978774	0.990427	0.991585	1
1806	1	0.99947	1	1	0.967259
1807	0.993407	1	0.974212	0.993717	1
1808	0.998486	0.966183	1	1	1
1809	1	0.972914	0.988183	1	1
1810	1	0.966487	0.998393	1	1
1811	0.992398	0.994431	1	0.975655	1
1812	0.985278	0.989149	0.984672	1	1
1813	1	0.990795	0.987402	0.979625	1
1814	1	1	0.982278	0.976091	1
1815	0.977341	1	0.980828	1	1
1816	0.984307	1	0.989582	0.982667	1
1817	0.980575	1	1	0.996004	0.983112
1818	1	0.979895	0.9965	1	0.990008
1819	0.978594	1	1	0.979666	1
1820	0.99092	0.998033	0.974011	1	1
1821	1	0.997091	0.989399	1	0.973898
1822	1	1	0.989078	0.97268	1
1823	0.983059	0.982592	1	1	0.9986
1824	1	0.993888	0.974319	0.994196	1
1825	1	0.979189	0.980995	1	1
1826	1	1	0.98064	1	0.976601
1827	0.979471	0.991777	1	1	0.986171
1828	0.99491	0.984733	1	0.983381	1
1829	1	1	0.978768	0.983378	0.999743
1830	0.967498	0.995143	1	1	1
1831	1	1	0.990578	0.990776	0.977444
1832	0.977753	1	1	1	0.985289
1833	0.980636	0.97794	1	1	1
1834	0.995587	1	1	0.992707	0.97807
1835	0.971249	1	0.991822	1	1
1836	1	1	1	0.983741	0.977232
1837	0.972104	1	0.98804	1	1
1838	0.992995	0.97772	1	0.990134	1
1839	1	1	0.967485	1	0.995358
1840	0.980963	0.984699	1	1	0.992182
1841	1	1	1	0.999616	0.966938
1842	1	0.968317	1	1	0.993813
1843	0.992867	0.994064	1	0.97584	1
1844	0.983943	0.996119	1	0.992493	0.992578
1845	1	0.98677	0.998081	0.981463	1
1846	0.966234	1	1	1	1
1847	0.975297	0.983203	1	1	1
1848	0.975322	1	0.994808	0.994784	1
1849	1	0.975093	1	0.987379	1
1850	1	0.995202	1	0.987692	0.980432
1851	0.970788	1	0.987775	1	1
1852	1	0.985564	0.99523	0.977961	1
1853	1	1	1	0.989072	0.974288
1854	1	0.968742	1	0.996164	1
1855	0.980668	1	0.978252	1	1
1856	1	0.985981	1	0.975647	0.999474
1857	1	0.969419	0.999863	1	0.997155
1858	1	1	0.997861	0.968197	1
1859	1	1	1	1	0.967166
1860	0.970972	1	1	1	0.994383
1861	1	1	0.972201	1	0.990983
1862	1	0.978841	0.978054	1	1
1863	1	1	1	1	0.965238
1864	1	1	0.987483	0.993628	0.979552
1865	1	1	0.993598	1	0.968226
1866	1	0.976984	1	1	0.983584
1867	0.988661	1	0.974436	1	1
1868	1	0.987025	1	1	0.974244
1869	1	0.982584	0.981847	0.993034	1
1870	0.971669	0.996086	1	0.998438	1
1871	1	0.975334	1	0.984043	1
1872	0.991458	0.982263	0.991019	1	1
1873	0.986648	0.97469	0.999888	1	1
1874	0.989532	1	1	1	0.97091
1875	0.998035	1	0.985388	1	0.980512
1876	0.996236	1	0.997776	1	0.972051
1877	0.997425	0.976252	1	1	0.987788
1878	0.980469	1	1	0.988659	0.996176
1879	1	0.977943	0.999742	0.986634	1
1880	1	1	0.998272	1	0.970977
1881	1	0.970002	1	1	0.990292
1882	0.994168	1	1	0.983257	0.985069
1883	0.98958	0.982501	0.985134	1	1
1884	1	1	0.991307	0.986214	0.987963
1885	1	0.998219	1	0.997244	0.970449
1886	1	1	0.982234	1	0.976063
1887	1	1	0.973236	0.984982	1
1888	0.995331	0.976991	0.988958	1	1
1889	1	0.972478	1	1	0.99249
1890	1	1	1	0.977452	0.980267
1891	0.968328	1	1	1	0.99851
1892	1	1	0.997998	0.994342	0.97211
1893	0.993257	0.970441	1	1	1
1894	0.990962	0.979808	1	1	0.992289
1895	0.978139	0.986481	1	1	1
1896	0.985634	1	0.994134	1	0.981827
1897	1	0.992124	0.977801	1	0.987963
1898	1	0.972561	0.98727	1	1
1899	1	0.995138	1	1	0.967481
1900	0.969651	1	0.998782	1	0.99934
1901	1	1	0.996227	0.969371	0.999985
1902	0.981113	1	1	1	0.975759
1903	0.979543	1	1	0.995152	0.98785
1904	1	1	1	0.986566	0.971744
1905	0.998954	1	0.967224	1	1
1906	1	0.999776	0.966056	1	1
1907	1	0.99055	1	0.979444	0.991119
1908	1	0.990684	0.971643	1	1
1909	0.992116	0.983426	0.981524	1	1
1910	0.991132	0.991683	1	0.987298	0.994398
1911	0.975037	0.998833	1	1	0.986786
1912	1	0.980116	0.988874	0.992523	1
1913	0.965877	1	1	1	1
1914	0.979571	1	1	0.999485	0.980833
1915	1	0.970488	1	0.993822	1
1916	1	1	0.975733	1	0.984924
1917	0.977963	0.985156	1	1	1
1918	1	1	0.974363	0.984065	1
1919	0.974778	1	0.995608	0.996046	1
1920	0.979182	1	1	0.986058	0.995607
1921	0.972882	1	1	1	0.987541
1922	1	0.999339	0.976298	1	0.985566
1923	0.997708	1	0.974977	1	0.991876
1924	1	0.969351	0.997372	1	0.998953
1925	0.984497	0.983607	0.98828	1	1
1926	0.985693	1	0.982871	0.998094	1
1927	0.999398	0.995725	1	0.986143	0.984731
1928	0.973901	1	1	0.983525	1
1929	1	1	0.988318	0.976295	0.994738
1930	0.990954	1	0.990965	0.976345	1
1931	0.987727	0.972768	1	1	1
1932	1	0.968485	0.998092	0.999971	1
1933	1	1	1	0.968338	0.994802
1934	1	0.978729	0.995901	0.98407	1
1935	1	0.972888	1	0.989548	1
1936	0.998215	1	1	1	0.966654
1937	0.990297	1	1	1	0.971429
1938	0.968589	1	1	0.99682	1
1939	0.991428	0.995902	1	0.979044	1
1940	1	0.992831	0.969821	1	1
1941	0.992561	1	0.990939	1	0.98128
1942	0.997607	0.967415	1	1	1
1943	0.998817	0.9673	1	1	1
1944	1	0.968796	0.991284	1	1
1945	1	0.967184	1	1	0.996934
1946	0.987354	1	0.973347	1	1
1947	1	1	1	0.970282	0.992963
1948	0.992182	1	0.98131	0.984668	1
1949	1	0.997765	0.968507	1	1
1950	1	1	0.990625	0.974659	1
1951	0.98815	1	0.985289	0.984483	1
[truncated: 14,047 more rows]

## Sheet: CSV__DRQN_60__wandb_RC_DRQN_60_
Step	seed1	seed2	seed3	seed4	seed5
[truncated: 15,999 more rows]

[truncated: 8 more sheets: CSV__DQN_10__wandb_RC_DQN_10_se, CSV__DQN_20__wandb_RC_DQN_20_se, CSV__DQN_30__wandb_RC_DQN_30_se, CSV__DQN_40__wandb_RC_DQN_40_se, CSV__DQN_50__wandb_RC_DQN_50_se, CSV__DQN_60__wandb_RC_DQN_60_se, CSV__extra__seeds_cr.csv, CSV__extra__seeds_c.csv]
