# Supplementary material for: Hippocampus supports multi-task reinforcement learning under partial observability
Source: Nat Commun. 2025 Oct 30;16:9619. doi: 10.1038/s41467-025-64591-9 (PMC12575782; doi:10.1038/s41467-025-64591-9)
Supplement: Supplementary file 7 — Source Data [file 41467_2025_64591_MOESM7_ESM.zip › source_data/SourceData_Fig6_raw.xlsx]

## Sheet: values_drqn_all_seeds_Fig6a
Trial	Strategy	Start zone	Timestep	Position	Value_0	Value_1	Value_2	Seed
1	2	1	0	[4 1]	0.619902	0.601619	0.722161	1
1	2	1	1	[4 2]	0.682762	0.734733	0.919494	1
1	2	1	2	[4 3]	0.760919	0.831746	1.04793	1
1	2	1	3	[4 4]	1.10059	0.914747	0.955599	1
1	2	1	4	[4 4]	0.923945	0.949547	1.21826	1
1	2	1	5	[5 4]	1.02733	1.00961	1.39362	1
1	2	1	6	[6 4]	1.10065	1.01599	1.52893	1
1	2	1	7	[7 4]	0.519821	0.55876	0.50639	1
1	2	1	8	[7 4]	0.58782	0.630157	0.592811	1
1	2	1	9	[7 4]	0.709186	0.696461	0.685252	1
2	2	1	0	[4 1]	0.619902	0.601619	0.722161	1
2	2	1	1	[4 2]	0.677542	0.733689	0.919028	1
2	2	1	2	[4 3]	0.748026	0.828985	1.03912	1
2	2	1	3	[4 4]	1.07639	0.911767	0.950446	1
2	2	1	4	[4 4]	0.899687	0.945353	1.2141	1
2	2	1	5	[5 4]	0.998644	1.00614	1.38364	1
2	2	1	6	[6 4]	1.07003	1.01436	1.51419	1
2	2	1	7	[7 4]	0.496772	0.561041	0.505814	1
2	2	1	8	[7 4]	0.558901	0.630919	0.589522	1
2	2	1	9	[7 4]	0.668148	0.697854	0.674035	1
3	2	1	0	[4 1]	0.5925	0.631306	0.784817	1
3	2	1	1	[4 2]	0.657726	0.740468	0.942914	1
3	2	1	2	[4 3]	0.711685	0.822646	1.01213	1
3	2	1	3	[4 4]	1.05551	0.924654	0.94991	1
3	2	1	4	[4 4]	0.888443	0.952928	1.2342	1
3	2	1	5	[5 4]	0.993032	1.01126	1.38709	1
3	2	1	6	[6 4]	1.06795	1.01816	1.50803	1
3	2	1	7	[7 4]	0.504174	0.565637	0.522621	1
3	2	1	8	[7 4]	0.569591	0.633919	0.596167	1
3	2	1	9	[7 4]	0.672552	0.694117	0.673374	1
4	2	1	0	[4 1]	0.60229	0.643504	0.855649	1
4	2	1	1	[4 2]	0.672162	0.735102	0.941353	1
4	2	1	2	[4 3]	0.720043	0.806966	0.981277	1
4	2	1	3	[4 4]	1.08994	0.926632	0.942225	1
4	2	1	4	[4 4]	0.910231	0.949727	1.24199	1
4	2	1	5	[5 4]	1.01178	1.00193	1.37612	1
4	2	1	6	[6 4]	1.08884	1.01203	1.49323	1
4	2	1	7	[7 4]	0.516368	0.564215	0.524139	1
4	2	1	8	[7 4]	0.579614	0.628426	0.586035	1
4	2	1	9	[7 4]	0.67692	0.682051	0.660443	1
5	2	1	0	[4 1]	0.604276	0.63792	0.846193	1
5	2	1	1	[4 2]	0.678041	0.728779	0.929428	1
5	2	1	2	[4 3]	0.722668	0.79697	0.9632	1
5	2	1	3	[4 4]	1.1062	0.925065	0.942044	1
5	2	1	4	[4 4]	0.916989	0.949642	1.24743	1
5	2	1	5	[5 4]	1.01548	1.00116	1.37949	1
5	2	1	6	[6 4]	1.09152	1.01238	1.50134	1
5	2	1	7	[7 4]	0.524032	0.573844	0.546014	1
5	2	1	8	[7 4]	0.585171	0.631799	0.593829	1
5	2	1	9	[7 4]	0.677129	0.677216	0.656678	1
6	2	1	0	[4 1]	0.599403	0.627896	0.831759	1
6	2	1	1	[4 2]	0.676208	0.726688	0.930562	1
6	2	1	2	[4 3]	0.72272	0.796388	0.968617	1
6	2	1	3	[4 4]	1.1067	0.920303	0.94427	1
6	2	1	4	[4 4]	0.91392	0.947317	1.24046	1
6	2	1	5	[5 4]	1.01374	0.999482	1.37507	1
6	2	1	6	[6 4]	1.09266	1.0134	1.50568	1
6	2	1	7	[7 4]	0.524639	0.572179	0.540637	1
6	2	1	8	[7 4]	0.587976	0.634842	0.597124	1
6	2	1	9	[7 4]	0.689477	0.688871	0.67257	1
7	2	1	0	[4 1]	0.599471	0.627714	0.823298	1
7	2	1	1	[4 2]	0.671858	0.729181	0.920196	1
7	2	1	2	[4 3]	0.726621	0.803547	0.978012	1
7	2	1	3	[4 4]	1.10489	0.923554	0.945048	1
7	2	1	4	[4 4]	0.913882	0.950639	1.24028	1
7	2	1	5	[5 4]	1.01433	1.00239	1.37333	1
7	2	1	6	[6 4]	1.09317	1.01682	1.50582	1
7	2	1	7	[7 4]	0.523219	0.570167	0.531583	1
7	2	1	8	[7 4]	0.585399	0.632389	0.594698	1
7	2	1	9	[7 4]	0.697757	0.701255	0.687142	1
8	2	1	0	[4 1]	0.599633	0.633437	0.826233	1
8	2	1	1	[4 2]	0.671044	0.730968	0.918637	1
8	2	1	2	[4 3]	0.727043	0.80589	0.978374	1
8	2	1	3	[4 4]	1.10523	0.924625	0.943764	1
8	2	1	4	[4 4]	0.915126	0.953345	1.24202	1
8	2	1	5	[5 4]	1.01659	1.00484	1.37309	1
8	2	1	6	[6 4]	1.09602	1.0196	1.50561	1
8	2	1	7	[7 4]	0.526828	0.572768	0.532787	1
8	2	1	8	[7 4]	0.587444	0.630741	0.592165	1
8	2	1	9	[7 4]	0.705988	0.706619	0.693823	1
9	2	1	0	[4 1]	0.599737	0.637973	0.832223	1
9	2	1	1	[4 2]	0.669479	0.730177	0.912842	1
9	2	1	2	[4 3]	0.729325	0.807466	0.9806	1
9	2	1	3	[4 4]	1.10903	0.9253	0.944506	1
9	2	1	4	[4 4]	0.915686	0.95424	1.24084	1
9	2	1	5	[5 4]	1.0173	1.0057	1.37077	1
9	2	1	6	[6 4]	1.09748	1.02176	1.50639	1
9	2	1	7	[7 4]	0.527022	0.572623	0.530464	1
9	2	1	8	[7 4]	0.589488	0.632263	0.593149	1
9	2	1	9	[7 4]	0.712378	0.713198	0.701367	1
10	2	1	0	[4 1]	0.600529	0.642344	0.834985	1
10	2	1	1	[4 2]	0.667393	0.731566	0.908993	1
10	2	1	2	[4 3]	0.730694	0.810546	0.984661	1
10	2	1	3	[4 4]	1.1076	0.926397	0.944939	1
10	2	1	4	[4 4]	0.915029	0.956074	1.24033	1
10	2	1	5	[5 4]	1.01702	1.00721	1.36903	1
10	2	1	6	[6 4]	1.09786	1.02432	1.50623	1
10	2	1	7	[7 4]	0.526421	0.572055	0.527072	1
10	2	1	8	[7 4]	0.591488	0.63478	0.5948	1
10	2	1	9	[7 4]	0.717952	0.719666	0.708543	1
11	2	1	0	[4 1]	0.601606	0.64468	0.835464	1
11	2	1	1	[4 2]	0.666901	0.73266	0.906592	1
11	2	1	2	[4 3]	0.731721	0.812369	0.985551	1
11	2	1	3	[4 4]	1.10785	0.927431	0.944548	1
11	2	1	4	[4 4]	0.915232	0.957659	1.23938	1
11	2	1	5	[5 4]	1.01793	1.00928	1.36809	1
11	2	1	6	[6 4]	1.0988	1.02667	1.50849	1
11	2	1	7	[7 4]	0.526887	0.573459	0.52732	1
11	2	1	8	[7 4]	0.592441	0.636172	0.596009	1
11	2	1	9	[7 4]	0.721507	0.723997	0.712854	1
12	2	1	0	[4 1]	0.602	0.643057	0.830704	1
12	2	1	1	[4 2]	0.666992	0.733774	0.905401	1
12	2	1	2	[4 3]	0.733351	0.814797	0.987983	1
12	2	1	3	[4 4]	1.10781	0.928749	0.945316	1
12	2	1	4	[4 4]	0.915508	0.959031	1.23964	1
12	2	1	5	[5 4]	1.0183	1.01073	1.36796	1
12	2	1	6	[6 4]	1.09883	1.02802	1.50911	1
12	2	1	7	[7 4]	0.52612	0.573208	0.525196	1
12	2	1	8	[7 4]	0.593709	0.637651	0.597585	1
12	2	1	9	[7 4]	0.725189	0.727564	0.717822	1
13	2	1	0	[4 1]	0.601712	0.638707	0.822377	1
13	2	1	1	[4 2]	0.667365	0.734683	0.905865	1
13	2	1	2	[4 3]	0.734537	0.816278	0.990673	1
13	2	1	3	[4 4]	1.1069	0.929289	0.946063	1
13	2	1	4	[4 4]	0.914797	0.959119	1.23845	1
13	2	1	5	[5 4]	1.01764	1.01043	1.3663	1
13	2	1	6	[6 4]	1.09852	1.0282	1.51043	1
13	2	1	7	[7 4]	0.525443	0.573184	0.526018	1
13	2	1	8	[7 4]	0.596035	0.64157	0.602936	1
13	2	1	9	[7 4]	0.727524	0.728947	0.722292	1
14	2	1	0	[4 1]	0.603437	0.622804	0.793607	1
14	2	1	1	[4 2]	0.662175	0.732186	0.896063	1
14	2	1	2	[4 3]	0.73457	0.81587	0.99815	1
14	2	1	3	[4 4]	1.09768	0.92311	0.948184	1
14	2	1	4	[4 4]	0.91097	0.954673	1.2367	1
14	2	1	5	[5 4]	1.01536	1.00588	1.36515	1
14	2	1	6	[6 4]	1.09613	1.02336	1.51141	1
14	2	1	7	[7 4]	0.529218	0.573243	0.529898	1
14	2	1	8	[7 4]	0.604705	0.648745	0.61254	1
14	2	1	9	[7 4]	0.737372	0.733236	0.730986	1
15	2	1	0	[4 1]	0.605056	0.60845	0.76445	1
15	2	1	1	[4 2]	0.664673	0.734659	0.894512	1
15	2	1	2	[4 3]	0.736325	0.817236	0.993458	1
15	2	1	3	[4 4]	1.09929	0.925727	0.942873	1
15	2	1	4	[4 4]	0.912897	0.95861	1.23421	1
15	2	1	5	[5 4]	1.01922	1.01056	1.36147	1
15	2	1	6	[6 4]	1.10139	1.02964	1.51009	1
15	2	1	7	[7 4]	0.527478	0.573033	0.521434	1
15	2	1	8	[7 4]	0.598929	0.648226	0.608213	1
15	2	1	9	[7 4]	0.731004	0.736547	0.730758	1
16	2	1	0	[4 1]	0.605427	0.605244	0.753603	1
16	2	1	1	[4 2]	0.661503	0.738715	0.88778	1
16	2	1	2	[4 3]	0.736238	0.822912	0.994056	1
16	2	1	3	[4 4]	1.09865	0.931896	0.943938	1
16	2	1	4	[4 4]	0.911713	0.965949	1.23467	1
16	2	1	5	[5 4]	1.01854	1.01806	1.3646	1
16	2	1	6	[6 4]	1.09986	1.03469	1.51194	1
16	2	1	7	[7 4]	0.523152	0.572561	0.514731	1
16	2	1	8	[7 4]	0.594502	0.645791	0.601759	1
16	2	1	9	[7 4]	0.729565	0.73721	0.728982	1
17	2	1	0	[4 1]	0.60519	0.60205	0.747865	1
17	2	1	1	[4 2]	0.662036	0.740448	0.886996	1
17	2	1	2	[4 3]	0.737476	0.824683	0.993584	1
17	2	1	3	[4 4]	1.10032	0.932683	0.943048	1
17	2	1	4	[4 4]	0.911742	0.967245	1.23314	1
17	2	1	5	[5 4]	1.0185	1.01825	1.36163	1
17	2	1	6	[6 4]	1.10103	1.0359	1.5113	1
17	2	1	7	[7 4]	0.524588	0.572859	0.516135	1
17	2	1	8	[7 4]	0.597977	0.646603	0.602902	1
17	2	1	9	[7 4]	0.734056	0.737837	0.731263	1
18	2	1	0	[4 1]	0.605397	0.599802	0.747612	1
18	2	1	1	[4 2]	0.660984	0.739336	0.884546	1
18	2	1	2	[4 3]	0.736867	0.823549	0.99272	1
18	2	1	3	[4 4]	1.09872	0.930244	0.940906	1
18	2	1	4	[4 4]	0.910705	0.966302	1.23073	1
18	2	1	5	[5 4]	1.01809	1.01812	1.36088	1
18	2	1	6	[6 4]	1.10119	1.03681	1.51251	1
18	2	1	7	[7 4]	0.526981	0.575218	0.521367	1
18	2	1	8	[7 4]	0.601619	0.649349	0.605482	1
18	2	1	9	[7 4]	0.736983	0.738786	0.732376	1
19	2	1	0	[4 1]	0.605473	0.598645	0.747318	1
19	2	1	1	[4 2]	0.660742	0.738387	0.882826	1
19	2	1	2	[4 3]	0.737051	0.822536	0.992013	1
19	2	1	3	[4 4]	1.09904	0.928175	0.940616	1
19	2	1	4	[4 4]	0.910976	0.965433	1.23109	1
19	2	1	5	[5 4]	1.01886	1.0172	1.36166	1
19	2	1	6	[6 4]	1.10216	1.03651	1.51323	1
19	2	1	7	[7 4]	0.530201	0.576369	0.525328	1
19	2	1	8	[7 4]	0.606401	0.652101	0.609224	1
19	2	1	9	[7 4]	0.741628	0.740966	0.735934	1
20	2	1	0	[4 1]	0.605495	0.598367	0.747213	1
20	2	1	1	[4 2]	0.660322	0.738289	0.88226	1
20	2	1	2	[4 3]	0.736484	0.822751	0.992312	1
20	2	1	3	[4 4]	1.0966	0.927366	0.940082	1
20	2	1	4	[4 4]	0.909256	0.965671	1.22998	1
20	2	1	5	[5 4]	1.017	1.01811	1.36133	1
20	2	1	6	[6 4]	1.10012	1.03821	1.51408	1
20	2	1	7	[7 4]	0.52852	0.577854	0.526298	1
20	2	1	8	[7 4]	0.603613	0.653389	0.609474	1
20	2	1	9	[7 4]	0.73681	0.741644	0.735043	1
21	2	1	0	[4 1]	0.605323	0.599379	0.746787	1
21	2	1	1	[4 2]	0.659799	0.739357	0.88145	1
21	2	1	2	[4 3]	0.736253	0.824089	0.992439	1
21	2	1	3	[4 4]	1.09758	0.928495	0.940215	1
21	2	1	4	[4 4]	0.90863	0.966124	1.22916	1
21	2	1	5	[5 4]	1.01629	1.01847	1.36142	1
21	2	1	6	[6 4]	1.09931	1.03816	1.51408	1
21	2	1	7	[7 4]	0.529323	0.579103	0.529191	1
21	2	1	8	[7 4]	0.605166	0.654783	0.612115	1
21	2	1	9	[7 4]	0.738187	0.742725	0.737032	1
22	2	1	0	[4 1]	0.605153	0.599152	0.746124	1
22	2	1	1	[4 2]	0.659469	0.739029	0.880214	1
22	2	1	2	[4 3]	0.735844	0.823653	0.992326	1
22	2	1	3	[4 4]	1.09613	0.927447	0.940139	1
22	2	1	4	[4 4]	0.908471	0.96545	1.22892	1
22	2	1	5	[5 4]	1.01637	1.01772	1.36236	1
22	2	1	6	[6 4]	1.09908	1.03773	1.5157	1
22	2	1	7	[7 4]	0.531463	0.58019	0.532862	1
22	2	1	8	[7 4]	0.607867	0.655906	0.614766	1
22	2	1	9	[7 4]	0.740816	0.743344	0.738624	1
23	2	1	0	[4 1]	0.605053	0.598524	0.744969	1
23	2	1	1	[4 2]	0.659634	0.738479	0.880082	1
23	2	1	2	[4 3]	0.736048	0.823544	0.992814	1
23	2	1	3	[4 4]	1.09591	0.926179	0.940619	1
23	2	1	4	[4 4]	0.908144	0.964351	1.2278	1
23	2	1	5	[5 4]	1.0156	1.01693	1.36163	1
23	2	1	6	[6 4]	1.09846	1.03678	1.51638	1
23	2	1	7	[7 4]	0.532727	0.581436	0.536399	1
23	2	1	8	[7 4]	0.609252	0.657394	0.618032	1
23	2	1	9	[7 4]	0.740514	0.743161	0.739467	1
24	2	1	0	[4 1]	0.60498	0.598271	0.744271	1
24	2	1	1	[4 2]	0.659225	0.738397	0.879175	1
24	2	1	2	[4 3]	0.735303	0.823153	0.992213	1
24	2	1	3	[4 4]	1.09488	0.925622	0.940845	1
24	2	1	4	[4 4]	0.90787	0.964258	1.22821	1
24	2	1	5	[5 4]	1.01495	1.01665	1.36255	1
24	2	1	6	[6 4]	1.09736	1.03652	1.51696	1
24	2	1	7	[7 4]	0.533001	0.582155	0.53841	1
24	2	1	8	[7 4]	0.609435	0.658194	0.619846	1
24	2	1	9	[7 4]	0.740178	0.743505	0.740278	1
25	2	1	0	[4 1]	0.604793	0.59815	0.743605	1
25	2	1	1	[4 2]	0.659109	0.738293	0.879349	1
25	2	1	2	[4 3]	0.734998	0.823133	0.992187	1
25	2	1	3	[4 4]	1.09424	0.924638	0.940371	1
25	2	1	4	[4 4]	0.906991	0.963671	1.22708	1
25	2	1	5	[5 4]	1.01414	1.01632	1.36255	1
25	2	1	6	[6 4]	1.0965	1.03633	1.51808	1
25	2	1	7	[7 4]	0.533934	0.584016	0.542139	1
25	2	1	8	[7 4]	0.610087	0.659346	0.622063	1
25	2	1	9	[7 4]	0.73994	0.743911	0.74083	1
26	2	2	0	[4 1]	0.560949	0.593879	0.667323	1
26	2	2	1	[4 2]	0.665952	0.706761	0.855785	1
26	2	2	2	[4 3]	0.761375	0.785417	0.988823	1
26	2	2	3	[4 4]	0.905845	1.1335	0.978837	1
26	2	2	4	[4 4]	0.967499	0.97864	1.2214	1
26	2	2	5	[3 4]	1.08003	1.09617	1.36872	1
26	2	2	6	[2 4]	1.20848	1.22221	1.52637	1
26	2	2	7	[1 4]	0.570196	0.59137	0.577491	1
26	2	2	8	[1 4]	0.644091	0.667884	0.648403	1
26	2	2	9	[1 4]	0.727378	0.74544	0.737648	1
27	2	2	0	[4 1]	0.564561	0.590924	0.678299	1
27	2	2	1	[4 2]	0.658994	0.698701	0.841998	1
27	2	2	2	[4 3]	0.76224	0.781537	0.993494	1
27	2	2	3	[4 4]	0.91481	1.1127	0.995426	1
27	2	2	4	[4 4]	0.966321	0.969345	1.23313	1
27	2	2	5	[3 4]	1.07907	1.08262	1.37784	1
27	2	2	6	[2 4]	1.20617	1.20618	1.53314	1
27	2	2	7	[1 4]	0.571513	0.589146	0.579949	1
27	2	2	8	[1 4]	0.643525	0.662498	0.646535	1
27	2	2	9	[1 4]	0.722745	0.735361	0.73143	1
28	2	2	0	[4 1]	0.56486	0.584253	0.677295	1
28	2	2	1	[4 2]	0.664031	0.697801	0.849769	1
28	2	2	2	[4 3]	0.767444	0.782608	1.0036	1
28	2	2	3	[4 4]	0.914887	1.10386	0.997032	1
28	2	2	4	[4 4]	0.966184	0.965894	1.23611	1
28	2	2	5	[3 4]	1.0778	1.07788	1.37462	1
28	2	2	6	[2 4]	1.2039	1.20144	1.52571	1
28	2	2	7	[1 4]	0.574598	0.59301	0.583473	1
28	2	2	8	[1 4]	0.643887	0.662453	0.646336	1
28	2	2	9	[1 4]	0.715171	0.727333	0.723815	1
29	2	2	0	[4 1]	0.564707	0.58536	0.674246	1
29	2	2	1	[4 2]	0.669325	0.701625	0.858231	1
29	2	2	2	[4 3]	0.768562	0.784968	1.00557	1
29	2	2	3	[4 4]	0.916126	1.1089	0.99786	1
29	2	2	4	[4 4]	0.966618	0.968798	1.23697	1
29	2	2	5	[3 4]	1.07765	1.07967	1.37514	1
29	2	2	6	[2 4]	1.20362	1.20227	1.52727	1
29	2	2	7	[1 4]	0.576513	0.597408	0.5858	1
29	2	2	8	[1 4]	0.644738	0.663884	0.646917	1
29	2	2	9	[1 4]	0.710211	0.723123	0.718533	1
30	2	2	0	[4 1]	0.565094	0.584424	0.677491	1
30	2	2	1	[4 2]	0.666353	0.699735	0.854291	1
30	2	2	2	[4 3]	0.765595	0.781734	1.00004	1
30	2	2	3	[4 4]	0.914676	1.10694	0.997038	1
30	2	2	4	[4 4]	0.965663	0.967591	1.23628	1
30	2	2	5	[3 4]	1.07707	1.07947	1.37532	1
30	2	2	6	[2 4]	1.20366	1.20351	1.53031	1
30	2	2	7	[1 4]	0.574224	0.595602	0.583142	1
30	2	2	8	[1 4]	0.642707	0.662811	0.64489	1
30	2	2	9	[1 4]	0.709823	0.724177	0.718445	1
31	2	2	0	[4 1]	0.56461	0.584797	0.677182	1
31	2	2	1	[4 2]	0.66767	0.701651	0.857415	1
31	2	2	2	[4 3]	0.764924	0.781233	0.998434	1
31	2	2	3	[4 4]	0.914828	1.10853	0.998412	1
31	2	2	4	[4 4]	0.965482	0.968237	1.23806	1
31	2	2	5	[3 4]	1.07598	1.07936	1.37465	1
31	2	2	6	[2 4]	1.20301	1.20389	1.52955	1
31	2	2	7	[1 4]	0.573395	0.595415	0.581781	1
31	2	2	8	[1 4]	0.639396	0.660685	0.64128	1
31	2	2	9	[1 4]	0.710515	0.72535	0.719048	1
32	2	2	0	[4 1]	0.564371	0.584075	0.67704	1
32	2	2	1	[4 2]	0.667655	0.702102	0.85797	1
32	2	2	2	[4 3]	0.764553	0.78077	0.997068	1
32	2	2	3	[4 4]	0.915535	1.10961	0.999442	1
32	2	2	4	[4 4]	0.965972	0.968534	1.23846	1
32	2	2	5	[3 4]	1.07651	1.08017	1.37528	1
32	2	2	6	[2 4]	1.20363	1.20503	1.53018	1
32	2	2	7	[1 4]	0.574593	0.596953	0.582123	1
32	2	2	8	[1 4]	0.638255	0.659915	0.639562	1
32	2	2	9	[1 4]	0.710641	0.72525	0.718644	1
33	2	2	0	[4 1]	0.564237	0.584265	0.677151	1
33	2	2	1	[4 2]	0.668523	0.702936	0.859428	1
33	2	2	2	[4 3]	0.763889	0.780153	0.995122	1
33	2	2	3	[4 4]	0.916579	1.11084	1.00141	1
33	2	2	4	[4 4]	0.966002	0.969578	1.23865	1
33	2	2	5	[3 4]	1.07632	1.08203	1.37565	1
33	2	2	6	[2 4]	1.2035	1.20679	1.5313	1
33	2	2	7	[1 4]	0.573923	0.595897	0.581243	1
33	2	2	8	[1 4]	0.637935	0.659341	0.638844	1
33	2	2	9	[1 4]	0.710746	0.725419	0.718399	1
34	2	2	0	[4 1]	0.564371	0.584825	0.677242	1
34	2	2	1	[4 2]	0.668782	0.703187	0.860169	1
34	2	2	2	[4 3]	0.763613	0.780271	0.994788	1
34	2	2	3	[4 4]	0.917249	1.11152	1.00286	1
34	2	2	4	[4 4]	0.965983	0.970174	1.23886	1
34	2	2	5	[3 4]	1.07615	1.08252	1.37589	1
34	2	2	6	[2 4]	1.20344	1.20733	1.53156	1
34	2	2	7	[1 4]	0.573931	0.595831	0.580833	1
34	2	2	8	[1 4]	0.636982	0.658266	0.637487	1
34	2	2	9	[1 4]	0.711029	0.725399	0.718694	1
35	2	2	0	[4 1]	0.564503	0.584718	0.677244	1
35	2	2	1	[4 2]	0.669017	0.703214	0.860426	1
35	2	2	2	[4 3]	0.763417	0.780116	0.994182	1
35	2	2	3	[4 4]	0.917561	1.11281	1.0031	1
35	2	2	4	[4 4]	0.966186	0.970424	1.23931	1
35	2	2	5	[3 4]	1.07629	1.08265	1.37663	1
35	2	2	6	[2 4]	1.20356	1.20706	1.53216	1
35	2	2	7	[1 4]	0.5739	0.595648	0.580871	1
35	2	2	8	[1 4]	0.636048	0.657309	0.63631	1
35	2	2	9	[1 4]	0.711492	0.725813	0.719308	1
36	2	2	0	[4 1]	0.564532	0.584734	0.677223	1
36	2	2	1	[4 2]	0.669131	0.703121	0.860496	1
36	2	2	2	[4 3]	0.763389	0.779754	0.993595	1
36	2	2	3	[4 4]	0.917723	1.11298	1.00328	1
36	2	2	4	[4 4]	0.966272	0.969877	1.23988	1
36	2	2	5	[3 4]	1.07629	1.08238	1.37705	1
36	2	2	6	[2 4]	1.20324	1.20669	1.53187	1
36	2	2	7	[1 4]	0.573956	0.595495	0.580798	1
36	2	2	8	[1 4]	0.63568	0.65693	0.635685	1
36	2	2	9	[1 4]	0.712088	0.72616	0.719359	1
37	2	2	0	[4 1]	0.564575	0.584621	0.676904	1
37	2	2	1	[4 2]	0.669481	0.703196	0.861039	1
37	2	2	2	[4 3]	0.763257	0.779449	0.993078	1
37	2	2	3	[4 4]	0.917898	1.11349	1.00357	1
37	2	2	4	[4 4]	0.966386	0.969838	1.24024	1
37	2	2	5	[3 4]	1.07611	1.08208	1.37674	1
37	2	2	6	[2 4]	1.2032	1.20638	1.53221	1
37	2	2	7	[1 4]	0.573686	0.595185	0.580072	1
37	2	2	8	[1 4]	0.63535	0.656513	0.634589	1
37	2	2	9	[1 4]	0.712536	0.726374	0.719856	1
38	2	2	0	[4 1]	0.564541	0.58435	0.676474	1
38	2	2	1	[4 2]	0.669245	0.702579	0.860793	1
38	2	2	2	[4 3]	0.763561	0.779135	0.993381	1
38	2	2	3	[4 4]	0.917985	1.11354	1.00336	1
38	2	2	4	[4 4]	0.965988	0.968464	1.23951	1
38	2	2	5	[3 4]	1.07573	1.08043	1.37574	1
38	2	2	6	[2 4]	1.20324	1.20493	1.53215	1
38	2	2	7	[1 4]	0.574138	0.595411	0.580955	1
38	2	2	8	[1 4]	0.635352	0.656167	0.634323	1
38	2	2	9	[1 4]	0.713037	0.726508	0.721207	1
39	2	2	0	[4 1]	0.564551	0.583588	0.676663	1
39	2	2	1	[4 2]	0.66973	0.701783	0.861953	1
39	2	2	2	[4 3]	0.763078	0.776629	0.99223	1
39	2	2	3	[4 4]	0.917779	1.11212	1.00294	1
39	2	2	4	[4 4]	0.967473	0.968448	1.24476	1
39	2	2	5	[3 4]	1.07686	1.07919	1.37853	1
39	2	2	6	[2 4]	1.20247	1.20108	1.53229	1
39	2	2	7	[1 4]	0.57356	0.596153	0.584369	1
39	2	2	8	[1 4]	0.636393	0.658566	0.637855	1
39	2	2	9	[1 4]	0.714955	0.728245	0.72592	1
40	2	2	0	[4 1]	0.564358	0.58272	0.676054	1
40	2	2	1	[4 2]	0.670065	0.700876	0.863424	1
40	2	2	2	[4 3]	0.763199	0.774912	0.992924	1
40	2	2	3	[4 4]	0.917152	1.11159	0.999962	1
40	2	2	4	[4 4]	0.96476	0.963252	1.23866	1
40	2	2	5	[3 4]	1.07469	1.07616	1.37568	1
40	2	2	6	[2 4]	1.20293	1.20131	1.53433	1
40	2	2	7	[1 4]	0.574156	0.596816	0.587023	1
40	2	2	8	[1 4]	0.635672	0.658605	0.63796	1
40	2	2	9	[1 4]	0.715925	0.727469	0.724246	1
41	2	2	0	[4 1]	0.564125	0.580431	0.675243	1
41	2	2	1	[4 2]	0.671801	0.700255	0.865572	1
41	2	2	2	[4 3]	0.764648	0.773926	0.994011	1
41	2	2	3	[4 4]	0.91951	1.11255	1.00418	1
41	2	2	4	[4 4]	0.967969	0.965833	1.2444	1
41	2	2	5	[3 4]	1.07601	1.07637	1.37777	1
41	2	2	6	[2 4]	1.20317	1.2002	1.53204	1
41	2	2	7	[1 4]	0.572932	0.594849	0.583675	1
41	2	2	8	[1 4]	0.63257	0.656514	0.635355	1
41	2	2	9	[1 4]	0.718221	0.728727	0.726155	1
42	2	2	0	[4 1]	0.565492	0.581981	0.678875	1
42	2	2	1	[4 2]	0.672517	0.701346	0.867368	1
42	2	2	2	[4 3]	0.764722	0.773279	0.993552	1
42	2	2	3	[4 4]	0.91898	1.11156	1.00216	1
42	2	2	4	[4 4]	0.967441	0.963857	1.24324	1
42	2	2	5	[3 4]	1.07622	1.07544	1.37893	1
42	2	2	6	[2 4]	1.20361	1.20041	1.53386	1
42	2	2	7	[1 4]	0.572782	0.594864	0.58526	1
42	2	2	8	[1 4]	0.631036	0.655582	0.63493	1
42	2	2	9	[1 4]	0.718691	0.728447	0.726093	1
43	2	2	0	[4 1]	0.565353	0.582095	0.678396	1
43	2	2	1	[4 2]	0.672749	0.701915	0.868733	1
43	2	2	2	[4 3]	0.764528	0.772773	0.993475	1
43	2	2	3	[4 4]	0.919009	1.11282	1.00147	1
43	2	2	4	[4 4]	0.967638	0.964314	1.24339	1
43	2	2	5	[3 4]	1.0767	1.07586	1.37963	1
43	2	2	6	[2 4]	1.20379	1.20053	1.53419	1
43	2	2	7	[1 4]	0.57231	0.59446	0.584811	1
43	2	2	8	[1 4]	0.630735	0.656088	0.634902	1
43	2	2	9	[1 4]	0.718836	0.728472	0.725731	1
44	2	2	0	[4 1]	0.565385	0.582143	0.678581	1
44	2	2	1	[4 2]	0.673163	0.702431	0.869374	1
44	2	2	2	[4 3]	0.765328	0.773378	0.994303	1
44	2	2	3	[4 4]	0.919476	1.11385	1.00217	1
44	2	2	4	[4 4]	0.968078	0.964834	1.24437	1
44	2	2	5	[3 4]	1.07673	1.07581	1.37958	1
44	2	2	6	[2 4]	1.20394	1.20077	1.53411	1
44	2	2	7	[1 4]	0.572129	0.594472	0.584495	1
44	2	2	8	[1 4]	0.629919	0.655599	0.634061	1
44	2	2	9	[1 4]	0.719233	0.729102	0.726411	1
45	2	2	0	[4 1]	0.56569	0.582678	0.679211	1
45	2	2	1	[4 2]	0.673581	0.703011	0.870043	1
45	2	2	2	[4 3]	0.765011	0.773381	0.993855	1
45	2	2	3	[4 4]	0.919208	1.11422	1.00162	1
45	2	2	4	[4 4]	0.968007	0.965147	1.24427	1
45	2	2	5	[3 4]	1.07662	1.07632	1.37991	1
45	2	2	6	[2 4]	1.20372	1.20138	1.53493	1
45	2	2	7	[1 4]	0.571765	0.594278	0.585097	1
45	2	2	8	[1 4]	0.629653	0.655616	0.634135	1
45	2	2	9	[1 4]	0.719413	0.729566	0.726233	1
46	2	2	0	[4 1]	0.565931	0.58311	0.679228	1
46	2	2	1	[4 2]	0.67419	0.703549	0.871217	1
46	2	2	2	[4 3]	0.765209	0.774197	0.994228	1
46	2	2	3	[4 4]	0.919325	1.11507	1.00193	1
46	2	2	4	[4 4]	0.967857	0.965612	1.24406	1
46	2	2	5	[3 4]	1.07618	1.07654	1.37938	1
46	2	2	6	[2 4]	1.2034	1.2017	1.53449	1
46	2	2	7	[1 4]	0.57134	0.593829	0.584873	1
46	2	2	8	[1 4]	0.629678	0.655575	0.634279	1
46	2	2	9	[1 4]	0.71923	0.729641	0.725824	1
47	2	2	0	[4 1]	0.566149	0.583432	0.679147	1
47	2	2	1	[4 2]	0.674637	0.704028	0.871532	1
47	2	2	2	[4 3]	0.765381	0.774321	0.994116	1
47	2	2	3	[4 4]	0.919504	1.11589	1.00251	1
47	2	2	4	[4 4]	0.968223	0.966396	1.24499	1
47	2	2	5	[3 4]	1.07629	1.07686	1.37979	1
47	2	2	6	[2 4]	1.20294	1.20186	1.53429	1
47	2	2	7	[1 4]	0.570894	0.593233	0.584395	1
47	2	2	8	[1 4]	0.62925	0.655132	0.633958	1
47	2	2	9	[1 4]	0.719213	0.729926	0.725626	1
48	2	2	0	[4 1]	0.566467	0.584136	0.679256	1
48	2	2	1	[4 2]	0.675292	0.704623	0.872934	1
48	2	2	2	[4 3]	0.76552	0.775013	0.994519	1
48	2	2	3	[4 4]	0.91928	1.11633	1.00257	1
48	2	2	4	[4 4]	0.967949	0.966276	1.24507	1
48	2	2	5	[3 4]	1.07616	1.07726	1.38003	1
48	2	2	6	[2 4]	1.20281	1.20248	1.53488	1
48	2	2	7	[1 4]	0.570549	0.593195	0.584516	1
48	2	2	8	[1 4]	0.629199	0.655419	0.633926	1
48	2	2	9	[1 4]	0.719225	0.730067	0.725351	1
49	2	2	0	[4 1]	0.56701	0.584717	0.679369	1
49	2	2	1	[4 2]	0.675765	0.704867	0.873872	1
49	2	2	2	[4 3]	0.765555	0.775269	0.994439	1
49	2	2	3	[4 4]	0.919632	1.1176	1.00301	1
49	2	2	4	[4 4]	0.968361	0.967288	1.24547	1
49	2	2	5	[3 4]	1.07636	1.07803	1.38038	1
49	2	2	6	[2 4]	1.20269	1.20342	1.53459	1
49	2	2	7	[1 4]	0.57051	0.593014	0.58458	1
49	2	2	8	[1 4]	0.629093	0.655322	0.633777	1
49	2	2	9	[1 4]	0.719194	0.730148	0.725072	1
50	2	2	0	[4 1]	0.567737	0.58535	0.678972	1
50	2	2	1	[4 2]	0.676601	0.70563	0.874976	1
50	2	2	2	[4 3]	0.765895	0.775727	0.994928	1
50	2	2	3	[4 4]	0.919655	1.11782	1.00306	1
50	2	2	4	[4 4]	0.968477	0.96802	1.24591	1
50	2	2	5	[3 4]	1.07652	1.07909	1.38061	1
50	2	2	6	[2 4]	1.20266	1.20394	1.53461	1
50	2	2	7	[1 4]	0.570327	0.5928	0.584353	1
50	2	2	8	[1 4]	0.629004	0.655531	0.633622	1
50	2	2	9	[1 4]	0.719244	0.730461	0.72486	1
51	2	1	0	[4 1]	0.603947	0.591956	0.748477	1
51	2	1	1	[4 2]	0.661449	0.734175	0.88852	1
51	2	1	2	[4 3]	0.734978	0.817591	1.00165	1
51	2	1	3	[4 4]	1.09025	0.917226	0.949573	1
51	2	1	4	[4 4]	0.901453	0.950541	1.23077	1
51	2	1	5	[5 4]	1.0092	1.00504	1.37314	1
51	2	1	6	[6 4]	1.09408	1.02841	1.53022	1
51	2	1	7	[7 4]	0.54852	0.600742	0.599131	1
51	2	1	8	[7 4]	0.629492	0.67938	0.662741	1
51	2	1	9	[7 4]	0.734451	0.73393	0.76408	1
52	2	1	0	[4 1]	0.603403	0.591048	0.746404	1
52	2	1	1	[4 2]	0.668017	0.736842	0.898988	1
52	2	1	2	[4 3]	0.735298	0.817989	0.996092	1
52	2	1	3	[4 4]	1.0961	0.92114	0.947947	1
52	2	1	4	[4 4]	0.905939	0.953821	1.23361	1
52	2	1	5	[5 4]	1.01344	1.00836	1.37628	1
52	2	1	6	[6 4]	1.09914	1.03327	1.53549	1
52	2	1	7	[7 4]	0.552971	0.605646	0.596989	1
52	2	1	8	[7 4]	0.63181	0.680318	0.644878	1
52	2	1	9	[7 4]	0.726551	0.725445	0.725704	1
53	2	1	0	[4 1]	0.602398	0.589195	0.741496	1
53	2	1	1	[4 2]	0.674322	0.739281	0.90237	1
53	2	1	2	[4 3]	0.734618	0.816524	0.984673	1
53	2	1	3	[4 4]	1.10434	0.923984	0.944467	1
53	2	1	4	[4 4]	0.911643	0.95759	1.23754	1
53	2	1	5	[5 4]	1.01811	1.01244	1.3822	1
53	2	1	6	[6 4]	1.10274	1.03722	1.54273	1
53	2	1	7	[7 4]	0.559382	0.613657	0.609161	1
53	2	1	8	[7 4]	0.637565	0.684658	0.65398	1
53	2	1	9	[7 4]	0.734987	0.729469	0.738846	1
54	2	1	0	[4 1]	0.602965	0.589309	0.739466	1
54	2	1	1	[4 2]	0.671891	0.736474	0.894388	1
54	2	1	2	[4 3]	0.733697	0.814284	0.979748	1
54	2	1	3	[4 4]	1.1012	0.92147	0.941938	1
54	2	1	4	[4 4]	0.910406	0.955302	1.23428	1
54	2	1	5	[5 4]	1.01841	1.01014	1.38019	1
54	2	1	6	[6 4]	1.10192	1.03423	1.54265	1
54	2	1	7	[7 4]	0.560222	0.612656	0.605526	1
54	2	1	8	[7 4]	0.634467	0.67839	0.645802	1
54	2	1	9	[7 4]	0.737191	0.727455	0.732269	1
55	2	1	0	[4 1]	0.602934	0.588895	0.739629	1
55	2	1	1	[4 2]	0.671237	0.735468	0.896376	1
55	2	1	2	[4 3]	0.735899	0.815961	0.987152	1
55	2	1	3	[4 4]	1.1007	0.922105	0.945483	1
55	2	1	4	[4 4]	0.912046	0.956003	1.23735	1
55	2	1	5	[5 4]	1.0199	1.01	1.3808	1
55	2	1	6	[6 4]	1.10252	1.0336	1.54373	1
55	2	1	7	[7 4]	0.561199	0.613063	0.60638	1
55	2	1	8	[7 4]	0.633138	0.675702	0.64497	1
55	2	1	9	[7 4]	0.737333	0.726536	0.734394	1
56	2	1	0	[4 1]	0.603142	0.589146	0.740484	1
56	2	1	1	[4 2]	0.670573	0.734628	0.8943	1
56	2	1	2	[4 3]	0.736091	0.816173	0.987583	1
56	2	1	3	[4 4]	1.10252	0.924109	0.946468	1
56	2	1	4	[4 4]	0.912703	0.95686	1.2387	1
56	2	1	5	[5 4]	1.02002	1.01116	1.38306	1
56	2	1	6	[6 4]	1.10234	1.03472	1.54672	1
56	2	1	7	[7 4]	0.56044	0.613511	0.606353	1
56	2	1	8	[7 4]	0.6314	0.675043	0.643537	1
56	2	1	9	[7 4]	0.734571	0.72464	0.731967	1
57	2	1	0	[4 1]	0.603348	0.589397	0.741057	1
57	2	1	1	[4 2]	0.671162	0.734627	0.895186	1
57	2	1	2	[4 3]	0.735495	0.81558	0.986427	1
57	2	1	3	[4 4]	1.10251	0.924786	0.945435	1
57	2	1	4	[4 4]	0.912573	0.956224	1.23856	1
57	2	1	5	[5 4]	1.02061	1.01102	1.38413	1
57	2	1	6	[6 4]	1.10306	1.03424	1.54719	1
57	2	1	7	[7 4]	0.561135	0.612778	0.606605	1
57	2	1	8	[7 4]	0.631231	0.673828	0.642332	1
57	2	1	9	[7 4]	0.734592	0.723861	0.730662	1
58	2	1	0	[4 1]	0.603534	0.589811	0.741546	1
58	2	1	1	[4 2]	0.670334	0.734201	0.893869	1
58	2	1	2	[4 3]	0.735822	0.815942	0.988006	1
58	2	1	3	[4 4]	1.10244	0.925625	0.946218	1
58	2	1	4	[4 4]	0.912814	0.956387	1.23907	1
58	2	1	5	[5 4]	1.02091	1.01099	1.38497	1
58	2	1	6	[6 4]	1.103	1.03435	1.54767	1
58	2	1	7	[7 4]	0.561295	0.612813	0.6063	1
58	2	1	8	[7 4]	0.630342	0.67248	0.640897	1
58	2	1	9	[7 4]	0.734323	0.72279	0.730319	1
59	2	1	0	[4 1]	0.603751	0.589752	0.74208	1
59	2	1	1	[4 2]	0.670641	0.733905	0.894077	1
59	2	1	2	[4 3]	0.736241	0.815938	0.98858	1
59	2	1	3	[4 4]	1.10351	0.926825	0.946901	1
59	2	1	4	[4 4]	0.913033	0.956393	1.23975	1
59	2	1	5	[5 4]	1.02142	1.01145	1.38554	1
59	2	1	6	[6 4]	1.10325	1.03449	1.54839	1
59	2	1	7	[7 4]	0.561322	0.612544	0.605818	1
59	2	1	8	[7 4]	0.629575	0.6713	0.639997	1
59	2	1	9	[7 4]	0.733414	0.721791	0.729791	1
60	2	1	0	[4 1]	0.603745	0.589888	0.742358	1
60	2	1	1	[4 2]	0.670106	0.733491	0.893185	1
60	2	1	2	[4 3]	0.736214	0.815842	0.989412	1
60	2	1	3	[4 4]	1.10358	0.927383	0.947278	1
60	2	1	4	[4 4]	0.913473	0.956383	1.2405	1
60	2	1	5	[5 4]	1.02172	1.01129	1.38629	1
60	2	1	6	[6 4]	1.10323	1.03423	1.54882	1
60	2	1	7	[7 4]	0.561286	0.611824	0.604787	1
60	2	1	8	[7 4]	0.628853	0.670163	0.638795	1
60	2	1	9	[7 4]	0.732717	0.720951	0.728514	1
61	2	1	0	[4 1]	0.603787	0.590021	0.743064	1
61	2	1	1	[4 2]	0.669805	0.732939	0.892811	1
61	2	1	2	[4 3]	0.736041	0.815464	0.989353	1
61	2	1	3	[4 4]	1.10382	0.928292	0.947388	1
61	2	1	4	[4 4]	0.913614	0.956419	1.24121	1
61	2	1	5	[5 4]	1.0221	1.01182	1.3878	1
61	2	1	6	[6 4]	1.10341	1.03451	1.54986	1
61	2	1	7	[7 4]	0.561187	0.611552	0.605092	1
61	2	1	8	[7 4]	0.627932	0.668894	0.637994	1
61	2	1	9	[7 4]	0.731085	0.719412	0.72751	1
62	2	1	0	[4 1]	0.604074	0.590443	0.744321	1
62	2	1	1	[4 2]	0.668844	0.732405	0.892422	1
62	2	1	2	[4 3]	0.735297	0.815161	0.990508	1
62	2	1	3	[4 4]	1.10275	0.92871	0.948536	1
62	2	1	4	[4 4]	0.912759	0.956246	1.24144	1
62	2	1	5	[5 4]	1.02102	1.01177	1.38849	1
62	2	1	6	[6 4]	1.10225	1.03435	1.55224	1
62	2	1	7	[7 4]	0.560452	0.611253	0.605153	1
62	2	1	8	[7 4]	0.626896	0.669275	0.638511	1
62	2	1	9	[7 4]	0.728841	0.719393	0.727264	1
63	2	1	0	[4 1]	0.604492	0.592414	0.748555	1
63	2	1	1	[4 2]	0.663946	0.732302	0.887727	1
63	2	1	2	[4 3]	0.731491	0.815025	0.99238	1
63	2	1	3	[4 4]	1.09552	0.930269	0.950773	1
63	2	1	4	[4 4]	0.906691	0.95787	1.23948	1
63	2	1	5	[5 4]	1.01437	1.01444	1.38948	1
63	2	1	6	[6 4]	1.0949	1.03843	1.56776	1
63	2	1	7	[7 4]	0.554023	0.61208	0.596112	1
63	2	1	8	[7 4]	0.627646	0.677815	0.632518	1
63	2	1	9	[7 4]	0.725708	0.719697	0.710366	1
64	2	1	0	[4 1]	0.604282	0.592726	0.746469	1
64	2	1	1	[4 2]	0.665388	0.734097	0.890339	1
64	2	1	2	[4 3]	0.733614	0.816722	0.994574	1
64	2	1	3	[4 4]	1.0956	0.930301	0.951266	1
64	2	1	4	[4 4]	0.910518	0.957426	1.24657	1
64	2	1	5	[5 4]	1.01707	1.01271	1.39174	1
64	2	1	6	[6 4]	1.09805	1.03727	1.56085	1
64	2	1	7	[7 4]	0.556674	0.614159	0.596341	1
64	2	1	8	[7 4]	0.625349	0.67367	0.622672	1
64	2	1	9	[7 4]	0.723815	0.715443	0.693511	1
65	2	1	0	[4 1]	0.60574	0.594676	0.746286	1
65	2	1	1	[4 2]	0.668765	0.735956	0.893288	1
65	2	1	2	[4 3]	0.736165	0.819669	0.996209	1
65	2	1	3	[4 4]	1.0985	0.932123	0.945575	1
65	2	1	4	[4 4]	0.910446	0.956633	1.23919	1
65	2	1	5	[5 4]	1.01766	1.01212	1.39045	1
65	2	1	6	[6 4]	1.09994	1.03728	1.56135	1
65	2	1	7	[7 4]	0.559044	0.60932	0.593804	1
65	2	1	8	[7 4]	0.6271	0.671105	0.632311	1
65	2	1	9	[7 4]	0.730039	0.719154	0.708746	1
66	2	1	0	[4 1]	0.607189	0.596953	0.749788	1
66	2	1	1	[4 2]	0.666333	0.732499	0.889316	1
66	2	1	2	[4 3]	0.73517	0.816804	0.995567	1
66	2	1	3	[4 4]	1.09567	0.929497	0.942582	1
66	2	1	4	[4 4]	0.912633	0.957749	1.24488	1
66	2	1	5	[5 4]	1.02006	1.01346	1.39643	1
66	2	1	6	[6 4]	1.10236	1.03914	1.56463	1
66	2	1	7	[7 4]	0.559792	0.611075	0.604512	1
66	2	1	8	[7 4]	0.618925	0.665346	0.638528	1
66	2	1	9	[7 4]	0.723763	0.716292	0.717608	1
67	2	1	0	[4 1]	0.608263	0.599528	0.752408	1
67	2	1	1	[4 2]	0.670173	0.733099	0.89337	1
67	2	1	2	[4 3]	0.738437	0.818063	0.997838	1
67	2	1	3	[4 4]	1.09918	0.929177	0.941852	1
67	2	1	4	[4 4]	0.915387	0.957055	1.24528	1
67	2	1	5	[5 4]	1.02106	1.0108	1.39479	1
67	2	1	6	[6 4]	1.10236	1.03572	1.5605	1
67	2	1	7	[7 4]	0.560597	0.608475	0.601861	1
67	2	1	8	[7 4]	0.620129	0.664508	0.642023	1
67	2	1	9	[7 4]	0.726574	0.717414	0.720539	1
68	2	1	0	[4 1]	0.610755	0.604742	0.760788	1
68	2	1	1	[4 2]	0.669314	0.732779	0.892046	1
68	2	1	2	[4 3]	0.739188	0.817069	0.998103	1
68	2	1	3	[4 4]	1.0984	0.926042	0.935065	1
68	2	1	4	[4 4]	0.915007	0.954508	1.2418	1
68	2	1	5	[5 4]	1.02337	1.00997	1.39652	1
68	2	1	6	[6 4]	1.10531	1.03647	1.56458	1
68	2	1	7	[7 4]	0.563394	0.609201	0.606403	1
68	2	1	8	[7 4]	0.6204	0.663785	0.642849	1
68	2	1	9	[7 4]	0.724725	0.714805	0.716311	1
69	2	1	0	[4 1]	0.61143	0.605713	0.763425	1
69	2	1	1	[4 2]	0.66846	0.731689	0.889594	1
69	2	1	2	[4 3]	0.739613	0.815929	0.997065	1
69	2	1	3	[4 4]	1.09909	0.92425	0.935474	1
69	2	1	4	[4 4]	0.916802	0.95411	1.24516	1
69	2	1	5	[5 4]	1.02489	1.00878	1.3978	1
69	2	1	6	[6 4]	1.10536	1.03387	1.56317	1
69	2	1	7	[7 4]	0.562681	0.608005	0.604709	1
69	2	1	8	[7 4]	0.618802	0.661123	0.640632	1
69	2	1	9	[7 4]	0.723545	0.712641	0.714947	1
70	2	1	0	[4 1]	0.611892	0.605614	0.764667	1
70	2	1	1	[4 2]	0.669049	0.731903	0.890902	1
70	2	1	2	[4 3]	0.741044	0.815984	0.998532	1
70	2	1	3	[4 4]	1.09987	0.922437	0.935165	1
70	2	1	4	[4 4]	0.917327	0.953043	1.24609	1
70	2	1	5	[5 4]	1.02545	1.00724	1.39809	1
70	2	1	6	[6 4]	1.10551	1.0319	1.56238	1
70	2	1	7	[7 4]	0.562342	0.606583	0.604842	1
70	2	1	8	[7 4]	0.619313	0.660783	0.642199	1
70	2	1	9	[7 4]	0.723819	0.712148	0.716184	1
71	2	1	0	[4 1]	0.612074	0.60461	0.764995	1
71	2	1	1	[4 2]	0.668958	0.730776	0.890129	1
71	2	1	2	[4 3]	0.741513	0.814845	0.998752	1
71	2	1	3	[4 4]	1.10012	0.919996	0.935077	1
71	2	1	4	[4 4]	0.917684	0.951685	1.24729	1
71	2	1	5	[5 4]	1.02629	1.0061	1.39931	1
71	2	1	6	[6 4]	1.10598	1.03045	1.56386	1
71	2	1	7	[7 4]	0.563082	0.606587	0.606044	1
71	2	1	8	[7 4]	0.619464	0.659952	0.642519	1
71	2	1	9	[7 4]	0.723329	0.710987	0.715851	1
72	2	1	0	[4 1]	0.612155	0.603321	0.764145	1
72	2	1	1	[4 2]	0.669428	0.729634	0.890354	1
72	2	1	2	[4 3]	0.741769	0.813787	0.997966	1
72	2	1	3	[4 4]	1.10107	0.917836	0.934873	1
72	2	1	4	[4 4]	0.918566	0.950418	1.24911	1
72	2	1	5	[5 4]	1.02703	1.00485	1.40152	1
72	2	1	6	[6 4]	1.10638	1.02874	1.56476	1
72	2	1	7	[7 4]	0.563176	0.605803	0.606663	1
72	2	1	8	[7 4]	0.591307	0.63855	0.581962	1
72	2	1	9	[7 4]	0.680593	0.725256	0.701852	1
73	2	1	0	[4 1]	0.612306	0.602548	0.764365	1
73	2	1	1	[4 2]	0.670052	0.728977	0.890133	1
73	2	1	2	[4 3]	0.743322	0.813817	0.99919	1
73	2	1	3	[4 4]	1.10265	0.917429	0.934275	1
73	2	1	4	[4 4]	0.920403	0.951759	1.25054	1
73	2	1	5	[5 4]	1.0282	1.00671	1.40172	1
73	2	1	6	[6 4]	1.10753	1.03075	1.56426	1
73	2	1	7	[7 4]	0.549499	0.604939	0.556704	1
73	2	1	8	[7 4]	0.612189	0.661156	0.616679	1
73	2	1	9	[7 4]	0.722995	0.713602	0.706761	1
74	2	1	0	[4 1]	0.612943	0.604786	0.765425	1
74	2	1	1	[4 2]	0.671589	0.733669	0.892547	1
74	2	1	2	[4 3]	0.744263	0.817109	1.00013	1
74	2	1	3	[4 4]	1.10269	0.918391	0.932729	1
74	2	1	4	[4 4]	0.923117	0.954112	1.25117	1
74	2	1	5	[5 4]	1.0306	1.00726	1.40118	1
74	2	1	6	[6 4]	1.10877	1.02761	1.55842	1
74	2	1	7	[7 4]	0.550672	0.606238	0.550386	1
74	2	1	8	[7 4]	0.612859	0.656326	0.611594	1
74	2	1	9	[7 4]	0.723781	0.709004	0.705112	1
75	2	1	0	[4 1]	0.613734	0.603231	0.7667	1
75	2	1	1	[4 2]	0.671603	0.729225	0.89202	1
75	2	1	2	[4 3]	0.743986	0.812848	1.00014	1
75	2	1	3	[4 4]	1.10287	0.912972	0.931996	1
75	2	1	4	[4 4]	0.923259	0.94936	1.25054	1
75	2	1	5	[5 4]	1.03074	1.00295	1.40175	1
75	2	1	6	[6 4]	1.10804	1.02188	1.55398	1
75	2	1	7	[7 4]	0.554479	0.603491	0.56708	1
75	2	1	8	[7 4]	0.61633	0.656794	0.620949	1
75	2	1	9	[7 4]	0.722206	0.706763	0.706854	1
76	2	2	0	[4 1]	0.591571	0.595081	0.685785	1
76	2	2	1	[4 2]	0.694832	0.707963	0.891483	1
76	2	2	2	[4 3]	0.783298	0.775023	1.00026	1
76	2	2	3	[4 4]	0.934676	1.10449	0.987627	1
76	2	2	4	[4 4]	0.961625	0.927344	1.16249	1
76	2	2	5	[3 4]	1.05776	1.02781	1.28629	1
76	2	2	6	[2 4]	1.19978	1.15696	1.44857	1
76	2	2	7	[1 4]	0.560701	0.565297	0.51761	1
76	2	2	8	[1 4]	0.629337	0.640247	0.599408	1
76	2	2	9	[1 4]	0.721421	0.714804	0.70987	1
77	2	2	0	[4 1]	0.594197	0.593946	0.695591	1
77	2	2	1	[4 2]	0.688222	0.699956	0.88056	1
77	2	2	2	[4 3]	0.783169	0.770483	1.00391	1
77	2	2	3	[4 4]	0.934385	1.09112	0.996301	1
77	2	2	4	[4 4]	0.970307	0.93063	1.19105	1
77	2	2	5	[3 4]	1.07206	1.0332	1.32251	1
77	2	2	6	[2 4]	1.2158	1.16307	1.48949	1
77	2	2	7	[1 4]	0.570608	0.575213	0.539505	1
77	2	2	8	[1 4]	0.634903	0.645241	0.611495	1
77	2	2	9	[1 4]	0.727774	0.71846	0.723573	1
78	2	2	0	[4 1]	0.592378	0.583492	0.692716	1
78	2	2	1	[4 2]	0.683295	0.689789	0.873054	1
78	2	2	2	[4 3]	0.778154	0.756493	0.996611	1
78	2	2	3	[4 4]	0.933504	1.06295	1.00446	1
78	2	2	4	[4 4]	0.971878	0.921132	1.20247	1
78	2	2	5	[3 4]	1.07859	1.02874	1.34096	1
78	2	2	6	[2 4]	1.22428	1.16252	1.51031	1
78	2	2	7	[1 4]	0.578309	0.582839	0.551961	1
78	2	2	8	[1 4]	0.63868	0.649215	0.618009	1
78	2	2	9	[1 4]	0.733033	0.721828	0.728828	1
79	2	2	0	[4 1]	0.590436	0.58246	0.686802	1
79	2	2	1	[4 2]	0.685197	0.693385	0.877694	1
79	2	2	2	[4 3]	0.772683	0.756389	0.985013	1
79	2	2	3	[4 4]	0.933366	1.07826	0.999194	1
79	2	2	4	[4 4]	0.967377	0.923238	1.18611	1
79	2	2	5	[3 4]	1.07702	1.03838	1.3372	1
79	2	2	6	[2 4]	1.22708	1.17765	1.51631	1
79	2	2	7	[1 4]	0.580297	0.583872	0.55357	1
79	2	2	8	[1 4]	0.638133	0.647164	0.617761	1
79	2	2	9	[1 4]	0.733986	0.720311	0.729161	1
80	2	2	0	[4 1]	0.591058	0.58327	0.688278	1
80	2	2	1	[4 2]	0.68503	0.692631	0.878328	1
80	2	2	2	[4 3]	0.771013	0.75428	0.982989	1
80	2	2	3	[4 4]	0.932589	1.07302	0.999826	1
80	2	2	4	[4 4]	0.966557	0.918905	1.18881	1
80	2	2	5	[3 4]	1.07671	1.03346	1.34029	1
80	2	2	6	[2 4]	1.22801	1.17343	1.52242	1
80	2	2	7	[1 4]	0.580069	0.584692	0.555372	1
80	2	2	8	[1 4]	0.638185	0.648459	0.618825	1
80	2	2	9	[1 4]	0.731712	0.720841	0.728534	1
81	2	2	0	[4 1]	0.59041	0.581667	0.687612	1
81	2	2	1	[4 2]	0.682691	0.691542	0.874953	1
81	2	2	2	[4 3]	0.770514	0.753727	0.982458	1
81	2	2	3	[4 4]	0.933271	1.07412	0.99911	1
81	2	2	4	[4 4]	0.968294	0.922029	1.19364	1
81	2	2	5	[3 4]	1.07677	1.03481	1.33919	1
81	2	2	6	[2 4]	1.22797	1.17439	1.52072	1
81	2	2	7	[1 4]	0.580325	0.584517	0.553627	1
81	2	2	8	[1 4]	0.641129	0.650569	0.620298	1
81	2	2	9	[1 4]	0.733021	0.721658	0.729043	1
82	2	2	0	[4 1]	0.590382	0.58218	0.686978	1
82	2	2	1	[4 2]	0.682793	0.691308	0.874757	1
82	2	2	2	[4 3]	0.769028	0.75176	0.97874	1
82	2	2	3	[4 4]	0.933483	1.07415	0.998655	1
82	2	2	4	[4 4]	0.969899	0.924266	1.1974	1
82	2	2	5	[3 4]	1.07837	1.03704	1.34253	1
82	2	2	6	[2 4]	1.22889	1.17617	1.52283	1
82	2	2	7	[1 4]	0.579801	0.585055	0.553978	1
82	2	2	8	[1 4]	0.64162	0.6521	0.621164	1
82	2	2	9	[1 4]	0.73145	0.721808	0.728551	1
83	2	2	0	[4 1]	0.589753	0.581804	0.686476	1
83	2	2	1	[4 2]	0.682014	0.690902	0.873774	1
83	2	2	2	[4 3]	0.768459	0.751799	0.977523	1
83	2	2	3	[4 4]	0.934418	1.07553	0.998887	1
83	2	2	4	[4 4]	0.970267	0.925095	1.19673	1
83	2	2	5	[3 4]	1.08041	1.03935	1.34538	1
83	2	2	6	[2 4]	1.2299	1.17731	1.52319	1
83	2	2	7	[1 4]	0.580233	0.58496	0.553694	1
83	2	2	8	[1 4]	0.642611	0.652613	0.62147	1
83	2	2	9	[1 4]	0.73191	0.722278	0.729003	1
84	2	2	0	[4 1]	0.589549	0.582076	0.687179	1
84	2	2	1	[4 2]	0.681645	0.690868	0.873341	1
84	2	2	2	[4 3]	0.767465	0.751275	0.975545	1
84	2	2	3	[4 4]	0.934627	1.07639	0.998435	1
84	2	2	4	[4 4]	0.971219	0.927179	1.1979	1
84	2	2	5	[3 4]	1.08206	1.04177	1.3479	1
84	2	2	6	[2 4]	1.22998	1.17825	1.5231	1
84	2	2	7	[1 4]	0.580164	0.585369	0.554356	1
84	2	2	8	[1 4]	0.642448	0.652644	0.621871	1
84	2	2	9	[1 4]	0.731468	0.722094	0.729707	1
85	2	2	0	[4 1]	0.588797	0.581989	0.6874	1
85	2	2	1	[4 2]	0.680457	0.690664	0.871515	1
85	2	2	2	[4 3]	0.767232	0.751872	0.974159	1
85	2	2	3	[4 4]	0.935275	1.07776	0.997726	1
85	2	2	4	[4 4]	0.97276	0.929833	1.20072	1
85	2	2	5	[3 4]	1.08409	1.04445	1.35051	1
85	2	2	6	[2 4]	1.23089	1.17987	1.52238	1
85	2	2	7	[1 4]	0.578736	0.586751	0.546016	1
85	2	2	8	[1 4]	0.642064	0.653898	0.614878	1
85	2	2	9	[1 4]	0.731171	0.722992	0.722279	1
86	2	2	0	[4 1]	0.587339	0.577844	0.681863	1
86	2	2	1	[4 2]	0.681247	0.689002	0.871434	1
86	2	2	2	[4 3]	0.768338	0.751587	0.973507	1
86	2	2	3	[4 4]	0.935249	1.07838	0.995028	1
86	2	2	4	[4 4]	0.973398	0.930422	1.20092	1
86	2	2	5	[3 4]	1.08447	1.04497	1.35096	1
86	2	2	6	[2 4]	1.23066	1.1781	1.52182	1
86	2	2	7	[1 4]	0.57868	0.58808	0.541093	1
86	2	2	8	[1 4]	0.640717	0.655906	0.610037	1
86	2	2	9	[1 4]	0.729009	0.726299	0.718074	1
87	2	2	0	[4 1]	0.58318	0.573921	0.679741	1
87	2	2	1	[4 2]	0.678558	0.687849	0.867276	1
87	2	2	2	[4 3]	0.767708	0.751401	0.970785	1
87	2	2	3	[4 4]	0.934189	1.07629	0.992964	1
87	2	2	4	[4 4]	0.974577	0.931094	1.20355	1
87	2	2	5	[3 4]	1.08701	1.04629	1.35438	1
87	2	2	6	[2 4]	1.23298	1.17979	1.52349	1
87	2	2	7	[1 4]	0.578634	0.587621	0.537763	1
87	2	2	8	[1 4]	0.639715	0.654623	0.605821	1
87	2	2	9	[1 4]	0.730704	0.728121	0.715795	1
88	2	2	0	[4 1]	0.582841	0.576156	0.682763	1
88	2	2	1	[4 2]	0.678838	0.690118	0.867214	1
88	2	2	2	[4 3]	0.768202	0.753241	0.970501	1
88	2	2	3	[4 4]	0.934903	1.07763	0.992883	1
88	2	2	4	[4 4]	0.975726	0.932728	1.20536	1
88	2	2	5	[3 4]	1.08801	1.04705	1.35512	1
88	2	2	6	[2 4]	1.23351	1.18039	1.52349	1
88	2	2	7	[1 4]	0.575914	0.587293	0.535203	1
88	2	2	8	[1 4]	0.638887	0.656083	0.606049	1
88	2	2	9	[1 4]	0.729669	0.729479	0.716142	1
89	2	2	0	[4 1]	0.581679	0.578845	0.690739	1
89	2	2	1	[4 2]	0.677004	0.69014	0.865665	1
89	2	2	2	[4 3]	0.767567	0.7518	0.969052	1
89	2	2	3	[4 4]	0.935665	1.07704	0.992166	1
89	2	2	4	[4 4]	0.978159	0.934871	1.21091	1
89	2	2	5	[3 4]	1.09187	1.04956	1.36301	1
89	2	2	6	[2 4]	1.23579	1.18165	1.53056	1
89	2	2	7	[1 4]	0.576805	0.590769	0.541348	1
89	2	2	8	[1 4]	0.638235	0.659568	0.60934	1
89	2	2	9	[1 4]	0.727348	0.733521	0.719712	1
90	2	2	0	[4 1]	0.579202	0.581374	0.693978	1
90	2	2	1	[4 2]	0.675637	0.694644	0.869636	1
90	2	2	2	[4 3]	0.767089	0.753259	0.972267	1
90	2	2	3	[4 4]	0.935546	1.07577	0.992141	1
90	2	2	4	[4 4]	0.975169	0.931286	1.2091	1
90	2	2	5	[3 4]	1.08925	1.04671	1.3606	1
90	2	2	6	[2 4]	1.23426	1.18114	1.53037	1
90	2	2	7	[1 4]	0.576176	0.588882	0.548933	1
90	2	2	8	[1 4]	0.638203	0.658258	0.615847	1
90	2	2	9	[1 4]	0.731227	0.734865	0.72942	1
91	2	2	0	[4 1]	0.577583	0.580102	0.694127	1
91	2	2	1	[4 2]	0.674473	0.695981	0.866618	1
91	2	2	2	[4 3]	0.765567	0.752797	0.969053	1
91	2	2	3	[4 4]	0.937736	1.07804	0.993026	1
91	2	2	4	[4 4]	0.976411	0.93569	1.21393	1
91	2	2	5	[3 4]	1.08978	1.04975	1.36335	1
91	2	2	6	[2 4]	1.23208	1.18056	1.5277	1
91	2	2	7	[1 4]	0.574145	0.588209	0.551068	1
91	2	2	8	[1 4]	0.635436	0.656625	0.61713	1
91	2	2	9	[1 4]	0.729108	0.7337	0.731601	1
92	2	2	0	[4 1]	0.577477	0.580312	0.696066	1
92	2	2	1	[4 2]	0.674915	0.696946	0.866918	1
92	2	2	2	[4 3]	0.765927	0.753615	0.968245	1
92	2	2	3	[4 4]	0.940434	1.07986	0.992488	1
92	2	2	4	[4 4]	0.977746	0.936863	1.21224	1
92	2	2	5	[3 4]	1.09253	1.05285	1.36517	1
92	2	2	6	[2 4]	1.23436	1.18296	1.52965	1
92	2	2	7	[1 4]	0.575533	0.588268	0.554101	1
92	2	2	8	[1 4]	0.635079	0.655475	0.618401	1
92	2	2	9	[1 4]	0.727772	0.731676	0.731358	1
93	2	2	0	[4 1]	0.57675	0.578662	0.696377	1
93	2	2	1	[4 2]	0.675185	0.697288	0.866596	1
93	2	2	2	[4 3]	0.766214	0.755174	0.968857	1
93	2	2	3	[4 4]	0.94277	1.08324	0.994283	1
93	2	2	4	[4 4]	0.978678	0.939219	1.21319	1
93	2	2	5	[3 4]	1.09249	1.05343	1.36403	1
93	2	2	6	[2 4]	1.2344	1.18299	1.52791	1
93	2	2	7	[1 4]	0.575854	0.589061	0.555075	1
93	2	2	8	[1 4]	0.635129	0.655742	0.619479	1
93	2	2	9	[1 4]	0.727741	0.731155	0.732309	1
94	2	2	0	[4 1]	0.576935	0.577758	0.697543	1
94	2	2	1	[4 2]	0.675203	0.696899	0.8655	1
94	2	2	2	[4 3]	0.766149	0.755022	0.967733	1
94	2	2	3	[4 4]	0.944164	1.08545	0.994389	1
94	2	2	4	[4 4]	0.980503	0.942338	1.21532	1
94	2	2	5	[3 4]	1.0942	1.05638	1.36545	1
94	2	2	6	[2 4]	1.23596	1.18555	1.52891	1
94	2	2	7	[1 4]	0.576122	0.589596	0.552905	1
94	2	2	8	[1 4]	0.634723	0.656015	0.615845	1
94	2	2	9	[1 4]	0.727016	0.730309	0.722872	1
95	2	2	0	[4 1]	0.578442	0.579862	0.699177	1
95	2	2	1	[4 2]	0.675639	0.698133	0.865926	1
95	2	2	2	[4 3]	0.767105	0.756091	0.969368	1
95	2	2	3	[4 4]	0.944953	1.086	0.994539	1
95	2	2	4	[4 4]	0.981324	0.943199	1.21626	1
95	2	2	5	[3 4]	1.09475	1.05743	1.36548	1
95	2	2	6	[2 4]	1.23615	1.18707	1.52886	1
95	2	2	7	[1 4]	0.575655	0.589693	0.553935	1
95	2	2	8	[1 4]	0.633596	0.655485	0.616623	1
95	2	2	9	[1 4]	0.725742	0.730067	0.726101	1
96	2	2	0	[4 1]	0.578095	0.580339	0.699029	1
96	2	2	1	[4 2]	0.674705	0.698365	0.866048	1
96	2	2	2	[4 3]	0.766153	0.756367	0.968858	1
96	2	2	3	[4 4]	0.94481	1.08775	0.994787	1
96	2	2	4	[4 4]	0.982151	0.945592	1.21958	1
96	2	2	5	[3 4]	1.09563	1.05917	1.36759	1
96	2	2	6	[2 4]	1.23551	1.18682	1.52781	1
96	2	2	7	[1 4]	0.574747	0.590059	0.555054	1
96	2	2	8	[1 4]	0.633096	0.655705	0.617572	1
96	2	2	9	[1 4]	0.724202	0.729516	0.72784	1
97	2	2	0	[4 1]	0.577641	0.580688	0.699372	1
97	2	2	1	[4 2]	0.67444	0.698714	0.866065	1
97	2	2	2	[4 3]	0.766002	0.756583	0.969099	1
97	2	2	3	[4 4]	0.944605	1.08853	0.993984	1
97	2	2	4	[4 4]	0.983007	0.946618	1.22047	1
97	2	2	5	[3 4]	1.09672	1.06076	1.36892	1
97	2	2	6	[2 4]	1.23647	1.18864	1.52941	1
97	2	2	7	[1 4]	0.5752	0.590538	0.556133	1
97	2	2	8	[1 4]	0.633339	0.655616	0.61738	1
97	2	2	9	[1 4]	0.723623	0.72834	0.725894	1
98	2	2	0	[4 1]	0.578504	0.582273	0.70014	1
98	2	2	1	[4 2]	0.674438	0.699199	0.866545	1
98	2	2	2	[4 3]	0.766259	0.757505	0.970137	1
98	2	2	3	[4 4]	0.945167	1.09078	0.994217	1
98	2	2	4	[4 4]	0.983539	0.94761	1.22185	1
98	2	2	5	[3 4]	1.09668	1.06067	1.36859	1
98	2	2	6	[2 4]	1.23632	1.1888	1.52901	1
98	2	2	7	[1 4]	0.574881	0.590761	0.556334	1
98	2	2	8	[1 4]	0.633445	0.655946	0.617509	1
98	2	2	9	[1 4]	0.72321	0.728051	0.725258	1
99	2	2	0	[4 1]	0.578885	0.584012	0.701	1
99	2	2	1	[4 2]	0.674156	0.699514	0.866429	1
99	2	2	2	[4 3]	0.766009	0.757678	0.96977	1
99	2	2	3	[4 4]	0.944958	1.09159	0.994011	1
99	2	2	4	[4 4]	0.984131	0.949268	1.2238	1
99	2	2	5	[3 4]	1.09758	1.06269	1.37038	1
99	2	2	6	[2 4]	1.23615	1.18975	1.52915	1
99	2	2	7	[1 4]	0.57425	0.590769	0.556657	1
99	2	2	8	[1 4]	0.632316	0.654907	0.616341	1
99	2	2	9	[1 4]	0.721802	0.727204	0.724807	1
100	2	2	0	[4 1]	0.579529	0.585848	0.702394	1
100	2	2	1	[4 2]	0.673805	0.699775	0.866624	1
100	2	2	2	[4 3]	0.765713	0.757981	0.970127	1
100	2	2	3	[4 4]	0.944541	1.09246	0.992931	1
100	2	2	4	[4 4]	0.984364	0.950018	1.22508	1
100	2	2	5	[3 4]	1.09784	1.06343	1.37124	1
100	2	2	6	[2 4]	1.23608	1.1905	1.53024	1
100	2	2	7	[1 4]	0.574041	0.591192	0.558204	1
100	2	2	8	[1 4]	0.632117	0.654838	0.616196	1
100	2	2	9	[1 4]	0.720578	0.726282	0.723777	1
101	2	1	0	[4 1]	0.612556	0.603341	0.781059	1
101	2	1	1	[4 2]	0.682803	0.742184	0.908628	1
101	2	1	2	[4 3]	0.749744	0.829795	1.02249	1
101	2	1	3	[4 4]	1.11748	0.903387	0.960052	1
101	2	1	4	[4 4]	0.921837	0.959892	1.26617	1
101	2	1	5	[5 4]	1.02959	1.01363	1.40191	1
101	2	1	6	[6 4]	1.10892	1.03378	1.54456	1
101	2	1	7	[7 4]	0.547219	0.617762	0.533042	1
101	2	1	8	[7 4]	0.624243	0.676845	0.618582	1
101	2	1	9	[7 4]	0.730771	0.733035	0.739454	1
102	2	1	0	[4 1]	0.61201	0.602573	0.77844	1
102	2	1	1	[4 2]	0.687023	0.74318	0.914663	1
102	2	1	2	[4 3]	0.749949	0.828662	1.01678	1
102	2	1	3	[4 4]	1.12084	0.903803	0.955515	1
102	2	1	4	[4 4]	0.921252	0.958107	1.25997	1
102	2	1	5	[5 4]	1.02907	1.01105	1.39492	1
102	2	1	6	[6 4]	1.1094	1.03191	1.53996	1
102	2	1	7	[7 4]	0.543822	0.609697	0.521814	1
102	2	1	8	[7 4]	0.619926	0.668171	0.607614	1
102	2	1	9	[7 4]	0.725591	0.724966	0.723595	1
103	2	1	0	[4 1]	0.611721	0.600412	0.774448	1
103	2	1	1	[4 2]	0.692824	0.742228	0.922376	1
103	2	1	2	[4 3]	0.749786	0.824643	1.00728	1
103	2	1	3	[4 4]	1.12833	0.90367	0.951516	1
103	2	1	4	[4 4]	0.923316	0.957833	1.261	1
103	2	1	5	[5 4]	1.03052	1.0106	1.39892	1
103	2	1	6	[6 4]	1.11043	1.03291	1.54943	1
103	2	1	7	[7 4]	0.540671	0.601602	0.516174	1
103	2	1	8	[7 4]	0.613731	0.660204	0.60814	1
103	2	1	9	[7 4]	0.724197	0.722262	0.730403	1
104	2	1	0	[4 1]	0.612331	0.600555	0.775873	1
104	2	1	1	[4 2]	0.691987	0.739728	0.920491	1
104	2	1	2	[4 3]	0.748345	0.822121	1.00366	1
104	2	1	3	[4 4]	1.12834	0.903211	0.94959	1
104	2	1	4	[4 4]	0.922327	0.956613	1.25833	1
104	2	1	5	[5 4]	1.02952	1.00891	1.39453	1
104	2	1	6	[6 4]	1.10941	1.03219	1.55086	1
104	2	1	7	[7 4]	0.541956	0.603537	0.518023	1
104	2	1	8	[7 4]	0.613447	0.657858	0.605487	1
104	2	1	9	[7 4]	0.728102	0.722501	0.730399	1
105	2	1	0	[4 1]	0.613483	0.60185	0.778716	1
105	2	1	1	[4 2]	0.690684	0.739348	0.918147	1
105	2	1	2	[4 3]	0.749177	0.82296	1.00728	1
105	2	1	3	[4 4]	1.12717	0.904683	0.951453	1
105	2	1	4	[4 4]	0.923789	0.958028	1.26029	1
105	2	1	5	[5 4]	1.03095	1.00932	1.39354	1
105	2	1	6	[6 4]	1.11041	1.03255	1.55093	1
105	2	1	7	[7 4]	0.543952	0.605048	0.518707	1
105	2	1	8	[7 4]	0.614833	0.657048	0.60194	1
105	2	1	9	[7 4]	0.730614	0.722272	0.728222	1
106	2	1	0	[4 1]	0.613302	0.602025	0.778677	1
106	2	1	1	[4 2]	0.690831	0.739252	0.918828	1
106	2	1	2	[4 3]	0.74952	0.823146	1.00958	1
106	2	1	3	[4 4]	1.12663	0.906175	0.952375	1
106	2	1	4	[4 4]	0.923226	0.957292	1.26025	1
106	2	1	5	[5 4]	1.02998	1.00876	1.39322	1
106	2	1	6	[6 4]	1.10987	1.03237	1.55015	1
106	2	1	7	[7 4]	0.540938	0.60194	0.513282	1
106	2	1	8	[7 4]	0.610571	0.654869	0.594865	1
106	2	1	9	[7 4]	0.726495	0.721365	0.721138	1
107	2	1	0	[4 1]	0.613985	0.604879	0.780047	1
107	2	1	1	[4 2]	0.6939	0.743981	0.92416	1
107	2	1	2	[4 3]	0.753434	0.829716	1.01589	1
107	2	1	3	[4 4]	1.13131	0.914997	0.964433	1
107	2	1	4	[4 4]	0.924371	0.963285	1.25623	1
107	2	1	5	[5 4]	1.02529	1.01529	1.39226	1
107	2	1	6	[6 4]	1.10501	1.03541	1.55156	1
107	2	1	7	[7 4]	0.536342	0.60163	0.4932	1
107	2	1	8	[7 4]	0.607024	0.658768	0.596249	1
107	2	1	9	[7 4]	0.726746	0.727747	0.730464	1
108	2	1	0	[4 1]	0.61323	0.607387	0.783455	1
108	2	1	1	[4 2]	0.690704	0.745638	0.922837	1
108	2	1	2	[4 3]	0.750043	0.830046	1.01231	1
108	2	1	3	[4 4]	1.12402	0.916769	0.965	1
108	2	1	4	[4 4]	0.926309	0.968361	1.25581	1
108	2	1	5	[5 4]	1.02534	1.02109	1.38922	1
108	2	1	6	[6 4]	1.10568	1.03959	1.5451	1
108	2	1	7	[7 4]	0.538849	0.600822	0.487382	1
108	2	1	8	[7 4]	0.611711	0.659654	0.594497	1
108	2	1	9	[7 4]	0.734205	0.730916	0.732547	1
109	2	1	0	[4 1]	0.61331	0.60724	0.781781	1
109	2	1	1	[4 2]	0.689903	0.746076	0.918471	1
109	2	1	2	[4 3]	0.750936	0.831067	1.01142	1
109	2	1	3	[4 4]	1.1249	0.919867	0.968891	1
109	2	1	4	[4 4]	0.928458	0.972689	1.25833	1
109	2	1	5	[5 4]	1.02641	1.0272	1.39359	1
109	2	1	6	[6 4]	1.10491	1.04409	1.5443	1
109	2	1	7	[7 4]	0.53702	0.601029	0.484674	1
109	2	1	8	[7 4]	0.606741	0.657684	0.589904	1
109	2	1	9	[7 4]	0.729128	0.729027	0.727768	1
110	2	1	0	[4 1]	0.613393	0.608226	0.782075	1
110	2	1	1	[4 2]	0.688878	0.748149	0.917834	1
110	2	1	2	[4 3]	0.751595	0.834046	1.0126	1
110	2	1	3	[4 4]	1.12803	0.922536	0.970389	1
110	2	1	4	[4 4]	0.930067	0.975964	1.25869	1
110	2	1	5	[5 4]	1.02767	1.03064	1.39522	1
110	2	1	6	[6 4]	1.10539	1.04658	1.54447	1
110	2	1	7	[7 4]	0.53571	0.598649	0.481499	1
110	2	1	8	[7 4]	0.60683	0.657404	0.590203	1
110	2	1	9	[7 4]	0.730116	0.729568	0.729956	1
111	2	1	0	[4 1]	0.613301	0.608745	0.782528	1
111	2	1	1	[4 2]	0.688773	0.749625	0.919202	1
111	2	1	2	[4 3]	0.751271	0.835694	1.01326	1
111	2	1	3	[4 4]	1.12573	0.923548	0.970525	1
111	2	1	4	[4 4]	0.930316	0.978514	1.25909	1
111	2	1	5	[5 4]	1.02775	1.03206	1.3929	1
111	2	1	6	[6 4]	1.10561	1.04861	1.54366	1
111	2	1	7	[7 4]	0.535342	0.59867	0.479019	1
111	2	1	8	[7 4]	0.607386	0.65824	0.58903	1
111	2	1	9	[7 4]	0.730268	0.729678	0.728721	1
112	2	1	0	[4 1]	0.613814	0.610335	0.785057	1
112	2	1	1	[4 2]	0.688623	0.750091	0.919306	1
112	2	1	2	[4 3]	0.751025	0.83693	1.01418	1
112	2	1	3	[4 4]	1.12387	0.924483	0.969842	1
112	2	1	4	[4 4]	0.929076	0.979871	1.25685	1
112	2	1	5	[5 4]	1.02696	1.03475	1.39316	1
112	2	1	6	[6 4]	1.10492	1.05127	1.54483	1
112	2	1	7	[7 4]	0.534218	0.60016	0.478267	1
112	2	1	8	[7 4]	0.60621	0.660489	0.588543	1
112	2	1	9	[7 4]	0.727575	0.731331	0.72667	1
113	2	1	0	[4 1]	0.615014	0.614958	0.790616	1
113	2	1	1	[4 2]	0.685342	0.751821	0.91538	1
113	2	1	2	[4 3]	0.748938	0.839758	1.01679	1
113	2	1	3	[4 4]	1.11736	0.927773	0.970759	1
113	2	1	4	[4 4]	0.926242	0.983439	1.25641	1
113	2	1	5	[5 4]	1.02348	1.03837	1.39336	1
113	2	1	6	[6 4]	1.10128	1.05441	1.54428	1
113	2	1	7	[7 4]	0.530376	0.602599	0.470707	1
113	2	1	8	[7 4]	0.60553	0.666893	0.583189	1
113	2	1	9	[7 4]	0.72252	0.730306	0.712394	1
114	2	1	0	[4 1]	0.614722	0.617131	0.790416	1
114	2	1	1	[4 2]	0.685891	0.753928	0.918112	1
114	2	1	2	[4 3]	0.750274	0.841411	1.01955	1
114	2	1	3	[4 4]	1.11762	0.927763	0.972445	1
114	2	1	4	[4 4]	0.928498	0.981473	1.26043	1
114	2	1	5	[5 4]	1.02551	1.0341	1.3963	1
114	2	1	6	[6 4]	1.10223	1.0482	1.54682	1
114	2	1	7	[7 4]	0.533654	0.599838	0.478094	1
114	2	1	8	[7 4]	0.607444	0.660882	0.579674	1
114	2	1	9	[7 4]	0.725015	0.725827	0.710597	1
115	2	1	0	[4 1]	0.615588	0.616624	0.790246	1
115	2	1	1	[4 2]	0.688203	0.754441	0.919743	1
115	2	1	2	[4 3]	0.752459	0.842459	1.02018	1
115	2	1	3	[4 4]	1.11928	0.9285	0.967445	1
115	2	1	4	[4 4]	0.927896	0.979647	1.25598	1
115	2	1	5	[5 4]	1.02488	1.03027	1.39063	1
115	2	1	6	[6 4]	1.10226	1.04453	1.54319	1
115	2	1	7	[7 4]	0.536022	0.597442	0.4842	1
115	2	1	8	[7 4]	0.612258	0.662291	0.589351	1
115	2	1	9	[7 4]	0.729196	0.727641	0.722072	1
116	2	1	0	[4 1]	0.616366	0.617314	0.791643	1
116	2	1	1	[4 2]	0.68559	0.751459	0.914218	1
116	2	1	2	[4 3]	0.75052	0.839879	1.01825	1
116	2	1	3	[4 4]	1.11541	0.928304	0.958895	1
116	2	1	4	[4 4]	0.925346	0.97875	1.25098	1
116	2	1	5	[5 4]	1.0253	1.0323	1.39139	1
116	2	1	6	[6 4]	1.10426	1.04842	1.54465	1
116	2	1	7	[7 4]	0.538531	0.601204	0.495434	1
116	2	1	8	[7 4]	0.609271	0.661967	0.591277	1
116	2	1	9	[7 4]	0.721826	0.724431	0.714681	1
117	2	1	0	[4 1]	0.616108	0.619437	0.790589	1
117	2	1	1	[4 2]	0.685083	0.751795	0.911518	1
117	2	1	2	[4 3]	0.751411	0.841264	1.0156	1
117	2	1	3	[4 4]	1.11749	0.933026	0.957296	1
117	2	1	4	[4 4]	0.930452	0.983024	1.25509	1
117	2	1	5	[5 4]	1.02765	1.03392	1.39076	1
117	2	1	6	[6 4]	1.10544	1.04791	1.54123	1
117	2	1	7	[7 4]	0.539346	0.598464	0.49218	1
117	2	1	8	[7 4]	0.610135	0.659533	0.591157	1
117	2	1	9	[7 4]	0.727623	0.727418	0.715851	1
118	2	1	0	[4 1]	0.618353	0.623717	0.794829	1
118	2	1	1	[4 2]	0.687512	0.753688	0.913046	1
118	2	1	2	[4 3]	0.754292	0.84391	1.01948	1
118	2	1	3	[4 4]	1.11762	0.935579	0.952264	1
118	2	1	4	[4 4]	0.932251	0.985454	1.2533	1
118	2	1	5	[5 4]	1.02757	1.03578	1.38837	1
118	2	1	6	[6 4]	1.10645	1.05097	1.54106	1
118	2	1	7	[7 4]	0.540569	0.600105	0.49333	1
118	2	1	8	[7 4]	0.610555	0.661548	0.597559	1
118	2	1	9	[7 4]	0.729695	0.732006	0.721168	1
119	2	1	0	[4 1]	0.6207	0.628321	0.799636	1
119	2	1	1	[4 2]	0.688523	0.753664	0.91415	1
119	2	1	2	[4 3]	0.753756	0.842048	1.01727	1
119	2	1	3	[4 4]	1.11512	0.934279	0.946069	1
119	2	1	4	[4 4]	0.932538	0.984336	1.25225	1
119	2	1	5	[5 4]	1.03053	1.03661	1.39035	1
119	2	1	6	[6 4]	1.10965	1.05238	1.54306	1
119	2	1	7	[7 4]	0.543036	0.601472	0.497839	1
119	2	1	8	[7 4]	0.610179	0.660623	0.600082	1
119	2	1	9	[7 4]	0.729174	0.731154	0.722413	1
120	2	1	0	[4 1]	0.621381	0.628452	0.799265	1
120	2	1	1	[4 2]	0.689008	0.75411	0.914956	1
120	2	1	2	[4 3]	0.754246	0.841809	1.01687	1
120	2	1	3	[4 4]	1.11473	0.934772	0.944462	1
120	2	1	4	[4 4]	0.933107	0.984693	1.25302	1
120	2	1	5	[5 4]	1.03234	1.03718	1.39197	1
120	2	1	6	[6 4]	1.11113	1.05278	1.54469	1
120	2	1	7	[7 4]	0.541951	0.600543	0.499369	1
120	2	1	8	[7 4]	0.608627	0.659456	0.602986	1
120	2	1	9	[7 4]	0.727501	0.730407	0.725574	1
121	2	1	0	[4 1]	0.621403	0.627593	0.79799	1
121	2	1	1	[4 2]	0.689148	0.754273	0.91471	1
121	2	1	2	[4 3]	0.755604	0.842676	1.01783	1
121	2	1	3	[4 4]	1.1161	0.935198	0.944296	1
121	2	1	4	[4 4]	0.934331	0.985033	1.25505	1
121	2	1	5	[5 4]	1.03169	1.03586	1.39017	1
121	2	1	6	[6 4]	1.10981	1.0503	1.54102	1
121	2	1	7	[7 4]	0.540452	0.59947	0.496444	1
121	2	1	8	[7 4]	0.609011	0.6603	0.604507	1
121	2	1	9	[7 4]	0.7291	0.732605	0.727673	1
122	2	1	0	[4 1]	0.622172	0.628029	0.798534	1
122	2	1	1	[4 2]	0.68996	0.754477	0.915638	1
122	2	1	2	[4 3]	0.756401	0.841998	1.01942	1
122	2	1	3	[4 4]	1.114	0.932712	0.940919	1
122	2	1	4	[4 4]	0.932929	0.982318	1.25184	1
122	2	1	5	[5 4]	1.03195	1.03439	1.38908	1
122	2	1	6	[6 4]	1.11082	1.05	1.5424	1
122	2	1	7	[7 4]	0.541614	0.600345	0.499141	1
122	2	1	8	[7 4]	0.610723	0.661565	0.608179	1
122	2	1	9	[7 4]	0.730522	0.733724	0.729323	1
123	2	1	0	[4 1]	0.622325	0.627601	0.797932	1
123	2	1	1	[4 2]	0.690235	0.753665	0.914766	1
123	2	1	2	[4 3]	0.756108	0.840665	1.01678	1
123	2	1	3	[4 4]	1.11334	0.931354	0.939156	1
123	2	1	4	[4 4]	0.933195	0.981836	1.253	1
123	2	1	5	[5 4]	1.03284	1.03414	1.39139	1
123	2	1	6	[6 4]	1.11105	1.0493	1.54367	1
123	2	1	7	[7 4]	0.540212	0.599924	0.498868	1
123	2	1	8	[7 4]	0.609667	0.661081	0.608716	1
123	2	1	9	[7 4]	0.729605	0.733431	0.729656	1
124	2	1	0	[4 1]	0.622386	0.627556	0.79837	1
124	2	1	1	[4 2]	0.690757	0.75348	0.915297	1
124	2	1	2	[4 3]	0.757228	0.840931	1.0178	1
124	2	1	3	[4 4]	1.11368	0.930649	0.939052	1
124	2	1	4	[4 4]	0.932693	0.980093	1.25303	1
124	2	1	5	[5 4]	1.03254	1.03228	1.39005	1
124	2	1	6	[6 4]	1.11021	1.04691	1.54198	1
124	2	1	7	[7 4]	0.539292	0.599528	0.4987	1
124	2	1	8	[7 4]	0.609847	0.661368	0.609826	1
124	2	1	9	[7 4]	0.730625	0.734157	0.731398	1
125	2	1	0	[4 1]	0.62264	0.626947	0.798412	1
125	2	1	1	[4 2]	0.691536	0.7534	0.915889	1
125	2	1	2	[4 3]	0.757709	0.839843	1.01713	1
125	2	1	3	[4 4]	1.11323	0.928741	0.938375	1
125	2	1	4	[4 4]	0.932267	0.978172	1.25196	1
125	2	1	5	[5 4]	1.03217	1.03016	1.38894	1
125	2	1	6	[6 4]	1.11002	1.04514	1.54175	1
125	2	1	7	[7 4]	0.539271	0.599604	0.499439	1
125	2	1	8	[7 4]	0.610862	0.662559	0.611863	1
125	2	1	9	[7 4]	0.731524	0.735705	0.732994	1
126	2	2	0	[4 1]	0.606095	0.629858	0.735136	1
126	2	2	1	[4 2]	0.684849	0.718968	0.880113	1
126	2	2	2	[4 3]	0.771471	0.773482	0.961695	1
126	2	2	3	[4 4]	0.934389	1.10062	0.952303	1
126	2	2	4	[4 4]	0.957332	0.931009	1.12117	1
126	2	2	5	[3 4]	1.05528	1.03682	1.25211	1
126	2	2	6	[2 4]	1.20453	1.17454	1.41861	1
126	2	2	7	[1 4]	0.556612	0.567408	0.492398	1
126	2	2	8	[1 4]	0.624834	0.644685	0.585087	1
126	2	2	9	[1 4]	0.719164	0.728021	0.68402	1
127	2	2	0	[4 1]	0.602596	0.624453	0.725757	1
127	2	2	1	[4 2]	0.677571	0.711339	0.86821	1
127	2	2	2	[4 3]	0.776143	0.774309	0.976067	1
127	2	2	3	[4 4]	0.935864	1.08731	0.968783	1
127	2	2	4	[4 4]	0.974096	0.946768	1.16798	1
127	2	2	5	[3 4]	1.07793	1.05802	1.30895	1
127	2	2	6	[2 4]	1.22928	1.19479	1.47932	1
127	2	2	7	[1 4]	0.570115	0.579669	0.525216	1
127	2	2	8	[1 4]	0.630595	0.649269	0.602071	1
127	2	2	9	[1 4]	0.720116	0.7268	0.695065	1
128	2	2	0	[4 1]	0.589574	0.618406	0.705323	1
128	2	2	1	[4 2]	0.670086	0.687025	0.871366	1
128	2	2	2	[4 3]	0.772169	0.758754	0.9769	1
128	2	2	3	[4 4]	0.930558	1.04329	0.97869	1
128	2	2	4	[4 4]	0.977669	0.934745	1.19147	1
128	2	2	5	[3 4]	1.08643	1.04943	1.33609	1
128	2	2	6	[2 4]	1.23748	1.18915	1.50538	1
128	2	2	7	[1 4]	0.572827	0.583648	0.536638	1
128	2	2	8	[1 4]	0.629413	0.649755	0.606408	1
128	2	2	9	[1 4]	0.715275	0.72334	0.694387	1
129	2	2	0	[4 1]	0.59261	0.615709	0.71438	1
129	2	2	1	[4 2]	0.660084	0.682768	0.861877	1
129	2	2	2	[4 3]	0.766468	0.756451	0.971411	1
129	2	2	3	[4 4]	0.926028	1.04733	0.974792	1
129	2	2	4	[4 4]	0.967393	0.933184	1.17045	1
129	2	2	5	[3 4]	1.0792	1.05846	1.32647	1
129	2	2	6	[2 4]	1.23603	1.20942	1.50956	1
129	2	2	7	[1 4]	0.570808	0.58536	0.534569	1
129	2	2	8	[1 4]	0.629053	0.652313	0.607966	1
129	2	2	9	[1 4]	0.712014	0.722518	0.691706	1
130	2	2	0	[4 1]	0.595703	0.617713	0.716774	1
130	2	2	1	[4 2]	0.666079	0.697303	0.864062	1
130	2	2	2	[4 3]	0.764884	0.763892	0.971251	1
130	2	2	3	[4 4]	0.927074	1.05748	0.97865	1
130	2	2	4	[4 4]	0.965846	0.936621	1.17083	1
130	2	2	5	[3 4]	1.07908	1.0608	1.32874	1
130	2	2	6	[2 4]	1.23872	1.2141	1.51888	1
130	2	2	7	[1 4]	0.572482	0.584628	0.536635	1
130	2	2	8	[1 4]	0.632116	0.651774	0.611721	1
130	2	2	9	[1 4]	0.713267	0.7199	0.693099	1
131	2	2	0	[4 1]	0.597979	0.61326	0.720427	1
131	2	2	1	[4 2]	0.667511	0.698986	0.863347	1
131	2	2	2	[4 3]	0.761597	0.75828	0.966226	1
131	2	2	3	[4 4]	0.924992	1.04898	0.978182	1
131	2	2	4	[4 4]	0.967781	0.938746	1.17872	1
131	2	2	5	[3 4]	1.07919	1.06149	1.33088	1
131	2	2	6	[2 4]	1.23931	1.21665	1.52266	1
131	2	2	7	[1 4]	0.572633	0.58478	0.536104	1
131	2	2	8	[1 4]	0.63351	0.653003	0.611734	1
131	2	2	9	[1 4]	0.713346	0.720117	0.692419	1
132	2	2	0	[4 1]	0.598863	0.615641	0.721367	1
132	2	2	1	[4 2]	0.667089	0.699671	0.862801	1
132	2	2	2	[4 3]	0.759567	0.75996	0.962474	1
132	2	2	3	[4 4]	0.925646	1.05424	0.977838	1
132	2	2	4	[4 4]	0.96941	0.944297	1.18161	1
132	2	2	5	[3 4]	1.08001	1.06572	1.33156	1
132	2	2	6	[2 4]	1.23957	1.2203	1.52305	1
132	2	2	7	[1 4]	0.573493	0.58561	0.537934	1
132	2	2	8	[1 4]	0.633427	0.652831	0.611823	1
132	2	2	9	[1 4]	0.713078	0.719359	0.692486	1
133	2	2	0	[4 1]	0.598537	0.615629	0.72115	1
133	2	2	1	[4 2]	0.666064	0.699017	0.861239	1
133	2	2	2	[4 3]	0.758649	0.759334	0.960376	1
133	2	2	3	[4 4]	0.925516	1.05289	0.977859	1
133	2	2	4	[4 4]	0.971099	0.946768	1.18337	1
133	2	2	5	[3 4]	1.0831	1.0705	1.33575	1
133	2	2	6	[2 4]	1.24112	1.22374	1.52402	1
133	2	2	7	[1 4]	0.574561	0.586264	0.539085	1
133	2	2	8	[1 4]	0.632418	0.651373	0.61004	1
133	2	2	9	[1 4]	0.712189	0.717968	0.690824	1
134	2	2	0	[4 1]	0.598215	0.616016	0.721445	1
134	2	2	1	[4 2]	0.665537	0.699183	0.860396	1
134	2	2	2	[4 3]	0.757984	0.760956	0.959307	1
134	2	2	3	[4 4]	0.925752	1.0557	0.978353	1
134	2	2	4	[4 4]	0.972476	0.950663	1.18477	1
134	2	2	5	[3 4]	1.08584	1.07603	1.34017	1
134	2	2	6	[2 4]	1.24216	1.22701	1.52424	1
134	2	2	7	[1 4]	0.574689	0.586261	0.539315	1
134	2	2	8	[1 4]	0.631862	0.650755	0.609367	1
134	2	2	9	[1 4]	0.712252	0.718123	0.69104	1
135	2	2	0	[4 1]	0.59817	0.616632	0.721799	1
135	2	2	1	[4 2]	0.66564	0.699513	0.860725	1
135	2	2	2	[4 3]	0.757415	0.76123	0.957484	1
135	2	2	3	[4 4]	0.926248	1.05711	0.978596	1
135	2	2	4	[4 4]	0.974315	0.954426	1.18671	1
135	2	2	5	[3 4]	1.08842	1.08092	1.34344	1
135	2	2	6	[2 4]	1.24285	1.22981	1.52383	1
135	2	2	7	[1 4]	0.574824	0.586131	0.53904	1
135	2	2	8	[1 4]	0.631698	0.650161	0.608777	1
135	2	2	9	[1 4]	0.711569	0.716726	0.689671	1
136	2	2	0	[4 1]	0.597935	0.617047	0.721765	1
136	2	2	1	[4 2]	0.665315	0.699243	0.860051	1
136	2	2	2	[4 3]	0.756933	0.761334	0.955977	1
136	2	2	3	[4 4]	0.926579	1.05835	0.978941	1
136	2	2	4	[4 4]	0.976225	0.958071	1.18989	1
136	2	2	5	[3 4]	1.09056	1.08488	1.34698	1
136	2	2	6	[2 4]	1.24345	1.23168	1.52385	1
136	2	2	7	[1 4]	0.575085	0.586435	0.539348	1
136	2	2	8	[1 4]	0.631372	0.649652	0.607959	1
136	2	2	9	[1 4]	0.711255	0.715867	0.688925	1
137	2	2	0	[4 1]	0.597577	0.616833	0.721799	1
137	2	2	1	[4 2]	0.665206	0.699128	0.859926	1
137	2	2	2	[4 3]	0.756584	0.761699	0.95513	1
137	2	2	3	[4 4]	0.927103	1.06026	0.979593	1
137	2	2	4	[4 4]	0.9774	0.960588	1.19181	1
137	2	2	5	[3 4]	1.09212	1.08769	1.34909	1
137	2	2	6	[2 4]	1.24384	1.23318	1.5244	1
137	2	2	7	[1 4]	0.575271	0.586425	0.539317	1
137	2	2	8	[1 4]	0.630851	0.64879	0.606954	1
137	2	2	9	[1 4]	0.711119	0.715214	0.687882	1
138	2	2	0	[4 1]	0.596922	0.616342	0.719881	1
138	2	2	1	[4 2]	0.665241	0.698822	0.860146	1
138	2	2	2	[4 3]	0.756803	0.761902	0.955362	1
138	2	2	3	[4 4]	0.9276	1.06063	0.980659	1
138	2	2	4	[4 4]	0.978682	0.961948	1.19412	1
138	2	2	5	[3 4]	1.09277	1.08842	1.35023	1
138	2	2	6	[2 4]	1.24389	1.23331	1.52388	1
138	2	2	7	[1 4]	0.575255	0.586219	0.540226	1
138	2	2	8	[1 4]	0.630777	0.648379	0.606919	1
138	2	2	9	[1 4]	0.71146	0.715016	0.688671	1
139	2	2	0	[4 1]	0.600228	0.620734	0.725799	1
139	2	2	1	[4 2]	0.66466	0.697723	0.860326	1
139	2	2	2	[4 3]	0.755929	0.75894	0.953681	1
139	2	2	3	[4 4]	0.927135	1.05735	0.981183	1
139	2	2	4	[4 4]	0.981228	0.962805	1.20101	1
139	2	2	5	[3 4]	1.09707	1.09011	1.35972	1
139	2	2	6	[2 4]	1.24676	1.23193	1.53175	1
139	2	2	7	[1 4]	0.577784	0.590202	0.550142	1
139	2	2	8	[1 4]	0.632194	0.65129	0.61213	1
139	2	2	9	[1 4]	0.712564	0.717294	0.694232	1
140	2	2	0	[4 1]	0.596843	0.617989	0.726859	1
140	2	2	1	[4 2]	0.664187	0.699108	0.862824	1
140	2	2	2	[4 3]	0.756283	0.761181	0.956479	1
140	2	2	3	[4 4]	0.929998	1.06268	0.983445	1
140	2	2	4	[4 4]	0.981795	0.96137	1.20312	1
140	2	2	5	[3 4]	1.09738	1.08726	1.3583	1
140	2	2	6	[2 4]	1.24568	1.22621	1.53022	1
140	2	2	7	[1 4]	0.576687	0.58894	0.557576	1
140	2	2	8	[1 4]	0.632766	0.650944	0.618036	1
140	2	2	9	[1 4]	0.713619	0.719607	0.702952	1
141	2	2	0	[4 1]	0.59367	0.614169	0.724812	1
141	2	2	1	[4 2]	0.662958	0.699319	0.860238	1
141	2	2	2	[4 3]	0.754488	0.759518	0.953128	1
141	2	2	3	[4 4]	0.931244	1.06328	0.982179	1
141	2	2	4	[4 4]	0.983148	0.961291	1.2052	1
141	2	2	5	[3 4]	1.10024	1.08839	1.36103	1
141	2	2	6	[2 4]	1.24612	1.22411	1.53045	1
141	2	2	7	[1 4]	0.575121	0.585335	0.559817	1
141	2	2	8	[1 4]	0.632041	0.647477	0.619363	1
141	2	2	9	[1 4]	0.711538	0.715834	0.70239	1
142	2	2	0	[4 1]	0.59224	0.611439	0.724965	1
142	2	2	1	[4 2]	0.663406	0.699036	0.859374	1
142	2	2	2	[4 3]	0.754433	0.76064	0.952696	1
142	2	2	3	[4 4]	0.933251	1.06494	0.9826	1
142	2	2	4	[4 4]	0.98423	0.9604	1.20441	1
142	2	2	5	[3 4]	1.10216	1.08725	1.36135	1
142	2	2	6	[2 4]	1.24669	1.2206	1.52959	1
142	2	2	7	[1 4]	0.576431	0.585338	0.564468	1
142	2	2	8	[1 4]	0.632217	0.645555	0.620599	1
142	2	2	9	[1 4]	0.710937	0.713472	0.702468	1
143	2	2	0	[4 1]	0.593641	0.612108	0.728447	1
143	2	2	1	[4 2]	0.6638	0.697444	0.85827	1
143	2	2	2	[4 3]	0.754008	0.761002	0.950816	1
143	2	2	3	[4 4]	0.935421	1.06854	0.983483	1
143	2	2	4	[4 4]	0.986263	0.962408	1.20589	1
143	2	2	5	[3 4]	1.10422	1.08916	1.36299	1
143	2	2	6	[2 4]	1.24721	1.21946	1.52848	1
143	2	2	7	[1 4]	0.576817	0.584489	0.565731	1
143	2	2	8	[1 4]	0.632366	0.644389	0.621233	1
143	2	2	9	[1 4]	0.711166	0.712939	0.703312	1
144	2	2	0	[4 1]	0.596151	0.614815	0.732744	1
144	2	2	1	[4 2]	0.66447	0.696813	0.858518	1
144	2	2	2	[4 3]	0.754506	0.762027	0.951641	1
144	2	2	3	[4 4]	0.937115	1.07072	0.985173	1
144	2	2	4	[4 4]	0.987651	0.963788	1.20714	1
144	2	2	5	[3 4]	1.10491	1.08979	1.36287	1
144	2	2	6	[2 4]	1.24749	1.22015	1.52782	1
144	2	2	7	[1 4]	0.577266	0.585074	0.567168	1
144	2	2	8	[1 4]	0.632375	0.644215	0.621604	1
144	2	2	9	[1 4]	0.710945	0.712134	0.703571	1
145	2	2	0	[4 1]	0.596167	0.614827	0.734026	1
145	2	2	1	[4 2]	0.664867	0.696529	0.858812	1
145	2	2	2	[4 3]	0.754113	0.762211	0.950787	1
145	2	2	3	[4 4]	0.938274	1.0727	0.986084	1
145	2	2	4	[4 4]	0.98976	0.966612	1.21032	1
145	2	2	5	[3 4]	1.10664	1.09246	1.36444	1
145	2	2	6	[2 4]	1.24801	1.22146	1.52763	1
145	2	2	7	[1 4]	0.576698	0.584302	0.566811	1
145	2	2	8	[1 4]	0.631905	0.643553	0.621255	1
145	2	2	9	[1 4]	0.710455	0.711572	0.703341	1
146	2	2	0	[4 1]	0.595393	0.613687	0.733368	1
146	2	2	1	[4 2]	0.665086	0.696924	0.859067	1
146	2	2	2	[4 3]	0.754394	0.763365	0.952056	1
146	2	2	3	[4 4]	0.938862	1.07451	0.986567	1
146	2	2	4	[4 4]	0.990714	0.968339	1.21163	1
146	2	2	5	[3 4]	1.10758	1.09429	1.365	1
146	2	2	6	[2 4]	1.24812	1.22278	1.52749	1
146	2	2	7	[1 4]	0.576529	0.584425	0.567821	1
146	2	2	8	[1 4]	0.631427	0.642863	0.621349	1
146	2	2	9	[1 4]	0.709937	0.710827	0.703252	1
147	2	2	0	[4 1]	0.595011	0.613611	0.733218	1
147	2	2	1	[4 2]	0.665204	0.697286	0.859276	1
147	2	2	2	[4 3]	0.754227	0.764221	0.952072	1
147	2	2	3	[4 4]	0.939522	1.07669	0.987077	1
147	2	2	4	[4 4]	0.992031	0.970656	1.21404	1
147	2	2	5	[3 4]	1.10893	1.09678	1.36699	1
147	2	2	6	[2 4]	1.2483	1.22444	1.52771	1
147	2	2	7	[1 4]	0.575647	0.58358	0.567106	1
147	2	2	8	[1 4]	0.630594	0.641963	0.62066	1
147	2	2	9	[1 4]	0.709438	0.710171	0.70301	1
148	2	2	0	[4 1]	0.594654	0.61416	0.732903	1
148	2	2	1	[4 2]	0.665518	0.69812	0.86	1
148	2	2	2	[4 3]	0.754684	0.765263	0.953457	1
148	2	2	3	[4 4]	0.940142	1.07794	0.987559	1
148	2	2	4	[4 4]	0.992811	0.972305	1.2153	1
148	2	2	5	[3 4]	1.10947	1.09747	1.36723	1
148	2	2	6	[2 4]	1.24823	1.22516	1.52746	1
148	2	2	7	[1 4]	0.575389	0.583707	0.567768	1
148	2	2	8	[1 4]	0.630417	0.642165	0.620939	1
148	2	2	9	[1 4]	0.708898	0.709678	0.703151	1
149	2	2	0	[4 1]	0.595344	0.615758	0.733768	1
149	2	2	1	[4 2]	0.665428	0.698249	0.85958	1
149	2	2	2	[4 3]	0.754555	0.765562	0.953227	1
149	2	2	3	[4 4]	0.940612	1.07994	0.987704	1
149	2	2	4	[4 4]	0.99403	0.974733	1.2187	1
149	2	2	5	[3 4]	1.11061	1.09987	1.36871	1
149	2	2	6	[2 4]	1.24831	1.2265	1.52727	1
149	2	2	7	[1 4]	0.574457	0.583031	0.567147	1
149	2	2	8	[1 4]	0.629761	0.64134	0.620234	1
149	2	2	9	[1 4]	0.708657	0.709389	0.704065	1
150	2	2	0	[4 1]	0.595456	0.61699	0.734339	1
150	2	2	1	[4 2]	0.665764	0.699075	0.860574	1
150	2	2	2	[4 3]	0.754351	0.766305	0.953886	1
150	2	2	3	[4 4]	0.940311	1.08095	0.986847	1
150	2	2	4	[4 4]	0.994096	0.975484	1.21863	1
150	2	2	5	[3 4]	1.11111	1.10106	1.36913	1
150	2	2	6	[2 4]	1.24876	1.22838	1.52795	1
150	2	2	7	[1 4]	0.574426	0.583383	0.568074	1
150	2	2	8	[1 4]	0.629474	0.641143	0.620058	1
150	2	2	9	[1 4]	0.707942	0.708679	0.703348	1
151	2	1	0	[4 1]	0.617756	0.625992	0.810883	1
151	2	1	1	[4 2]	0.68984	0.751131	0.924663	1
151	2	1	2	[4 3]	0.751671	0.836072	1.02017	1
151	2	1	3	[4 4]	1.11004	0.921053	0.966666	1
151	2	1	4	[4 4]	0.925588	0.974111	1.26638	1
151	2	1	5	[5 4]	1.0308	1.03006	1.40075	1
151	2	1	6	[6 4]	1.10881	1.04682	1.54737	1
151	2	1	7	[7 4]	0.5391	0.612755	0.543725	1
151	2	1	8	[7 4]	0.620455	0.675208	0.647875	1
151	2	1	9	[7 4]	0.726557	0.734076	0.768662	1
152	2	1	0	[4 1]	0.617822	0.626202	0.809307	1
152	2	1	1	[4 2]	0.69279	0.751838	0.925425	1
152	2	1	2	[4 3]	0.753454	0.836149	1.01305	1
152	2	1	3	[4 4]	1.11938	0.922781	0.960814	1
152	2	1	4	[4 4]	0.926982	0.973647	1.25973	1
152	2	1	5	[5 4]	1.03228	1.02875	1.39208	1
152	2	1	6	[6 4]	1.11321	1.04725	1.5392	1
152	2	1	7	[7 4]	0.538588	0.609799	0.53398	1
152	2	1	8	[7 4]	0.622304	0.672134	0.630727	1
152	2	1	9	[7 4]	0.722205	0.725647	0.738824	1
153	2	1	0	[4 1]	0.618269	0.625641	0.805645	1
153	2	1	1	[4 2]	0.700097	0.75398	0.928732	1
153	2	1	2	[4 3]	0.756754	0.835445	1.00285	1
153	2	1	3	[4 4]	1.13361	0.925369	0.956095	1
153	2	1	4	[4 4]	0.930441	0.975112	1.25872	1
153	2	1	5	[5 4]	1.03577	1.03169	1.39452	1
153	2	1	6	[6 4]	1.11785	1.05221	1.54497	1
153	2	1	7	[7 4]	0.539291	0.610251	0.53302	1
153	2	1	8	[7 4]	0.625506	0.675136	0.632396	1
153	2	1	9	[7 4]	0.723176	0.7257	0.738372	1
154	2	1	0	[4 1]	0.618344	0.626355	0.806557	1
154	2	1	1	[4 2]	0.699731	0.754017	0.929071	1
154	2	1	2	[4 3]	0.754135	0.834593	1.00208	1
154	2	1	3	[4 4]	1.12633	0.926335	0.957039	1
154	2	1	4	[4 4]	0.926415	0.973922	1.25741	1
154	2	1	5	[5 4]	1.03069	1.02994	1.39302	1
154	2	1	6	[6 4]	1.11207	1.05059	1.54471	1
154	2	1	7	[7 4]	0.533633	0.606565	0.527783	1
154	2	1	8	[7 4]	0.622643	0.674965	0.6332	1
154	2	1	9	[7 4]	0.721975	0.726388	0.740422	1
155	2	1	0	[4 1]	0.618614	0.628514	0.808648	1
155	2	1	1	[4 2]	0.697906	0.754038	0.926565	1
155	2	1	2	[4 3]	0.754804	0.836036	1.00632	1
155	2	1	3	[4 4]	1.12872	0.929461	0.959363	1
155	2	1	4	[4 4]	0.927465	0.974753	1.2593	1
155	2	1	5	[5 4]	1.03172	1.03028	1.39281	1
155	2	1	6	[6 4]	1.11407	1.05201	1.54631	1
155	2	1	7	[7 4]	0.534282	0.606715	0.527883	1
155	2	1	8	[7 4]	0.623276	0.675029	0.632193	1
155	2	1	9	[7 4]	0.721173	0.7256	0.738599	1
156	2	1	0	[4 1]	0.618305	0.629024	0.808303	1
156	2	1	1	[4 2]	0.697666	0.754189	0.925895	1
156	2	1	2	[4 3]	0.754132	0.836163	1.00686	1
156	2	1	3	[4 4]	1.12721	0.931084	0.95949	1
156	2	1	4	[4 4]	0.926145	0.974463	1.25815	1
156	2	1	5	[5 4]	1.03058	1.03014	1.39253	1
156	2	1	6	[6 4]	1.11217	1.05173	1.54671	1
156	2	1	7	[7 4]	0.533924	0.607051	0.528749	1
156	2	1	8	[7 4]	0.620605	0.673373	0.631302	1
156	2	1	9	[7 4]	0.71936	0.72477	0.738781	1
157	2	1	0	[4 1]	0.618362	0.629793	0.808213	1
157	2	1	1	[4 2]	0.696958	0.754008	0.924815	1
157	2	1	2	[4 3]	0.754035	0.836495	1.0079	1
157	2	1	3	[4 4]	1.12824	0.933137	0.960197	1
157	2	1	4	[4 4]	0.926393	0.97512	1.25832	1
157	2	1	5	[5 4]	1.03031	1.0304	1.39258	1
157	2	1	6	[6 4]	1.11178	1.05195	1.54662	1
157	2	1	7	[7 4]	0.534234	0.607411	0.52946	1
157	2	1	8	[7 4]	0.618498	0.671525	0.62954	1
157	2	1	9	[7 4]	0.718224	0.724284	0.73959	1
158	2	1	0	[4 1]	0.61831	0.630588	0.80866	1
158	2	1	1	[4 2]	0.696436	0.753951	0.924566	1
158	2	1	2	[4 3]	0.75349	0.836779	1.0088	1
158	2	1	3	[4 4]	1.12787	0.935686	0.960879	1
158	2	1	4	[4 4]	0.926033	0.975648	1.2579	1
158	2	1	5	[5 4]	1.03012	1.03126	1.39329	1
158	2	1	6	[6 4]	1.1109	1.0524	1.54695	1
158	2	1	7	[7 4]	0.533709	0.60727	0.52906	1
158	2	1	8	[7 4]	0.616699	0.670407	0.628558	1
158	2	1	9	[7 4]	0.716639	0.72346	0.739141	1
159	2	1	0	[4 1]	0.618329	0.631449	0.808802	1
159	2	1	1	[4 2]	0.696002	0.754119	0.924141	1
159	2	1	2	[4 3]	0.753256	0.837255	1.0097	1
159	2	1	3	[4 4]	1.12794	0.93796	0.961176	1
159	2	1	4	[4 4]	0.92574	0.976174	1.25825	1
159	2	1	5	[5 4]	1.02967	1.03177	1.39319	1
159	2	1	6	[6 4]	1.11018	1.05276	1.54673	1
159	2	1	7	[7 4]	0.533111	0.607094	0.528721	1
159	2	1	8	[7 4]	0.615577	0.669962	0.627507	1
159	2	1	9	[7 4]	0.715597	0.72324	0.738699	1
160	2	1	0	[4 1]	0.618404	0.632697	0.80913	1
160	2	1	1	[4 2]	0.695941	0.754818	0.924164	1
160	2	1	2	[4 3]	0.753001	0.837859	1.01059	1
160	2	1	3	[4 4]	1.12799	0.940319	0.961789	1
160	2	1	4	[4 4]	0.925633	0.976851	1.25825	1
160	2	1	5	[5 4]	1.02958	1.03259	1.39394	1
160	2	1	6	[6 4]	1.10973	1.05345	1.54708	1
160	2	1	7	[7 4]	0.533011	0.607213	0.528804	1
160	2	1	8	[7 4]	0.614603	0.669722	0.627557	1
160	2	1	9	[7 4]	0.714464	0.723066	0.73862	1
161	2	1	0	[4 1]	0.618547	0.634043	0.809531	1
161	2	1	1	[4 2]	0.695776	0.755355	0.924202	1
161	2	1	2	[4 3]	0.752869	0.838511	1.01096	1
161	2	1	3	[4 4]	1.1283	0.943363	0.962411	1
161	2	1	4	[4 4]	0.925418	0.977628	1.2583	1
161	2	1	5	[5 4]	1.02918	1.03352	1.39409	1
161	2	1	6	[6 4]	1.10898	1.0543	1.54674	1
161	2	1	7	[7 4]	0.532214	0.606802	0.528042	1
161	2	1	8	[7 4]	0.613339	0.669274	0.626852	1
161	2	1	9	[7 4]	0.713392	0.723122	0.738422	1
162	2	1	0	[4 1]	0.618629	0.635707	0.810142	1
162	2	1	1	[4 2]	0.695214	0.756445	0.923932	1
162	2	1	2	[4 3]	0.752408	0.840018	1.013	1
162	2	1	3	[4 4]	1.12667	0.945894	0.962716	1
162	2	1	4	[4 4]	0.924125	0.978322	1.25716	1
162	2	1	5	[5 4]	1.0278	1.03463	1.39347	1
162	2	1	6	[6 4]	1.10763	1.05557	1.547	1
162	2	1	7	[7 4]	0.531006	0.607017	0.527098	1
162	2	1	8	[7 4]	0.613325	0.671085	0.627372	1
162	2	1	9	[7 4]	0.713028	0.725387	0.737677	1
163	2	1	0	[4 1]	0.6197	0.640078	0.813867	1
163	2	1	1	[4 2]	0.692867	0.758822	0.921165	1
163	2	1	2	[4 3]	0.750656	0.843752	1.01532	1
163	2	1	3	[4 4]	1.11889	0.950052	0.962889	1
163	2	1	4	[4 4]	0.920366	0.98216	1.25564	1
163	2	1	5	[5 4]	1.02408	1.04002	1.3952	1
163	2	1	6	[6 4]	1.10433	1.06107	1.5485	1
163	2	1	7	[7 4]	0.525848	0.608505	0.519117	1
163	2	1	8	[7 4]	0.614336	0.679199	0.623374	1
163	2	1	9	[7 4]	0.709406	0.727124	0.724552	1
164	2	1	0	[4 1]	0.619104	0.641546	0.808649	1
164	2	1	1	[4 2]	0.693423	0.763044	0.923216	1
164	2	1	2	[4 3]	0.751765	0.847983	1.01735	1
164	2	1	3	[4 4]	1.12007	0.953164	0.962206	1
164	2	1	4	[4 4]	0.919272	0.981339	1.25104	1
164	2	1	5	[5 4]	1.02171	1.038	1.38906	1
164	2	1	6	[6 4]	1.10299	1.0593	1.54497	1
164	2	1	7	[7 4]	0.528062	0.608367	0.518981	1
164	2	1	8	[7 4]	0.613571	0.678903	0.622182	1
164	2	1	9	[7 4]	0.709406	0.728367	0.720508	1
165	2	1	0	[4 1]	0.621373	0.636244	0.79118	1
165	2	1	1	[4 2]	0.691363	0.765894	0.921337	1
165	2	1	2	[4 3]	0.750506	0.851557	1.01717	1
165	2	1	3	[4 4]	1.11438	0.957188	0.95981	1
165	2	1	4	[4 4]	0.923118	0.988248	1.25263	1
165	2	1	5	[5 4]	1.023	1.04405	1.39038	1
165	2	1	6	[6 4]	1.10326	1.06302	1.5446	1
165	2	1	7	[7 4]	0.531609	0.606749	0.516918	1
165	2	1	8	[7 4]	0.609744	0.673568	0.620497	1
165	2	1	9	[7 4]	0.712133	0.730272	0.723553	1
166	2	1	0	[4 1]	0.621752	0.639384	0.790294	1
166	2	1	1	[4 2]	0.69441	0.766883	0.91949	1
166	2	1	2	[4 3]	0.752067	0.853911	1.01645	1
166	2	1	3	[4 4]	1.11431	0.964269	0.954649	1
166	2	1	4	[4 4]	0.927709	0.994558	1.25229	1
166	2	1	5	[5 4]	1.02584	1.05051	1.39057	1
166	2	1	6	[6 4]	1.10606	1.06918	1.54595	1
166	2	1	7	[7 4]	0.534595	0.607411	0.516795	1
166	2	1	8	[7 4]	0.606556	0.671531	0.621102	1
166	2	1	9	[7 4]	0.713579	0.732773	0.725386	1
167	2	1	0	[4 1]	0.625053	0.646154	0.797555	1
167	2	1	1	[4 2]	0.695414	0.768404	0.91799	1
167	2	1	2	[4 3]	0.753774	0.856213	1.01761	1
167	2	1	3	[4 4]	1.11458	0.968615	0.948813	1
167	2	1	4	[4 4]	0.931055	0.997119	1.25043	1
167	2	1	5	[5 4]	1.02991	1.05375	1.39006	1
167	2	1	6	[6 4]	1.1107	1.07285	1.54614	1
167	2	1	7	[7 4]	0.538728	0.6078	0.520375	1
167	2	1	8	[7 4]	0.606044	0.67083	0.6248	1
167	2	1	9	[7 4]	0.715528	0.734611	0.727715	1
168	2	1	0	[4 1]	0.62682	0.649589	0.800319	1
168	2	1	1	[4 2]	0.695298	0.769176	0.916693	1
168	2	1	2	[4 3]	0.753424	0.856639	1.01685	1
168	2	1	3	[4 4]	1.11157	0.969919	0.942283	1
168	2	1	4	[4 4]	0.932338	0.998089	1.24844	1
168	2	1	5	[5 4]	1.03175	1.055	1.38914	1
168	2	1	6	[6 4]	1.11259	1.07394	1.54532	1
168	2	1	7	[7 4]	0.541566	0.608253	0.522404	1
168	2	1	8	[7 4]	0.60709	0.670876	0.627842	1
168	2	1	9	[7 4]	0.717505	0.735528	0.728158	1
169	2	1	0	[4 1]	0.627903	0.649944	0.797362	1
169	2	1	1	[4 2]	0.694943	0.768855	0.914898	1
169	2	1	2	[4 3]	0.753722	0.85629	1.01614	1
169	2	1	3	[4 4]	1.1094	0.970655	0.938461	1
169	2	1	4	[4 4]	0.934077	0.998869	1.24826	1
169	2	1	5	[5 4]	1.03378	1.05576	1.38974	1
169	2	1	6	[6 4]	1.1146	1.07509	1.5463	1
169	2	1	7	[7 4]	0.544019	0.609075	0.523729	1
169	2	1	8	[7 4]	0.607226	0.670643	0.630014	1
169	2	1	9	[7 4]	0.718641	0.736467	0.728689	1
170	2	1	0	[4 1]	0.628507	0.651418	0.799131	1
170	2	1	1	[4 2]	0.695167	0.769017	0.914216	1
170	2	1	2	[4 3]	0.754531	0.856089	1.01658	1
170	2	1	3	[4 4]	1.10865	0.970533	0.936758	1
170	2	1	4	[4 4]	0.936036	0.999217	1.24882	1
170	2	1	5	[5 4]	1.03506	1.0554	1.38948	1
170	2	1	6	[6 4]	1.11524	1.07375	1.54523	1
170	2	1	7	[7 4]	0.544876	0.60858	0.522584	1
170	2	1	8	[7 4]	0.607277	0.670182	0.631467	1
170	2	1	9	[7 4]	0.719786	0.736993	0.728955	1
171	2	1	0	[4 1]	0.62909	0.651672	0.799278	1
171	2	1	1	[4 2]	0.69476	0.768976	0.912941	1
171	2	1	2	[4 3]	0.755083	0.856182	1.0174	1
171	2	1	3	[4 4]	1.10776	0.968355	0.934228	1
171	2	1	4	[4 4]	0.936598	0.99839	1.24842	1
171	2	1	5	[5 4]	1.03581	1.05425	1.38929	1
171	2	1	6	[6 4]	1.11575	1.0725	1.54513	1
171	2	1	7	[7 4]	0.54637	0.608914	0.522754	1
171	2	1	8	[7 4]	0.607471	0.669803	0.633189	1
171	2	1	9	[7 4]	0.720954	0.737471	0.729007	1
172	2	1	0	[4 1]	0.629447	0.650828	0.797797	1
172	2	1	1	[4 2]	0.693872	0.767412	0.910809	1
172	2	1	2	[4 3]	0.75478	0.85487	1.01629	1
172	2	1	3	[4 4]	1.10718	0.965793	0.932582	1
172	2	1	4	[4 4]	0.937443	0.997414	1.24878	1
172	2	1	5	[5 4]	1.03716	1.05363	1.39067	1
172	2	1	6	[6 4]	1.11623	1.07102	1.54584	1
172	2	1	7	[7 4]	0.547048	0.608596	0.521425	1
172	2	1	8	[7 4]	0.607336	0.668806	0.633069	1
172	2	1	9	[7 4]	0.721623	0.737133	0.728147	1
173	2	1	0	[4 1]	0.62976	0.649839	0.796812	1
173	2	1	1	[4 2]	0.69371	0.766336	0.910011	1
173	2	1	2	[4 3]	0.755333	0.854005	1.01637	1
173	2	1	3	[4 4]	1.10737	0.962219	0.931229	1
173	2	1	4	[4 4]	0.937575	0.995778	1.2487	1
173	2	1	5	[5 4]	1.03729	1.0514	1.39003	1
173	2	1	6	[6 4]	1.11623	1.06868	1.54549	1
173	2	1	7	[7 4]	0.547524	0.608313	0.520227	1
173	2	1	8	[7 4]	0.607772	0.66858	0.633745	1
173	2	1	9	[7 4]	0.722546	0.737302	0.727576	1
174	2	1	0	[4 1]	0.629932	0.649183	0.796343	1
174	2	1	1	[4 2]	0.693508	0.765465	0.909902	1
174	2	1	2	[4 3]	0.75527	0.852797	1.01618	1
174	2	1	3	[4 4]	1.10737	0.958549	0.929949	1
174	2	1	4	[4 4]	0.93755	0.993663	1.24828	1
174	2	1	5	[5 4]	1.03787	1.04959	1.39085	1
174	2	1	6	[6 4]	1.11627	1.06667	1.54553	1
174	2	1	7	[7 4]	0.548299	0.608227	0.519567	1
174	2	1	8	[7 4]	0.60863	0.668392	0.63474	1
174	2	1	9	[7 4]	0.723549	0.737232	0.727807	1
175	2	1	0	[4 1]	0.630311	0.648391	0.796136	1
175	2	1	1	[4 2]	0.693273	0.764303	0.908927	1
175	2	1	2	[4 3]	0.755384	0.851472	1.01526	1
175	2	1	3	[4 4]	1.10737	0.954986	0.92882	1
175	2	1	4	[4 4]	0.937799	0.992095	1.24888	1
175	2	1	5	[5 4]	1.03827	1.04758	1.39077	1
175	2	1	6	[6 4]	1.11631	1.06401	1.54523	1
175	2	1	7	[7 4]	0.548919	0.607762	0.519058	1
175	2	1	8	[7 4]	0.609014	0.667839	0.635596	1
175	2	1	9	[7 4]	0.724499	0.737099	0.728019	1
176	2	2	0	[4 1]	0.615371	0.652291	0.730565	1
176	2	2	1	[4 2]	0.678813	0.724266	0.86728	1
176	2	2	2	[4 3]	0.757916	0.77587	0.934868	1
176	2	2	3	[4 4]	0.925289	1.08071	0.923184	1
176	2	2	4	[4 4]	0.929424	0.921567	1.04182	1
176	2	2	5	[3 4]	1.01661	1.02197	1.16399	1
176	2	2	6	[2 4]	1.1719	1.17865	1.33678	1
176	2	2	7	[1 4]	0.543655	0.547363	0.464938	1
176	2	2	8	[1 4]	0.627302	0.64156	0.590975	1
176	2	2	9	[1 4]	0.7169	0.731152	0.701829	1
177	2	2	0	[4 1]	0.614111	0.647962	0.73421	1
177	2	2	1	[4 2]	0.67388	0.7152	0.860337	1
177	2	2	2	[4 3]	0.77066	0.779574	0.967472	1
177	2	2	3	[4 4]	0.93319	1.0673	0.96161	1
177	2	2	4	[4 4]	0.959075	0.94473	1.12416	1
177	2	2	5	[3 4]	1.05457	1.05015	1.26308	1
177	2	2	6	[2 4]	1.2147	1.20541	1.4443	1
177	2	2	7	[1 4]	0.56991	0.568035	0.522567	1
177	2	2	8	[1 4]	0.661723	0.648687	0.650069	1
177	2	2	9	[1 4]	0.721955	0.726763	0.729275	1
178	2	2	0	[4 1]	0.604795	0.623714	0.729627	1
178	2	2	1	[4 2]	0.662708	0.688977	0.844427	1
178	2	2	2	[4 3]	0.771417	0.753936	0.978694	1
178	2	2	3	[4 4]	0.925447	0.998209	0.98481	1
178	2	2	4	[4 4]	0.96453	0.918995	1.16323	1
178	2	2	5	[3 4]	1.06412	1.02609	1.30568	1
178	2	2	6	[2 4]	1.22631	1.18113	1.48526	1
178	2	2	7	[1 4]	0.579344	0.572237	0.53759	1
178	2	2	8	[1 4]	0.656148	0.639836	0.641555	1
178	2	2	9	[1 4]	0.708555	0.709225	0.698973	1
179	2	2	0	[4 1]	0.605501	0.619082	0.733139	1
179	2	2	1	[4 2]	0.655628	0.680709	0.842066	1
179	2	2	2	[4 3]	0.758701	0.746738	0.959176	1
179	2	2	3	[4 4]	0.920752	1.00406	0.976552	1
179	2	2	4	[4 4]	0.953032	0.916323	1.13285	1
179	2	2	5	[3 4]	1.06199	1.03835	1.29484	1
179	2	2	6	[2 4]	1.22932	1.21241	1.49611	1
179	2	2	7	[1 4]	0.586401	0.581272	0.541671	1
179	2	2	8	[1 4]	0.653101	0.643383	0.638116	1
179	2	2	9	[1 4]	0.703197	0.710018	0.694797	1
180	2	2	0	[4 1]	0.605102	0.628443	0.732739	1
180	2	2	1	[4 2]	0.662595	0.693428	0.851496	1
180	2	2	2	[4 3]	0.754689	0.755702	0.953723	1
180	2	2	3	[4 4]	0.923297	1.02364	0.979118	1
180	2	2	4	[4 4]	0.950224	0.920148	1.12767	1
180	2	2	5	[3 4]	1.06035	1.03983	1.29439	1
180	2	2	6	[2 4]	1.22957	1.21458	1.50916	1
180	2	2	7	[1 4]	0.588699	0.582609	0.551635	1
180	2	2	8	[1 4]	0.648378	0.640052	0.642575	1
180	2	2	9	[1 4]	0.698355	0.706529	0.706065	1
181	2	2	0	[4 1]	0.60306	0.62121	0.732381	1
181	2	2	1	[4 2]	0.656876	0.686104	0.84453	1
181	2	2	2	[4 3]	0.749837	0.746799	0.951061	1
181	2	2	3	[4 4]	0.918527	1.00778	0.978846	1
181	2	2	4	[4 4]	0.95292	0.920353	1.14076	1
181	2	2	5	[3 4]	1.06004	1.03785	1.29932	1
181	2	2	6	[2 4]	1.22993	1.21504	1.51403	1
181	2	2	7	[1 4]	0.58652	0.581153	0.551323	1
181	2	2	8	[1 4]	0.645273	0.638317	0.641476	1
181	2	2	9	[1 4]	0.694812	0.704854	0.707037	1
182	2	2	0	[4 1]	0.603118	0.623789	0.731698	1
182	2	2	1	[4 2]	0.658463	0.688626	0.848606	1
182	2	2	2	[4 3]	0.747277	0.750173	0.945169	1
182	2	2	3	[4 4]	0.920563	1.01898	0.979637	1
182	2	2	4	[4 4]	0.957928	0.932423	1.14734	1
182	2	2	5	[3 4]	1.06338	1.04701	1.30193	1
182	2	2	6	[2 4]	1.23186	1.22234	1.5142	1
182	2	2	7	[1 4]	0.587534	0.580735	0.54995	1
182	2	2	8	[1 4]	0.646133	0.638326	0.640109	1
182	2	2	9	[1 4]	0.694352	0.703789	0.703243	1
183	2	2	0	[4 1]	0.603709	0.625824	0.733533	1
183	2	2	1	[4 2]	0.657691	0.68762	0.848365	1
183	2	2	2	[4 3]	0.744599	0.74817	0.941341	1
183	2	2	3	[4 4]	0.918703	1.01588	0.979379	1
183	2	2	4	[4 4]	0.958061	0.933767	1.14968	1
183	2	2	5	[3 4]	1.06533	1.05137	1.30795	1
183	2	2	6	[2 4]	1.23216	1.22568	1.51577	1
183	2	2	7	[1 4]	0.585468	0.580576	0.549877	1
183	2	2	8	[1 4]	0.642655	0.637838	0.639463	1
183	2	2	9	[1 4]	0.69328	0.705171	0.70562	1
184	2	2	0	[4 1]	0.60468	0.629015	0.736248	1
184	2	2	1	[4 2]	0.65696	0.687892	0.848825	1
184	2	2	2	[4 3]	0.742743	0.749996	0.93842	1
184	2	2	3	[4 4]	0.918829	1.02006	0.97983	1
184	2	2	4	[4 4]	0.959394	0.937911	1.15045	1
184	2	2	5	[3 4]	1.06975	1.05911	1.31471	1
184	2	2	6	[2 4]	1.23485	1.23086	1.51733	1
184	2	2	7	[1 4]	0.58692	0.580309	0.550746	1
184	2	2	8	[1 4]	0.642866	0.637115	0.638664	1
184	2	2	9	[1 4]	0.692969	0.704131	0.703634	1
185	2	2	0	[4 1]	0.606185	0.631522	0.738762	1
185	2	2	1	[4 2]	0.655612	0.686489	0.847611	1
185	2	2	2	[4 3]	0.741013	0.749656	0.935575	1
185	2	2	3	[4 4]	0.918432	1.02134	0.980597	1
185	2	2	4	[4 4]	0.961269	0.942402	1.15525	1
185	2	2	5	[3 4]	1.07252	1.06535	1.32117	1
185	2	2	6	[2 4]	1.23477	1.23375	1.51676	1
185	2	2	7	[1 4]	0.584554	0.579009	0.549574	1
185	2	2	8	[1 4]	0.640379	0.635556	0.637911	1
185	2	2	9	[1 4]	0.691974	0.703829	0.704796	1
186	2	2	0	[4 1]	0.608163	0.635191	0.741822	1
186	2	2	1	[4 2]	0.655084	0.686234	0.848433	1
186	2	2	2	[4 3]	0.74009	0.750371	0.933616	1
186	2	2	3	[4 4]	0.919048	1.02381	0.981361	1
186	2	2	4	[4 4]	0.963449	0.946371	1.15871	1
186	2	2	5	[3 4]	1.07548	1.07002	1.32615	1
186	2	2	6	[2 4]	1.23651	1.23658	1.51818	1
186	2	2	7	[1 4]	0.584899	0.578795	0.549226	1
186	2	2	8	[1 4]	0.63989	0.634846	0.636693	1
186	2	2	9	[1 4]	0.691845	0.703564	0.703499	1
187	2	2	0	[4 1]	0.6111	0.639776	0.74638	1
187	2	2	1	[4 2]	0.654018	0.685568	0.848558	1
187	2	2	2	[4 3]	0.738671	0.750814	0.932167	1
187	2	2	3	[4 4]	0.918912	1.02618	0.982415	1
187	2	2	4	[4 4]	0.96438	0.94936	1.16221	1
187	2	2	5	[3 4]	1.07599	1.07294	1.32891	1
187	2	2	6	[2 4]	1.23581	1.23788	1.51872	1
187	2	2	7	[1 4]	0.583175	0.577454	0.548424	1
187	2	2	8	[1 4]	0.638192	0.633103	0.636116	1
187	2	2	9	[1 4]	0.691063	0.702174	0.70371	1
188	2	2	0	[4 1]	0.614519	0.644496	0.751097	1
188	2	2	1	[4 2]	0.653774	0.684433	0.851096	1
188	2	2	2	[4 3]	0.738634	0.751419	0.93248	1
188	2	2	3	[4 4]	0.920128	1.028	0.985089	1
188	2	2	4	[4 4]	0.965787	0.951854	1.16632	1
188	2	2	5	[3 4]	1.07734	1.07457	1.33246	1
188	2	2	6	[2 4]	1.23654	1.23836	1.52015	1
188	2	2	7	[1 4]	0.582562	0.576363	0.54813	1
188	2	2	8	[1 4]	0.637903	0.63245	0.636281	1
188	2	2	9	[1 4]	0.6919	0.70274	0.705011	1
189	2	2	0	[4 1]	0.6188	0.650715	0.760449	1
189	2	2	1	[4 2]	0.652594	0.683724	0.851891	1
189	2	2	2	[4 3]	0.737245	0.750723	0.930852	1
189	2	2	3	[4 4]	0.919162	1.02799	0.986277	1
189	2	2	4	[4 4]	0.968603	0.956313	1.17444	1
189	2	2	5	[3 4]	1.0823	1.08055	1.34574	1
189	2	2	6	[2 4]	1.23974	1.24173	1.5318	1
189	2	2	7	[1 4]	0.58299	0.582533	0.557193	1
189	2	2	8	[1 4]	0.635256	0.637882	0.636866	1
189	2	2	9	[1 4]	0.719135	0.715782	0.70986	1
190	2	2	0	[4 1]	0.61485	0.651091	0.756914	1
190	2	2	1	[4 2]	0.651782	0.692607	0.857184	1
190	2	2	2	[4 3]	0.736033	0.758159	0.933627	1
190	2	2	3	[4 4]	0.917638	1.03338	0.986966	1
190	2	2	4	[4 4]	0.965902	0.958879	1.17507	1
190	2	2	5	[3 4]	1.08005	1.08189	1.34364	1
190	2	2	6	[2 4]	1.23862	1.24036	1.53019	1
190	2	2	7	[1 4]	0.582335	0.589056	0.567818	1
190	2	2	8	[1 4]	0.63211	0.649673	0.630265	1
190	2	2	9	[1 4]	0.687037	0.702127	0.683288	1
191	2	2	0	[4 1]	0.61127	0.646335	0.751306	1
191	2	2	1	[4 2]	0.652842	0.693381	0.855026	1
191	2	2	2	[4 3]	0.738159	0.758397	0.930484	1
191	2	2	3	[4 4]	0.9246	1.04172	0.988124	1
191	2	2	4	[4 4]	0.974937	0.966334	1.1826	1
191	2	2	5	[3 4]	1.08806	1.08711	1.3464	1
191	2	2	6	[2 4]	1.2423	1.23981	1.52726	1
191	2	2	7	[1 4]	0.576603	0.584397	0.57066	1
191	2	2	8	[1 4]	0.624731	0.642672	0.633122	1
191	2	2	9	[1 4]	0.683203	0.702132	0.706919	1
192	2	2	0	[4 1]	0.612657	0.648589	0.757333	1
192	2	2	1	[4 2]	0.651971	0.690862	0.849764	1
192	2	2	2	[4 3]	0.737344	0.754622	0.927408	1
192	2	2	3	[4 4]	0.927773	1.0407	0.986058	1
192	2	2	4	[4 4]	0.979684	0.966245	1.18233	1
192	2	2	5	[3 4]	1.09833	1.09385	1.35233	1
192	2	2	6	[2 4]	1.25098	1.24377	1.52975	1
192	2	2	7	[1 4]	0.580621	0.586182	0.57605	1
192	2	2	8	[1 4]	0.6208	0.637934	0.626349	1
192	2	2	9	[1 4]	0.67763	0.697666	0.692856	1
193	2	2	0	[4 1]	0.614341	0.651994	0.76205	1
193	2	2	1	[4 2]	0.655837	0.694194	0.850848	1
193	2	2	2	[4 3]	0.738677	0.757604	0.928983	1
193	2	2	3	[4 4]	0.931537	1.04097	0.987525	1
193	2	2	4	[4 4]	0.982524	0.967308	1.18488	1
193	2	2	5	[3 4]	1.10107	1.09536	1.35211	1
193	2	2	6	[2 4]	1.25158	1.24193	1.52556	1
193	2	2	7	[1 4]	0.578198	0.585202	0.576646	1
193	2	2	8	[1 4]	0.61714	0.636014	0.623991	1
193	2	2	9	[1 4]	0.677886	0.700374	0.696489	1
194	2	2	0	[4 1]	0.61165	0.649595	0.761236	1
194	2	2	1	[4 2]	0.657896	0.69644	0.849941	1
194	2	2	2	[4 3]	0.739655	0.759579	0.929457	1
194	2	2	3	[4 4]	0.934989	1.04303	0.988047	1
194	2	2	4	[4 4]	0.98737	0.970633	1.18942	1
194	2	2	5	[3 4]	1.10685	1.099	1.35559	1
194	2	2	6	[2 4]	1.25597	1.24296	1.52704	1
194	2	2	7	[1 4]	0.579914	0.583628	0.576743	1
194	2	2	8	[1 4]	0.616911	0.633371	0.619081	1
194	2	2	9	[1 4]	0.676567	0.697495	0.68673	1
195	2	2	0	[4 1]	0.610767	0.649456	0.761646	1
195	2	2	1	[4 2]	0.661678	0.698874	0.852122	1
195	2	2	2	[4 3]	0.743758	0.763295	0.931934	1
195	2	2	3	[4 4]	0.938789	1.04819	0.991128	1
195	2	2	4	[4 4]	0.990855	0.974256	1.19184	1
195	2	2	5	[3 4]	1.10859	1.09981	1.35455	1
195	2	2	6	[2 4]	1.25631	1.24231	1.52508	1
195	2	2	7	[1 4]	0.579148	0.581544	0.576713	1
195	2	2	8	[1 4]	0.617803	0.635719	0.625511	1
195	2	2	9	[1 4]	0.680664	0.704282	0.703412	1
196	2	2	0	[4 1]	0.612392	0.652849	0.766222	1
196	2	2	1	[4 2]	0.660604	0.698632	0.849795	1
196	2	2	2	[4 3]	0.741671	0.762882	0.928394	1
196	2	2	3	[4 4]	0.937344	1.04854	0.987426	1
196	2	2	4	[4 4]	0.992611	0.978077	1.19541	1
196	2	2	5	[3 4]	1.11181	1.10636	1.35988	1
196	2	2	6	[2 4]	1.25779	1.24747	1.5287	1
196	2	2	7	[1 4]	0.577995	0.579871	0.578347	1
196	2	2	8	[1 4]	0.613765	0.631075	0.62229	1
196	2	2	9	[1 4]	0.674334	0.697333	0.693482	1
197	2	2	0	[4 1]	0.613683	0.65455	0.766676	1
197	2	2	1	[4 2]	0.663348	0.700573	0.85179	1
197	2	2	2	[4 3]	0.745908	0.766851	0.933383	1
197	2	2	3	[4 4]	0.941139	1.05354	0.990031	1
197	2	2	4	[4 4]	0.996699	0.981057	1.19799	1
197	2	2	5	[3 4]	1.11389	1.10691	1.35798	1
197	2	2	6	[2 4]	1.25771	1.24591	1.52406	1
197	2	2	7	[1 4]	0.577971	0.579779	0.578481	1
197	2	2	8	[1 4]	0.616448	0.634928	0.6288	1
197	2	2	9	[1 4]	0.675815	0.701751	0.701316	1
198	2	2	0	[4 1]	0.613429	0.656398	0.76842	1
198	2	2	1	[4 2]	0.661094	0.70101	0.850299	1
198	2	2	2	[4 3]	0.742371	0.766009	0.930635	1
198	2	2	3	[4 4]	0.936735	1.05264	0.98476	1
198	2	2	4	[4 4]	0.995256	0.983162	1.19992	1
198	2	2	5	[3 4]	1.11457	1.11248	1.36239	1
198	2	2	6	[2 4]	1.25673	1.25076	1.52723	1
198	2	2	7	[1 4]	0.576198	0.578822	0.581338	1
198	2	2	8	[1 4]	0.633068	0.639948	0.640607	1
198	2	2	9	[1 4]	0.688085	0.690362	0.692479	1
199	2	2	0	[4 1]	0.612606	0.655692	0.766284	1
199	2	2	1	[4 2]	0.660788	0.701438	0.849517	1
199	2	2	2	[4 3]	0.744471	0.76901	0.9342	1
199	2	2	3	[4 4]	0.938576	1.05826	0.98718	1
199	2	2	4	[4 4]	0.998349	0.987647	1.20422	1
199	2	2	5	[3 4]	1.11582	1.11459	1.36199	1
199	2	2	6	[2 4]	1.25542	1.24988	1.52354	1
199	2	2	7	[1 4]	0.578767	0.579784	0.584986	1
199	2	2	8	[1 4]	0.633551	0.64039	0.640122	1
199	2	2	9	[1 4]	0.688185	0.703161	0.699263	1
200	2	2	0	[4 1]	0.612768	0.657285	0.767003	1
200	2	2	1	[4 2]	0.659572	0.702341	0.849372	1
200	2	2	2	[4 3]	0.742489	0.769399	0.933039	1
200	2	2	3	[4 4]	0.935306	1.05789	0.983991	1
200	2	2	4	[4 4]	0.996787	0.989133	1.20545	1
200	2	2	5	[3 4]	1.11559	1.11897	1.36441	1
200	2	2	6	[2 4]	1.25347	1.25402	1.52577	1
200	2	2	7	[1 4]	0.576874	0.576883	0.590361	1
200	2	2	8	[1 4]	0.628999	0.63575	0.636857	1
[truncated: 18,111 more rows]

## Sheet: values_dqn_all_seeds_Fig6a
Trial	Strategy	Start zone	Timestep	Position	Value_0	Value_1	Value_2	Seed
1	2	1	0	[4 1]	0.0998326	0.13752	0.281153	1
1	2	1	1	[4 2]	0.161486	0.213403	0.326601	1
1	2	1	2	[4 3]	0.190162	0.227452	0.383235	1
1	2	1	3	[4 4]	0.290975	0.453054	0.335139	1
1	2	1	4	[4 4]	0.220328	0.301167	0.678645	1
1	2	1	5	[3 4]	0.191268	0.264931	0.891876	1
1	2	1	6	[2 4]	0.250691	0.343269	1.18256	1
1	2	1	7	[1 4]	0.34724	0.207318	0.269896	1
1	2	1	8	[1 4]	0.341058	0.187591	0.314221	1
1	2	1	9	[1 4]	0.236891	0.285766	0.449348	1
2	2	1	0	[4 1]	0.0998326	0.13752	0.281153	1
2	2	1	1	[4 2]	0.161759	0.213837	0.329887	1
2	2	1	2	[4 3]	0.190973	0.228802	0.391429	1
2	2	1	3	[4 4]	0.292078	0.455141	0.345109	1
2	2	1	4	[4 4]	0.221187	0.304772	0.693804	1
2	2	1	5	[3 4]	0.191482	0.269539	0.912744	1
2	2	1	6	[2 4]	0.253167	0.351117	1.21177	1
2	2	1	7	[1 4]	0.345231	0.209765	0.292911	1
2	2	1	8	[1 4]	0.34373	0.197207	0.336112	1
2	2	1	9	[1 4]	0.253611	0.304582	0.50981	1
3	2	1	0	[4 1]	0.0943473	0.134861	0.311678	1
3	2	1	1	[4 2]	0.164703	0.223603	0.357819	1
3	2	1	2	[4 3]	0.194629	0.241075	0.419686	1
3	2	1	3	[4 4]	0.297175	0.47582	0.362524	1
3	2	1	4	[4 4]	0.22234	0.318488	0.707821	1
3	2	1	5	[3 4]	0.191182	0.279228	0.911481	1
3	2	1	6	[2 4]	0.251253	0.357614	1.18417	1
3	2	1	7	[1 4]	0.340391	0.213559	0.285732	1
3	2	1	8	[1 4]	0.350997	0.204706	0.334463	1
3	2	1	9	[1 4]	0.251052	0.305214	0.484093	1
4	2	1	0	[4 1]	0.0975201	0.140775	0.298407	1
4	2	1	1	[4 2]	0.168022	0.229697	0.349145	1
4	2	1	2	[4 3]	0.19804	0.247302	0.409805	1
4	2	1	3	[4 4]	0.302756	0.491987	0.361288	1
4	2	1	4	[4 4]	0.224384	0.328297	0.702224	1
4	2	1	5	[3 4]	0.192119	0.286131	0.893546	1
4	2	1	6	[2 4]	0.250334	0.362329	1.14745	1
4	2	1	7	[1 4]	0.336687	0.217255	0.277557	1
4	2	1	8	[1 4]	0.359959	0.212164	0.332691	1
4	2	1	9	[1 4]	0.25015	0.306678	0.462448	1
5	2	1	0	[4 1]	0.0992053	0.144456	0.292391	1
5	2	1	1	[4 2]	0.171834	0.236071	0.343703	1
5	2	1	2	[4 3]	0.202124	0.253897	0.404138	1
5	2	1	3	[4 4]	0.308728	0.50793	0.362185	1
5	2	1	4	[4 4]	0.226614	0.338259	0.698234	1
5	2	1	5	[3 4]	0.193025	0.292461	0.877516	1
5	2	1	6	[2 4]	0.249508	0.366366	1.11265	1
5	2	1	7	[1 4]	0.333287	0.220689	0.27173	1
5	2	1	8	[1 4]	0.369264	0.220904	0.335594	1
5	2	1	9	[1 4]	0.253283	0.311603	0.456563	1
6	2	1	0	[4 1]	0.098806	0.145076	0.29755	1
6	2	1	1	[4 2]	0.175782	0.24298	0.345714	1
6	2	1	2	[4 3]	0.206883	0.261488	0.405426	1
6	2	1	3	[4 4]	0.314367	0.523574	0.366486	1
6	2	1	4	[4 4]	0.229195	0.348092	0.696384	1
6	2	1	5	[3 4]	0.194357	0.298449	0.862487	1
6	2	1	6	[2 4]	0.248809	0.370058	1.08063	1
6	2	1	7	[1 4]	0.330266	0.223702	0.267507	1
6	2	1	8	[1 4]	0.37803	0.229687	0.340784	1
6	2	1	9	[1 4]	0.259007	0.318609	0.460534	1
7	2	1	0	[4 1]	0.0988933	0.146171	0.302929	1
7	2	1	1	[4 2]	0.179721	0.250095	0.351204	1
7	2	1	2	[4 3]	0.212264	0.26959	0.410039	1
7	2	1	3	[4 4]	0.320368	0.539016	0.370155	1
7	2	1	4	[4 4]	0.232902	0.357148	0.693772	1
7	2	1	5	[3 4]	0.195765	0.303588	0.847909	1
7	2	1	6	[2 4]	0.248222	0.37313	1.05092	1
7	2	1	7	[1 4]	0.327967	0.226386	0.26336	1
7	2	1	8	[1 4]	0.386235	0.237768	0.345884	1
7	2	1	9	[1 4]	0.264727	0.325518	0.465828	1
8	2	1	0	[4 1]	0.100037	0.148095	0.303489	1
8	2	1	1	[4 2]	0.183574	0.256585	0.356274	1
8	2	1	2	[4 3]	0.217501	0.277134	0.415377	1
8	2	1	3	[4 4]	0.325916	0.552915	0.373218	1
8	2	1	4	[4 4]	0.236467	0.365436	0.691012	1
8	2	1	5	[3 4]	0.196625	0.308288	0.833542	1
8	2	1	6	[2 4]	0.247705	0.375547	1.02282	1
8	2	1	7	[1 4]	0.326398	0.228766	0.258926	1
8	2	1	8	[1 4]	0.393577	0.24493	0.350077	1
8	2	1	9	[1 4]	0.269498	0.331499	0.469028	1
9	2	1	0	[4 1]	0.100791	0.150202	0.304273	1
9	2	1	1	[4 2]	0.186997	0.262186	0.359334	1
9	2	1	2	[4 3]	0.222371	0.283929	0.420342	1
9	2	1	3	[4 4]	0.331181	0.565654	0.375775	1
9	2	1	4	[4 4]	0.239868	0.37262	0.689359	1
9	2	1	5	[3 4]	0.197721	0.312675	0.820428	1
9	2	1	6	[2 4]	0.247294	0.377299	0.997092	1
9	2	1	7	[1 4]	0.324974	0.230333	0.254649	1
9	2	1	8	[1 4]	0.39999	0.251288	0.353399	1
9	2	1	9	[1 4]	0.273467	0.336237	0.469377	1
10	2	1	0	[4 1]	0.101926	0.15214	0.305857	1
10	2	1	1	[4 2]	0.1901	0.266862	0.361319	1
10	2	1	2	[4 3]	0.226818	0.2897	0.424506	1
10	2	1	3	[4 4]	0.335664	0.576882	0.378385	1
10	2	1	4	[4 4]	0.243384	0.377918	0.687537	1
10	2	1	5	[3 4]	0.198875	0.316526	0.808448	1
10	2	1	6	[2 4]	0.247045	0.378185	0.972208	1
10	2	1	7	[1 4]	0.324397	0.231775	0.249839	1
10	2	1	8	[1 4]	0.405615	0.256983	0.356549	1
10	2	1	9	[1 4]	0.277024	0.340424	0.469578	1
11	2	1	0	[4 1]	0.103076	0.153915	0.308405	1
11	2	1	1	[4 2]	0.193114	0.270903	0.363597	1
11	2	1	2	[4 3]	0.230956	0.29498	0.429542	1
11	2	1	3	[4 4]	0.340518	0.587337	0.380511	1
11	2	1	4	[4 4]	0.246983	0.383006	0.68678	1
11	2	1	5	[3 4]	0.200166	0.320587	0.797767	1
11	2	1	6	[2 4]	0.246605	0.378537	0.949125	1
11	2	1	7	[1 4]	0.324512	0.233117	0.245208	1
11	2	1	8	[1 4]	0.4101	0.261843	0.359337	1
11	2	1	9	[1 4]	0.280563	0.344486	0.470842	1
12	2	1	0	[4 1]	0.104055	0.155359	0.310589	1
12	2	1	1	[4 2]	0.196119	0.274689	0.366281	1
12	2	1	2	[4 3]	0.235168	0.299829	0.435266	1
12	2	1	3	[4 4]	0.345001	0.595899	0.381892	1
12	2	1	4	[4 4]	0.250085	0.386992	0.684673	1
12	2	1	5	[3 4]	0.20179	0.324223	0.788297	1
12	2	1	6	[2 4]	0.246929	0.379015	0.927697	1
12	2	1	7	[1 4]	0.325472	0.234144	0.241112	1
12	2	1	8	[1 4]	0.413893	0.265849	0.361728	1
12	2	1	9	[1 4]	0.284092	0.34809	0.472116	1
13	2	1	0	[4 1]	0.104958	0.156621	0.31216	1
13	2	1	1	[4 2]	0.198921	0.27779	0.369495	1
13	2	1	2	[4 3]	0.239558	0.304317	0.44155	1
13	2	1	3	[4 4]	0.349033	0.603111	0.383783	1
13	2	1	4	[4 4]	0.253534	0.391133	0.682472	1
13	2	1	5	[3 4]	0.204032	0.326707	0.779137	1
13	2	1	6	[2 4]	0.247025	0.378925	0.907009	1
13	2	1	7	[1 4]	0.327457	0.234901	0.237436	1
13	2	1	8	[1 4]	0.417379	0.268849	0.363634	1
13	2	1	9	[1 4]	0.287846	0.351352	0.473948	1
14	2	1	0	[4 1]	0.105718	0.157815	0.314158	1
14	2	1	1	[4 2]	0.201517	0.280362	0.373156	1
14	2	1	2	[4 3]	0.243894	0.308267	0.448179	1
14	2	1	3	[4 4]	0.352594	0.608739	0.385759	1
14	2	1	4	[4 4]	0.257106	0.394941	0.681015	1
14	2	1	5	[3 4]	0.206409	0.329339	0.771104	1
14	2	1	6	[2 4]	0.247267	0.378261	0.886912	1
14	2	1	7	[1 4]	0.33005	0.235456	0.233894	1
14	2	1	8	[1 4]	0.420047	0.271324	0.365013	1
14	2	1	9	[1 4]	0.291533	0.354293	0.475817	1
15	2	1	0	[4 1]	0.106509	0.158783	0.315931	1
15	2	1	1	[4 2]	0.203657	0.282316	0.376867	1
15	2	1	2	[4 3]	0.247521	0.311654	0.454941	1
15	2	1	3	[4 4]	0.355397	0.613211	0.387668	1
15	2	1	4	[4 4]	0.259915	0.398707	0.679967	1
15	2	1	5	[3 4]	0.207579	0.331265	0.76439	1
15	2	1	6	[2 4]	0.246474	0.377419	0.868259	1
15	2	1	7	[1 4]	0.332723	0.236177	0.23069	1
15	2	1	8	[1 4]	0.422184	0.27327	0.366145	1
15	2	1	9	[1 4]	0.294624	0.356774	0.477418	1
16	2	1	0	[4 1]	0.107223	0.159502	0.318318	1
16	2	1	1	[4 2]	0.205312	0.283742	0.380076	1
16	2	1	2	[4 3]	0.250331	0.314725	0.461213	1
16	2	1	3	[4 4]	0.357642	0.616217	0.388699	1
16	2	1	4	[4 4]	0.262433	0.401829	0.678639	1
16	2	1	5	[3 4]	0.208672	0.332593	0.757414	1
16	2	1	6	[2 4]	0.246227	0.376227	0.850098	1
16	2	1	7	[1 4]	0.336331	0.23717	0.227534	1
16	2	1	8	[1 4]	0.424247	0.274815	0.367306	1
16	2	1	9	[1 4]	0.29713	0.35863	0.478258	1
17	2	1	0	[4 1]	0.1079	0.16011	0.320275	1
17	2	1	1	[4 2]	0.206621	0.284941	0.383291	1
17	2	1	2	[4 3]	0.252427	0.317557	0.467266	1
17	2	1	3	[4 4]	0.359769	0.618256	0.389233	1
17	2	1	4	[4 4]	0.264625	0.404656	0.676527	1
17	2	1	5	[3 4]	0.209887	0.333647	0.749676	1
17	2	1	6	[2 4]	0.245868	0.374609	0.83224	1
17	2	1	7	[1 4]	0.340519	0.23833	0.22449	1
17	2	1	8	[1 4]	0.425838	0.275778	0.368612	1
17	2	1	9	[1 4]	0.299841	0.360792	0.479917	1
18	2	1	0	[4 1]	0.108692	0.160488	0.32266	1
18	2	1	1	[4 2]	0.207661	0.286067	0.38736	1
18	2	1	2	[4 3]	0.255045	0.320716	0.474155	1
18	2	1	3	[4 4]	0.361124	0.619425	0.390632	1
18	2	1	4	[4 4]	0.266692	0.407463	0.674907	1
18	2	1	5	[3 4]	0.211315	0.334992	0.743279	1
18	2	1	6	[2 4]	0.244865	0.37274	0.815242	1
18	2	1	7	[1 4]	0.343303	0.23923	0.222043	1
18	2	1	8	[1 4]	0.426486	0.276505	0.369842	1
18	2	1	9	[1 4]	0.303285	0.363676	0.483037	1
19	2	1	0	[4 1]	0.109834	0.160786	0.324408	1
19	2	1	1	[4 2]	0.208544	0.287271	0.391859	1
19	2	1	2	[4 3]	0.257785	0.324297	0.481529	1
19	2	1	3	[4 4]	0.362789	0.619459	0.391878	1
19	2	1	4	[4 4]	0.26904	0.410252	0.673651	1
19	2	1	5	[3 4]	0.2132	0.336858	0.738196	1
19	2	1	6	[2 4]	0.244024	0.370628	0.798362	1
19	2	1	7	[1 4]	0.346572	0.240107	0.21952	1
19	2	1	8	[1 4]	0.427435	0.27705	0.370809	1
19	2	1	9	[1 4]	0.306623	0.366128	0.484968	1
20	2	1	0	[4 1]	0.111284	0.16103	0.327461	1
20	2	1	1	[4 2]	0.209319	0.288123	0.395832	1
20	2	1	2	[4 3]	0.260466	0.328629	0.489929	1
20	2	1	3	[4 4]	0.364561	0.618821	0.392618	1
20	2	1	4	[4 4]	0.27141	0.41278	0.672464	1
20	2	1	5	[3 4]	0.214906	0.338339	0.732908	1
20	2	1	6	[2 4]	0.24337	0.368453	0.781949	1
20	2	1	7	[1 4]	0.349904	0.240938	0.217365	1
20	2	1	8	[1 4]	0.428199	0.277411	0.37162	1
20	2	1	9	[1 4]	0.3095	0.367997	0.485847	1
21	2	1	0	[4 1]	0.11264	0.161275	0.330302	1
21	2	1	1	[4 2]	0.209661	0.288768	0.399502	1
21	2	1	2	[4 3]	0.26253	0.332742	0.497807	1
21	2	1	3	[4 4]	0.366031	0.617786	0.393741	1
21	2	1	4	[4 4]	0.273824	0.415052	0.670988	1
21	2	1	5	[3 4]	0.216384	0.339803	0.728572	1
21	2	1	6	[2 4]	0.242464	0.366276	0.76579	1
21	2	1	7	[1 4]	0.352433	0.241539	0.214746	1
21	2	1	8	[1 4]	0.429035	0.277688	0.371865	1
21	2	1	9	[1 4]	0.312369	0.370187	0.487434	1
22	2	1	0	[4 1]	0.113971	0.161502	0.333039	1
22	2	1	1	[4 2]	0.210465	0.289757	0.403833	1
22	2	1	2	[4 3]	0.264583	0.336755	0.505443	1
22	2	1	3	[4 4]	0.367388	0.616473	0.394048	1
22	2	1	4	[4 4]	0.276168	0.417029	0.669116	1
22	2	1	5	[3 4]	0.218362	0.341757	0.725236	1
22	2	1	6	[2 4]	0.24195	0.364021	0.749839	1
22	2	1	7	[1 4]	0.355466	0.242251	0.21218	1
22	2	1	8	[1 4]	0.429978	0.277793	0.372026	1
22	2	1	9	[1 4]	0.314976	0.372535	0.489521	1
23	2	1	0	[4 1]	0.114361	0.161772	0.335227	1
23	2	1	1	[4 2]	0.211291	0.291128	0.40803	1
23	2	1	2	[4 3]	0.266292	0.340209	0.511534	1
23	2	1	3	[4 4]	0.368691	0.614875	0.393759	1
23	2	1	4	[4 4]	0.278232	0.418607	0.666511	1
23	2	1	5	[3 4]	0.219999	0.343244	0.720842	1
23	2	1	6	[2 4]	0.241401	0.361735	0.733815	1
23	2	1	7	[1 4]	0.358688	0.243134	0.209575	1
23	2	1	8	[1 4]	0.430934	0.277803	0.371743	1
23	2	1	9	[1 4]	0.317539	0.374796	0.491731	1
24	2	1	0	[4 1]	0.114417	0.161855	0.338979	1
24	2	1	1	[4 2]	0.21212	0.292786	0.41162	1
24	2	1	2	[4 3]	0.268001	0.343506	0.516472	1
24	2	1	3	[4 4]	0.369866	0.613564	0.393244	1
24	2	1	4	[4 4]	0.280067	0.420302	0.664121	1
24	2	1	5	[3 4]	0.221497	0.345333	0.717287	1
24	2	1	6	[2 4]	0.240719	0.35969	0.718437	1
24	2	1	7	[1 4]	0.360995	0.243664	0.207291	1
24	2	1	8	[1 4]	0.431684	0.277728	0.371354	1
24	2	1	9	[1 4]	0.32037	0.37698	0.494012	1
25	2	1	0	[4 1]	0.114407	0.162021	0.340185	1
25	2	1	1	[4 2]	0.213095	0.294658	0.415727	1
25	2	1	2	[4 3]	0.26943	0.346039	0.521198	1
25	2	1	3	[4 4]	0.371057	0.612085	0.392831	1
25	2	1	4	[4 4]	0.281617	0.42194	0.662905	1
25	2	1	5	[3 4]	0.223001	0.346877	0.712494	1
25	2	1	6	[2 4]	0.240474	0.357524	0.703036	1
25	2	1	7	[1 4]	0.363755	0.243962	0.205231	1
25	2	1	8	[1 4]	0.432482	0.277529	0.370882	1
25	2	1	9	[1 4]	0.323072	0.378948	0.496383	1
26	2	2	0	[4 1]	0.113102	0.167998	0.338822	1
26	2	2	1	[4 2]	0.213977	0.29637	0.419645	1
26	2	2	2	[4 3]	0.270503	0.347712	0.524923	1
26	2	2	3	[4 4]	0.372297	0.610185	0.391754	1
26	2	2	4	[4 4]	0.282954	0.422977	0.660831	1
26	2	2	5	[3 4]	0.224441	0.347936	0.706479	1
26	2	2	6	[2 4]	0.240397	0.35547	0.687688	1
26	2	2	7	[1 4]	0.366289	0.244129	0.202803	1
26	2	2	8	[1 4]	0.433607	0.277413	0.371282	1
26	2	2	9	[1 4]	0.326227	0.380882	0.500895	1
27	2	2	0	[4 1]	0.114814	0.164212	0.365419	1
27	2	2	1	[4 2]	0.214573	0.29836	0.427464	1
27	2	2	2	[4 3]	0.271411	0.350329	0.534841	1
27	2	2	3	[4 4]	0.373341	0.610017	0.396206	1
27	2	2	4	[4 4]	0.284608	0.426261	0.675112	1
27	2	2	5	[3 4]	0.226369	0.351951	0.7233	1
27	2	2	6	[2 4]	0.241089	0.357125	0.701717	1
27	2	2	7	[1 4]	0.369825	0.244565	0.206367	1
27	2	2	8	[1 4]	0.434884	0.278556	0.375514	1
27	2	2	9	[1 4]	0.326041	0.380705	0.500668	1
28	2	2	0	[4 1]	0.118361	0.16582	0.328954	1
28	2	2	1	[4 2]	0.214103	0.297751	0.430933	1
28	2	2	2	[4 3]	0.271548	0.351971	0.543763	1
28	2	2	3	[4 4]	0.373777	0.609938	0.401753	1
28	2	2	4	[4 4]	0.285524	0.42914	0.693978	1
28	2	2	5	[3 4]	0.227893	0.355701	0.7469	1
28	2	2	6	[2 4]	0.24198	0.359931	0.726279	1
28	2	2	7	[1 4]	0.37327	0.245409	0.21119	1
28	2	2	8	[1 4]	0.435335	0.279123	0.379424	1
28	2	2	9	[1 4]	0.326333	0.379989	0.503587	1
29	2	2	0	[4 1]	0.114456	0.163217	0.360297	1
29	2	2	1	[4 2]	0.213207	0.296132	0.432163	1
29	2	2	2	[4 3]	0.271033	0.351634	0.548145	1
29	2	2	3	[4 4]	0.373563	0.610756	0.407255	1
29	2	2	4	[4 4]	0.285784	0.430606	0.70941	1
29	2	2	5	[3 4]	0.228971	0.357996	0.768431	1
29	2	2	6	[2 4]	0.243442	0.363169	0.753815	1
29	2	2	7	[1 4]	0.373249	0.2457	0.217876	1
29	2	2	8	[1 4]	0.434821	0.279435	0.383044	1
29	2	2	9	[1 4]	0.325286	0.377763	0.502653	1
30	2	2	0	[4 1]	0.114652	0.162742	0.359257	1
30	2	2	1	[4 2]	0.21273	0.295587	0.435582	1
30	2	2	2	[4 3]	0.270818	0.349679	0.548416	1
30	2	2	3	[4 4]	0.374092	0.611163	0.410913	1
30	2	2	4	[4 4]	0.286007	0.430138	0.719009	1
30	2	2	5	[3 4]	0.230039	0.358716	0.785306	1
30	2	2	6	[2 4]	0.246259	0.366577	0.780756	1
30	2	2	7	[1 4]	0.375805	0.246938	0.222689	1
30	2	2	8	[1 4]	0.435714	0.280261	0.386251	1
30	2	2	9	[1 4]	0.326238	0.376233	0.506014	1
31	2	2	0	[4 1]	0.115913	0.162803	0.35434	1
31	2	2	1	[4 2]	0.213262	0.296788	0.442262	1
31	2	2	2	[4 3]	0.271556	0.348154	0.548	1
31	2	2	3	[4 4]	0.375548	0.61201	0.413706	1
31	2	2	4	[4 4]	0.28681	0.429437	0.725775	1
31	2	2	5	[3 4]	0.231895	0.35911	0.799718	1
31	2	2	6	[2 4]	0.2501	0.37059	0.80796	1
31	2	2	7	[1 4]	0.378682	0.248164	0.227008	1
31	2	2	8	[1 4]	0.43761	0.2817	0.389643	1
31	2	2	9	[1 4]	0.327481	0.375171	0.509296	1
32	2	2	0	[4 1]	0.115559	0.162084	0.364241	1
32	2	2	1	[4 2]	0.214365	0.297842	0.447987	1
32	2	2	2	[4 3]	0.272114	0.346279	0.547084	1
32	2	2	3	[4 4]	0.377489	0.614367	0.416848	1
32	2	2	4	[4 4]	0.287246	0.428706	0.73327	1
32	2	2	5	[3 4]	0.233561	0.359116	0.811511	1
32	2	2	6	[2 4]	0.254469	0.375037	0.834071	1
32	2	2	7	[1 4]	0.381139	0.24913	0.231792	1
32	2	2	8	[1 4]	0.439567	0.283196	0.392699	1
32	2	2	9	[1 4]	0.327179	0.373839	0.50883	1
33	2	2	0	[4 1]	0.115724	0.161829	0.364573	1
33	2	2	1	[4 2]	0.215429	0.298402	0.451771	1
33	2	2	2	[4 3]	0.272315	0.344538	0.546355	1
33	2	2	3	[4 4]	0.379115	0.617276	0.419351	1
33	2	2	4	[4 4]	0.286969	0.427742	0.7391	1
33	2	2	5	[3 4]	0.234414	0.358737	0.821113	1
33	2	2	6	[2 4]	0.25837	0.379723	0.859138	1
33	2	2	7	[1 4]	0.382936	0.249906	0.236786	1
33	2	2	8	[1 4]	0.441526	0.285028	0.396117	1
33	2	2	9	[1 4]	0.32764	0.373594	0.512282	1
34	2	2	0	[4 1]	0.115461	0.16184	0.37352	1
34	2	2	1	[4 2]	0.216398	0.299442	0.456188	1
34	2	2	2	[4 3]	0.272242	0.343245	0.546042	1
34	2	2	3	[4 4]	0.380626	0.621065	0.422406	1
34	2	2	4	[4 4]	0.286789	0.426769	0.743807	1
34	2	2	5	[3 4]	0.235024	0.358459	0.830123	1
34	2	2	6	[2 4]	0.262122	0.384452	0.88296	1
34	2	2	7	[1 4]	0.384345	0.250726	0.241822	1
34	2	2	8	[1 4]	0.443157	0.287014	0.399675	1
34	2	2	9	[1 4]	0.327405	0.373395	0.514275	1
35	2	2	0	[4 1]	0.115733	0.162115	0.372517	1
35	2	2	1	[4 2]	0.21747	0.300445	0.460324	1
35	2	2	2	[4 3]	0.272016	0.342329	0.546535	1
35	2	2	3	[4 4]	0.381778	0.624811	0.425357	1
35	2	2	4	[4 4]	0.286473	0.426148	0.748393	1
35	2	2	5	[3 4]	0.235679	0.359241	0.839177	1
35	2	2	6	[2 4]	0.265871	0.389538	0.906259	1
35	2	2	7	[1 4]	0.385615	0.251622	0.24658	1
35	2	2	8	[1 4]	0.444834	0.289	0.403047	1
35	2	2	9	[1 4]	0.326906	0.373326	0.515051	1
36	2	2	0	[4 1]	0.115453	0.162334	0.380388	1
36	2	2	1	[4 2]	0.218345	0.301438	0.463894	1
36	2	2	2	[4 3]	0.271866	0.341866	0.547336	1
36	2	2	3	[4 4]	0.382976	0.628903	0.428277	1
36	2	2	4	[4 4]	0.286455	0.426086	0.752846	1
36	2	2	5	[3 4]	0.235904	0.359869	0.847731	1
36	2	2	6	[2 4]	0.269572	0.394575	0.928242	1
36	2	2	7	[1 4]	0.386957	0.2526	0.251414	1
36	2	2	8	[1 4]	0.446579	0.291267	0.406646	1
36	2	2	9	[1 4]	0.326708	0.373654	0.516675	1
37	2	2	0	[4 1]	0.115522	0.162638	0.381743	1
37	2	2	1	[4 2]	0.219182	0.302557	0.466744	1
37	2	2	2	[4 3]	0.271942	0.341916	0.548636	1
37	2	2	3	[4 4]	0.384321	0.633121	0.431241	1
37	2	2	4	[4 4]	0.286437	0.426239	0.75671	1
37	2	2	5	[3 4]	0.236385	0.360651	0.855927	1
37	2	2	6	[2 4]	0.27315	0.399633	0.949564	1
37	2	2	7	[1 4]	0.387934	0.254227	0.256603	1
37	2	2	8	[1 4]	0.448288	0.293489	0.41032	1
37	2	2	9	[1 4]	0.32653	0.374101	0.518233	1
38	2	2	0	[4 1]	0.115505	0.162931	0.386618	1
38	2	2	1	[4 2]	0.220078	0.303788	0.469437	1
38	2	2	2	[4 3]	0.272071	0.342083	0.550296	1
38	2	2	3	[4 4]	0.385874	0.637476	0.434207	1
38	2	2	4	[4 4]	0.286518	0.426352	0.760744	1
38	2	2	5	[3 4]	0.237075	0.361507	0.864087	1
38	2	2	6	[2 4]	0.277012	0.404667	0.970422	1
38	2	2	7	[1 4]	0.389086	0.255412	0.262209	1
38	2	2	8	[1 4]	0.450329	0.295753	0.413915	1
38	2	2	9	[1 4]	0.326553	0.374665	0.519409	1
39	2	2	0	[4 1]	0.115651	0.163327	0.389004	1
39	2	2	1	[4 2]	0.22106	0.304992	0.472359	1
39	2	2	2	[4 3]	0.272461	0.342613	0.552576	1
39	2	2	3	[4 4]	0.387534	0.641619	0.437425	1
39	2	2	4	[4 4]	0.286801	0.426691	0.764683	1
39	2	2	5	[3 4]	0.237975	0.363079	0.872563	1
39	2	2	6	[2 4]	0.28089	0.409628	0.990455	1
39	2	2	7	[1 4]	0.391314	0.25651	0.269355	1
39	2	2	8	[1 4]	0.452252	0.298131	0.417478	1
39	2	2	9	[1 4]	0.326654	0.375555	0.520469	1
40	2	2	0	[4 1]	0.115616	0.163576	0.393142	1
40	2	2	1	[4 2]	0.221789	0.306172	0.474963	1
40	2	2	2	[4 3]	0.272709	0.343266	0.555009	1
40	2	2	3	[4 4]	0.389086	0.64548	0.440546	1
40	2	2	4	[4 4]	0.286934	0.427055	0.768479	1
40	2	2	5	[3 4]	0.238869	0.364903	0.881513	1
40	2	2	6	[2 4]	0.284487	0.414651	1.01018	1
40	2	2	7	[1 4]	0.392185	0.256846	0.276038	1
40	2	2	8	[1 4]	0.453963	0.300279	0.420903	1
40	2	2	9	[1 4]	0.326705	0.376488	0.521871	1
41	2	2	0	[4 1]	0.115634	0.16401	0.396367	1
41	2	2	1	[4 2]	0.222529	0.307286	0.477338	1
41	2	2	2	[4 3]	0.273123	0.344209	0.558048	1
41	2	2	3	[4 4]	0.390507	0.649348	0.443444	1
41	2	2	4	[4 4]	0.287272	0.4276	0.772295	1
41	2	2	5	[3 4]	0.240199	0.367445	0.891091	1
41	2	2	6	[2 4]	0.288173	0.419774	1.02932	1
41	2	2	7	[1 4]	0.393721	0.257113	0.283196	1
41	2	2	8	[1 4]	0.455592	0.302383	0.424283	1
41	2	2	9	[1 4]	0.326464	0.377319	0.522139	1
42	2	2	0	[4 1]	0.115688	0.164336	0.398941	1
42	2	2	1	[4 2]	0.223153	0.30857	0.479725	1
42	2	2	2	[4 3]	0.273644	0.345442	0.561027	1
42	2	2	3	[4 4]	0.392184	0.653576	0.44662	1
42	2	2	4	[4 4]	0.287928	0.428679	0.77661	1
42	2	2	5	[3 4]	0.241687	0.370344	0.900479	1
42	2	2	6	[2 4]	0.291592	0.425728	1.04811	1
42	2	2	7	[1 4]	0.395206	0.257345	0.289828	1
42	2	2	8	[1 4]	0.457291	0.304703	0.427594	1
42	2	2	9	[1 4]	0.326493	0.378808	0.523181	1
43	2	2	0	[4 1]	0.11571	0.164643	0.402814	1
43	2	2	1	[4 2]	0.223994	0.310385	0.48193	1
43	2	2	2	[4 3]	0.274197	0.347496	0.564135	1
43	2	2	3	[4 4]	0.393985	0.657872	0.449551	1
43	2	2	4	[4 4]	0.28882	0.431312	0.781211	1
43	2	2	5	[3 4]	0.243161	0.374577	0.90962	1
43	2	2	6	[2 4]	0.295337	0.432903	1.067	1
43	2	2	7	[1 4]	0.396899	0.257719	0.296358	1
43	2	2	8	[1 4]	0.458673	0.307055	0.430885	1
43	2	2	9	[1 4]	0.326162	0.380177	0.523624	1
44	2	2	0	[4 1]	0.115691	0.165123	0.405856	1
44	2	2	1	[4 2]	0.224615	0.31226	0.48428	1
44	2	2	2	[4 3]	0.274483	0.349603	0.566839	1
44	2	2	3	[4 4]	0.395371	0.661859	0.452421	1
44	2	2	4	[4 4]	0.289377	0.433814	0.785264	1
44	2	2	5	[3 4]	0.244317	0.378777	0.918209	1
44	2	2	6	[2 4]	0.298544	0.440157	1.08532	1
44	2	2	7	[1 4]	0.398454	0.258033	0.302622	1
44	2	2	8	[1 4]	0.459938	0.309323	0.434035	1
44	2	2	9	[1 4]	0.32595	0.381617	0.524631	1
45	2	2	0	[4 1]	0.115662	0.165412	0.407547	1
45	2	2	1	[4 2]	0.225266	0.314348	0.486874	1
45	2	2	2	[4 3]	0.27471	0.351704	0.569571	1
45	2	2	3	[4 4]	0.396761	0.665987	0.455573	1
45	2	2	4	[4 4]	0.289967	0.436472	0.789675	1
45	2	2	5	[3 4]	0.245377	0.382463	0.926751	1
45	2	2	6	[2 4]	0.301817	0.447268	1.10272	1
45	2	2	7	[1 4]	0.399742	0.258335	0.308313	1
45	2	2	8	[1 4]	0.461097	0.311609	0.437159	1
45	2	2	9	[1 4]	0.325777	0.383346	0.525252	1
46	2	2	0	[4 1]	0.115553	0.165689	0.411977	1
46	2	2	1	[4 2]	0.225986	0.316433	0.489515	1
46	2	2	2	[4 3]	0.275264	0.353962	0.572651	1
46	2	2	3	[4 4]	0.398608	0.670043	0.45898	1
46	2	2	4	[4 4]	0.290872	0.439074	0.793675	1
46	2	2	5	[3 4]	0.246594	0.386155	0.934785	1
46	2	2	6	[2 4]	0.305468	0.454585	1.11963	1
46	2	2	7	[1 4]	0.40157	0.258891	0.314407	1
46	2	2	8	[1 4]	0.462303	0.313903	0.440198	1
46	2	2	9	[1 4]	0.325823	0.385177	0.525652	1
47	2	2	0	[4 1]	0.115636	0.166072	0.413034	1
47	2	2	1	[4 2]	0.226732	0.318701	0.49196	1
47	2	2	2	[4 3]	0.275826	0.356442	0.575262	1
47	2	2	3	[4 4]	0.400721	0.67383	0.462841	1
47	2	2	4	[4 4]	0.291835	0.44228	0.798146	1
47	2	2	5	[3 4]	0.24791	0.390549	0.943356	1
47	2	2	6	[2 4]	0.308767	0.462111	1.13619	1
47	2	2	7	[1 4]	0.403256	0.259454	0.320206	1
47	2	2	8	[1 4]	0.463641	0.316384	0.443401	1
47	2	2	9	[1 4]	0.325877	0.38719	0.526518	1
48	2	2	0	[4 1]	0.115515	0.16635	0.417819	1
48	2	2	1	[4 2]	0.227426	0.321168	0.494553	1
48	2	2	2	[4 3]	0.276328	0.35934	0.578474	1
48	2	2	3	[4 4]	0.402966	0.678065	0.46727	1
48	2	2	4	[4 4]	0.292485	0.445838	0.802619	1
48	2	2	5	[3 4]	0.249254	0.395615	0.951762	1
48	2	2	6	[2 4]	0.311916	0.469639	1.15246	1
48	2	2	7	[1 4]	0.404583	0.260174	0.325679	1
48	2	2	8	[1 4]	0.464709	0.318994	0.446051	1
48	2	2	9	[1 4]	0.325641	0.38911	0.526467	1
49	2	2	0	[4 1]	0.115495	0.166751	0.418602	1
49	2	2	1	[4 2]	0.227965	0.323572	0.496875	1
49	2	2	2	[4 3]	0.276589	0.362091	0.581375	1
49	2	2	3	[4 4]	0.404799	0.682062	0.471151	1
49	2	2	4	[4 4]	0.292842	0.449234	0.806983	1
49	2	2	5	[3 4]	0.250101	0.40021	0.960057	1
49	2	2	6	[2 4]	0.314315	0.476589	1.16746	1
49	2	2	7	[1 4]	0.405706	0.260804	0.330943	1
49	2	2	8	[1 4]	0.465609	0.321587	0.448914	1
49	2	2	9	[1 4]	0.325596	0.391157	0.527531	1
50	2	2	0	[4 1]	0.115417	0.167145	0.423792	1
50	2	2	1	[4 2]	0.228402	0.325963	0.499203	1
50	2	2	2	[4 3]	0.276962	0.365052	0.584469	1
50	2	2	3	[4 4]	0.406647	0.686078	0.47521	1
50	2	2	4	[4 4]	0.293338	0.452601	0.810605	1
50	2	2	5	[3 4]	0.251399	0.405075	0.968332	1
50	2	2	6	[2 4]	0.31693	0.483693	1.18267	1
50	2	2	7	[1 4]	0.406804	0.261473	0.33633	1
50	2	2	8	[1 4]	0.466579	0.324409	0.451927	1
50	2	2	9	[1 4]	0.325553	0.392992	0.527404	1
51	2	1	0	[4 1]	0.116391	0.165787	0.400833	1
51	2	1	1	[4 2]	0.228928	0.328503	0.502011	1
51	2	1	2	[4 3]	0.277201	0.367939	0.587501	1
51	2	1	3	[4 4]	0.408118	0.690303	0.479345	1
51	2	1	4	[4 4]	0.29356	0.456233	0.814744	1
51	2	1	5	[3 4]	0.252181	0.409674	0.976432	1
51	2	1	6	[2 4]	0.31907	0.490653	1.19696	1
51	2	1	7	[1 4]	0.408093	0.262153	0.341425	1
51	2	1	8	[1 4]	0.466883	0.326227	0.453502	1
51	2	1	9	[1 4]	0.3254	0.394871	0.526762	1
52	2	1	0	[4 1]	0.116104	0.165643	0.434284	1
52	2	1	1	[4 2]	0.229016	0.329782	0.496639	1
52	2	1	2	[4 3]	0.276707	0.36826	0.577108	1
52	2	1	3	[4 4]	0.409325	0.690964	0.470315	1
52	2	1	4	[4 4]	0.292425	0.453754	0.781157	1
52	2	1	5	[3 4]	0.248919	0.404729	0.936445	1
52	2	1	6	[2 4]	0.314051	0.483466	1.14485	1
52	2	1	7	[1 4]	0.40896	0.262799	0.323802	1
52	2	1	8	[1 4]	0.466163	0.325096	0.447227	1
52	2	1	9	[1 4]	0.326875	0.398561	0.527563	1
53	2	1	0	[4 1]	0.122159	0.16866	0.423062	1
53	2	1	1	[4 2]	0.23133	0.334115	0.498141	1
53	2	1	2	[4 3]	0.277869	0.370166	0.56768	1
53	2	1	3	[4 4]	0.41139	0.691101	0.461194	1
53	2	1	4	[4 4]	0.290739	0.450571	0.745848	1
53	2	1	5	[3 4]	0.246925	0.399004	0.887301	1
53	2	1	6	[2 4]	0.30892	0.473309	1.07945	1
53	2	1	7	[1 4]	0.411422	0.264576	0.3055	1
53	2	1	8	[1 4]	0.466739	0.325487	0.444709	1
53	2	1	9	[1 4]	0.331507	0.404286	0.533946	1
54	2	1	0	[4 1]	0.118668	0.167258	0.434595	1
54	2	1	1	[4 2]	0.235471	0.340353	0.507401	1
54	2	1	2	[4 3]	0.281761	0.375659	0.567697	1
54	2	1	3	[4 4]	0.414055	0.692417	0.457117	1
54	2	1	4	[4 4]	0.291047	0.449991	0.722743	1
54	2	1	5	[3 4]	0.246358	0.394534	0.847311	1
54	2	1	6	[2 4]	0.304726	0.463233	1.02139	1
54	2	1	7	[1 4]	0.41212	0.265573	0.289578	1
54	2	1	8	[1 4]	0.46841	0.326019	0.443185	1
54	2	1	9	[1 4]	0.333708	0.405535	0.528532	1
55	2	1	0	[4 1]	0.119281	0.167256	0.430271	1
55	2	1	1	[4 2]	0.239049	0.343626	0.511818	1
55	2	1	2	[4 3]	0.286892	0.38088	0.571705	1
55	2	1	3	[4 4]	0.416551	0.692152	0.453876	1
55	2	1	4	[4 4]	0.292857	0.449383	0.704747	1
55	2	1	5	[3 4]	0.246914	0.390687	0.81704	1
55	2	1	6	[2 4]	0.301146	0.453391	0.97354	1
55	2	1	7	[1 4]	0.410761	0.263815	0.277999	1
55	2	1	8	[1 4]	0.470259	0.325735	0.44297	1
55	2	1	9	[1 4]	0.338359	0.407818	0.531049	1
56	2	1	0	[4 1]	0.117336	0.165437	0.438491	1
56	2	1	1	[4 2]	0.241278	0.344881	0.512195	1
56	2	1	2	[4 3]	0.291553	0.385496	0.578189	1
56	2	1	3	[4 4]	0.418528	0.689458	0.452237	1
56	2	1	4	[4 4]	0.295246	0.448969	0.69383	1
56	2	1	5	[3 4]	0.247512	0.386993	0.794806	1
56	2	1	6	[2 4]	0.297909	0.444494	0.934979	1
56	2	1	7	[1 4]	0.410726	0.262555	0.271233	1
56	2	1	8	[1 4]	0.471897	0.324905	0.442382	1
56	2	1	9	[1 4]	0.341819	0.407774	0.530668	1
57	2	1	0	[4 1]	0.11852	0.165005	0.436401	1
57	2	1	1	[4 2]	0.241911	0.343883	0.511176	1
57	2	1	2	[4 3]	0.295143	0.388602	0.584876	1
57	2	1	3	[4 4]	0.419223	0.684508	0.451393	1
57	2	1	4	[4 4]	0.29719	0.448269	0.688032	1
57	2	1	5	[3 4]	0.24769	0.383127	0.778554	1
57	2	1	6	[2 4]	0.294589	0.43627	0.903036	1
57	2	1	7	[1 4]	0.411563	0.26137	0.266914	1
57	2	1	8	[1 4]	0.472967	0.323256	0.4422	1
57	2	1	9	[1 4]	0.344941	0.408147	0.531796	1
58	2	1	0	[4 1]	0.116308	0.163702	0.44473	1
58	2	1	1	[4 2]	0.242248	0.343103	0.5125	1
58	2	1	2	[4 3]	0.297988	0.391363	0.593198	1
58	2	1	3	[4 4]	0.418436	0.677785	0.452952	1
58	2	1	4	[4 4]	0.29871	0.448803	0.690659	1
58	2	1	5	[3 4]	0.24827	0.381098	0.767874	1
58	2	1	6	[2 4]	0.290798	0.428492	0.875039	1
58	2	1	7	[1 4]	0.412758	0.259685	0.264751	1
58	2	1	8	[1 4]	0.473831	0.321296	0.442266	1
58	2	1	9	[1 4]	0.346664	0.407769	0.531496	1
59	2	1	0	[4 1]	0.118137	0.16325	0.435992	1
59	2	1	1	[4 2]	0.242407	0.342516	0.514525	1
59	2	1	2	[4 3]	0.29997	0.393468	0.600331	1
59	2	1	3	[4 4]	0.416958	0.671323	0.454036	1
59	2	1	4	[4 4]	0.30024	0.450306	0.695397	1
59	2	1	5	[3 4]	0.248595	0.3802	0.760259	1
59	2	1	6	[2 4]	0.287113	0.421498	0.849764	1
59	2	1	7	[1 4]	0.413925	0.258232	0.262809	1
59	2	1	8	[1 4]	0.473981	0.319109	0.441865	1
59	2	1	9	[1 4]	0.348526	0.40813	0.532691	1
60	2	1	0	[4 1]	0.113256	0.161541	0.452833	1
60	2	1	1	[4 2]	0.242614	0.341996	0.516073	1
60	2	1	2	[4 3]	0.301531	0.394675	0.604881	1
60	2	1	3	[4 4]	0.415132	0.664971	0.454384	1
60	2	1	4	[4 4]	0.302106	0.452618	0.699848	1
60	2	1	5	[3 4]	0.248982	0.379966	0.753529	1
60	2	1	6	[2 4]	0.283996	0.415483	0.826157	1
60	2	1	7	[1 4]	0.41509	0.257201	0.260809	1
60	2	1	8	[1 4]	0.474222	0.316738	0.440572	1
60	2	1	9	[1 4]	0.350325	0.408304	0.532657	1
61	2	1	0	[4 1]	0.115831	0.162504	0.437749	1
61	2	1	1	[4 2]	0.243217	0.341453	0.517667	1
61	2	1	2	[4 3]	0.303002	0.395316	0.60678	1
61	2	1	3	[4 4]	0.413637	0.659333	0.453301	1
61	2	1	4	[4 4]	0.304059	0.454757	0.703174	1
61	2	1	5	[3 4]	0.249494	0.379788	0.746972	1
61	2	1	6	[2 4]	0.281633	0.408427	0.802367	1
61	2	1	7	[1 4]	0.418003	0.257443	0.255544	1
61	2	1	8	[1 4]	0.474688	0.314693	0.438618	1
61	2	1	9	[1 4]	0.353215	0.409652	0.535684	1
62	2	1	0	[4 1]	0.112647	0.161055	0.451283	1
62	2	1	1	[4 2]	0.243992	0.341605	0.519165	1
62	2	1	2	[4 3]	0.304365	0.395504	0.605529	1
62	2	1	3	[4 4]	0.412767	0.6559	0.451313	1
62	2	1	4	[4 4]	0.30561	0.456503	0.702059	1
62	2	1	5	[3 4]	0.249883	0.380129	0.740917	1
62	2	1	6	[2 4]	0.279419	0.40223	0.775962	1
62	2	1	7	[1 4]	0.418736	0.258974	0.245922	1
62	2	1	8	[1 4]	0.474716	0.313005	0.434234	1
62	2	1	9	[1 4]	0.355254	0.410932	0.535551	1
63	2	1	0	[4 1]	0.112984	0.1612	0.447713	1
63	2	1	1	[4 2]	0.2452	0.342979	0.521265	1
63	2	1	2	[4 3]	0.305768	0.396367	0.603712	1
63	2	1	3	[4 4]	0.412626	0.653706	0.448448	1
63	2	1	4	[4 4]	0.30748	0.459121	0.698381	1
63	2	1	5	[3 4]	0.251081	0.381058	0.733811	1
63	2	1	6	[2 4]	0.279396	0.397882	0.750742	1
63	2	1	7	[1 4]	0.419563	0.260824	0.234769	1
63	2	1	8	[1 4]	0.475988	0.311609	0.428822	1
63	2	1	9	[1 4]	0.359813	0.413964	0.539393	1
64	2	1	0	[4 1]	0.1144	0.160815	0.453173	1
64	2	1	1	[4 2]	0.246998	0.344751	0.524864	1
64	2	1	2	[4 3]	0.307315	0.397398	0.603035	1
64	2	1	3	[4 4]	0.41263	0.651346	0.445978	1
64	2	1	4	[4 4]	0.309083	0.461641	0.696458	1
64	2	1	5	[3 4]	0.252207	0.382141	0.727438	1
64	2	1	6	[2 4]	0.280371	0.394933	0.726178	1
64	2	1	7	[1 4]	0.420997	0.262521	0.224221	1
64	2	1	8	[1 4]	0.47696	0.310162	0.424082	1
64	2	1	9	[1 4]	0.361401	0.414877	0.536343	1
65	2	1	0	[4 1]	0.12595	0.16411	0.4412	1
65	2	1	1	[4 2]	0.248027	0.345576	0.525273	1
65	2	1	2	[4 3]	0.308064	0.397921	0.602295	1
65	2	1	3	[4 4]	0.412155	0.648782	0.443991	1
65	2	1	4	[4 4]	0.309988	0.463785	0.695342	1
65	2	1	5	[3 4]	0.252981	0.382966	0.721207	1
65	2	1	6	[2 4]	0.28102	0.392056	0.702359	1
65	2	1	7	[1 4]	0.421532	0.263474	0.214536	1
65	2	1	8	[1 4]	0.477027	0.308246	0.420849	1
65	2	1	9	[1 4]	0.364424	0.417537	0.542807	1
66	2	1	0	[4 1]	0.11219	0.159675	0.468624	1
66	2	1	1	[4 2]	0.249123	0.346219	0.526635	1
66	2	1	2	[4 3]	0.309478	0.398479	0.601064	1
66	2	1	3	[4 4]	0.411484	0.645445	0.441411	1
66	2	1	4	[4 4]	0.310825	0.465452	0.694138	1
66	2	1	5	[3 4]	0.253825	0.383462	0.714499	1
66	2	1	6	[2 4]	0.281737	0.389517	0.680457	1
66	2	1	7	[1 4]	0.422291	0.264122	0.204694	1
66	2	1	8	[1 4]	0.477234	0.305321	0.415385	1
66	2	1	9	[1 4]	0.364288	0.417263	0.537874	1
67	2	1	0	[4 1]	0.115739	0.16208	0.440319	1
67	2	1	1	[4 2]	0.250415	0.346433	0.527281	1
67	2	1	2	[4 3]	0.31114	0.398759	0.59875	1
67	2	1	3	[4 4]	0.411328	0.642015	0.438674	1
67	2	1	4	[4 4]	0.311922	0.466448	0.6922	1
67	2	1	5	[3 4]	0.254997	0.383495	0.707487	1
67	2	1	6	[2 4]	0.28264	0.386824	0.6598	1
67	2	1	7	[1 4]	0.422947	0.264768	0.196435	1
67	2	1	8	[1 4]	0.478333	0.303276	0.411411	1
67	2	1	9	[1 4]	0.369973	0.421031	0.548224	1
68	2	1	0	[4 1]	0.113222	0.160086	0.459394	1
68	2	1	1	[4 2]	0.252528	0.347675	0.529855	1
68	2	1	2	[4 3]	0.313216	0.399491	0.597491	1
68	2	1	3	[4 4]	0.411642	0.639634	0.436993	1
68	2	1	4	[4 4]	0.313234	0.467396	0.689999	1
68	2	1	5	[3 4]	0.256151	0.38343	0.70036	1
68	2	1	6	[2 4]	0.283394	0.38437	0.640644	1
68	2	1	7	[1 4]	0.42351	0.265508	0.187691	1
68	2	1	8	[1 4]	0.479765	0.300973	0.405359	1
68	2	1	9	[1 4]	0.369916	0.419717	0.538825	1
69	2	1	0	[4 1]	0.113375	0.159581	0.461889	1
69	2	1	1	[4 2]	0.253828	0.347429	0.528256	1
69	2	1	2	[4 3]	0.314905	0.399375	0.593792	1
69	2	1	3	[4 4]	0.411976	0.637506	0.434473	1
69	2	1	4	[4 4]	0.314383	0.46825	0.687726	1
69	2	1	5	[3 4]	0.257145	0.383442	0.693211	1
69	2	1	6	[2 4]	0.284138	0.382281	0.623082	1
69	2	1	7	[1 4]	0.424009	0.26624	0.180787	1
69	2	1	8	[1 4]	0.480567	0.299394	0.402029	1
69	2	1	9	[1 4]	0.376027	0.424066	0.551426	1
70	2	1	0	[4 1]	0.114498	0.159724	0.457723	1
70	2	1	1	[4 2]	0.255532	0.348591	0.531278	1
70	2	1	2	[4 3]	0.316264	0.399838	0.592703	1
70	2	1	3	[4 4]	0.412223	0.634993	0.432544	1
70	2	1	4	[4 4]	0.315282	0.468655	0.684609	1
70	2	1	5	[3 4]	0.257931	0.383361	0.68551	1
70	2	1	6	[2 4]	0.284843	0.38035	0.606168	1
70	2	1	7	[1 4]	0.425027	0.266663	0.172895	1
70	2	1	8	[1 4]	0.48148	0.296816	0.396242	1
70	2	1	9	[1 4]	0.374964	0.421953	0.541122	1
71	2	1	0	[4 1]	0.114138	0.159037	0.461897	1
71	2	1	1	[4 2]	0.256369	0.347802	0.52827	1
71	2	1	2	[4 3]	0.317305	0.399029	0.588619	1
71	2	1	3	[4 4]	0.412295	0.631959	0.429894	1
71	2	1	4	[4 4]	0.315951	0.468272	0.680439	1
71	2	1	5	[3 4]	0.258241	0.382596	0.676943	1
71	2	1	6	[2 4]	0.285308	0.378258	0.590021	1
71	2	1	7	[1 4]	0.425739	0.26675	0.166802	1
71	2	1	8	[1 4]	0.481998	0.295009	0.393828	1
71	2	1	9	[1 4]	0.380952	0.426233	0.554983	1
72	2	1	0	[4 1]	0.114026	0.158483	0.464947	1
72	2	1	1	[4 2]	0.258175	0.349298	0.532149	1
72	2	1	2	[4 3]	0.318494	0.399377	0.587835	1
72	2	1	3	[4 4]	0.412737	0.629292	0.427961	1
72	2	1	4	[4 4]	0.316185	0.466946	0.674106	1
72	2	1	5	[3 4]	0.258897	0.381703	0.667235	1
72	2	1	6	[2 4]	0.286479	0.376724	0.575445	1
72	2	1	7	[1 4]	0.427093	0.267026	0.159667	1
72	2	1	8	[1 4]	0.483416	0.292473	0.388187	1
72	2	1	9	[1 4]	0.379298	0.423143	0.542931	1
73	2	1	0	[4 1]	0.114731	0.158156	0.463905	1
73	2	1	1	[4 2]	0.258996	0.348052	0.52772	1
73	2	1	2	[4 3]	0.319295	0.397998	0.582778	1
73	2	1	3	[4 4]	0.413044	0.626314	0.424399	1
73	2	1	4	[4 4]	0.316057	0.464769	0.66565	1
73	2	1	5	[3 4]	0.259762	0.380435	0.655851	1
73	2	1	6	[2 4]	0.287212	0.374831	0.561178	1
73	2	1	7	[1 4]	0.427735	0.266874	0.153573	1
73	2	1	8	[1 4]	0.484174	0.290734	0.386096	1
73	2	1	9	[1 4]	0.385006	0.427288	0.557718	1
74	2	1	0	[4 1]	0.114737	0.157668	0.466984	1
74	2	1	1	[4 2]	0.260639	0.349317	0.532278	1
74	2	1	2	[4 3]	0.320136	0.398112	0.582526	1
74	2	1	3	[4 4]	0.413356	0.623322	0.421845	1
74	2	1	4	[4 4]	0.315792	0.462317	0.657331	1
74	2	1	5	[3 4]	0.260441	0.378833	0.643953	1
74	2	1	6	[2 4]	0.288262	0.373402	0.547727	1
74	2	1	7	[1 4]	0.428934	0.266763	0.146782	1
74	2	1	8	[1 4]	0.485383	0.287822	0.380628	1
74	2	1	9	[1 4]	0.382517	0.42344	0.545044	1
75	2	1	0	[4 1]	0.115119	0.15722	0.46643	1
75	2	1	1	[4 2]	0.260564	0.347036	0.526496	1
75	2	1	2	[4 3]	0.320587	0.396586	0.578049	1
75	2	1	3	[4 4]	0.413327	0.619539	0.417286	1
75	2	1	4	[4 4]	0.316161	0.460336	0.64889	1
75	2	1	5	[3 4]	0.260777	0.37709	0.633252	1
75	2	1	6	[2 4]	0.288597	0.371979	0.535469	1
75	2	1	7	[1 4]	0.429097	0.266168	0.141571	1
75	2	1	8	[1 4]	0.486191	0.285698	0.378415	1
75	2	1	9	[1 4]	0.387753	0.427393	0.559616	1
76	2	2	0	[4 1]	0.113512	0.157584	0.474314	1
76	2	2	1	[4 2]	0.262061	0.348046	0.530519	1
76	2	2	2	[4 3]	0.321409	0.396879	0.578529	1
76	2	2	3	[4 4]	0.413284	0.616055	0.414454	1
76	2	2	4	[4 4]	0.316437	0.45846	0.641195	1
76	2	2	5	[3 4]	0.26116	0.375428	0.622628	1
76	2	2	6	[2 4]	0.289067	0.370819	0.523652	1
76	2	2	7	[1 4]	0.430046	0.26562	0.13555	1
76	2	2	8	[1 4]	0.487261	0.283374	0.375291	1
76	2	2	9	[1 4]	0.385863	0.4243	0.550388	1
77	2	2	0	[4 1]	0.116108	0.157585	0.458729	1
77	2	2	1	[4 2]	0.262183	0.347168	0.531082	1
77	2	2	2	[4 3]	0.321829	0.397258	0.583985	1
77	2	2	3	[4 4]	0.413182	0.615419	0.420211	1
77	2	2	4	[4 4]	0.316816	0.46042	0.658317	1
77	2	2	5	[3 4]	0.261178	0.377668	0.648924	1
77	2	2	6	[2 4]	0.289083	0.373173	0.554253	1
77	2	2	7	[1 4]	0.429266	0.262871	0.148574	1
77	2	2	8	[1 4]	0.487703	0.282659	0.380069	1
77	2	2	9	[1 4]	0.388354	0.424605	0.558562	1
78	2	2	0	[4 1]	0.11606	0.156776	0.484438	1
78	2	2	1	[4 2]	0.2604	0.343688	0.528124	1
78	2	2	2	[4 3]	0.321435	0.395376	0.588305	1
78	2	2	3	[4 4]	0.412789	0.613443	0.427957	1
78	2	2	4	[4 4]	0.318132	0.461323	0.678055	1
78	2	2	5	[3 4]	0.261498	0.378719	0.681432	1
78	2	2	6	[2 4]	0.289018	0.377368	0.597282	1
78	2	2	7	[1 4]	0.430162	0.260072	0.162498	1
78	2	2	8	[1 4]	0.488484	0.280886	0.381432	1
78	2	2	9	[1 4]	0.385515	0.418694	0.547838	1
79	2	2	0	[4 1]	0.121622	0.157306	0.453802	1
79	2	2	1	[4 2]	0.258843	0.338616	0.52302	1
79	2	2	2	[4 3]	0.320178	0.390272	0.584423	1
79	2	2	3	[4 4]	0.412803	0.611181	0.433456	1
79	2	2	4	[4 4]	0.318132	0.458438	0.690694	1
79	2	2	5	[3 4]	0.261735	0.377882	0.70651	1
79	2	2	6	[2 4]	0.288869	0.382025	0.641253	1
79	2	2	7	[1 4]	0.431594	0.258116	0.177177	1
79	2	2	8	[1 4]	0.489241	0.28046	0.384941	1
79	2	2	9	[1 4]	0.389705	0.419599	0.562557	1
80	2	2	0	[4 1]	0.122301	0.156182	0.48258	1
80	2	2	1	[4 2]	0.258869	0.336996	0.527451	1
80	2	2	2	[4 3]	0.318308	0.385624	0.581548	1
80	2	2	3	[4 4]	0.4133	0.611462	0.439401	1
80	2	2	4	[4 4]	0.316584	0.45407	0.698271	1
80	2	2	5	[3 4]	0.261112	0.37607	0.726779	1
80	2	2	6	[2 4]	0.289243	0.387329	0.684044	1
80	2	2	7	[1 4]	0.433099	0.256993	0.189554	1
80	2	2	8	[1 4]	0.489658	0.280358	0.3859	1
80	2	2	9	[1 4]	0.385057	0.412716	0.549768	1
81	2	2	0	[4 1]	0.125917	0.156678	0.462955	1
81	2	2	1	[4 2]	0.257659	0.333499	0.524582	1
81	2	2	2	[4 3]	0.315335	0.3797	0.575324	1
81	2	2	3	[4 4]	0.414158	0.613631	0.442939	1
81	2	2	4	[4 4]	0.314568	0.449265	0.703476	1
81	2	2	5	[3 4]	0.259981	0.37355	0.743778	1
81	2	2	6	[2 4]	0.2895	0.392139	0.724977	1
81	2	2	7	[1 4]	0.432288	0.256181	0.199547	1
81	2	2	8	[1 4]	0.490203	0.281626	0.389354	1
81	2	2	9	[1 4]	0.38808	0.413409	0.562994	1
82	2	2	0	[4 1]	0.127274	0.156242	0.473025	1
82	2	2	1	[4 2]	0.257619	0.332004	0.526437	1
82	2	2	2	[4 3]	0.313035	0.375072	0.572893	1
82	2	2	3	[4 4]	0.415969	0.616213	0.447627	1
82	2	2	4	[4 4]	0.312834	0.444284	0.707485	1
82	2	2	5	[3 4]	0.259383	0.370669	0.757762	1
82	2	2	6	[2 4]	0.290798	0.396841	0.763255	1
82	2	2	7	[1 4]	0.432937	0.255747	0.208333	1
82	2	2	8	[1 4]	0.492	0.282262	0.39055	1
82	2	2	9	[1 4]	0.385268	0.408119	0.554517	1
83	2	2	0	[4 1]	0.129509	0.156214	0.470289	1
83	2	2	1	[4 2]	0.257389	0.328993	0.523609	1
83	2	2	2	[4 3]	0.310702	0.369344	0.569399	1
83	2	2	3	[4 4]	0.418169	0.617627	0.450417	1
83	2	2	4	[4 4]	0.310996	0.439844	0.710763	1
83	2	2	5	[3 4]	0.259225	0.367915	0.770802	1
83	2	2	6	[2 4]	0.292724	0.401809	0.800717	1
83	2	2	7	[1 4]	0.433698	0.255109	0.21753	1
83	2	2	8	[1 4]	0.493642	0.283273	0.393313	1
83	2	2	9	[1 4]	0.387022	0.407681	0.561617	1
84	2	2	0	[4 1]	0.131583	0.15623	0.470498	1
84	2	2	1	[4 2]	0.257303	0.327193	0.524542	1
84	2	2	2	[4 3]	0.308676	0.365549	0.569245	1
84	2	2	3	[4 4]	0.420383	0.619261	0.453903	1
84	2	2	4	[4 4]	0.309111	0.436324	0.714577	1
84	2	2	5	[3 4]	0.259288	0.366518	0.783856	1
84	2	2	6	[2 4]	0.294723	0.406755	0.836241	1
84	2	2	7	[1 4]	0.434765	0.254545	0.22549	1
84	2	2	8	[1 4]	0.494638	0.283958	0.394648	1
84	2	2	9	[1 4]	0.385056	0.404432	0.557653	1
85	2	2	0	[4 1]	0.132882	0.155959	0.470648	1
85	2	2	1	[4 2]	0.256015	0.323937	0.521375	1
85	2	2	2	[4 3]	0.306553	0.361694	0.567968	1
85	2	2	3	[4 4]	0.42207	0.620596	0.455966	1
85	2	2	4	[4 4]	0.307372	0.433357	0.718049	1
85	2	2	5	[3 4]	0.259862	0.365907	0.797363	1
85	2	2	6	[2 4]	0.296657	0.411566	0.87012	1
85	2	2	7	[1 4]	0.435765	0.254217	0.233171	1
85	2	2	8	[1 4]	0.495504	0.284777	0.396395	1
85	2	2	9	[1 4]	0.385031	0.403211	0.560026	1
86	2	2	0	[4 1]	0.134111	0.155788	0.470257	1
86	2	2	1	[4 2]	0.255083	0.321836	0.520333	1
86	2	2	2	[4 3]	0.30504	0.359101	0.567589	1
86	2	2	3	[4 4]	0.423034	0.621511	0.458773	1
86	2	2	4	[4 4]	0.305669	0.43065	0.721143	1
86	2	2	5	[3 4]	0.260119	0.365721	0.810563	1
86	2	2	6	[2 4]	0.298612	0.416725	0.902333	1
86	2	2	7	[1 4]	0.436828	0.254148	0.240174	1
86	2	2	8	[1 4]	0.496206	0.285799	0.397843	1
86	2	2	9	[1 4]	0.384084	0.402001	0.559806	1
87	2	2	0	[4 1]	0.135198	0.155788	0.46938	1
87	2	2	1	[4 2]	0.254445	0.320591	0.519112	1
87	2	2	2	[4 3]	0.303948	0.357455	0.567494	1
87	2	2	3	[4 4]	0.424197	0.623578	0.461249	1
87	2	2	4	[4 4]	0.304741	0.429601	0.725032	1
87	2	2	5	[3 4]	0.260905	0.367001	0.82428	1
87	2	2	6	[2 4]	0.300759	0.422191	0.932516	1
87	2	2	7	[1 4]	0.437937	0.254329	0.24669	1
87	2	2	8	[1 4]	0.497223	0.287218	0.399665	1
87	2	2	9	[1 4]	0.383323	0.401168	0.559475	1
88	2	2	0	[4 1]	0.136312	0.155885	0.468592	1
88	2	2	1	[4 2]	0.254303	0.319873	0.517697	1
88	2	2	2	[4 3]	0.303045	0.356469	0.567786	1
88	2	2	3	[4 4]	0.425214	0.62609	0.463709	1
88	2	2	4	[4 4]	0.303746	0.429416	0.729465	1
88	2	2	5	[3 4]	0.261529	0.36852	0.836214	1
88	2	2	6	[2 4]	0.303626	0.427962	0.961642	1
88	2	2	7	[1 4]	0.438553	0.254368	0.253129	1
88	2	2	8	[1 4]	0.497709	0.288639	0.40149	1
88	2	2	9	[1 4]	0.382294	0.400633	0.55963	1
89	2	2	0	[4 1]	0.136965	0.156042	0.469008	1
89	2	2	1	[4 2]	0.254124	0.319726	0.517477	1
89	2	2	2	[4 3]	0.302131	0.355448	0.567474	1
89	2	2	3	[4 4]	0.42613	0.628193	0.465982	1
89	2	2	4	[4 4]	0.302631	0.429072	0.733886	1
89	2	2	5	[3 4]	0.262192	0.369931	0.847203	1
89	2	2	6	[2 4]	0.309059	0.433159	0.990088	1
89	2	2	7	[1 4]	0.441302	0.254099	0.261485	1
89	2	2	8	[1 4]	0.498829	0.289684	0.403035	1
89	2	2	9	[1 4]	0.380903	0.399932	0.557346	1
90	2	2	0	[4 1]	0.137438	0.15619	0.467528	1
90	2	2	1	[4 2]	0.253869	0.319429	0.516442	1
90	2	2	2	[4 3]	0.301989	0.354681	0.567018	1
90	2	2	3	[4 4]	0.426983	0.630702	0.46771	1
90	2	2	4	[4 4]	0.301291	0.429398	0.738266	1
90	2	2	5	[3 4]	0.264254	0.37334	0.856426	1
90	2	2	6	[2 4]	0.313462	0.43841	1.01745	1
90	2	2	7	[1 4]	0.445538	0.255074	0.269699	1
90	2	2	8	[1 4]	0.499345	0.290722	0.405198	1
90	2	2	9	[1 4]	0.380359	0.401464	0.559569	1
91	2	2	0	[4 1]	0.137153	0.156414	0.467806	1
91	2	2	1	[4 2]	0.253337	0.320005	0.516345	1
91	2	2	2	[4 3]	0.301314	0.35441	0.567122	1
91	2	2	3	[4 4]	0.426175	0.632735	0.469621	1
91	2	2	4	[4 4]	0.299853	0.429877	0.740755	1
91	2	2	5	[3 4]	0.264279	0.376777	0.86627	1
91	2	2	6	[2 4]	0.316045	0.444138	1.04293	1
91	2	2	7	[1 4]	0.446294	0.25578	0.276952	1
91	2	2	8	[1 4]	0.498479	0.291629	0.406727	1
91	2	2	9	[1 4]	0.37751	0.401925	0.557521	1
92	2	2	0	[4 1]	0.136161	0.156609	0.466733	1
92	2	2	1	[4 2]	0.252529	0.320477	0.515621	1
92	2	2	2	[4 3]	0.300505	0.35456	0.567272	1
92	2	2	3	[4 4]	0.42537	0.635413	0.471514	1
92	2	2	4	[4 4]	0.29903	0.430792	0.742236	1
92	2	2	5	[3 4]	0.265107	0.379819	0.875787	1
92	2	2	6	[2 4]	0.317965	0.449801	1.06779	1
92	2	2	7	[1 4]	0.446234	0.256494	0.283591	1
92	2	2	8	[1 4]	0.49822	0.29271	0.408584	1
92	2	2	9	[1 4]	0.376123	0.403499	0.558122	1
93	2	2	0	[4 1]	0.135078	0.156836	0.466736	1
93	2	2	1	[4 2]	0.252354	0.321073	0.514937	1
93	2	2	2	[4 3]	0.300611	0.355275	0.56832	1
93	2	2	3	[4 4]	0.42499	0.638174	0.473604	1
93	2	2	4	[4 4]	0.298953	0.43215	0.743976	1
93	2	2	5	[3 4]	0.267623	0.3836	0.886977	1
93	2	2	6	[2 4]	0.32107	0.455751	1.08954	1
93	2	2	7	[1 4]	0.446177	0.257406	0.289125	1
93	2	2	8	[1 4]	0.498983	0.294293	0.410296	1
93	2	2	9	[1 4]	0.375382	0.404909	0.558366	1
94	2	2	0	[4 1]	0.133826	0.157143	0.465586	1
94	2	2	1	[4 2]	0.252502	0.32216	0.515439	1
94	2	2	2	[4 3]	0.300355	0.356649	0.570802	1
94	2	2	3	[4 4]	0.424361	0.640651	0.476386	1
94	2	2	4	[4 4]	0.298108	0.434502	0.748966	1
94	2	2	5	[3 4]	0.267579	0.386856	0.898552	1
94	2	2	6	[2 4]	0.32175	0.461341	1.11141	1
94	2	2	7	[1 4]	0.442086	0.256993	0.294364	1
94	2	2	8	[1 4]	0.498883	0.295853	0.411005	1
94	2	2	9	[1 4]	0.374537	0.405321	0.55781	1
95	2	2	0	[4 1]	0.132969	0.157469	0.465744	1
95	2	2	1	[4 2]	0.253133	0.323204	0.513452	1
95	2	2	2	[4 3]	0.300841	0.358518	0.57244	1
95	2	2	3	[4 4]	0.425003	0.64339	0.47899	1
95	2	2	4	[4 4]	0.29923	0.437569	0.755393	1
95	2	2	5	[3 4]	0.270384	0.390195	0.909436	1
95	2	2	6	[2 4]	0.327305	0.467747	1.13214	1
95	2	2	7	[1 4]	0.441969	0.257441	0.298675	1
95	2	2	8	[1 4]	0.500684	0.297813	0.411739	1
95	2	2	9	[1 4]	0.375293	0.406224	0.556718	1
96	2	2	0	[4 1]	0.135472	0.157894	0.463607	1
96	2	2	1	[4 2]	0.254814	0.325168	0.513803	1
96	2	2	2	[4 3]	0.302347	0.36068	0.573721	1
96	2	2	3	[4 4]	0.42696	0.647436	0.481095	1
96	2	2	4	[4 4]	0.301449	0.440912	0.760029	1
96	2	2	5	[3 4]	0.274288	0.39424	0.918956	1
96	2	2	6	[2 4]	0.333879	0.474135	1.15202	1
96	2	2	7	[1 4]	0.445636	0.258992	0.30222	1
96	2	2	8	[1 4]	0.502094	0.299475	0.412403	1
96	2	2	9	[1 4]	0.375494	0.407424	0.555493	1
97	2	2	0	[4 1]	0.137407	0.158342	0.465184	1
97	2	2	1	[4 2]	0.255408	0.326988	0.514613	1
97	2	2	2	[4 3]	0.303004	0.362359	0.57439	1
97	2	2	3	[4 4]	0.427147	0.65059	0.48257	1
97	2	2	4	[4 4]	0.301827	0.444035	0.763737	1
97	2	2	5	[3 4]	0.276004	0.398809	0.928457	1
97	2	2	6	[2 4]	0.335919	0.479671	1.17082	1
97	2	2	7	[1 4]	0.447292	0.260153	0.305685	1
97	2	2	8	[1 4]	0.501025	0.300499	0.413114	1
97	2	2	9	[1 4]	0.374485	0.408952	0.556589	1
98	2	2	0	[4 1]	0.137048	0.158679	0.463796	1
98	2	2	1	[4 2]	0.25459	0.328303	0.514456	1
98	2	2	2	[4 3]	0.30222	0.363724	0.57509	1
98	2	2	3	[4 4]	0.425877	0.653574	0.484019	1
98	2	2	4	[4 4]	0.300841	0.447009	0.767485	1
98	2	2	5	[3 4]	0.27564	0.402793	0.937361	1
98	2	2	6	[2 4]	0.335942	0.48537	1.18911	1
98	2	2	7	[1 4]	0.44753	0.261158	0.309218	1
98	2	2	8	[1 4]	0.499722	0.301481	0.41398	1
98	2	2	9	[1 4]	0.372358	0.409395	0.554658	1
99	2	2	0	[4 1]	0.135595	0.158952	0.465116	1
99	2	2	1	[4 2]	0.253919	0.329856	0.5151	1
99	2	2	2	[4 3]	0.301364	0.365193	0.576599	1
99	2	2	3	[4 4]	0.425009	0.656473	0.486654	1
99	2	2	4	[4 4]	0.299683	0.449915	0.773295	1
99	2	2	5	[3 4]	0.275091	0.406147	0.947009	1
99	2	2	6	[2 4]	0.336533	0.491098	1.20792	1
99	2	2	7	[1 4]	0.445426	0.261443	0.313879	1
99	2	2	8	[1 4]	0.499442	0.303053	0.41505	1
99	2	2	9	[1 4]	0.372218	0.410548	0.555563	1
100	2	2	0	[4 1]	0.135348	0.159375	0.462319	1
100	2	2	1	[4 2]	0.254418	0.331447	0.515142	1
100	2	2	2	[4 3]	0.302156	0.367247	0.578459	1
100	2	2	3	[4 4]	0.425854	0.659583	0.488962	1
100	2	2	4	[4 4]	0.301126	0.4533	0.779017	1
100	2	2	5	[3 4]	0.277857	0.410507	0.956803	1
100	2	2	6	[2 4]	0.34097	0.497564	1.22585	1
100	2	2	7	[1 4]	0.446996	0.262511	0.317479	1
100	2	2	8	[1 4]	0.501029	0.304575	0.415861	1
100	2	2	9	[1 4]	0.372245	0.411292	0.553206	1
101	2	1	0	[4 1]	0.142869	0.145769	0.404585	1
101	2	1	1	[4 2]	0.255419	0.333234	0.515278	1
101	2	1	2	[4 3]	0.303238	0.369361	0.580292	1
101	2	1	3	[4 4]	0.426441	0.663127	0.492525	1
101	2	1	4	[4 4]	0.302042	0.456822	0.785814	1
101	2	1	5	[3 4]	0.279286	0.414957	0.966876	1
101	2	1	6	[2 4]	0.343519	0.504287	1.24395	1
101	2	1	7	[1 4]	0.446711	0.263612	0.322253	1
101	2	1	8	[1 4]	0.499633	0.305735	0.416514	1
101	2	1	9	[1 4]	0.372473	0.412728	0.556808	1
102	2	1	0	[4 1]	0.126229	0.152173	0.528858	1
102	2	1	1	[4 2]	0.255355	0.333957	0.507775	1
102	2	1	2	[4 3]	0.302972	0.368829	0.568187	1
102	2	1	3	[4 4]	0.426094	0.662729	0.482995	1
102	2	1	4	[4 4]	0.298723	0.453959	0.753289	1
102	2	1	5	[3 4]	0.27416	0.410192	0.919832	1
102	2	1	6	[2 4]	0.335844	0.496339	1.18212	1
102	2	1	7	[1 4]	0.446468	0.262122	0.302432	1
102	2	1	8	[1 4]	0.497819	0.304677	0.409357	1
102	2	1	9	[1 4]	0.369771	0.412561	0.546218	1
103	2	1	0	[4 1]	0.128654	0.156084	0.469311	1
103	2	1	1	[4 2]	0.256357	0.337832	0.514133	1
103	2	1	2	[4 3]	0.303556	0.371079	0.557067	1
103	2	1	3	[4 4]	0.427712	0.663091	0.471726	1
103	2	1	4	[4 4]	0.298559	0.451552	0.713487	1
103	2	1	5	[3 4]	0.269449	0.404361	0.862954	1
103	2	1	6	[2 4]	0.329644	0.488077	1.10877	1
103	2	1	7	[1 4]	0.446093	0.261651	0.286062	1
103	2	1	8	[1 4]	0.498476	0.306512	0.408509	1
103	2	1	9	[1 4]	0.378523	0.421747	0.564735	1
104	2	1	0	[4 1]	0.130661	0.158373	0.440563	1
104	2	1	1	[4 2]	0.258893	0.343416	0.520101	1
104	2	1	2	[4 3]	0.305869	0.376749	0.556712	1
104	2	1	3	[4 4]	0.431404	0.665607	0.46549	1
104	2	1	4	[4 4]	0.30015	0.45129	0.685711	1
104	2	1	5	[3 4]	0.266447	0.399782	0.818882	1
104	2	1	6	[2 4]	0.325258	0.480019	1.04618	1
104	2	1	7	[1 4]	0.444968	0.261442	0.274063	1
104	2	1	8	[1 4]	0.500086	0.307066	0.406592	1
104	2	1	9	[1 4]	0.375548	0.418109	0.547893	1
105	2	1	0	[4 1]	0.130228	0.157088	0.451339	1
105	2	1	1	[4 2]	0.259857	0.343327	0.513844	1
105	2	1	2	[4 3]	0.308458	0.379951	0.559265	1
105	2	1	3	[4 4]	0.433813	0.664688	0.461462	1
105	2	1	4	[4 4]	0.301699	0.450465	0.670844	1
105	2	1	5	[3 4]	0.262914	0.394075	0.78821	1
105	2	1	6	[2 4]	0.321071	0.470203	0.996445	1
105	2	1	7	[1 4]	0.442994	0.260298	0.267285	1
105	2	1	8	[1 4]	0.500817	0.307371	0.408592	1
105	2	1	9	[1 4]	0.3811	0.420511	0.558312	1
106	2	1	0	[4 1]	0.130174	0.155088	0.467675	1
106	2	1	1	[4 2]	0.26164	0.34365	0.515598	1
106	2	1	2	[4 3]	0.31101	0.383326	0.568905	1
106	2	1	3	[4 4]	0.434961	0.659469	0.460912	1
106	2	1	4	[4 4]	0.303153	0.448573	0.664104	1
106	2	1	5	[3 4]	0.26032	0.387899	0.76742	1
106	2	1	6	[2 4]	0.317223	0.45989	0.957067	1
106	2	1	7	[1 4]	0.442005	0.257888	0.261735	1
106	2	1	8	[1 4]	0.500896	0.305714	0.408675	1
106	2	1	9	[1 4]	0.380215	0.415913	0.550406	1
107	2	1	0	[4 1]	0.131427	0.153854	0.469157	1
107	2	1	1	[4 2]	0.262403	0.341994	0.513301	1
107	2	1	2	[4 3]	0.312644	0.385375	0.575744	1
107	2	1	3	[4 4]	0.434812	0.651547	0.459425	1
107	2	1	4	[4 4]	0.305043	0.448273	0.661673	1
107	2	1	5	[3 4]	0.259427	0.383024	0.754861	1
107	2	1	6	[2 4]	0.313775	0.450769	0.923963	1
107	2	1	7	[1 4]	0.442418	0.255873	0.256998	1
107	2	1	8	[1 4]	0.500936	0.304051	0.408893	1
107	2	1	9	[1 4]	0.382601	0.414788	0.551892	1
108	2	1	0	[4 1]	0.132727	0.153419	0.46434	1
108	2	1	1	[4 2]	0.263322	0.341658	0.513652	1
108	2	1	2	[4 3]	0.314289	0.388578	0.582778	1
108	2	1	3	[4 4]	0.434762	0.644997	0.458982	1
108	2	1	4	[4 4]	0.307983	0.449934	0.660407	1
108	2	1	5	[3 4]	0.259736	0.380494	0.745033	1
108	2	1	6	[2 4]	0.310449	0.443405	0.895613	1
108	2	1	7	[1 4]	0.443837	0.254646	0.252598	1
108	2	1	8	[1 4]	0.500627	0.302499	0.408109	1
108	2	1	9	[1 4]	0.384085	0.413988	0.550479	1
109	2	1	0	[4 1]	0.133134	0.152975	0.462612	1
109	2	1	1	[4 2]	0.263346	0.342142	0.51432	1
109	2	1	2	[4 3]	0.315484	0.391051	0.586627	1
109	2	1	3	[4 4]	0.434831	0.640388	0.45776	1
109	2	1	4	[4 4]	0.310515	0.452856	0.660753	1
109	2	1	5	[3 4]	0.260535	0.379919	0.737757	1
109	2	1	6	[2 4]	0.306874	0.437572	0.870595	1
109	2	1	7	[1 4]	0.446182	0.254536	0.248234	1
109	2	1	8	[1 4]	0.500107	0.300905	0.406668	1
109	2	1	9	[1 4]	0.38567	0.414349	0.549948	1
110	2	1	0	[4 1]	0.132681	0.152501	0.463865	1
110	2	1	1	[4 2]	0.262836	0.34273	0.515281	1
110	2	1	2	[4 3]	0.316391	0.392894	0.588652	1
110	2	1	3	[4 4]	0.434497	0.636872	0.456843	1
110	2	1	4	[4 4]	0.312971	0.456671	0.66297	1
110	2	1	5	[3 4]	0.26137	0.380899	0.733585	1
110	2	1	6	[2 4]	0.302875	0.432251	0.848028	1
110	2	1	7	[1 4]	0.447129	0.254539	0.244724	1
110	2	1	8	[1 4]	0.499163	0.299459	0.405297	1
110	2	1	9	[1 4]	0.387538	0.415363	0.551524	1
111	2	1	0	[4 1]	0.131647	0.152045	0.464828	1
111	2	1	1	[4 2]	0.262228	0.343275	0.516515	1
111	2	1	2	[4 3]	0.317141	0.394374	0.589684	1
111	2	1	3	[4 4]	0.433927	0.633338	0.455915	1
111	2	1	4	[4 4]	0.315984	0.462379	0.667883	1
111	2	1	5	[3 4]	0.262546	0.382858	0.730132	1
111	2	1	6	[2 4]	0.299192	0.427358	0.826716	1
111	2	1	7	[1 4]	0.447169	0.254505	0.241734	1
111	2	1	8	[1 4]	0.498532	0.297719	0.403143	1
111	2	1	9	[1 4]	0.388773	0.415761	0.55031	1
112	2	1	0	[4 1]	0.130729	0.151725	0.464647	1
112	2	1	1	[4 2]	0.261818	0.343553	0.51715	1
112	2	1	2	[4 3]	0.317986	0.39532	0.589042	1
112	2	1	3	[4 4]	0.433223	0.629649	0.454901	1
112	2	1	4	[4 4]	0.319075	0.46812	0.673314	1
112	2	1	5	[3 4]	0.263672	0.385495	0.727548	1
112	2	1	6	[2 4]	0.295989	0.422828	0.806607	1
112	2	1	7	[1 4]	0.447238	0.254421	0.239059	1
112	2	1	8	[1 4]	0.498386	0.296181	0.401008	1
112	2	1	9	[1 4]	0.390412	0.41687	0.550497	1
113	2	1	0	[4 1]	0.130208	0.151614	0.463747	1
113	2	1	1	[4 2]	0.261627	0.344497	0.518469	1
113	2	1	2	[4 3]	0.318764	0.396321	0.587749	1
113	2	1	3	[4 4]	0.432409	0.626816	0.453799	1
113	2	1	4	[4 4]	0.321531	0.473992	0.677732	1
113	2	1	5	[3 4]	0.263861	0.3885	0.724665	1
113	2	1	6	[2 4]	0.292883	0.418998	0.787048	1
113	2	1	7	[1 4]	0.447068	0.254299	0.2362	1
113	2	1	8	[1 4]	0.497941	0.294834	0.398526	1
113	2	1	9	[1 4]	0.391401	0.418471	0.551166	1
114	2	1	0	[4 1]	0.129489	0.151497	0.463766	1
114	2	1	1	[4 2]	0.261291	0.345452	0.519084	1
114	2	1	2	[4 3]	0.319022	0.396766	0.585479	1
114	2	1	3	[4 4]	0.431556	0.624709	0.452259	1
114	2	1	4	[4 4]	0.323708	0.479103	0.680971	1
114	2	1	5	[3 4]	0.264534	0.391399	0.721661	1
114	2	1	6	[2 4]	0.290515	0.415576	0.768561	1
114	2	1	7	[1 4]	0.447257	0.254283	0.233388	1
114	2	1	8	[1 4]	0.498001	0.29329	0.395669	1
114	2	1	9	[1 4]	0.392429	0.419319	0.550412	1
115	2	1	0	[4 1]	0.128964	0.151273	0.463659	1
115	2	1	1	[4 2]	0.261072	0.34558	0.518878	1
115	2	1	2	[4 3]	0.319149	0.396381	0.582412	1
115	2	1	3	[4 4]	0.431067	0.622212	0.450258	1
115	2	1	4	[4 4]	0.325414	0.482942	0.682059	1
115	2	1	5	[3 4]	0.26463	0.393149	0.71715	1
115	2	1	6	[2 4]	0.288088	0.412186	0.750523	1
115	2	1	7	[1 4]	0.4472	0.25407	0.23038	1
115	2	1	8	[1 4]	0.497808	0.291828	0.393123	1
115	2	1	9	[1 4]	0.393885	0.42048	0.551819	1
116	2	1	0	[4 1]	0.128373	0.15126	0.464091	1
116	2	1	1	[4 2]	0.261008	0.34552	0.519279	1
116	2	1	2	[4 3]	0.318777	0.396009	0.579674	1
116	2	1	3	[4 4]	0.430695	0.620126	0.44835	1
116	2	1	4	[4 4]	0.326295	0.485601	0.681518	1
116	2	1	5	[3 4]	0.264197	0.394302	0.712077	1
116	2	1	6	[2 4]	0.286258	0.408974	0.733727	1
116	2	1	7	[1 4]	0.447272	0.254023	0.227292	1
116	2	1	8	[1 4]	0.497653	0.290502	0.390627	1
116	2	1	9	[1 4]	0.394625	0.420992	0.551342	1
117	2	1	0	[4 1]	0.127753	0.151345	0.463398	1
117	2	1	1	[4 2]	0.261082	0.345545	0.519425	1
117	2	1	2	[4 3]	0.318587	0.395679	0.577002	1
117	2	1	3	[4 4]	0.430428	0.618055	0.446222	1
117	2	1	4	[4 4]	0.327189	0.487667	0.679928	1
117	2	1	5	[3 4]	0.263949	0.395358	0.706631	1
117	2	1	6	[2 4]	0.284755	0.406076	0.717935	1
117	2	1	7	[1 4]	0.44789	0.254038	0.224958	1
117	2	1	8	[1 4]	0.497537	0.289255	0.388205	1
117	2	1	9	[1 4]	0.395863	0.422551	0.552547	1
118	2	1	0	[4 1]	0.127106	0.151352	0.463427	1
118	2	1	1	[4 2]	0.261163	0.345909	0.519073	1
118	2	1	2	[4 3]	0.318564	0.395812	0.574709	1
118	2	1	3	[4 4]	0.430208	0.617132	0.443898	1
118	2	1	4	[4 4]	0.328126	0.489876	0.6776	1
118	2	1	5	[3 4]	0.264001	0.396451	0.700588	1
118	2	1	6	[2 4]	0.283302	0.403224	0.70265	1
118	2	1	7	[1 4]	0.44816	0.254185	0.222634	1
118	2	1	8	[1 4]	0.497284	0.288338	0.386078	1
118	2	1	9	[1 4]	0.396341	0.423585	0.552123	1
119	2	1	0	[4 1]	0.126385	0.15134	0.464029	1
119	2	1	1	[4 2]	0.261047	0.346418	0.518462	1
119	2	1	2	[4 3]	0.318323	0.396143	0.572941	1
119	2	1	3	[4 4]	0.429881	0.616381	0.441652	1
119	2	1	4	[4 4]	0.328398	0.49134	0.673944	1
119	2	1	5	[3 4]	0.263447	0.397284	0.694101	1
119	2	1	6	[2 4]	0.282145	0.400824	0.688189	1
119	2	1	7	[1 4]	0.447996	0.254179	0.220454	1
119	2	1	8	[1 4]	0.49675	0.287202	0.384148	1
119	2	1	9	[1 4]	0.396502	0.424399	0.552598	1
120	2	1	0	[4 1]	0.125632	0.151305	0.464089	1
120	2	1	1	[4 2]	0.260887	0.346528	0.517341	1
120	2	1	2	[4 3]	0.317966	0.395826	0.570483	1
120	2	1	3	[4 4]	0.429674	0.614979	0.439186	1
120	2	1	4	[4 4]	0.328601	0.491852	0.669636	1
120	2	1	5	[3 4]	0.262772	0.397204	0.686841	1
120	2	1	6	[2 4]	0.280902	0.398047	0.673625	1
120	2	1	7	[1 4]	0.447849	0.254109	0.218221	1
120	2	1	8	[1 4]	0.496773	0.286021	0.382151	1
120	2	1	9	[1 4]	0.397122	0.424656	0.552447	1
121	2	1	0	[4 1]	0.125608	0.151321	0.464003	1
121	2	1	1	[4 2]	0.261085	0.346466	0.516754	1
121	2	1	2	[4 3]	0.31787	0.395431	0.568298	1
121	2	1	3	[4 4]	0.429609	0.613341	0.436739	1
121	2	1	4	[4 4]	0.328967	0.491921	0.665201	1
121	2	1	5	[3 4]	0.262417	0.396822	0.679653	1
121	2	1	6	[2 4]	0.279704	0.395501	0.660378	1
121	2	1	7	[1 4]	0.447324	0.253912	0.215629	1
121	2	1	8	[1 4]	0.496741	0.284896	0.380225	1
121	2	1	9	[1 4]	0.397946	0.425068	0.553301	1
122	2	1	0	[4 1]	0.125374	0.151229	0.464219	1
122	2	1	1	[4 2]	0.261353	0.346233	0.515705	1
122	2	1	2	[4 3]	0.317966	0.394799	0.56593	1
122	2	1	3	[4 4]	0.429667	0.611538	0.434192	1
122	2	1	4	[4 4]	0.329286	0.491508	0.660136	1
122	2	1	5	[3 4]	0.261988	0.396049	0.672509	1
122	2	1	6	[2 4]	0.278887	0.393025	0.647507	1
122	2	1	7	[1 4]	0.447344	0.25364	0.213035	1
122	2	1	8	[1 4]	0.497239	0.283577	0.37831	1
122	2	1	9	[1 4]	0.399133	0.424972	0.554021	1
123	2	1	0	[4 1]	0.125591	0.151031	0.463552	1
123	2	1	1	[4 2]	0.261927	0.345961	0.514964	1
123	2	1	2	[4 3]	0.31818	0.394254	0.564186	1
123	2	1	3	[4 4]	0.429874	0.609487	0.43186	1
123	2	1	4	[4 4]	0.329674	0.490718	0.655173	1
123	2	1	5	[3 4]	0.261717	0.395158	0.665352	1
123	2	1	6	[2 4]	0.278176	0.390837	0.635711	1
123	2	1	7	[1 4]	0.44723	0.253415	0.210427	1
123	2	1	8	[1 4]	0.497365	0.282323	0.376392	1
123	2	1	9	[1 4]	0.399277	0.424497	0.553424	1
124	2	1	0	[4 1]	0.125098	0.15093	0.463511	1
124	2	1	1	[4 2]	0.262016	0.345283	0.51328	1
124	2	1	2	[4 3]	0.318202	0.393462	0.562044	1
124	2	1	3	[4 4]	0.429584	0.607077	0.429242	1
124	2	1	4	[4 4]	0.329902	0.490046	0.650171	1
124	2	1	5	[3 4]	0.261534	0.394354	0.658418	1
124	2	1	6	[2 4]	0.277509	0.388805	0.624471	1
124	2	1	7	[1 4]	0.447151	0.253118	0.208126	1
124	2	1	8	[1 4]	0.497014	0.280934	0.374495	1
124	2	1	9	[1 4]	0.399655	0.424465	0.554554	1
125	2	1	0	[4 1]	0.124531	0.150734	0.463124	1
125	2	1	1	[4 2]	0.262405	0.344707	0.511927	1
125	2	1	2	[4 3]	0.318476	0.392751	0.559889	1
125	2	1	3	[4 4]	0.429782	0.604257	0.426378	1
125	2	1	4	[4 4]	0.330349	0.488575	0.643602	1
125	2	1	5	[3 4]	0.261945	0.392871	0.649852	1
125	2	1	6	[2 4]	0.276994	0.386726	0.613289	1
125	2	1	7	[1 4]	0.447458	0.252927	0.205964	1
125	2	1	8	[1 4]	0.49705	0.279496	0.372622	1
125	2	1	9	[1 4]	0.400582	0.424076	0.554778	1
126	2	2	0	[4 1]	0.124562	0.150956	0.454989	1
126	2	2	1	[4 2]	0.263285	0.344574	0.511861	1
126	2	2	2	[4 3]	0.318977	0.392189	0.558145	1
126	2	2	3	[4 4]	0.429953	0.601527	0.423853	1
126	2	2	4	[4 4]	0.330969	0.487394	0.637436	1
126	2	2	5	[3 4]	0.262348	0.391785	0.642227	1
126	2	2	6	[2 4]	0.276593	0.384764	0.602664	1
126	2	2	7	[1 4]	0.447461	0.252633	0.203867	1
126	2	2	8	[1 4]	0.497564	0.278524	0.372032	1
126	2	2	9	[1 4]	0.402353	0.424412	0.557519	1
127	2	2	0	[4 1]	0.124118	0.149659	0.478539	1
127	2	2	1	[4 2]	0.263632	0.344329	0.515158	1
127	2	2	2	[4 3]	0.319799	0.39301	0.564631	1
127	2	2	3	[4 4]	0.430011	0.601386	0.428272	1
127	2	2	4	[4 4]	0.331881	0.488749	0.650646	1
127	2	2	5	[3 4]	0.264559	0.394109	0.662031	1
127	2	2	6	[2 4]	0.278815	0.386704	0.626073	1
127	2	2	7	[1 4]	0.449221	0.252408	0.207355	1
127	2	2	8	[1 4]	0.497548	0.278636	0.37361	1
127	2	2	9	[1 4]	0.398206	0.418616	0.548209	1
128	2	2	0	[4 1]	0.124544	0.150308	0.451065	1
128	2	2	1	[4 2]	0.261312	0.339424	0.511151	1
128	2	2	2	[4 3]	0.319179	0.390795	0.568625	1
128	2	2	3	[4 4]	0.428452	0.598906	0.433264	1
128	2	2	4	[4 4]	0.332187	0.488479	0.670188	1
128	2	2	5	[3 4]	0.266511	0.395453	0.690879	1
128	2	2	6	[2 4]	0.281638	0.389862	0.661598	1
128	2	2	7	[1 4]	0.450147	0.251968	0.213123	1
128	2	2	8	[1 4]	0.496406	0.278397	0.375828	1
128	2	2	9	[1 4]	0.399438	0.418167	0.55883	1
129	2	2	0	[4 1]	0.123566	0.148787	0.472596	1
129	2	2	1	[4 2]	0.259801	0.335474	0.508427	1
129	2	2	2	[4 3]	0.317509	0.386884	0.568779	1
129	2	2	3	[4 4]	0.42698	0.59749	0.437364	1
129	2	2	4	[4 4]	0.331284	0.485545	0.685545	1
129	2	2	5	[3 4]	0.268071	0.395872	0.71804	1
129	2	2	6	[2 4]	0.284737	0.393976	0.69995	1
129	2	2	7	[1 4]	0.449614	0.251442	0.216765	1
129	2	2	8	[1 4]	0.495713	0.277931	0.375392	1
129	2	2	9	[1 4]	0.393669	0.41037	0.544259	1
130	2	2	0	[4 1]	0.124962	0.149296	0.45782	1
130	2	2	1	[4 2]	0.259455	0.332389	0.506586	1
130	2	2	2	[4 3]	0.315969	0.382001	0.563799	1
130	2	2	3	[4 4]	0.426187	0.598639	0.439697	1
130	2	2	4	[4 4]	0.330261	0.48158	0.69563	1
130	2	2	5	[3 4]	0.269885	0.395803	0.741016	1
130	2	2	6	[2 4]	0.288282	0.398728	0.737516	1
130	2	2	7	[1 4]	0.449043	0.251787	0.221305	1
130	2	2	8	[1 4]	0.496201	0.279113	0.377804	1
130	2	2	9	[1 4]	0.397716	0.413018	0.562089	1
131	2	2	0	[4 1]	0.126505	0.149081	0.463552	1
131	2	2	1	[4 2]	0.260368	0.33238	0.511362	1
131	2	2	2	[4 3]	0.314625	0.378332	0.561679	1
131	2	2	3	[4 4]	0.426237	0.601913	0.44244	1
131	2	2	4	[4 4]	0.328764	0.476501	0.701722	1
131	2	2	5	[3 4]	0.271392	0.394729	0.760166	1
131	2	2	6	[2 4]	0.292114	0.403799	0.773643	1
131	2	2	7	[1 4]	0.449092	0.25231	0.223847	1
131	2	2	8	[1 4]	0.49661	0.279375	0.376672	1
131	2	2	9	[1 4]	0.391327	0.404821	0.543828	1
132	2	2	0	[4 1]	0.1278	0.149282	0.461372	1
132	2	2	1	[4 2]	0.259987	0.329438	0.506298	1
132	2	2	2	[4 3]	0.312531	0.372387	0.555881	1
132	2	2	3	[4 4]	0.426111	0.604742	0.443362	1
132	2	2	4	[4 4]	0.326532	0.470608	0.706636	1
132	2	2	5	[3 4]	0.272275	0.392554	0.776342	1
132	2	2	6	[2 4]	0.295544	0.408465	0.808066	1
132	2	2	7	[1 4]	0.449109	0.25262	0.228353	1
132	2	2	8	[1 4]	0.496652	0.280566	0.378904	1
132	2	2	9	[1 4]	0.39463	0.407022	0.561084	1
133	2	2	0	[4 1]	0.128434	0.149228	0.462005	1
133	2	2	1	[4 2]	0.260167	0.328868	0.509969	1
133	2	2	2	[4 3]	0.310704	0.368559	0.555369	1
133	2	2	3	[4 4]	0.426201	0.607371	0.44596	1
133	2	2	4	[4 4]	0.324173	0.464126	0.710038	1
133	2	2	5	[3 4]	0.272869	0.389634	0.79089	1
133	2	2	6	[2 4]	0.299003	0.413154	0.841131	1
133	2	2	7	[1 4]	0.448909	0.252787	0.231957	1
133	2	2	8	[1 4]	0.496844	0.280714	0.378474	1
133	2	2	9	[1 4]	0.388919	0.399919	0.546565	1
134	2	2	0	[4 1]	0.12913	0.149229	0.459675	1
134	2	2	1	[4 2]	0.259093	0.325184	0.504466	1
134	2	2	2	[4 3]	0.308855	0.363691	0.551855	1
134	2	2	3	[4 4]	0.426263	0.609788	0.447105	1
134	2	2	4	[4 4]	0.32189	0.458463	0.714629	1
134	2	2	5	[3 4]	0.273359	0.38667	0.804355	1
134	2	2	6	[2 4]	0.302312	0.417711	0.872613	1
134	2	2	7	[1 4]	0.448566	0.252813	0.23701	1
134	2	2	8	[1 4]	0.497245	0.282113	0.381205	1
134	2	2	9	[1 4]	0.391316	0.401136	0.559135	1
135	2	2	0	[4 1]	0.129563	0.14936	0.461211	1
135	2	2	1	[4 2]	0.259018	0.324494	0.507414	1
135	2	2	2	[4 3]	0.307461	0.360815	0.552964	1
135	2	2	3	[4 4]	0.426618	0.612594	0.450243	1
135	2	2	4	[4 4]	0.319828	0.453854	0.720346	1
135	2	2	5	[3 4]	0.273543	0.383813	0.81657	1
135	2	2	6	[2 4]	0.305549	0.42239	0.903274	1
135	2	2	7	[1 4]	0.448761	0.253124	0.241149	1
135	2	2	8	[1 4]	0.49703	0.28266	0.381797	1
135	2	2	9	[1 4]	0.386251	0.395445	0.548044	1
136	2	2	0	[4 1]	0.129672	0.149414	0.458049	1
136	2	2	1	[4 2]	0.257705	0.321318	0.502737	1
136	2	2	2	[4 3]	0.30601	0.357429	0.551196	1
136	2	2	3	[4 4]	0.426195	0.614587	0.452219	1
136	2	2	4	[4 4]	0.31787	0.449366	0.725606	1
136	2	2	5	[3 4]	0.273778	0.380844	0.828268	1
136	2	2	6	[2 4]	0.308653	0.426959	0.932426	1
136	2	2	7	[1 4]	0.448618	0.253453	0.246182	1
136	2	2	8	[1 4]	0.497044	0.283926	0.384302	1
136	2	2	9	[1 4]	0.387083	0.395935	0.556231	1
137	2	2	0	[4 1]	0.129507	0.149443	0.459809	1
137	2	2	1	[4 2]	0.257381	0.320601	0.504194	1
137	2	2	2	[4 3]	0.305049	0.355707	0.552716	1
137	2	2	3	[4 4]	0.425766	0.617169	0.455491	1
137	2	2	4	[4 4]	0.316103	0.445679	0.730511	1
137	2	2	5	[3 4]	0.274037	0.378252	0.839483	1
137	2	2	6	[2 4]	0.311433	0.431587	0.960508	1
137	2	2	7	[1 4]	0.449137	0.254008	0.25037	1
137	2	2	8	[1 4]	0.496952	0.284912	0.385395	1
137	2	2	9	[1 4]	0.383051	0.392139	0.548884	1
138	2	2	0	[4 1]	0.129427	0.149813	0.456515	1
138	2	2	1	[4 2]	0.256267	0.319085	0.502026	1
138	2	2	2	[4 3]	0.303981	0.353324	0.552279	1
138	2	2	3	[4 4]	0.425119	0.619682	0.45797	1
138	2	2	4	[4 4]	0.314574	0.442289	0.735345	1
138	2	2	5	[3 4]	0.273834	0.376199	0.850345	1
138	2	2	6	[2 4]	0.31414	0.436382	0.987515	1
138	2	2	7	[1 4]	0.448867	0.254512	0.255133	1
138	2	2	8	[1 4]	0.496998	0.286092	0.387445	1
138	2	2	9	[1 4]	0.383134	0.392273	0.554529	1
139	2	2	0	[4 1]	0.129026	0.1499	0.457912	1
139	2	2	1	[4 2]	0.255646	0.318643	0.502262	1
139	2	2	2	[4 3]	0.303131	0.351868	0.553326	1
139	2	2	3	[4 4]	0.424605	0.62217	0.460815	1
139	2	2	4	[4 4]	0.313172	0.439382	0.74015	1
139	2	2	5	[3 4]	0.273333	0.374668	0.861057	1
139	2	2	6	[2 4]	0.31678	0.441044	1.01366	1
139	2	2	7	[1 4]	0.447192	0.254229	0.26011	1
139	2	2	8	[1 4]	0.496916	0.287173	0.3889	1
139	2	2	9	[1 4]	0.379897	0.389495	0.548985	1
140	2	2	0	[4 1]	0.129009	0.150187	0.455233	1
140	2	2	1	[4 2]	0.254885	0.318285	0.501172	1
140	2	2	2	[4 3]	0.302586	0.350714	0.554112	1
140	2	2	3	[4 4]	0.424662	0.624983	0.463906	1
140	2	2	4	[4 4]	0.312114	0.437606	0.745501	1
140	2	2	5	[3 4]	0.274348	0.375105	0.8734	1
140	2	2	6	[2 4]	0.319982	0.445804	1.03824	1
140	2	2	7	[1 4]	0.446997	0.254658	0.265735	1
140	2	2	8	[1 4]	0.497569	0.288566	0.391065	1
140	2	2	9	[1 4]	0.380078	0.389797	0.5524	1
141	2	2	0	[4 1]	0.129231	0.150454	0.455742	1
141	2	2	1	[4 2]	0.254615	0.318687	0.501151	1
141	2	2	2	[4 3]	0.302172	0.35015	0.555757	1
141	2	2	3	[4 4]	0.424768	0.627796	0.466985	1
141	2	2	4	[4 4]	0.311326	0.436585	0.750892	1
141	2	2	5	[3 4]	0.275039	0.375735	0.885377	1
141	2	2	6	[2 4]	0.322775	0.450654	1.06211	1
141	2	2	7	[1 4]	0.447342	0.255279	0.270714	1
141	2	2	8	[1 4]	0.497238	0.289598	0.392626	1
141	2	2	9	[1 4]	0.377601	0.388456	0.54851	1
142	2	2	0	[4 1]	0.129514	0.15082	0.453358	1
142	2	2	1	[4 2]	0.253734	0.318891	0.499924	1
142	2	2	2	[4 3]	0.301389	0.349633	0.557076	1
142	2	2	3	[4 4]	0.424823	0.630805	0.469713	1
142	2	2	4	[4 4]	0.310495	0.43637	0.756224	1
142	2	2	5	[3 4]	0.27556	0.37692	0.897078	1
142	2	2	6	[2 4]	0.325318	0.455568	1.08495	1
142	2	2	7	[1 4]	0.447372	0.255906	0.27596	1
142	2	2	8	[1 4]	0.496757	0.290847	0.394554	1
142	2	2	9	[1 4]	0.377068	0.38903	0.551169	1
143	2	2	0	[4 1]	0.129592	0.151047	0.454282	1
143	2	2	1	[4 2]	0.253094	0.319558	0.500332	1
143	2	2	2	[4 3]	0.30082	0.349639	0.558813	1
143	2	2	3	[4 4]	0.424946	0.633971	0.472614	1
143	2	2	4	[4 4]	0.3098	0.436506	0.761393	1
143	2	2	5	[3 4]	0.27627	0.378419	0.907948	1
143	2	2	6	[2 4]	0.327821	0.4606	1.10702	1
143	2	2	7	[1 4]	0.447494	0.256598	0.280286	1
143	2	2	8	[1 4]	0.496644	0.292017	0.395948	1
143	2	2	9	[1 4]	0.374953	0.388215	0.54701	1
144	2	2	0	[4 1]	0.129562	0.1515	0.451352	1
144	2	2	1	[4 2]	0.252592	0.32029	0.499594	1
144	2	2	2	[4 3]	0.30035	0.349775	0.559928	1
144	2	2	3	[4 4]	0.42511	0.637551	0.475222	1
144	2	2	4	[4 4]	0.309097	0.4371	0.76635	1
144	2	2	5	[3 4]	0.27677	0.380343	0.917953	1
144	2	2	6	[2 4]	0.329749	0.465942	1.12759	1
144	2	2	7	[1 4]	0.447518	0.257946	0.28524	1
144	2	2	8	[1 4]	0.496312	0.293862	0.398226	1
144	2	2	9	[1 4]	0.374567	0.389598	0.549547	1
145	2	2	0	[4 1]	0.129347	0.151929	0.452341	1
145	2	2	1	[4 2]	0.252184	0.321967	0.500913	1
145	2	2	2	[4 3]	0.299793	0.350809	0.561989	1
145	2	2	3	[4 4]	0.425335	0.641777	0.478296	1
145	2	2	4	[4 4]	0.308571	0.43862	0.77159	1
145	2	2	5	[3 4]	0.277222	0.383355	0.927701	1
145	2	2	6	[2 4]	0.331562	0.471964	1.1479	1
145	2	2	7	[1 4]	0.447461	0.259373	0.289664	1
145	2	2	8	[1 4]	0.496092	0.295709	0.399949	1
145	2	2	9	[1 4]	0.372346	0.389626	0.546108	1
146	2	2	0	[4 1]	0.12939	0.152621	0.450207	1
146	2	2	1	[4 2]	0.251589	0.323679	0.500276	1
146	2	2	2	[4 3]	0.29914	0.352048	0.563182	1
146	2	2	3	[4 4]	0.4254	0.646414	0.480781	1
146	2	2	4	[4 4]	0.307402	0.440426	0.776285	1
146	2	2	5	[3 4]	0.27712	0.387164	0.936325	1
146	2	2	6	[2 4]	0.33293	0.478486	1.16735	1
146	2	2	7	[1 4]	0.447012	0.260789	0.294415	1
146	2	2	8	[1 4]	0.495387	0.297701	0.401996	1
146	2	2	9	[1 4]	0.371529	0.391136	0.547755	1
147	2	2	0	[4 1]	0.129038	0.153126	0.451959	1
147	2	2	1	[4 2]	0.25111	0.32581	0.50117	1
147	2	2	2	[4 3]	0.298568	0.353698	0.565077	1
147	2	2	3	[4 4]	0.425629	0.650822	0.483752	1
147	2	2	4	[4 4]	0.306939	0.442875	0.781433	1
147	2	2	5	[3 4]	0.277545	0.391118	0.945071	1
147	2	2	6	[2 4]	0.335009	0.484599	1.18583	1
147	2	2	7	[1 4]	0.447193	0.262301	0.298591	1
147	2	2	8	[1 4]	0.495495	0.29974	0.403719	1
147	2	2	9	[1 4]	0.369633	0.391365	0.54425	1
148	2	2	0	[4 1]	0.129289	0.153845	0.450453	1
148	2	2	1	[4 2]	0.250486	0.327943	0.501175	1
148	2	2	2	[4 3]	0.298026	0.355807	0.566766	1
148	2	2	3	[4 4]	0.425766	0.655435	0.486527	1
148	2	2	4	[4 4]	0.306219	0.44612	0.786513	1
148	2	2	5	[3 4]	0.277472	0.396146	0.954052	1
148	2	2	6	[2 4]	0.335985	0.491178	1.2043	1
148	2	2	7	[1 4]	0.446605	0.263641	0.303716	1
148	2	2	8	[1 4]	0.494811	0.301921	0.406395	1
148	2	2	9	[1 4]	0.368742	0.392875	0.545735	1
149	2	2	0	[4 1]	0.129122	0.154407	0.450185	1
149	2	2	1	[4 2]	0.249894	0.330332	0.50292	1
149	2	2	2	[4 3]	0.29756	0.358269	0.569643	1
149	2	2	3	[4 4]	0.425842	0.659797	0.489586	1
149	2	2	4	[4 4]	0.306152	0.449193	0.791726	1
149	2	2	5	[3 4]	0.278105	0.400357	0.962767	1
149	2	2	6	[2 4]	0.338333	0.497497	1.22201	1
149	2	2	7	[1 4]	0.446532	0.265076	0.308146	1
149	2	2	8	[1 4]	0.494678	0.303951	0.408243	1
149	2	2	9	[1 4]	0.367332	0.393375	0.542764	1
150	2	2	0	[4 1]	0.129793	0.155032	0.45111	1
150	2	2	1	[4 2]	0.249435	0.332298	0.502714	1
150	2	2	2	[4 3]	0.297353	0.36058	0.571981	1
150	2	2	3	[4 4]	0.426136	0.664243	0.492374	1
150	2	2	4	[4 4]	0.306237	0.452637	0.797632	1
150	2	2	5	[3 4]	0.278967	0.405196	0.97202	1
150	2	2	6	[2 4]	0.340141	0.503549	1.23886	1
150	2	2	7	[1 4]	0.446259	0.266504	0.312888	1
150	2	2	8	[1 4]	0.494141	0.306106	0.410643	1
150	2	2	9	[1 4]	0.366669	0.395079	0.544012	1
151	2	1	0	[4 1]	0.130495	0.155989	0.462802	1
151	2	1	1	[4 2]	0.248986	0.334702	0.504703	1
151	2	1	2	[4 3]	0.296812	0.363206	0.575168	1
151	2	1	3	[4 4]	0.42595	0.668812	0.495305	1
151	2	1	4	[4 4]	0.305613	0.455885	0.803395	1
151	2	1	5	[3 4]	0.2791	0.410032	0.981075	1
151	2	1	6	[2 4]	0.34117	0.509989	1.25507	1
151	2	1	7	[1 4]	0.445917	0.267977	0.31712	1
151	2	1	8	[1 4]	0.49252	0.307314	0.41018	1
151	2	1	9	[1 4]	0.363385	0.394719	0.536573	1
152	2	1	0	[4 1]	0.131659	0.157725	0.445416	1
152	2	1	1	[4 2]	0.247894	0.335604	0.495908	1
152	2	1	2	[4 3]	0.295282	0.363159	0.561923	1
152	2	1	3	[4 4]	0.426227	0.670459	0.484488	1
152	2	1	4	[4 4]	0.302579	0.454841	0.769135	1
152	2	1	5	[3 4]	0.273053	0.406111	0.934703	1
152	2	1	6	[2 4]	0.334221	0.504131	1.19559	1
152	2	1	7	[1 4]	0.447231	0.26702	0.297177	1
152	2	1	8	[1 4]	0.491192	0.307002	0.405522	1
152	2	1	9	[1 4]	0.365881	0.400295	0.546411	1
153	2	1	0	[4 1]	0.131318	0.158732	0.442126	1
153	2	1	1	[4 2]	0.250045	0.338767	0.503984	1
153	2	1	2	[4 3]	0.294589	0.36547	0.552488	1
153	2	1	3	[4 4]	0.427887	0.673168	0.474218	1
153	2	1	4	[4 4]	0.299245	0.452813	0.728167	1
153	2	1	5	[3 4]	0.265892	0.401023	0.878513	1
153	2	1	6	[2 4]	0.324738	0.49593	1.12242	1
153	2	1	7	[1 4]	0.447001	0.264528	0.278514	1
153	2	1	8	[1 4]	0.491413	0.307555	0.40263	1
153	2	1	9	[1 4]	0.364214	0.401448	0.538166	1
154	2	1	0	[4 1]	0.128904	0.158744	0.449474	1
154	2	1	1	[4 2]	0.251927	0.342066	0.509349	1
154	2	1	2	[4 3]	0.295905	0.369042	0.549447	1
154	2	1	3	[4 4]	0.429308	0.675082	0.466411	1
154	2	1	4	[4 4]	0.297801	0.451492	0.69824	1
154	2	1	5	[3 4]	0.260737	0.396343	0.8356	1
154	2	1	6	[2 4]	0.316016	0.486582	1.05936	1
154	2	1	7	[1 4]	0.44589	0.26298	0.266371	1
154	2	1	8	[1 4]	0.491427	0.308428	0.40348	1
154	2	1	9	[1 4]	0.367128	0.404954	0.544467	1
155	2	1	0	[4 1]	0.126913	0.15828	0.454514	1
155	2	1	1	[4 2]	0.252318	0.343298	0.509194	1
155	2	1	2	[4 3]	0.298846	0.373113	0.555025	1
155	2	1	3	[4 4]	0.430013	0.672841	0.461818	1
155	2	1	4	[4 4]	0.29796	0.450023	0.680708	1
155	2	1	5	[3 4]	0.258165	0.391425	0.806788	1
155	2	1	6	[2 4]	0.309596	0.475594	1.00924	1
155	2	1	7	[1 4]	0.444449	0.26108	0.257942	1
155	2	1	8	[1 4]	0.491635	0.307621	0.404139	1
155	2	1	9	[1 4]	0.366169	0.402846	0.536932	1
156	2	1	0	[4 1]	0.126174	0.157572	0.454042	1
156	2	1	1	[4 2]	0.251425	0.341747	0.506466	1
156	2	1	2	[4 3]	0.301689	0.376446	0.564295	1
156	2	1	3	[4 4]	0.429402	0.666338	0.459161	1
156	2	1	4	[4 4]	0.29905	0.448836	0.672213	1
156	2	1	5	[3 4]	0.257029	0.38691	0.787741	1
156	2	1	6	[2 4]	0.304335	0.464796	0.969082	1
156	2	1	7	[1 4]	0.441723	0.258906	0.253465	1
156	2	1	8	[1 4]	0.49117	0.306533	0.406408	1
156	2	1	9	[1 4]	0.368589	0.403226	0.541342	1
157	2	1	0	[4 1]	0.126092	0.156629	0.453419	1
157	2	1	1	[4 2]	0.251303	0.340857	0.506989	1
157	2	1	2	[4 3]	0.304355	0.379925	0.575236	1
157	2	1	3	[4 4]	0.428746	0.659111	0.458227	1
157	2	1	4	[4 4]	0.300974	0.448664	0.668528	1
157	2	1	5	[3 4]	0.256752	0.383892	0.774569	1
157	2	1	6	[2 4]	0.30041	0.455582	0.936067	1
157	2	1	7	[1 4]	0.44241	0.257582	0.249542	1
157	2	1	8	[1 4]	0.491228	0.304821	0.406783	1
157	2	1	9	[1 4]	0.368309	0.400906	0.534568	1
158	2	1	0	[4 1]	0.126111	0.155677	0.453797	1
158	2	1	1	[4 2]	0.250883	0.339592	0.505357	1
158	2	1	2	[4 3]	0.30592	0.382431	0.582349	1
158	2	1	3	[4 4]	0.428015	0.652956	0.457028	1
158	2	1	4	[4 4]	0.302381	0.449847	0.667015	1
158	2	1	5	[3 4]	0.256242	0.382889	0.764695	1
158	2	1	6	[2 4]	0.296385	0.447984	0.907912	1
158	2	1	7	[1 4]	0.443423	0.256877	0.246369	1
158	2	1	8	[1 4]	0.490208	0.303582	0.40733	1
158	2	1	9	[1 4]	0.370322	0.402251	0.53833	1
159	2	1	0	[4 1]	0.126001	0.155133	0.454696	1
159	2	1	1	[4 2]	0.250645	0.339564	0.50673	1
159	2	1	2	[4 3]	0.306605	0.3853	0.588306	1
159	2	1	3	[4 4]	0.426926	0.648308	0.456667	1
159	2	1	4	[4 4]	0.303725	0.453462	0.668256	1
159	2	1	5	[3 4]	0.255345	0.384648	0.758431	1
159	2	1	6	[2 4]	0.292633	0.442037	0.882786	1
159	2	1	7	[1 4]	0.443229	0.256298	0.24333	1
159	2	1	8	[1 4]	0.488921	0.302105	0.406736	1
159	2	1	9	[1 4]	0.370035	0.402301	0.535217	1
160	2	1	0	[4 1]	0.125416	0.154714	0.454459	1
160	2	1	1	[4 2]	0.250428	0.339578	0.508051	1
160	2	1	2	[4 3]	0.306904	0.387481	0.591226	1
160	2	1	3	[4 4]	0.425576	0.643956	0.455959	1
160	2	1	4	[4 4]	0.305646	0.459157	0.671749	1
160	2	1	5	[3 4]	0.254846	0.387422	0.753335	1
160	2	1	6	[2 4]	0.289287	0.43635	0.859745	1
160	2	1	7	[1 4]	0.442804	0.255952	0.240656	1
160	2	1	8	[1 4]	0.488157	0.300495	0.405667	1
160	2	1	9	[1 4]	0.371151	0.403854	0.53672	1
161	2	1	0	[4 1]	0.124901	0.154281	0.454799	1
161	2	1	1	[4 2]	0.250949	0.339759	0.509818	1
161	2	1	2	[4 3]	0.307402	0.389076	0.592441	1
161	2	1	3	[4 4]	0.424556	0.639477	0.455177	1
161	2	1	4	[4 4]	0.308023	0.465056	0.675756	1
161	2	1	5	[3 4]	0.255046	0.390559	0.749662	1
161	2	1	6	[2 4]	0.286557	0.431449	0.838459	1
161	2	1	7	[1 4]	0.442238	0.25551	0.237837	1
161	2	1	8	[1 4]	0.487808	0.298512	0.403528	1
161	2	1	9	[1 4]	0.372127	0.405029	0.535956	1
162	2	1	0	[4 1]	0.124551	0.153877	0.454721	1
162	2	1	1	[4 2]	0.251639	0.340558	0.512181	1
162	2	1	2	[4 3]	0.308094	0.39036	0.59166	1
162	2	1	3	[4 4]	0.423332	0.634951	0.454105	1
162	2	1	4	[4 4]	0.310594	0.470928	0.679172	1
162	2	1	5	[3 4]	0.255484	0.393544	0.745412	1
162	2	1	6	[2 4]	0.284268	0.427031	0.818147	1
162	2	1	7	[1 4]	0.441973	0.255293	0.235146	1
162	2	1	8	[1 4]	0.48768	0.29688	0.401306	1
162	2	1	9	[1 4]	0.3732	0.406459	0.536146	1
163	2	1	0	[4 1]	0.124179	0.153663	0.455193	1
163	2	1	1	[4 2]	0.25206	0.341276	0.513687	1
163	2	1	2	[4 3]	0.308492	0.391393	0.589947	1
163	2	1	3	[4 4]	0.422232	0.631691	0.452798	1
163	2	1	4	[4 4]	0.312575	0.476638	0.682101	1
163	2	1	5	[3 4]	0.255432	0.396668	0.741631	1
163	2	1	6	[2 4]	0.281666	0.423272	0.79899	1
163	2	1	7	[1 4]	0.441378	0.255076	0.232722	1
163	2	1	8	[1 4]	0.486547	0.29527	0.398787	1
163	2	1	9	[1 4]	0.373925	0.408139	0.536662	1
164	2	1	0	[4 1]	0.123417	0.153525	0.456081	1
164	2	1	1	[4 2]	0.252132	0.342153	0.514649	1
164	2	1	2	[4 3]	0.308735	0.392349	0.58745	1
164	2	1	3	[4 4]	0.421268	0.629069	0.451351	1
164	2	1	4	[4 4]	0.314346	0.481769	0.683882	1
164	2	1	5	[3 4]	0.255421	0.399501	0.737127	1
164	2	1	6	[2 4]	0.279615	0.419859	0.780404	1
164	2	1	7	[1 4]	0.441376	0.255082	0.230204	1
164	2	1	8	[1 4]	0.486142	0.293887	0.396426	1
164	2	1	9	[1 4]	0.374906	0.409763	0.536702	1
165	2	1	0	[4 1]	0.123028	0.153464	0.456368	1
165	2	1	1	[4 2]	0.252628	0.343253	0.516196	1
165	2	1	2	[4 3]	0.309188	0.393264	0.58527	1
165	2	1	3	[4 4]	0.420687	0.626766	0.449739	1
165	2	1	4	[4 4]	0.316264	0.486453	0.684928	1
165	2	1	5	[3 4]	0.255708	0.402183	0.73255	1
165	2	1	6	[2 4]	0.277736	0.416973	0.762972	1
165	2	1	7	[1 4]	0.441223	0.255059	0.227742	1
165	2	1	8	[1 4]	0.486014	0.292847	0.39404	1
165	2	1	9	[1 4]	0.375757	0.411327	0.536706	1
166	2	1	0	[4 1]	0.122601	0.15349	0.456918	1
166	2	1	1	[4 2]	0.253291	0.344509	0.517311	1
166	2	1	2	[4 3]	0.309716	0.394331	0.582735	1
166	2	1	3	[4 4]	0.420314	0.625609	0.448278	1
166	2	1	4	[4 4]	0.317662	0.490523	0.684949	1
166	2	1	5	[3 4]	0.255854	0.404601	0.727509	1
166	2	1	6	[2 4]	0.275893	0.414567	0.746089	1
166	2	1	7	[1 4]	0.440576	0.254908	0.225354	1
166	2	1	8	[1 4]	0.48551	0.291949	0.391868	1
166	2	1	9	[1 4]	0.376906	0.413457	0.537874	1
167	2	1	0	[4 1]	0.122125	0.153585	0.457146	1
167	2	1	1	[4 2]	0.253721	0.345525	0.517397	1
167	2	1	2	[4 3]	0.310326	0.395333	0.580439	1
167	2	1	3	[4 4]	0.420125	0.624626	0.446658	1
167	2	1	4	[4 4]	0.319268	0.494072	0.68394	1
167	2	1	5	[3 4]	0.256193	0.406617	0.721815	1
167	2	1	6	[2 4]	0.2746	0.412298	0.729864	1
167	2	1	7	[1 4]	0.440504	0.254906	0.222985	1
167	2	1	8	[1 4]	0.48549	0.29117	0.389878	1
167	2	1	9	[1 4]	0.378056	0.415054	0.53817	1
168	2	1	0	[4 1]	0.1218	0.153579	0.457328	1
168	2	1	1	[4 2]	0.254152	0.346432	0.517605	1
168	2	1	2	[4 3]	0.310835	0.396183	0.578116	1
168	2	1	3	[4 4]	0.419801	0.62329	0.444961	1
168	2	1	4	[4 4]	0.320373	0.496831	0.6823	1
168	2	1	5	[3 4]	0.256204	0.407899	0.71619	1
168	2	1	6	[2 4]	0.273147	0.409835	0.714401	1
168	2	1	7	[1 4]	0.43984	0.254819	0.220869	1
168	2	1	8	[1 4]	0.484922	0.29022	0.387724	1
168	2	1	9	[1 4]	0.37876	0.416491	0.538739	1
169	2	1	0	[4 1]	0.121241	0.153571	0.458483	1
169	2	1	1	[4 2]	0.254326	0.347049	0.517486	1
169	2	1	2	[4 3]	0.310978	0.396515	0.575785	1
169	2	1	3	[4 4]	0.419449	0.621968	0.44309	1
169	2	1	4	[4 4]	0.321202	0.498884	0.679692	1
169	2	1	5	[3 4]	0.255898	0.408423	0.709373	1
169	2	1	6	[2 4]	0.271832	0.407394	0.699047	1
169	2	1	7	[1 4]	0.43958	0.254732	0.218432	1
169	2	1	8	[1 4]	0.485084	0.289308	0.385803	1
169	2	1	9	[1 4]	0.37936	0.417191	0.537945	1
170	2	1	0	[4 1]	0.121148	0.15354	0.458039	1
170	2	1	1	[4 2]	0.254759	0.347655	0.517752	1
170	2	1	2	[4 3]	0.311308	0.396916	0.574051	1
170	2	1	3	[4 4]	0.419422	0.620664	0.44133	1
170	2	1	4	[4 4]	0.321745	0.500214	0.676194	1
170	2	1	5	[3 4]	0.25573	0.408924	0.702702	1
170	2	1	6	[2 4]	0.270584	0.405277	0.684556	1
170	2	1	7	[1 4]	0.439142	0.254704	0.216402	1
170	2	1	8	[1 4]	0.484803	0.288572	0.384345	1
170	2	1	9	[1 4]	0.3808	0.418897	0.540855	1
171	2	1	0	[4 1]	0.12083	0.153373	0.458512	1
171	2	1	1	[4 2]	0.254874	0.347831	0.517353	1
171	2	1	2	[4 3]	0.311587	0.397269	0.572171	1
171	2	1	3	[4 4]	0.419225	0.619055	0.439263	1
171	2	1	4	[4 4]	0.322424	0.50149	0.672608	1
171	2	1	5	[3 4]	0.255493	0.409073	0.695368	1
171	2	1	6	[2 4]	0.269545	0.403085	0.670542	1
171	2	1	7	[1 4]	0.438838	0.254556	0.213934	1
171	2	1	8	[1 4]	0.484578	0.287365	0.382126	1
171	2	1	9	[1 4]	0.380682	0.418693	0.538226	1
172	2	1	0	[4 1]	0.120411	0.153155	0.459721	1
172	2	1	1	[4 2]	0.255046	0.347701	0.516618	1
172	2	1	2	[4 3]	0.311978	0.397225	0.570132	1
172	2	1	3	[4 4]	0.419272	0.616854	0.437237	1
172	2	1	4	[4 4]	0.323166	0.502094	0.668599	1
172	2	1	5	[3 4]	0.255637	0.408985	0.688419	1
172	2	1	6	[2 4]	0.268855	0.400905	0.657419	1
172	2	1	7	[1 4]	0.438417	0.254343	0.211684	1
172	2	1	8	[1 4]	0.484908	0.286392	0.380805	1
172	2	1	9	[1 4]	0.383131	0.420903	0.543186	1
173	2	1	0	[4 1]	0.120403	0.152945	0.45944	1
173	2	1	1	[4 2]	0.25559	0.347888	0.516429	1
173	2	1	2	[4 3]	0.312388	0.397304	0.568601	1
173	2	1	3	[4 4]	0.419293	0.614824	0.434728	1
173	2	1	4	[4 4]	0.323398	0.502043	0.663545	1
173	2	1	5	[3 4]	0.255475	0.408566	0.680403	1
173	2	1	6	[2 4]	0.267762	0.398665	0.644184	1
173	2	1	7	[1 4]	0.438103	0.254118	0.208981	1
173	2	1	8	[1 4]	0.484582	0.28504	0.378269	1
173	2	1	9	[1 4]	0.381756	0.41947	0.536909	1
174	2	1	0	[4 1]	0.120217	0.152699	0.459291	1
174	2	1	1	[4 2]	0.255673	0.347549	0.514546	1
174	2	1	2	[4 3]	0.312522	0.397045	0.566324	1
174	2	1	3	[4 4]	0.41943	0.613131	0.432567	1
174	2	1	4	[4 4]	0.323923	0.50218	0.658669	1
174	2	1	5	[3 4]	0.255838	0.408291	0.673054	1
174	2	1	6	[2 4]	0.266979	0.396585	0.63201	1
174	2	1	7	[1 4]	0.438074	0.253975	0.206952	1
174	2	1	8	[1 4]	0.485127	0.284019	0.377516	1
174	2	1	9	[1 4]	0.385325	0.422795	0.54632	1
175	2	1	0	[4 1]	0.120341	0.15252	0.459962	1
175	2	1	1	[4 2]	0.256385	0.34779	0.514953	1
175	2	1	2	[4 3]	0.312979	0.396889	0.564881	1
175	2	1	3	[4 4]	0.419279	0.610364	0.430144	1
175	2	1	4	[4 4]	0.324158	0.501389	0.652881	1
175	2	1	5	[3 4]	0.255619	0.407104	0.664592	1
175	2	1	6	[2 4]	0.266195	0.394398	0.619873	1
175	2	1	7	[1 4]	0.438042	0.253755	0.204352	1
175	2	1	8	[1 4]	0.485067	0.282293	0.374438	1
175	2	1	9	[1 4]	0.382623	0.419237	0.535174	1
176	2	2	0	[4 1]	0.120434	0.152505	0.434676	1
176	2	2	1	[4 2]	0.25635	0.34679	0.512322	1
176	2	2	2	[4 3]	0.31314	0.396128	0.562205	1
176	2	2	3	[4 4]	0.419296	0.6081	0.428154	1
176	2	2	4	[4 4]	0.324769	0.50073	0.648228	1
176	2	2	5	[3 4]	0.255625	0.406247	0.657535	1
176	2	2	6	[2 4]	0.265622	0.392487	0.60861	1
176	2	2	7	[1 4]	0.437682	0.253591	0.203519	1
176	2	2	8	[1 4]	0.485051	0.281649	0.375773	1
176	2	2	9	[1 4]	0.388871	0.42521	0.555189	1
177	2	2	0	[4 1]	0.118206	0.148217	0.498367	1
177	2	2	1	[4 2]	0.256917	0.347616	0.519437	1
177	2	2	2	[4 3]	0.313921	0.397095	0.569992	1
177	2	2	3	[4 4]	0.419465	0.607025	0.433136	1
177	2	2	4	[4 4]	0.325638	0.50232	0.661526	1
177	2	2	5	[3 4]	0.257089	0.408425	0.675742	1
177	2	2	6	[2 4]	0.267472	0.394425	0.630763	1
177	2	2	7	[1 4]	0.440044	0.253502	0.20591	1
177	2	2	8	[1 4]	0.485773	0.280915	0.374439	1
177	2	2	9	[1 4]	0.378497	0.41197	0.520981	1
178	2	2	0	[4 1]	0.120742	0.149425	0.439484	1
178	2	2	1	[4 2]	0.254631	0.341647	0.509656	1
178	2	2	2	[4 3]	0.312808	0.394261	0.571072	1
178	2	2	3	[4 4]	0.41749	0.604646	0.437013	1
178	2	2	4	[4 4]	0.325011	0.502615	0.680422	1
178	2	2	5	[3 4]	0.257489	0.409997	0.701991	1
178	2	2	6	[2 4]	0.268946	0.397729	0.665509	1
178	2	2	7	[1 4]	0.439609	0.253296	0.213649	1
178	2	2	8	[1 4]	0.483555	0.281635	0.380185	1
178	2	2	9	[1 4]	0.387002	0.421225	0.561336	1
179	2	2	0	[4 1]	0.118204	0.146417	0.463161	1
179	2	2	1	[4 2]	0.253224	0.340482	0.514429	1
179	2	2	2	[4 3]	0.31136	0.391964	0.575394	1
179	2	2	3	[4 4]	0.41599	0.604093	0.442582	1
179	2	2	4	[4 4]	0.324289	0.500268	0.69674	1
179	2	2	5	[3 4]	0.258603	0.409747	0.727604	1
179	2	2	6	[2 4]	0.271947	0.40217	0.702679	1
179	2	2	7	[1 4]	0.439635	0.252815	0.216863	1
179	2	2	8	[1 4]	0.484874	0.279906	0.3768	1
179	2	2	9	[1 4]	0.375154	0.406384	0.522254	1
180	2	2	0	[4 1]	0.119866	0.14614	0.467031	1
180	2	2	1	[4 2]	0.252239	0.334982	0.504575	1
180	2	2	2	[4 3]	0.309487	0.385068	0.567907	1
180	2	2	3	[4 4]	0.41514	0.606106	0.443929	1
180	2	2	4	[4 4]	0.322851	0.496528	0.707353	1
180	2	2	5	[3 4]	0.26001	0.409958	0.749898	1
180	2	2	6	[2 4]	0.275166	0.40749	0.739718	1
180	2	2	7	[1 4]	0.438608	0.252862	0.222576	1
180	2	2	8	[1 4]	0.48529	0.281787	0.381398	1
180	2	2	9	[1 4]	0.38185	0.412907	0.550804	1
181	2	2	0	[4 1]	0.121294	0.147563	0.457282	1
181	2	2	1	[4 2]	0.25351	0.337439	0.517292	1
181	2	2	2	[4 3]	0.307693	0.382794	0.570374	1
181	2	2	3	[4 4]	0.414852	0.609832	0.448175	1
181	2	2	4	[4 4]	0.320589	0.492139	0.714201	1
181	2	2	5	[3 4]	0.260835	0.409671	0.768349	1
181	2	2	6	[2 4]	0.277986	0.412869	0.774835	1
181	2	2	7	[1 4]	0.438455	0.253263	0.226557	1
181	2	2	8	[1 4]	0.484553	0.281641	0.379703	1
181	2	2	9	[1 4]	0.375466	0.40579	0.535458	1
182	2	2	0	[4 1]	0.121882	0.147868	0.458912	1
182	2	2	1	[4 2]	0.251886	0.333018	0.507967	1
182	2	2	2	[4 3]	0.304958	0.376168	0.562275	1
182	2	2	3	[4 4]	0.414541	0.612582	0.447984	1
182	2	2	4	[4 4]	0.318262	0.486326	0.718341	1
182	2	2	5	[3 4]	0.261635	0.407926	0.783631	1
182	2	2	6	[2 4]	0.281512	0.41818	0.808327	1
182	2	2	7	[1 4]	0.438967	0.253695	0.23091	1
182	2	2	8	[1 4]	0.485403	0.282426	0.380765	1
182	2	2	9	[1 4]	0.376578	0.405545	0.542864	1
183	2	2	0	[4 1]	0.123204	0.148201	0.463086	1
183	2	2	1	[4 2]	0.252359	0.332788	0.512063	1
183	2	2	2	[4 3]	0.303624	0.372703	0.560979	1
183	2	2	3	[4 4]	0.414747	0.615517	0.450567	1
183	2	2	4	[4 4]	0.31582	0.480446	0.721332	1
183	2	2	5	[3 4]	0.262244	0.4058	0.797289	1
183	2	2	6	[2 4]	0.284971	0.423607	0.840418	1
183	2	2	7	[1 4]	0.438288	0.253991	0.235738	1
183	2	2	8	[1 4]	0.485467	0.28319	0.381658	1
183	2	2	9	[1 4]	0.374392	0.40278	0.541016	1
184	2	2	0	[4 1]	0.12411	0.149068	0.45859	1
184	2	2	1	[4 2]	0.251819	0.331372	0.51151	1
184	2	2	2	[4 3]	0.302155	0.369192	0.558621	1
184	2	2	3	[4 4]	0.414768	0.618563	0.451913	1
184	2	2	4	[4 4]	0.31372	0.47473	0.723819	1
184	2	2	5	[3 4]	0.262731	0.403523	0.809806	1
184	2	2	6	[2 4]	0.288368	0.428944	0.871173	1
184	2	2	7	[1 4]	0.438114	0.254103	0.240378	1
184	2	2	8	[1 4]	0.485919	0.284037	0.382711	1
184	2	2	9	[1 4]	0.373146	0.400661	0.540881	1
185	2	2	0	[4 1]	0.124901	0.1496	0.459714	1
185	2	2	1	[4 2]	0.251057	0.32986	0.510002	1
185	2	2	2	[4 3]	0.300924	0.36647	0.55782	1
185	2	2	3	[4 4]	0.414944	0.62159	0.453818	1
185	2	2	4	[4 4]	0.311165	0.469257	0.726435	1
185	2	2	5	[3 4]	0.262849	0.401187	0.821915	1
185	2	2	6	[2 4]	0.2914	0.434204	0.900765	1
185	2	2	7	[1 4]	0.437929	0.254313	0.245033	1
185	2	2	8	[1 4]	0.485493	0.284945	0.384279	1
185	2	2	9	[1 4]	0.371638	0.398824	0.541853	1
186	2	2	0	[4 1]	0.125073	0.149999	0.46032	1
186	2	2	1	[4 2]	0.250045	0.328819	0.5098	1
186	2	2	2	[4 3]	0.299507	0.363915	0.557917	1
186	2	2	3	[4 4]	0.414987	0.624255	0.455844	1
186	2	2	4	[4 4]	0.30908	0.464136	0.729838	1
186	2	2	5	[3 4]	0.263044	0.398643	0.833321	1
186	2	2	6	[2 4]	0.294615	0.439123	0.929562	1
186	2	2	7	[1 4]	0.438146	0.254542	0.249488	1
186	2	2	8	[1 4]	0.485777	0.285734	0.385611	1
186	2	2	9	[1 4]	0.369753	0.396422	0.540388	1
187	2	2	0	[4 1]	0.125593	0.150593	0.458352	1
187	2	2	1	[4 2]	0.249112	0.327684	0.50878	1
187	2	2	2	[4 3]	0.298618	0.361689	0.558262	1
187	2	2	3	[4 4]	0.414745	0.626444	0.458171	1
187	2	2	4	[4 4]	0.307475	0.460373	0.735102	1
187	2	2	5	[3 4]	0.263381	0.396373	0.843917	1
187	2	2	6	[2 4]	0.297511	0.444149	0.957369	1
187	2	2	7	[1 4]	0.438763	0.255302	0.253946	1
187	2	2	8	[1 4]	0.486017	0.286701	0.387296	1
187	2	2	9	[1 4]	0.368598	0.395096	0.541215	1
188	2	2	0	[4 1]	0.125723	0.151042	0.458841	1
188	2	2	1	[4 2]	0.248035	0.32697	0.507618	1
188	2	2	2	[4 3]	0.297719	0.359929	0.558845	1
188	2	2	3	[4 4]	0.41432	0.628872	0.460572	1
188	2	2	4	[4 4]	0.305783	0.457218	0.739923	1
188	2	2	5	[3 4]	0.263218	0.394364	0.854331	1
188	2	2	6	[2 4]	0.300211	0.449339	0.984126	1
188	2	2	7	[1 4]	0.438603	0.255941	0.258307	1
188	2	2	8	[1 4]	0.485841	0.287852	0.389003	1
188	2	2	9	[1 4]	0.366457	0.393425	0.539698	1
189	2	2	0	[4 1]	0.125647	0.151765	0.457766	1
189	2	2	1	[4 2]	0.246978	0.32644	0.506734	1
189	2	2	2	[4 3]	0.296942	0.358734	0.559814	1
189	2	2	3	[4 4]	0.413873	0.631586	0.463124	1
189	2	2	4	[4 4]	0.304281	0.454452	0.744718	1
189	2	2	5	[3 4]	0.263451	0.392842	0.864531	1
189	2	2	6	[2 4]	0.302809	0.454573	1.00996	1
189	2	2	7	[1 4]	0.437648	0.256751	0.263123	1
189	2	2	8	[1 4]	0.485911	0.28907	0.39101	1
189	2	2	9	[1 4]	0.365274	0.392634	0.540468	1
190	2	2	0	[4 1]	0.125658	0.152268	0.457608	1
190	2	2	1	[4 2]	0.246494	0.326629	0.506738	1
190	2	2	2	[4 3]	0.296138	0.357626	0.561108	1
190	2	2	3	[4 4]	0.413795	0.634117	0.465797	1
190	2	2	4	[4 4]	0.302943	0.451958	0.749415	1
190	2	2	5	[3 4]	0.263783	0.391515	0.874593	1
190	2	2	6	[2 4]	0.305324	0.459623	1.03457	1
190	2	2	7	[1 4]	0.436824	0.256998	0.268073	1
190	2	2	8	[1 4]	0.486007	0.290232	0.392758	1
190	2	2	9	[1 4]	0.363763	0.391456	0.539186	1
191	2	2	0	[4 1]	0.125754	0.153003	0.456857	1
191	2	2	1	[4 2]	0.246103	0.326822	0.505953	1
191	2	2	2	[4 3]	0.295658	0.356807	0.562364	1
191	2	2	3	[4 4]	0.414025	0.636852	0.468307	1
191	2	2	4	[4 4]	0.302385	0.450424	0.754741	1
191	2	2	5	[3 4]	0.264708	0.391272	0.885533	1
191	2	2	6	[2 4]	0.308505	0.464734	1.05839	1
191	2	2	7	[1 4]	0.436918	0.257594	0.273087	1
191	2	2	8	[1 4]	0.486189	0.291382	0.394454	1
191	2	2	9	[1 4]	0.362835	0.390841	0.539161	1
192	2	2	0	[4 1]	0.125873	0.153541	0.456326	1
192	2	2	1	[4 2]	0.245719	0.327327	0.505656	1
192	2	2	2	[4 3]	0.294983	0.356226	0.563928	1
192	2	2	3	[4 4]	0.414121	0.639622	0.470861	1
192	2	2	4	[4 4]	0.301435	0.449278	0.759735	1
192	2	2	5	[3 4]	0.265128	0.392059	0.896469	1
192	2	2	6	[2 4]	0.31088	0.469843	1.08096	1
192	2	2	7	[1 4]	0.437273	0.258246	0.277786	1
192	2	2	8	[1 4]	0.485786	0.292597	0.396332	1
192	2	2	9	[1 4]	0.361312	0.390314	0.53841	1
193	2	2	0	[4 1]	0.125768	0.154154	0.455946	1
193	2	2	1	[4 2]	0.244918	0.327987	0.505475	1
193	2	2	2	[4 3]	0.294033	0.356137	0.565581	1
193	2	2	3	[4 4]	0.414054	0.642444	0.47333	1
193	2	2	4	[4 4]	0.300224	0.448805	0.764789	1
193	2	2	5	[3 4]	0.265223	0.393201	0.906485	1
193	2	2	6	[2 4]	0.31277	0.474849	1.10285	1
193	2	2	7	[1 4]	0.437298	0.258902	0.282429	1
193	2	2	8	[1 4]	0.485308	0.293837	0.398004	1
193	2	2	9	[1 4]	0.359639	0.389926	0.537346	1
194	2	2	0	[4 1]	0.125511	0.154903	0.455634	1
194	2	2	1	[4 2]	0.244333	0.328893	0.505579	1
194	2	2	2	[4 3]	0.293197	0.356566	0.567451	1
194	2	2	3	[4 4]	0.413875	0.64554	0.475978	1
194	2	2	4	[4 4]	0.299499	0.449295	0.769451	1
194	2	2	5	[3 4]	0.265732	0.395011	0.916267	1
194	2	2	6	[2 4]	0.314556	0.480088	1.12367	1
194	2	2	7	[1 4]	0.436908	0.259585	0.286773	1
194	2	2	8	[1 4]	0.485064	0.295032	0.399541	1
194	2	2	9	[1 4]	0.358533	0.390015	0.536837	1
195	2	2	0	[4 1]	0.125515	0.155651	0.455467	1
195	2	2	1	[4 2]	0.244012	0.329873	0.505748	1
195	2	2	2	[4 3]	0.292726	0.35717	0.56934	1
195	2	2	3	[4 4]	0.414156	0.648671	0.478681	1
195	2	2	4	[4 4]	0.299293	0.450071	0.774581	1
195	2	2	5	[3 4]	0.266798	0.396913	0.925717	1
195	2	2	6	[2 4]	0.317138	0.485471	1.14368	1
195	2	2	7	[1 4]	0.437247	0.26066	0.290882	1
195	2	2	8	[1 4]	0.48523	0.29648	0.401094	1
195	2	2	9	[1 4]	0.35752	0.39023	0.535309	1
196	2	2	0	[4 1]	0.125465	0.156354	0.455235	1
196	2	2	1	[4 2]	0.243695	0.331048	0.505628	1
196	2	2	2	[4 3]	0.29225	0.358068	0.571123	1
196	2	2	3	[4 4]	0.414226	0.651959	0.481078	1
196	2	2	4	[4 4]	0.29878	0.451365	0.779209	1
196	2	2	5	[3 4]	0.267267	0.399462	0.934681	1
196	2	2	6	[2 4]	0.318515	0.490805	1.16265	1
196	2	2	7	[1 4]	0.437108	0.261919	0.295133	1
196	2	2	8	[1 4]	0.48455	0.298031	0.40269	1
196	2	2	9	[1 4]	0.356276	0.39082	0.534896	1
197	2	2	0	[4 1]	0.125079	0.15722	0.454833	1
197	2	2	1	[4 2]	0.243138	0.332723	0.506375	1
197	2	2	2	[4 3]	0.291472	0.35945	0.57294	1
197	2	2	3	[4 4]	0.414323	0.655851	0.483893	1
197	2	2	4	[4 4]	0.298267	0.45335	0.784192	1
197	2	2	5	[3 4]	0.267716	0.402527	0.943548	1
197	2	2	6	[2 4]	0.320079	0.496735	1.18138	1
197	2	2	7	[1 4]	0.437106	0.263296	0.299389	1
197	2	2	8	[1 4]	0.484341	0.299756	0.40417	1
197	2	2	9	[1 4]	0.355038	0.39159	0.533565	1
198	2	2	0	[4 1]	0.125008	0.158159	0.455662	1
198	2	2	1	[4 2]	0.242746	0.334709	0.50674	1
198	2	2	2	[4 3]	0.29096	0.361238	0.574654	1
198	2	2	3	[4 4]	0.414479	0.660267	0.486638	1
198	2	2	4	[4 4]	0.297886	0.456041	0.789267	1
198	2	2	5	[3 4]	0.267854	0.406022	0.951967	1
198	2	2	6	[2 4]	0.321588	0.502765	1.19894	1
198	2	2	7	[1 4]	0.436895	0.264713	0.303522	1
198	2	2	8	[1 4]	0.484312	0.301764	0.406035	1
198	2	2	9	[1 4]	0.354091	0.392488	0.532956	1
199	2	2	0	[4 1]	0.124727	0.15918	0.45504	1
199	2	2	1	[4 2]	0.242247	0.336525	0.507405	1
199	2	2	2	[4 3]	0.290228	0.362965	0.576562	1
199	2	2	3	[4 4]	0.414583	0.664266	0.489406	1
199	2	2	4	[4 4]	0.297168	0.458483	0.794149	1
199	2	2	5	[3 4]	0.267588	0.409606	0.96067	1
199	2	2	6	[2 4]	0.322568	0.508981	1.21639	1
199	2	2	7	[1 4]	0.436488	0.265975	0.308273	1
199	2	2	8	[1 4]	0.483672	0.303664	0.407984	1
199	2	2	9	[1 4]	0.352821	0.393545	0.532255	1
200	2	2	0	[4 1]	0.124381	0.160217	0.455031	1
200	2	2	1	[4 2]	0.241577	0.338558	0.508298	1
200	2	2	2	[4 3]	0.289378	0.36503	0.578824	1
200	2	2	3	[4 4]	0.41461	0.668616	0.492094	1
200	2	2	4	[4 4]	0.296613	0.461414	0.799474	1
200	2	2	5	[3 4]	0.26764	0.413647	0.969256	1
200	2	2	6	[2 4]	0.324064	0.515499	1.23319	1
200	2	2	7	[1 4]	0.436431	0.267369	0.312946	1
200	2	2	8	[1 4]	0.483309	0.305805	0.40994	1
[truncated: 18,431 more rows]

## Sheet: drqn_seeds_Fig6b
Model	Type	Seed	Config	State0	State1	State2	State3	State4	State5
drqn	mean	1	1	0.655396	0.776123	0.86163	1.02001	1.15189	1.22843
drqn	mean	1	2	0.632261	0.754812	0.828657	1.01799	1.16645	1.30053
drqn	mean	1	3	0.712066	0.759991	0.85764	1.01184	1.20102	1.31599
drqn	mean	1	4	0.66444	0.750303	0.826081	1.0265	1.20563	1.34646
drqn	mean	2	1	0.672835	0.778341	0.86157	1.02881	1.14662	1.22271
drqn	mean	2	2	0.635008	0.73709	0.844085	0.999489	1.16178	1.31744
drqn	mean	2	3	0.708743	0.784318	0.857571	1.00756	1.19298	1.30997
drqn	mean	2	4	0.681857	0.74536	0.841419	1.01183	1.1896	1.33126
drqn	mean	3	1	0.688186	0.772619	0.849077	1.01835	1.14297	1.22322
drqn	mean	3	2	0.63381	0.743558	0.823201	1.00633	1.16765	1.32564
drqn	mean	3	3	0.694713	0.761115	0.844473	1.00587	1.17134	1.33624
drqn	mean	3	4	0.671948	0.739808	0.851128	1.01384	1.18809	1.33883
drqn	mean	4	1	0.674817	0.794996	0.86579	1.01558	1.13769	1.22366
drqn	mean	4	2	0.639909	0.74205	0.825618	1.02934	1.1819	1.31353
drqn	mean	4	3	0.693664	0.763868	0.837686	1.00775	1.18992	1.32178
drqn	mean	4	4	0.679904	0.748434	0.852967	1.01674	1.20337	1.32297
drqn	mean	5	1	0.662251	0.768064	0.857014	1.02657	1.13753	1.23924
drqn	mean	5	2	0.635653	0.735559	0.829011	1.02481	1.16314	1.33845
drqn	mean	5	3	0.708698	0.784014	0.861496	0.993617	1.18192	1.2953
drqn	mean	5	4	0.661094	0.758076	0.839724	1.01186	1.19347	1.34306
drqn	std	1	1	-0.0760755	-0.157393	0.380929	0.201245	-0.286724	0.383389
drqn	std	1	2	-0.194701	0.0646295	0.938181	-0.171891	-0.0862774	0.447868
drqn	std	1	3	-0.375235	0.373575	-0.219186	0.35377	1.13533	0.575885
drqn	std	1	4	-0.0261538	-0.0956406	-0.241264	-0.0202667	-0.0919651	-0.148272
drqn	std	2	1	0.307445	0.467573	0.0596911	0.856216	0.06107	0.148231
drqn	std	2	2	-0.182654	-0.342742	-0.578084	0.218978	-0.243021	-0.438093
drqn	std	2	3	-0.0669849	-0.293818	0.108494	0.343962	-0.197136	-0.133966
drqn	std	2	4	-0.912423	-0.0494967	0.437614	0.208409	-0.0491595	0.425744
drqn	std	3	1	-0.642123	0.0679465	0.288693	-0.278848	0.0584128	0.035724
drqn	std	3	2	0.267492	0.491522	-0.329826	0.712175	0.0885639	0.772025
drqn	std	3	3	-0.268162	-0.454492	-0.015492	-0.0585479	-0.0941722	-0.430472
drqn	std	3	4	0.0151497	-0.158156	-0.221403	0.564398	0.0874443	0.524018
drqn	std	4	1	0.526806	-0.483196	0.0388008	0.149324	-0.223514	-0.320379
drqn	std	4	2	-0.000871401	-0.891918	-0.530968	-0.423956	-0.0224618	0.161599
drqn	std	4	3	0.805955	0.374778	0.281043	0.536697	-0.399757	0.53439
drqn	std	4	4	0.78982	0.232615	0.0589703	0.155345	0.20499	0.240322
drqn	std	5	1	-0.0848267	0.151392	-0.709457	-0.866997	0.536388	-0.0028935
drqn	std	5	2	0.125216	0.71461	0.547705	-0.295983	0.345981	-0.84199
drqn	std	5	3	-0.0746714	0.0366388	-0.106074	-1.10883	-0.357114	-0.431462
drqn	std	5	4	0.141968	0.10572	0.0125872	-0.851987	-0.0861088	-0.964722

## Sheet: dqn_seeds_Fig6b
Model	Type	Seed	Config	State0	State1	State2	State3	State4	State5
dqn	mean	1	1	0.234404	0.349728	0.393682	0.487802	0.450094	0.522594
dqn	mean	1	2	0.236929	0.355795	0.419959	0.500685	0.48877	0.53695
dqn	mean	1	3	0.601658	0.686442	0.747349	0.884641	1.03606	1.08694
dqn	mean	1	4	0.575891	0.659927	0.749911	0.887522	1.04812	1.10828
dqn	mean	2	1	0.228598	0.343663	0.394536	0.466119	0.462643	0.51623
dqn	mean	2	2	0.248048	0.358204	0.405853	0.492557	0.494684	0.568675
dqn	mean	2	3	0.588737	0.659226	0.746472	0.885617	1.0063	1.11261
dqn	mean	2	4	0.579932	0.657138	0.74545	0.88544	1.00999	1.11123
dqn	mean	3	1	0.22048	0.345119	0.392883	0.486729	0.461547	0.522206
dqn	mean	3	2	0.23073	0.363904	0.409725	0.488249	0.501354	0.554344
dqn	mean	3	3	0.579912	0.677847	0.746405	0.894502	1.02072	1.11721
dqn	mean	3	4	0.570829	0.680274	0.748454	0.90575	1.02825	1.11127
dqn	mean	4	1	0.248599	0.345898	0.407943	0.473057	0.458683	0.504596
dqn	mean	4	2	0.229851	0.361326	0.386898	0.492801	0.495726	0.568491
dqn	mean	4	3	0.575747	0.658494	0.756789	0.89133	1.02417	1.12097
dqn	mean	4	4	0.585473	0.654949	0.743077	0.900371	1.02275	1.10508
dqn	mean	5	1	0.22497	0.352614	0.414291	0.45886	0.476336	0.513379
dqn	mean	5	2	0.258565	0.341717	0.415705	0.486208	0.49399	0.573433
dqn	mean	5	3	0.585313	0.681956	0.748768	0.902136	1.03374	1.1236
dqn	mean	5	4	0.586773	0.678678	0.740512	0.884519	1.01379	1.10584
dqn	std	1	1	-0.238056	0.0408914	0.768503	-0.555053	0.528714	0.288795
dqn	std	1	2	0.227428	0.160087	-0.110403	-0.221644	-1.39286	0.197573
dqn	std	1	3	0.125207	0.534179	-0.541205	0.121476	-0.212045	-0.529273
dqn	std	1	4	-0.650937	-0.362892	0.438681	0.481342	-0.863006	0.128727
dqn	std	2	1	-0.0795635	0.193613	-0.277397	-0.177793	-1.05546	0.643446
dqn	std	2	2	0.978479	-0.0374722	-0.744987	0.350571	1.0347	0.829983
dqn	std	2	3	0.24218	0.192579	0.384201	0.521047	0.411366	-0.274468
dqn	std	2	4	-0.210111	0.0540265	-0.168413	0.0845598	0.416296	-0.441193
dqn	std	3	1	0.142995	-0.0677227	-0.951219	-0.0763101	-0.474032	0.409345
dqn	std	3	2	-0.024394	-0.0157195	-0.0793674	0.417673	-0.0822815	-0.503577
dqn	std	3	3	-0.160886	-0.34163	0.279718	-0.063208	-0.241526	0.473133
dqn	std	3	4	0.481393	0.491287	-0.207985	-0.344934	-0.25892	0.138745
dqn	std	4	1	0.104466	-0.109326	-0.12052	-0.295593	0.544504	-0.33109
dqn	std	4	2	-0.951072	-0.158371	1.20839	-0.0104905	0.402608	-0.697635
dqn	std	4	3	-0.589553	-0.0735135	0.107969	0.355599	-0.610579	0.628845
dqn	std	4	4	0.761879	-0.548591	0.0693056	-0.150917	0.57827	0.325007
dqn	std	5	1	0.160368	-0.00735231	0.638936	1.18946	0.700592	-0.712977
dqn	std	5	2	-0.128552	0.108108	-0.209038	-0.442714	0.348753	0.568648
dqn	std	5	3	0.421417	-0.281695	-0.193808	-0.885877	0.710665	-0.176052
dqn	std	5	4	-0.346573	0.393675	-0.0962109	-0.0196346	0.185551	-0.0310164

## Sheet: drqn_err_Fig6b
State	ax1	ax2	ax3	ax4_allo	ax4_ego
0	0.00154364	0.0020166	0.0481029	0.0485213	0.0490227
1	0.00157812	0.00199019	0.0529632	0.0494877	0.049803
2	0.00155027	0.00208777	0.0502716	0.0526353	0.0498601
3	0.00143102	0.00200831	0.0517015	0.048166	0.0510601
4	0.00140742	0.00199998	0.0475991	0.0499406	0.0494675
5	0.00148954	0.00189715	0.0493617	0.0512492	0.0507866

## Sheet: dqn_err_Fig6b
State	ax1	ax2	ax3	ax4_allo	ax4_ego
0	0.00147601	0.00199937	0.0461026	0.0475375	0.0519207
1	0.0014967	0.00195772	0.051226	0.050389	0.0508792
2	0.00148547	0.0021204	0.0478519	0.0510782	0.0479235
3	0.00156606	0.0019966	0.051496	0.0491591	0.0494474
4	0.00143549	0.00200049	0.053502	0.0496827	0.0506785
5	0.00154027	0.00192541	0.0498215	0.0521536	0.0491507
