# Supplementary material for: Hippocampus supports multi-task reinforcement learning under partial observability
Source: Nat Commun. 2025 Oct 30;16:9619. doi: 10.1038/s41467-025-64591-9 (PMC12575782; doi:10.1038/s41467-025-64591-9)
Supplement: Supplementary file 7 — Source Data [file 41467_2025_64591_MOESM7_ESM.zip › source_data/SourceData_Fig3c.xlsx]

## Sheet: Strategy
model_type	scores
hcDRQN (partial)	0.0357545
hcDRQN (partial)	0.0275576
hcDRQN (partial)	0.0647978
hcDRQN (partial)	0.0464798
hcDRQN (partial)	0.0588277
hcDRQN (partial)	0.0921486
hcDRQN (partial)	0.0918913
hcDRQN (partial)	0.0885087
hcDRQN (partial)	0.0747453
hcDRQN (partial)	0.0991251
hcDRQN (partial)	0.0714182
hcDRQN (partial)	0.0785737
hcDRQN (partial)	0.083439
hcDRQN (partial)	0.0601354
hcDRQN (partial)	0.0608735
hcDRQN (partial)	0.062723
hcDRQN (partial)	0.0601116
hcDRQN (partial)	0.0408994
hcDRQN (partial)	0.0237793
hcDRQN (partial)	0.0198366
hcDRQN (partial)	0.00806581
hcDRQN (partial)	0.00502419
hcDRQN (partial)	0.0093721
hcDRQN (partial)	0.0100217
hcDRQN (partial)	0.0138298
hcDRQN (partial)	0.0172066
hcDRQN (partial)	0.0155477
hcDRQN (partial)	0.0163805
hcDRQN (partial)	0.0197778
hcDRQN (partial)	0.0156285
hcDRQN (full)	0.549613
hcDRQN (full)	0.617422
hcDRQN (full)	0.616189
hcDRQN (full)	0.585651
hcDRQN (full)	0.593205
hcDRQN (full)	0.61124
hcDRQN (full)	0.602701
hcDRQN (full)	0.606984
hcDRQN (full)	0.613243
hcDRQN (full)	0.632756
hcDRQN (full)	0.624985
hcDRQN (full)	0.588661
hcDRQN (full)	0.585937
hcDRQN (full)	0.561837
hcDRQN (full)	0.545246
hcDRQN (full)	0.543822
hcDRQN (full)	0.521364
hcDRQN (full)	0.524512
hcDRQN (full)	0.505448
hcDRQN (full)	0.477079
hcDRQN (full)	0.370555
hcDRQN (full)	0.311406
hcDRQN (full)	0.272266
hcDRQN (full)	0.260419
hcDRQN (full)	0.248027
hcDRQN (full)	0.225151
hcDRQN (full)	0.201691
hcDRQN (full)	0.206342
hcDRQN (full)	0.200391
hcDRQN (full)	0.203673
hcDQN (partial)	0.425183
hcDQN (partial)	0.342431
hcDQN (partial)	0.442551
hcDQN (partial)	0.409947
hcDQN (partial)	0.49783
hcDQN (partial)	0.523468
hcDQN (partial)	0.599015
hcDQN (partial)	0.632239
hcDQN (partial)	0.736098
hcDQN (partial)	0.717414
hcDQN (partial)	0.823232
hcDQN (partial)	0.811831
hcDQN (partial)	0.905181
hcDQN (partial)	0.851476
hcDQN (partial)	0.716781
hcDQN (partial)	0.716346
hcDQN (partial)	0.533231
hcDQN (partial)	0.440865
hcDQN (partial)	0.364553
hcDQN (partial)	0.291984
hcDQN (partial)	0.196604
hcDQN (partial)	0.13586
hcDQN (partial)	0.0938905
hcDQN (partial)	0.0595228
hcDQN (partial)	0.0401465
hcDQN (partial)	0.0234711
hcDQN (partial)	0.0174842
hcDQN (partial)	0.014739
hcDQN (partial)	0.0089883
hcDQN (partial)	0.00915253
hcDQN (full)	0.493022
hcDQN (full)	0.468087
hcDQN (full)	0.441594
hcDQN (full)	0.407959
hcDQN (full)	0.392552
hcDQN (full)	0.416328
hcDQN (full)	0.414052
hcDQN (full)	0.431095
hcDQN (full)	0.460214
hcDQN (full)	0.46575
hcDQN (full)	0.462066
hcDQN (full)	0.46408
hcDQN (full)	0.467453
hcDQN (full)	0.435604
hcDQN (full)	0.42957
hcDQN (full)	0.410505
hcDQN (full)	0.388416
hcDQN (full)	0.39478
hcDQN (full)	0.370618
hcDQN (full)	0.387838
hcDQN (full)	0.352037
hcDQN (full)	0.35079
hcDQN (full)	0.342977
hcDQN (full)	0.338531
hcDQN (full)	0.345447
hcDQN (full)	0.319837
hcDQN (full)	0.298127
hcDQN (full)	0.315607
hcDQN (full)	0.31294
hcDQN (full)	0.301395

## Sheet: Time
model_type	scores
hcDRQN (partial)	0.00417573
hcDRQN (partial)	0.00379625
hcDRQN (partial)	0.00404753
hcDRQN (partial)	0.0062554
hcDRQN (partial)	0.00608215
hcDRQN (partial)	0.00429148
hcDRQN (partial)	0.000125855
hcDRQN (partial)	0.000736539
hcDRQN (partial)	0.0071173
hcDRQN (partial)	0.013704
hcDRQN (partial)	0.000111868
hcDRQN (partial)	0.00233711
hcDRQN (partial)	0.00275454
hcDRQN (partial)	0.000145249
hcDRQN (partial)	0.000558278
hcDRQN (partial)	0.00301897
hcDRQN (partial)	0.00537723
hcDRQN (partial)	0.00539741
hcDRQN (partial)	0.00457265
hcDRQN (partial)	0.00452479
hcDRQN (partial)	0.00463482
hcDRQN (partial)	0.00362672
hcDRQN (partial)	0.0026544
hcDRQN (partial)	0.00156355
hcDRQN (partial)	0.00114296
hcDRQN (partial)	0.000740212
hcDRQN (partial)	0.000209244
hcDRQN (partial)	3.67883e-05
hcDRQN (partial)	0.000767437
hcDRQN (partial)	0.00207568
hcDRQN (full)	0.346517
hcDRQN (full)	0.082362
hcDRQN (full)	0.180317
hcDRQN (full)	0.0930715
hcDRQN (full)	0.102666
hcDRQN (full)	0.00676678
hcDRQN (full)	0.00212639
hcDRQN (full)	0.00540134
hcDRQN (full)	0.00359338
hcDRQN (full)	7.36399e-05
hcDRQN (full)	4.15087e-05
hcDRQN (full)	0.00432335
hcDRQN (full)	0.0602611
hcDRQN (full)	0.174025
hcDRQN (full)	0.294714
hcDRQN (full)	0.398299
hcDRQN (full)	0.473913
hcDRQN (full)	0.502527
hcDRQN (full)	0.518255
hcDRQN (full)	0.537464
hcDRQN (full)	0.538976
hcDRQN (full)	0.543175
hcDRQN (full)	0.532799
hcDRQN (full)	0.503152
hcDRQN (full)	0.478766
hcDRQN (full)	0.480236
hcDRQN (full)	0.480194
hcDRQN (full)	0.451726
hcDRQN (full)	0.419762
hcDRQN (full)	0.410415
hcDQN (partial)	0.0381187
hcDQN (partial)	0.0574324
hcDQN (partial)	0.0418116
hcDQN (partial)	0.0346527
hcDQN (partial)	0.0219113
hcDQN (partial)	0.00820062
hcDQN (partial)	1.61157e-05
hcDQN (partial)	1.83819e-05
hcDQN (partial)	5.14962e-05
hcDQN (partial)	0.00142435
hcDQN (partial)	0.026854
hcDQN (partial)	0.0475939
hcDQN (partial)	0.0445508
hcDQN (partial)	0.0246901
hcDQN (partial)	0.00997366
hcDQN (partial)	0.00330135
hcDQN (partial)	0.000448642
hcDQN (partial)	6.45541e-08
hcDQN (partial)	3.67154e-05
hcDQN (partial)	0.000193332
hcDQN (partial)	0.000267198
hcDQN (partial)	0.000431555
hcDQN (partial)	0.000310768
hcDQN (partial)	3.22242e-05
hcDQN (partial)	2.96139e-05
hcDQN (partial)	3.37679e-05
hcDQN (partial)	0.000175879
hcDQN (partial)	0.000855026
hcDQN (partial)	0.00290567
hcDQN (partial)	0.00428325
hcDQN (full)	0.0632947
hcDQN (full)	0.0706251
hcDQN (full)	0.0772602
hcDQN (full)	0.0578704
hcDQN (full)	0.0186261
hcDQN (full)	0.0078486
hcDQN (full)	0.00039408
hcDQN (full)	0.000364112
hcDQN (full)	1.81065e-06
hcDQN (full)	0.00043553
hcDQN (full)	0.00519909
hcDQN (full)	0.00675571
hcDQN (full)	0.00122358
hcDQN (full)	5.28015e-05
hcDQN (full)	0.00525031
hcDQN (full)	0.0144646
hcDQN (full)	0.0256227
hcDQN (full)	0.0270368
hcDQN (full)	0.0229699
hcDQN (full)	0.0176535
hcDQN (full)	0.0147818
hcDQN (full)	0.011956
hcDQN (full)	0.0131627
hcDQN (full)	0.00911926
hcDQN (full)	0.00737696
hcDQN (full)	0.0050784
hcDQN (full)	0.00345474
hcDQN (full)	0.000995401
hcDQN (full)	1.38324e-05
hcDQN (full)	0.00056524

## Sheet: Decision
model_type	scores
hcDRQN (partial)	0.047864
hcDRQN (partial)	0.0606071
hcDRQN (partial)	0.05805
hcDRQN (partial)	0.0641291
hcDRQN (partial)	0.0452428
hcDRQN (partial)	0.0431144
hcDRQN (partial)	0.0241256
hcDRQN (partial)	0.0197111
hcDRQN (partial)	0.0122071
hcDRQN (partial)	0.00804398
hcDRQN (partial)	0.00865745
hcDRQN (partial)	0.00718315
hcDRQN (partial)	0.00696188
hcDRQN (partial)	0.00894508
hcDRQN (partial)	0.010044
hcDRQN (partial)	0.00880502
hcDRQN (partial)	0.00641706
hcDRQN (partial)	0.00253679
hcDRQN (partial)	0.00355653
hcDRQN (partial)	0.00412101
hcDRQN (partial)	0.0187017
hcDRQN (partial)	0.044984
hcDRQN (partial)	0.0676251
hcDRQN (partial)	0.0961217
hcDRQN (partial)	0.118083
hcDRQN (partial)	0.140857
hcDRQN (partial)	0.171822
hcDRQN (partial)	0.180255
hcDRQN (partial)	0.186285
hcDRQN (partial)	0.191682
hcDRQN (full)	0.0510889
hcDRQN (full)	0.0729423
hcDRQN (full)	0.0633616
hcDRQN (full)	0.0623092
hcDRQN (full)	0.0483732
hcDRQN (full)	0.0378739
hcDRQN (full)	0.0248806
hcDRQN (full)	0.018824
hcDRQN (full)	0.0153129
hcDRQN (full)	0.0118365
hcDRQN (full)	0.0108203
hcDRQN (full)	0.00772241
hcDRQN (full)	0.00709167
hcDRQN (full)	0.0086449
hcDRQN (full)	0.00820399
hcDRQN (full)	0.00853181
hcDRQN (full)	0.00382486
hcDRQN (full)	0.000997314
hcDRQN (full)	0.0016686
hcDRQN (full)	0.000567413
hcDRQN (full)	0.0174023
hcDRQN (full)	0.0466952
hcDRQN (full)	0.0713168
hcDRQN (full)	0.0926771
hcDRQN (full)	0.103883
hcDRQN (full)	0.121649
hcDRQN (full)	0.152503
hcDRQN (full)	0.171249
hcDRQN (full)	0.175736
hcDRQN (full)	0.183087
hcDQN (partial)	0.00733618
hcDQN (partial)	0.00695785
hcDQN (partial)	0.00914335
hcDQN (partial)	0.00910991
hcDQN (partial)	0.0079046
hcDQN (partial)	0.00982564
hcDQN (partial)	0.00714712
hcDQN (partial)	0.00701785
hcDQN (partial)	0.00917569
hcDQN (partial)	0.0098702
hcDQN (partial)	0.0122017
hcDQN (partial)	0.0114792
hcDQN (partial)	0.0136998
hcDQN (partial)	0.0146911
hcDQN (partial)	0.00993848
hcDQN (partial)	0.0119372
hcDQN (partial)	0.00967999
hcDQN (partial)	0.0145732
hcDQN (partial)	0.0154044
hcDQN (partial)	0.0320105
hcDQN (partial)	0.0638705
hcDQN (partial)	0.0938968
hcDQN (partial)	0.115068
hcDQN (partial)	0.14328
hcDQN (partial)	0.162212
hcDQN (partial)	0.17291
hcDQN (partial)	0.196124
hcDQN (partial)	0.200923
hcDQN (partial)	0.200328
hcDQN (partial)	0.200055
hcDQN (full)	0.0243776
hcDQN (full)	0.0156377
hcDQN (full)	0.00715361
hcDQN (full)	0.0094576
hcDQN (full)	0.013798
hcDQN (full)	0.00752865
hcDQN (full)	0.0164656
hcDQN (full)	0.0109759
hcDQN (full)	0.00923186
hcDQN (full)	0.0135164
hcDQN (full)	0.0131838
hcDQN (full)	0.0086615
hcDQN (full)	0.00671362
hcDQN (full)	0.0069173
hcDQN (full)	0.00812327
hcDQN (full)	0.00596659
hcDQN (full)	0.0118361
hcDQN (full)	0.0163899
hcDQN (full)	0.0130201
hcDQN (full)	0.0126803
hcDQN (full)	0.0313063
hcDQN (full)	0.0424314
hcDQN (full)	0.0459992
hcDQN (full)	0.0740009
hcDQN (full)	0.0729737
hcDQN (full)	0.0794205
hcDQN (full)	0.0900014
hcDQN (full)	0.0852189
hcDQN (full)	0.0901771
hcDQN (full)	0.0943715
