# Supplementary material for: Hippocampus supports multi-task reinforcement learning under partial observability
Source: Nat Commun. 2025 Oct 30;16:9619. doi: 10.1038/s41467-025-64591-9 (PMC12575782; doi:10.1038/s41467-025-64591-9)
Supplement: Supplementary file 7 — Source Data [file 41467_2025_64591_MOESM7_ESM.zip › source_data/SourceData_Figure8h.xlsx]

## Sheet: Summary_stats
condition	cue_idx	mean	std	count	sem	mean_pct	sem_pct
allo_dqn	0	0.0102445	0.0120279	10	0.00380356	1.02445	0.380356
allo_dqn	1	0.4222	0.0906458	10	0.0286647	42.22	2.86647
allo_dqn	2	0.987008	0.0150116	10	0.0047471	98.7008	0.47471
allo_drqn	0	0.00637072	0.010517	10	0.00332578	0.637072	0.332578
allo_drqn	1	0.428091	0.0984615	10	0.0311362	42.8091	3.11362
allo_drqn	2	0.993746	0.00882751	10	0.0027915	99.3746	0.27915
cues_dqn	0	0.00936872	0.0139873	10	0.00442317	0.936872	0.442317
cues_dqn	1	0.356288	0.0373531	10	0.0118121	35.6288	1.18121
cues_dqn	2	0.63305	0.0975859	10	0.0308594	63.305	3.08594
cues_dqn	3	0.973744	0.0219872	10	0.00695295	97.3744	0.695295
cues_drqn	0	0.00366909	0.0100568	10	0.00318025	0.366909	0.318025
cues_drqn	1	0.372279	0.0409214	10	0.0129405	37.2279	1.29405
cues_drqn	2	0.620755	0.0900334	10	0.0284711	62.0755	2.84711
cues_drqn	3	0.990534	0.0159832	10	0.00505433	99.0534	0.505433
ego_dqn	0	0.00551738	0.00820329	10	0.00259411	0.551738	0.259411
ego_dqn	1	0.750692	0.0632841	10	0.0200122	75.0692	2.00122
ego_dqn	2	0.983176	0.0236105	10	0.00746629	98.3176	0.746629
ego_drqn	0	0.00771293	0.00841649	10	0.00266153	0.771293	0.266153
ego_drqn	1	0.72857	0.0553852	10	0.0175143	72.857	1.75143
ego_drqn	2	0.987796	0.0116888	10	0.00369632	98.7796	0.369632

## Sheet: Seed_values
condition	cue_idx	seed_idx	seed_value	seed_value_pct
allo_drqn	0	1	0.00914151	0.914151
allo_drqn	0	2	0	0
allo_drqn	0	3	0.0225135	2.25135
allo_drqn	0	4	0.0282169	2.82169
allo_drqn	0	5	0	0
allo_drqn	0	6	0	0
allo_drqn	0	7	0.00383521	0.383521
allo_drqn	0	8	0	0
allo_drqn	0	9	0	0
allo_drqn	0	10	0	0
allo_drqn	1	1	0.401981	40.1981
allo_drqn	1	2	0.498502	49.8502
allo_drqn	1	3	0.426382	42.6382
allo_drqn	1	4	0.526354	52.6354
allo_drqn	1	5	0.314025	31.4025
allo_drqn	1	6	0.423334	42.3334
allo_drqn	1	7	0.561063	56.1063
allo_drqn	1	8	0.521234	52.1234
allo_drqn	1	9	0.333817	33.3817
allo_drqn	1	10	0.274221	27.4221
allo_drqn	2	1	0.989436	98.9436
allo_drqn	2	2	1	100
allo_drqn	2	3	1	100
allo_drqn	2	4	1	100
allo_drqn	2	5	1	100
allo_drqn	2	6	1	100
allo_drqn	2	7	0.987808	98.7808
allo_drqn	2	8	0.984633	98.4633
allo_drqn	2	9	0.975587	97.5587
allo_drqn	2	10	1	100
allo_dqn	0	1	0.0338692	3.38692
allo_dqn	0	2	0	0
allo_dqn	0	3	0	0
allo_dqn	0	4	0	0
allo_dqn	0	5	0.0195178	1.95178
allo_dqn	0	6	0.0222976	2.22976
allo_dqn	0	7	0.0162946	1.62946
allo_dqn	0	8	0	0
allo_dqn	0	9	0.00696484	0.696484
allo_dqn	0	10	0.00350057	0.350057
allo_dqn	1	1	0.408674	40.8674
allo_dqn	1	2	0.326143	32.6143
allo_dqn	1	3	0.306708	30.6708
allo_dqn	1	4	0.456285	45.6285
allo_dqn	1	5	0.54041	54.041
allo_dqn	1	6	0.306561	30.6561
allo_dqn	1	7	0.518939	51.8939
allo_dqn	1	8	0.420367	42.0367
allo_dqn	1	9	0.402027	40.2027
allo_dqn	1	10	0.535889	53.5889
allo_dqn	2	1	1	100
allo_dqn	2	2	1	100
allo_dqn	2	3	1	100
allo_dqn	2	4	0.989538	98.9538
allo_dqn	2	5	0.986129	98.6129
allo_dqn	2	6	1	100
allo_dqn	2	7	0.994261	99.4261
allo_dqn	2	8	0.961729	96.1729
allo_dqn	2	9	0.966001	96.6001
allo_dqn	2	10	0.972416	97.2416
ego_drqn	0	1	0.0149148	1.49148
ego_drqn	0	2	0.00427277	0.427277
ego_drqn	0	3	0.0207146	2.07146
ego_drqn	0	4	0	0
ego_drqn	0	5	0.00475619	0.475619
ego_drqn	0	6	0.0187677	1.87677
ego_drqn	0	7	0	0
ego_drqn	0	8	0.0137033	1.37033
ego_drqn	0	9	0	0
ego_drqn	0	10	0	0
ego_drqn	1	1	0.785918	78.5918
ego_drqn	1	2	0.663396	66.3396
ego_drqn	1	3	0.814609	81.4609
ego_drqn	1	4	0.664422	66.4422
ego_drqn	1	5	0.769962	76.9962
ego_drqn	1	6	0.747045	74.7045
ego_drqn	1	7	0.714125	71.4125
ego_drqn	1	8	0.737301	73.7301
ego_drqn	1	9	0.650375	65.0375
ego_drqn	1	10	0.738548	73.8548
ego_drqn	2	1	1	100
ego_drqn	2	2	0.972836	97.2836
ego_drqn	2	3	0.988655	98.8655
ego_drqn	2	4	1	100
ego_drqn	2	5	0.989312	98.9312
ego_drqn	2	6	1	100
ego_drqn	2	7	0.971991	97.1991
ego_drqn	2	8	0.993837	99.3837
ego_drqn	2	9	0.971499	97.1499
ego_drqn	2	10	0.989829	98.9829
ego_dqn	0	1	0.0252092	2.52092
ego_dqn	0	2	0	0
ego_dqn	0	3	0.0130327	1.30327
ego_dqn	0	4	0.00713207	0.713207
ego_dqn	0	5	0	0
ego_dqn	0	6	0	0
ego_dqn	0	7	0.00216389	0.216389
ego_dqn	0	8	0	0
ego_dqn	0	9	0.00698029	0.698029
ego_dqn	0	10	0.000655564	0.0655564
ego_dqn	1	1	0.848053	84.8053
ego_dqn	1	2	0.714337	71.4337
ego_dqn	1	3	0.793899	79.3899
ego_dqn	1	4	0.792819	79.2819
ego_dqn	1	5	0.675053	67.5053
ego_dqn	1	6	0.760706	76.0706
ego_dqn	1	7	0.690776	69.0776
ego_dqn	1	8	0.769295	76.9295
ego_dqn	1	9	0.6566	65.66
ego_dqn	1	10	0.805378	80.5378
ego_dqn	2	1	0.955876	95.5876
ego_dqn	2	2	0.969533	96.9533
ego_dqn	2	3	1	100
ego_dqn	2	4	1	100
ego_dqn	2	5	1	100
ego_dqn	2	6	1	100
ego_dqn	2	7	1	100
ego_dqn	2	8	0.970314	97.0314
ego_dqn	2	9	0.936039	93.6039
ego_dqn	2	10	1	100
cues_drqn	0	1	0	0
cues_drqn	0	2	0	0
cues_drqn	0	3	0	0
cues_drqn	0	4	0	0
cues_drqn	0	5	0.0319794	3.19794
cues_drqn	0	6	0.00471146	0.471146
cues_drqn	0	7	0	0
cues_drqn	0	8	0	0
cues_drqn	0	9	0	0
cues_drqn	0	10	0	0
cues_drqn	1	1	0.379482	37.9482
cues_drqn	1	2	0.403038	40.3038
cues_drqn	1	3	0.348387	34.8387
cues_drqn	1	4	0.371046	37.1046
cues_drqn	1	5	0.353908	35.3908
cues_drqn	1	6	0.335021	33.5021
cues_drqn	1	7	0.375358	37.5358
cues_drqn	1	8	0.378243	37.8243
cues_drqn	1	9	0.314452	31.4452
cues_drqn	1	10	0.463854	46.3854
cues_drqn	2	1	0.53635	53.635
cues_drqn	2	2	0.705178	70.5178
cues_drqn	2	3	0.563382	56.3382
cues_drqn	2	4	0.548777	54.8777
cues_drqn	2	5	0.513232	51.3232
cues_drqn	2	6	0.747373	74.7373
cues_drqn	2	7	0.696441	69.6441
cues_drqn	2	8	0.7048	70.48
cues_drqn	2	9	0.530356	53.0356
cues_drqn	2	10	0.661662	66.1662
cues_drqn	3	1	1	100
cues_drqn	3	2	1	100
cues_drqn	3	3	1	100
cues_drqn	3	4	0.963266	96.3266
cues_drqn	3	5	0.958955	95.8955
cues_drqn	3	6	1	100
cues_drqn	3	7	1	100
cues_drqn	3	8	0.994614	99.4614
cues_drqn	3	9	0.988504	98.8504
cues_drqn	3	10	1	100
cues_dqn	0	1	0	0
cues_dqn	0	2	0	0
cues_dqn	0	3	0.0192998	1.92998
cues_dqn	0	4	0	0
cues_dqn	0	5	0	0
cues_dqn	0	6	0	0
cues_dqn	0	7	0.0101272	1.01272
cues_dqn	0	8	0.0422245	4.22245
cues_dqn	0	9	0.00271755	0.271755
cues_dqn	0	10	0.0193182	1.93182
cues_dqn	1	1	0.400919	40.0919
cues_dqn	1	2	0.389976	38.9976
cues_dqn	1	3	0.310208	31.0208
cues_dqn	1	4	0.377477	37.7477
cues_dqn	1	5	0.385475	38.5475
cues_dqn	1	6	0.363436	36.3436
cues_dqn	1	7	0.324703	32.4703
cues_dqn	1	8	0.288495	28.8495
cues_dqn	1	9	0.348538	34.8538
cues_dqn	1	10	0.373655	37.3655
cues_dqn	2	1	0.691378	69.1378
cues_dqn	2	2	0.552715	55.2715
cues_dqn	2	3	0.543284	54.3284
cues_dqn	2	4	0.557275	55.7275
cues_dqn	2	5	0.517468	51.7468
cues_dqn	2	6	0.756305	75.6305
cues_dqn	2	7	0.674403	67.4403
cues_dqn	2	8	0.555297	55.5297
cues_dqn	2	9	0.706847	70.6847
cues_dqn	2	10	0.775524	77.5524
cues_dqn	3	1	0.980376	98.0376
cues_dqn	3	2	0.935581	93.5581
cues_dqn	3	3	0.99512	99.512
cues_dqn	3	4	0.968128	96.8128
cues_dqn	3	5	0.984117	98.4117
cues_dqn	3	6	0.973694	97.3694
cues_dqn	3	7	0.997172	99.7172
cues_dqn	3	8	0.947268	94.7268
cues_dqn	3	9	0.955989	95.5989
cues_dqn	3	10	1	100
