# Supplementary material for: Hippocampus supports multi-task reinforcement learning under partial observability
Source: Nat Commun. 2025 Oct 30;16:9619. doi: 10.1038/s41467-025-64591-9 (PMC12575782; doi:10.1038/s41467-025-64591-9)
Supplement: Supplementary file 7 — Source Data [file 41467_2025_64591_MOESM7_ESM.zip › source_data/SourceData_Fig1.xlsx]

## Sheet: PerAnimal
Animal	Condition	Performance (%)
sc03	Allocentric	68.9542
sc08	Allocentric	62.2951
sc11	Allocentric	68.5185
sc12	Allocentric	93.3333
jp28	Allocentric	66.6667
hm02	Allocentric	87.1429
hm06	Allocentric	69.3694
hm07	Allocentric	68.5897
sc03	Egocentric	66.5217
sc08	Egocentric	67.1378
sc11	Egocentric	63.871
sc12	Egocentric	53.1646
jp28	Egocentric	65.2582
hm02	Egocentric	69.6319
hm06	Egocentric	63.6943
hm07	Egocentric	68.75
sc03	Overall	67.738
sc08	Overall	64.7164
sc11	Overall	66.1947
sc12	Overall	73.2489
jp28	Overall	65.9624
hm02	Overall	78.3874
hm06	Overall	66.5318
hm07	Overall	68.6699

## Sheet: Summary
Condition	mean	sem
Allocentric	73.1087	3.86643
Egocentric	64.7537	1.81778
Overall	68.9312	1.63323

## Sheet: Stats
Condition	t_stat	p_value	stars
Allocentric	5.97676	0.000554991	***
Egocentric	8.11633	8.3113e-05	****
Overall	11.5912	8.02061e-06	****
