# Supplementary material for: Hippocampus supports multi-task reinforcement learning under partial observability
Source: Nat Commun. 2025 Oct 30;16:9619. doi: 10.1038/s41467-025-64591-9 (PMC12575782; doi:10.1038/s41467-025-64591-9)
Supplement: Supplementary file 7 — Source Data [file 41467_2025_64591_MOESM7_ESM.zip › source_data/SourceData_Fig7_raw_npz.xlsx]

## Sheet: README
Notes
RAW NPZ DUMP from
• Each key from the NPZ is written to one or multiple sheets.
• 2D arrays: single sheet as grid.
• 3D arrays (like seeds × 9 × 9): one sheet per seed slice.
No normalization or processing applied.

## Sheet: drqn_allo2_s1
row	c0	c1	c2	c3	c4	c5	c6	c7	c8
0	0	0	0	0	0	0	0	0	0
1	0	0	0	0	0	0	0	0	0
2	0	0	0	0	0	0	0	0	0
3	0	0	0	0	0	0	0	0	0
4	0	0	0	0	0.563802	0.280446	0.36459	0.806824	0
5	0	0	0	0	0.338311	0	0	0	0
6	0	0	0	0	0.340179	0	0	0	0
7	0	0	0	0	0.0422952	0	0	0	0
8	0	0	0	0	0	0	0	0	0

## Sheet: drqn_allo2_s2
row	c0	c1	c2	c3	c4	c5	c6	c7	c8
0	0	0	0	0	0	0	0	0	0
1	0	0	0	0	0	0	0	0	0
2	0	0	0	0	0	0	0	0	0
3	0	0	0	0	0	0	0	0	0
4	0	0	0	0	0.388869	0.262879	0.317677	1.24721	0
5	0	0	0	0	0.37356	0	0	0	0
6	0	0	0	0	0.218834	0	0	0	0
7	0	0	0	0	0.0385827	0	0	0	0
8	0	0	0	0	0	0	0	0	0

## Sheet: drqn_allo2_s3
row	c0	c1	c2	c3	c4	c5	c6	c7	c8
0	0	0	0	0	0	0	0	0	0
1	0	0	0	0	0	0	0	0	0
2	0	0	0	0	0	0	0	0	0
3	0	0	0	0	0	0	0	0	0
4	0	0	0	0	0.531143	0.283792	0.319918	1.12956	0
5	0	0	0	0	0.219077	0	0	0	0
6	0	0	0	0	0.348002	0	0	0	0
7	0	0	0	0	0.0431812	0	0	0	0
8	0	0	0	0	0	0	0	0	0

## Sheet: drqn_allo2_s4
row	c0	c1	c2	c3	c4	c5	c6	c7	c8
0	0	0	0	0	0	0	0	0	0
1	0	0	0	0	0	0	0	0	0
2	0	0	0	0	0	0	0	0	0
3	0	0	0	0	0	0	0	0	0
4	0	0	0	0	0.68754	0.334304	0.317098	1.47983	0
5	0	0	0	0	0.369367	0	0	0	0
6	0	0	0	0	0.293582	0	0	0	0
7	0	0	0	0	0.0345816	0	0	0	0
8	0	0	0	0	0	0	0	0	0

## Sheet: drqn_allo2_s5
row	c0	c1	c2	c3	c4	c5	c6	c7	c8
0	0	0	0	0	0	0	0	0	0
1	0	0	0	0	0	0	0	0	0
2	0	0	0	0	0	0	0	0	0
3	0	0	0	0	0	0	0	0	0
4	0	0	0	0	0.679048	0.38447	0.251396	0.843567	0
5	0	0	0	0	0.29951	0	0	0	0
6	0	0	0	0	0.319506	0	0	0	0
7	0	0	0	0	0.0284993	0	0	0	0
8	0	0	0	0	0	0	0	0	0

## Sheet: drqn_allo2_60_s1
row	c0	c1	c2	c3	c4	c5	c6	c7	c8
0	0	0	0	0	0	0	0	0	0
1	0	0	0	0	0	0	0	0	0
2	0	0	0	0	0	0	0	0	0
3	0	0	0	0	0	0	0	0	0
4	0	0.31749	0.0928327	0.102473	0.518144	0.229969	0.322705	0.52689	0
5	0	0	0	0	0.378417	0	0	0	0
6	0	0	0	0	0.604285	0	0	0	0
7	0	0	0	0	0.274064	0	0	0	0
8	0	0	0	0	0	0	0	0	0

## Sheet: drqn_allo2_60_s2
row	c0	c1	c2	c3	c4	c5	c6	c7	c8
0	0	0	0	0	0	0	0	0	0
1	0	0	0	0	0	0	0	0	0
2	0	0	0	0	0	0	0	0	0
3	0	0	0	0	0	0	0	0	0
4	0	0.384117	0.1144	0.0842865	0.433813	0.212995	0.325504	1.18434	0
5	0	0	0	0	0.370639	0	0	0	0
6	0	0	0	0	0.554559	0	0	0	0
7	0	0	0	0	0.335052	0	0	0	0
8	0	0	0	0	0	0	0	0	0

## Sheet: drqn_allo2_60_s3
row	c0	c1	c2	c3	c4	c5	c6	c7	c8
0	0	0	0	0	0	0	0	0	0
1	0	0	0	0	0	0	0	0	0
2	0	0	0	0	0	0	0	0	0
3	0	0	0	0	0	0	0	0	0
4	0	0.337902	0.117241	0.0867135	0.621184	0.342199	0.353472	1.02591	0
5	0	0	0	0	0.336511	0	0	0	0
6	0	0	0	0	0.657582	0	0	0	0
7	0	0	0	0	0.318434	0	0	0	0
8	0	0	0	0	0	0	0	0	0

## Sheet: drqn_allo2_60_s4
row	c0	c1	c2	c3	c4	c5	c6	c7	c8
0	0	0	0	0	0	0	0	0	0
1	0	0	0	0	0	0	0	0	0
2	0	0	0	0	0	0	0	0	0
3	0	0	0	0	0	0	0	0	0
4	0	0.233994	0.0676774	0.090664	0.899989	0.204345	0.376735	0.87012	0
5	0	0	0	0	0.336009	0	0	0	0
6	0	0	0	0	0.474714	0	0	0	0
7	0	0	0	0	0.319031	0	0	0	0
8	0	0	0	0	0	0	0	0	0

[truncated: 61 more sheets: drqn_allo2_60_s5, drqn_allo2_50_s1, drqn_allo2_50_s2, drqn_allo2_50_s3, drqn_allo2_50_s4, drqn_allo2_50_s5, drqn_allo2_40_s1, drqn_allo2_40_s2, drqn_allo2_40_s3, drqn_allo2_40_s4, drqn_allo2_40_s5, drqn_allo2_30_s1, drqn_allo2_30_s2, drqn_allo2_30_s3, drqn_allo2_30_s4, drqn_allo2_30_s5, drqn_allo2_20_s1, drqn_allo2_20_s2, drqn_allo2_20_s3, drqn_allo2_20_s4 …]
