# Supplementary material for: Hippocampus supports multi-task reinforcement learning under partial observability
Source: Nat Commun. 2025 Oct 30;16:9619. doi: 10.1038/s41467-025-64591-9 (PMC12575782; doi:10.1038/s41467-025-64591-9)
Supplement: Supplementary file 7 — Source Data [file 41467_2025_64591_MOESM7_ESM.zip › source_data/SourceData_Fig8f.xlsx]

## Sheet: Allocentric
Variance	hcDRQN_mean	hcDRQN_sem	hcDQN_mean	hcDQN_sem
1	1	0	1	0.00074371
2	1	0	0.997358	0.000762629
5	1	0	0.967465	0.000394185
7	1	0	1.00591	0.000524951
10	0.990752	6.38118e-05	0.98232	0.00058537
15	0.952732	7.51559e-05	0.851533	0.000738365

## Sheet: Egocentric
Variance	hcDRQN_mean	hcDRQN_sem	hcDQN_mean	hcDQN_sem
1	1	0	1	0.000123947
2	1	0	0.996023	0.000174984
5	1	0	1.00011	0.00033539
7	1	0	0.988543	0.000288976
10	0.998672	6.4305e-05	0.968172	0.000149611
15	0.972359	0.000173025	0.928254	0.000111147

## Sheet: Overall
Variance	hcDRQN_mean	hcDRQN_sem	hcDQN_mean	hcDQN_sem
1	1	0	1	0.000319073
2	1	0	0.996473	0.000277713
5	1	0	0.989098	0.000185539
7	1	0	0.994401	0.000331168
10	0.994712	5.45362e-05	0.972945	0.000268361
15	0.962546	4.96401e-05	0.90237	0.000220209
