# Supplementary material for: Hippocampus supports multi-task reinforcement learning under partial observability
Source: Nat Commun. 2025 Oct 30;16:9619. doi: 10.1038/s41467-025-64591-9 (PMC12575782; doi:10.1038/s41467-025-64591-9)
Supplement: Supplementary file 7 — Source Data [file 41467_2025_64591_MOESM7_ESM.zip › source_data/SourceData_seeds_F8b.xlsx]

## Sheet: hcDRQN
index	drqn_overall_seed1	drqn_overall_seed2	drqn_overall_seed3	drqn_overall_seed4	drqn_overall_seed5	drqn_allo_seed1	drqn_allo_seed2	drqn_allo_seed3	drqn_allo_seed4	drqn_allo_seed5	drqn_ego_seed1	drqn_ego_seed2	drqn_ego_seed3	drqn_ego_seed4	drqn_ego_seed5
1	95.0575	97.2416	100	96.4562	100	95.1225	95.7149	100	96.5604	100	94.9925	98.7683	100	96.352	100
2	100	94.0971	100	97.548	100	100	93.992	100	97.0914	100	100	94.2022	100	98.0046	100
3	96.9397	96.0397	96.8123	95.8087	99.113	94.876	94.658	93.723	93.7284	98.5044	99.0033	97.4214	99.9016	97.889	99.7216
4	97.1031	97.9506	94.2046	98.4944	97.7649	94.7562	96.6653	89.1184	98.1315	96.4417	99.4501	99.2359	99.2908	98.8572	99.0882
5	94.8255	97.4623	95.506	94.1627	93.5338	90.8097	95.3146	92.6574	89.6967	90.4619	98.8412	99.6099	98.3546	98.6287	96.6058
6	94.5034	92.4115	89.0891	95.2234	94.9297	92.3195	86.6216	84.5779	91.4137	91.3869	96.6873	98.2015	93.6003	99.0332	98.4725
7	95.1134	93.4725	97.4578	97.2775	94.3619	90.8935	88.6296	95.5641	94.9466	90.0979	99.3333	98.3154	99.3515	99.6083	98.626
8	87.0773	89.5758	87.1999	84.6089	88.8319	79.9495	83.8821	82.1438	75.8374	81.4084	94.2051	95.2695	92.256	93.3805	96.2553
9	84.0786	84.923	83.024	83.02	80.3089	74.6832	73.1974	74.4618	76.1721	71.6986	93.4739	96.6487	91.5862	89.8679	88.9192
10	69.4374	71.11	72.2878	68.7014	67.6426	59.2193	64.3396	65.3807	58.647	59.1271	79.6555	77.8804	79.1948	78.7559	76.1581
11	51.5062	55.861	56.8049	57.8953	52.438	39.3483	46.3251	45.8426	48.0972	41.0374	63.6642	65.3968	67.7671	67.6934	63.8386

## Sheet: hcDQN
index	dqn_overall_seed1	dqn_overall_seed2	dqn_overall_seed3	dqn_overall_seed4	dqn_overall_seed5	dqn_allo_seed1	dqn_allo_seed2	dqn_allo_seed3	dqn_allo_seed4	dqn_allo_seed5	dqn_ego_seed1	dqn_ego_seed2	dqn_ego_seed3	dqn_ego_seed4	dqn_ego_seed5
1	71.2551	76.6541	74.2709	73.5908	74.6461	46.1308	54.2679	50.3801	48.3096	51.8685	96.3793	99.0402	98.1617	98.872	97.4237
2	74.0454	74.4364	71.1441	76.0422	74.0015	48.7371	50.9309	48.0443	52.254	50.1696	99.3537	97.942	94.2438	99.8305	97.8333
3	72.5133	76.2367	74.4607	76.2882	75.1399	47.0788	52.6244	51.7837	52.6692	50.8776	97.9477	99.849	97.1376	99.9072	99.4022
4	78.7646	75.4237	75.7825	74.9932	70.8605	58.2861	51.0247	52.7946	50.3396	46.5672	99.2431	99.8226	98.7705	99.6467	95.1538
5	76.9555	73.9105	75.0072	73.7021	71.4287	55.8983	51.8395	53.1462	47.812	46.9551	98.0127	95.9815	96.8682	99.5922	95.9023
6	76.1334	75.4277	74.4656	69.2721	75.4465	53.3528	51.4642	51.2867	47.3188	52.3776	98.9139	99.3913	97.6444	91.2254	98.5154
7	77.8814	73.4089	73.7909	75.5175	72.2729	56.403	47.5635	50.3593	51.5562	48.2388	99.3597	99.2542	97.2226	99.4789	96.3069
8	72.2928	70.4213	72.3164	73.9004	71.4368	47.5352	48.8899	50.05	51.0771	46.0848	97.0504	91.9528	94.5828	96.7238	96.7888
9	71.8749	69.7893	70.4705	74.2355	73.7271	46.4294	45.9308	46.5655	50.4429	49.3662	97.3205	93.6479	94.3755	98.0281	98.0879
10	64.7798	71.2477	62.5891	67.7709	63.6432	44.9668	49.7591	39.6848	46.4532	42.3515	84.5928	92.7364	85.4935	89.0886	84.9349
11	60.6049	60.2106	59.8751	59.6689	58.0197	46.1007	37.578	42.295	42.0589	41.1417	75.1091	82.8431	77.4551	77.2789	74.8977
