# Supplementary material for: Hippocampus supports multi-task reinforcement learning under partial observability
Source: Nat Commun. 2025 Oct 30;16:9619. doi: 10.1038/s41467-025-64591-9 (PMC12575782; doi:10.1038/s41467-025-64591-9)
Supplement: Supplementary file 7 — Source Data [file 41467_2025_64591_MOESM7_ESM.zip › source_data/SM/SourceData_S3c.xlsx]

## Sheet: Panel_a_overall
Step	hcDQN_mean	hcDQN_sem	hcDRQN_mean	hcDRQN_sem	EWC_mean	EWC_sem
14001	0.4	0.244949	0.533333	0.226078	0.35	0.244949
14004	0.4	0.244949	0.646667	0.195391	0.35	0.244949
14005	0.4	0.244949	0.671429	0.19113	0.35	0.244949
14006	0.4	0.244949	0.686111	0.189806	0.35	0.244949
14007	0.4	0.244949	0.697778	0.189163	0.35	0.244949
14009	0.4	0.244949	0.709091	0.189388	0.35	0.244949
14010	0.4	0.244949	0.741795	0.17004	0.35	0.244949
14016	0.4	0.244949	0.749928	0.149954	0.35	0.244949
14018	0.4	0.244949	0.790427	0.126197	0.35	0.244949
14020	0.4	0.244949	0.806899	0.117826	0.35	0.244949
14023	0.4	0.244949	0.821405	0.11007	0.35	0.244949
14025	0.408696	0.241529	0.81873	0.0995401	0.358696	0.241529
14026	0.424	0.236169	0.822435	0.092662	0.374	0.236169
14028	0.423077	0.236468	0.824872	0.0877242	0.373077	0.236468
14029	0.422222	0.236748	0.830225	0.0795872	0.372222	0.236748
14031	0.421429	0.237009	0.830952	0.0774747	0.371429	0.237009
14033	0.42069	0.237255	0.831457	0.0762799	0.37069	0.237255
14034	0.42	0.237487	0.834444	0.0733702	0.37	0.237487
14036	0.41875	0.237911	0.836447	0.0728661	0.36875	0.237911
14037	0.388552	0.220009	0.822585	0.0763	0.338552	0.220009
14038	0.374286	0.212284	0.822857	0.0785844	0.324286	0.212284
14042	0.361494	0.204924	0.822814	0.081902	0.311494	0.204924
14044	0.34955	0.198058	0.821888	0.0849147	0.29955	0.198058
14045	0.337965	0.191774	0.822019	0.0874348	0.287965	0.191774
14047	0.3275	0.185748	0.821173	0.0903259	0.2775	0.185748
14048	0.313208	0.177403	0.820425	0.0931378	0.263208	0.177403
14050	0.300233	0.169899	0.816157	0.094949	0.250233	0.169899
14051	0.28839	0.163103	0.815523	0.0975417	0.23839	0.163103
14053	0.274173	0.155346	0.816507	0.10008	0.224173	0.155346
14054	0.264458	0.149854	0.815849	0.102462	0.214458	0.149854
14055	0.254086	0.143995	0.819728	0.101768	0.204086	0.143995
14056	0.240334	0.135929	0.826931	0.0967992	0.190334	0.135929
14059	0.238278	0.128388	0.824691	0.095468	0.188278	0.128388
14060	0.240881	0.126613	0.824646	0.0938676	0.190881	0.126613
14061	0.251381	0.123531	0.812028	0.0961292	0.201381	0.123531
14062	0.256685	0.119155	0.818881	0.0919937	0.206685	0.119155
14063	0.257266	0.11459	0.823181	0.0856373	0.207266	0.11459
14064	0.262107	0.112969	0.826401	0.0840053	0.212107	0.112969
14065	0.272946	0.112339	0.827507	0.0849948	0.222946	0.112339
14066	0.274637	0.112453	0.826634	0.0865854	0.224637	0.112453
14069	0.284649	0.108107	0.822405	0.0915557	0.234649	0.108107
14071	0.296949	0.111037	0.820391	0.0946789	0.246949	0.111037
14072	0.311488	0.112853	0.818129	0.0985986	0.261488	0.112853
14074	0.319864	0.113411	0.818575	0.0998672	0.269864	0.113411
14075	0.323132	0.115086	0.819337	0.0986577	0.273132	0.115086
14076	0.323714	0.116631	0.817537	0.0981423	0.273714	0.116631
14077	0.326663	0.119617	0.817568	0.0965281	0.276663	0.119617
14078	0.3272	0.121128	0.820841	0.0948827	0.2772	0.121128
14079	0.325614	0.122728	0.825961	0.0927374	0.275614	0.122728
14080	0.326856	0.12491	0.830913	0.0898702	0.276856	0.12491
14081	0.32665	0.126587	0.8343	0.0883405	0.27665	0.126587
14082	0.324511	0.126625	0.836958	0.0869912	0.274511	0.126625
14084	0.319633	0.12513	0.839898	0.0858175	0.269633	0.12513
14085	0.317936	0.125102	0.845337	0.0823565	0.267936	0.125102
14086	0.314055	0.123463	0.842574	0.0840996	0.264055	0.123463
14087	0.307865	0.118345	0.83828	0.0887774	0.257865	0.118345
14089	0.304652	0.115909	0.837835	0.0899477	0.254652	0.115909
14090	0.299434	0.111918	0.832909	0.0952366	0.249434	0.111918
14091	0.298726	0.109017	0.831342	0.0972457	0.248726	0.109017
14092	0.296711	0.105059	0.830992	0.0982535	0.246711	0.105059
14094	0.296197	0.0986201	0.828764	0.101153	0.246197	0.0986201
14095	0.299356	0.0946646	0.827281	0.103711	0.249356	0.0946646
14096	0.298774	0.091791	0.827055	0.104623	0.248774	0.091791
14097	0.302555	0.0891166	0.829983	0.102524	0.252555	0.0891166
14099	0.310048	0.0889334	0.832029	0.101398	0.260048	0.0889334
14100	0.313501	0.0889549	0.831697	0.102245	0.263501	0.0889549
14101	0.317505	0.0877827	0.831353	0.103073	0.267505	0.0877827
14103	0.323174	0.0875262	0.831497	0.103892	0.273174	0.0875262
14106	0.326237	0.0876272	0.831662	0.104711	0.276237	0.0876272
14107	0.329896	0.0868544	0.831322	0.105506	0.279896	0.0868544
14108	0.332095	0.0867426	0.830974	0.106284	0.282095	0.0867426
14110	0.334602	0.0862255	0.832846	0.105119	0.284602	0.0862255
14111	0.337894	0.0867221	0.834625	0.104149	0.287894	0.0867221
14112	0.340775	0.0867771	0.837386	0.102287	0.290775	0.0867771
14114	0.345046	0.0872063	0.839804	0.100527	0.295046	0.0872063
14115	0.347545	0.0891494	0.841753	0.0980862	0.297545	0.0891494
14116	0.352263	0.0916803	0.845736	0.0935367	0.302263	0.0916803
14118	0.348391	0.0917966	0.84243	0.0959184	0.298391	0.0917966
14119	0.346159	0.0921186	0.839177	0.0981795	0.296159	0.0921186
14120	0.344395	0.0922123	0.836696	0.0996933	0.294395	0.0922123
14121	0.340524	0.0909839	0.836465	0.100335	0.290524	0.0909839
14124	0.337275	0.0891189	0.839043	0.0994693	0.287275	0.0891189
14125	0.334047	0.0867688	0.842312	0.0972696	0.284047	0.0867688
14126	0.331924	0.0839482	0.845887	0.0945489	0.281924	0.0839482
14127	0.330489	0.082855	0.847236	0.0938588	0.280489	0.082855
14128	0.330477	0.0804789	0.84897	0.0925864	0.280477	0.0804789
14131	0.332891	0.076361	0.850642	0.091925	0.282891	0.076361
14132	0.335785	0.0739654	0.85166	0.0913112	0.285785	0.0739654
14133	0.339294	0.0719524	0.853154	0.0906379	0.289294	0.0719524
14135	0.342325	0.0690335	0.854182	0.0900537	0.292325	0.0690335
14138	0.344995	0.0645232	0.853965	0.0907376	0.294995	0.0645232
14139	0.344521	0.0614479	0.853664	0.0913899	0.294521	0.0614479
14140	0.34826	0.0602968	0.852645	0.0926324	0.29826	0.0602968
14143	0.352605	0.0578276	0.852637	0.0932528	0.302605	0.0578276
14144	0.354885	0.0572609	0.851657	0.0944574	0.304885	0.0572609
14145	0.354527	0.0559942	0.851345	0.0950582	0.304527	0.0559942
14152	0.356892	0.0553019	0.850071	0.0968783	0.306892	0.0553019
14153	0.356875	0.0553218	0.848729	0.0970008	0.306875	0.0553218
14154	0.359204	0.0567736	0.848863	0.097547	0.309204	0.0567736
14157	0.36015	0.0581955	0.848639	0.0981364	0.31015	0.0581955
14158	0.363141	0.0604333	0.84899	0.0986819	0.313141	0.0604333
14160	0.362883	0.0616479	0.847497	0.0988846	0.312883	0.0616479
14163	0.361813	0.062781	0.847671	0.0994484	0.311813	0.062781
14164	0.363042	0.064404	0.84629	0.101046	0.313042	0.064404
14166	0.364791	0.0658855	0.846076	0.101598	0.314791	0.0658855
14167	0.367363	0.0656741	0.845825	0.102134	0.317363	0.0656741
14168	0.368729	0.0660481	0.846708	0.101545	0.318729	0.0660481
14169	0.370753	0.0667806	0.848465	0.10095	0.320753	0.0667806
14170	0.372091	0.0671821	0.849318	0.100374	0.322091	0.0671821
14172	0.373112	0.0672249	0.849065	0.10091	0.323112	0.0672249
14173	0.375666	0.0670014	0.848742	0.101921	0.325666	0.0670014
14175	0.380241	0.0655076	0.848521	0.102451	0.330241	0.0655076
14180	0.386954	0.0615302	0.847709	0.103959	0.336954	0.0615302
14181	0.507918	0.136993	0.877441	0.108851	0.457918	0.136993
14184	0.510046	0.135093	0.877779	0.108775	0.460046	0.135093
14185	0.509877	0.134348	0.878455	0.108195	0.459877	0.134348
14187	0.510616	0.133294	0.879725	0.107038	0.460616	0.133294
14190	0.513321	0.131594	0.880433	0.106487	0.463321	0.131594
14192	0.512854	0.130627	0.881697	0.105375	0.462854	0.130627
14193	0.512786	0.130097	0.882869	0.104271	0.462786	0.130097
14194	0.64753	0.149418	0.885045	0.10347	0.59753	0.149418
14195	0.646808	0.149378	0.886165	0.102409	0.596808	0.149378
14196	0.646103	0.149349	0.887264	0.10137	0.596103	0.149349
14197	0.644281	0.149549	0.887877	0.100875	0.594281	0.149549
14199	0.89898	0.10102	0.796939	0.199257	0.84898	0.10102
14200	0.897487	0.102513	0.796985	0.199268	0.847487	0.102513
14201	0.897	0.103	0.863667	0.132615	0.847	0.103
14202	1	0	0.9	0.1	0.95	0
14204	1	0	0.942857	0.0571429	0.95	0
14205	1	0	0.95	0.05	0.95	0
14209	1	0	0.96	0.04	0.95	0
14212	1	0	0.963636	0.0363636	0.95	0
14213	1	0	0.973333	0.0266667	0.95	0
14214	1	0	0.976471	0.0235294	0.95	0
14216	1	0	0.977778	0.0222222	0.95	0
14218	1	0	0.980952	0.0190476	0.95	0
14220	1	0	0.972727	0.0181818	0.95	0
14221	1	0	0.974638	0.0167609	0.95	0
14225	1	0	0.977208	0.0153159	0.95	0
14227	1	0	0.978289	0.0146954	0.95	0
14228	1	0	0.97954	0.0137374	0.95	0
14229	1	0	0.980645	0.0129032	0.95	0
14230	1	0	0.98125	0.0125	0.95	0
14232	1	0	0.981996	0.0120779	0.95	0
14233	1	0	0.982521	0.0117238	0.95	0
14234	1	0	0.983016	0.0113899	0.95	0
14235	1	0	0.983483	0.0110745	0.95	0
14238	0.995	0.005	0.984189	0.0107167	0.945	0.005
14239	0.995238	0.0047619	0.984596	0.0104367	0.945238	0.0047619
14242	0.995349	0.00465116	0.985198	0.0101265	0.945349	0.00465116
14243	0.995455	0.00454545	0.986032	0.00944945	0.945455	0.00454545
14244	0.995652	0.00434783	0.986957	0.00869565	0.945652	0.00434783
14245	0.995745	0.00425532	0.987411	0.00835594	0.945745	0.00425532
14247	0.995833	0.00416667	0.987755	0.00816327	0.945833	0.00416667
14248	0.995918	0.00408163	0.988	0.008	0.945918	0.00408163
14249	0.996154	0.00384615	0.988235	0.00784314	0.946154	0.00384615
14251	0.996226	0.00377358	0.988534	0.00767449	0.946226	0.00377358
14252	0.996364	0.00363636	0.988749	0.00753	0.946364	0.00363636
14255	0.996552	0.00344828	0.989084	0.00736109	0.946552	0.00344828
14257	0.99661	0.00338983	0.989337	0.00721504	0.94661	0.00338983
14258	0.996667	0.00333333	0.989524	0.00708708	0.946667	0.00333333
14259	0.996774	0.00322581	0.989704	0.00696359	0.946774	0.00322581
14260	0.996825	0.0031746	0.990108	0.0066406	0.946825	0.0031746
14261	0.996875	0.003125	0.990374	0.006439	0.946875	0.003125
14264	0.996923	0.00307692	0.99062	0.00631468	0.946923	0.00307692
14265	0.997015	0.00298507	0.991133	0.00589348	0.947015	0.00298507
14266	0.997059	0.00294118	0.991262	0.0058079	0.947059	0.00294118
14267	0.997222	0.00277778	0.991546	0.00558697	0.947222	0.00277778
14269	0.997297	0.0027027	0.99192	0.00531252	0.947297	0.0027027
14270	0.997333	0.00266667	0.992027	0.00524281	0.947333	0.00266667
14271	0.997403	0.0025974	0.992132	0.00517491	0.947403	0.0025974
14273	0.997436	0.0025641	0.992395	0.00499132	0.947436	0.0025641
14277	0.997468	0.00253165	0.99259	0.00490202	0.947468	0.00253165
14278	0.9975	0.0025	0.992681	0.00484266	0.9475	0.0025
14279	0.997531	0.00246914	0.992769	0.00478471	0.947531	0.00246914
14281	0.997619	0.00238095	0.992884	0.00472038	0.947619	0.00238095
14282	0.997701	0.00229885	0.992968	0.00466531	0.947701	0.00229885
14283	0.997727	0.00227273	0.993049	0.00461152	0.947727	0.00227273
14284	0.997753	0.00224719	0.993129	0.00455896	0.947753	0.00224719
14285	0.997778	0.00222222	0.9934	0.00434053	0.947778	0.00222222
14288	0.997849	0.00215054	0.993522	0.00427994	0.947849	0.00215054
14295	0.997959	0.00204082	0.993771	0.00416135	0.947959	0.00204082
14297	0.998039	0.00196078	0.993856	0.0041135	0.948039	0.00196078
14298	0.998095	0.00190476	0.993918	0.00407162	0.948095	0.00190476
14299	0.998113	0.00188679	0.994059	0.0039604	0.948113	0.00188679
14300	0.998131	0.00186916	0.994118	0.00392157	0.948131	0.00186916
14301	0.998148	0.00185185	0.994249	0.00381894	0.948148	0.00185185
14302	0.998165	0.00183486	0.994407	0.00369277	0.948165	0.00183486
14303	0.998182	0.00181818	0.994459	0.00365897	0.948182	0.00181818
14304	0.998198	0.0018018	0.994573	0.00357084	0.948198	0.0018018
14306	0.99823	0.00176991	0.994639	0.0035344	0.94823	0.00176991
14309	0.998246	0.00175439	0.99472	0.00349446	0.948246	0.00175439
14310	0.998261	0.00173913	0.994766	0.00346418	0.948261	0.00173913
14312	0.998305	0.00169492	0.994827	0.00343033	0.948305	0.00169492
14313	0.998319	0.00168067	0.994871	0.00340115	0.948319	0.00168067
14314	0.998347	0.00165289	0.994915	0.00337247	0.948347	0.00165289
14315	0.998361	0.00163934	0.995012	0.0032969	0.948361	0.00163934
14318	0.998425	0.0015748	0.995108	0.00323967	0.948425	0.0015748
14320	0.99845	0.00155039	0.995161	0.00321006	0.94845	0.00155039
14322	0.998462	0.00153846	0.995212	0.0031811	0.948462	0.00153846
14323	0.998473	0.00152672	0.99525	0.003156	0.948473	0.00152672
14325	0.998485	0.00151515	0.9953	0.0031281	0.948485	0.00151515
14326	0.998496	0.00150376	0.995337	0.00310383	0.948496	0.00150376
14327	0.998507	0.00149254	0.995373	0.00307993	0.948507	0.00149254
14329	0.998519	0.00148148	0.99542	0.00305344	0.948519	0.00148148
14331	0.998529	0.00147059	0.995489	0.00300752	0.948529	0.00147059
14335	0.99854	0.00145985	0.995555	0.00297707	0.94854	0.00145985
14336	0.998551	0.00144928	0.99561	0.00293592	0.948551	0.00144928
14338	0.998571	0.00142857	0.995652	0.00291204	0.948571	0.00142857
14341	0.998592	0.00140845	0.995703	0.0028863	0.948592	0.00140845
14342	0.998611	0.00138889	0.995754	0.00284748	0.948611	0.00138889
14343	0.99863	0.00136986	0.995784	0.00282735	0.94863	0.00136986
14344	0.998639	0.00136054	0.995813	0.0028075	0.948639	0.00136054
14347	0.998649	0.00135135	0.995899	0.0027496	0.948649	0.00135135
14353	0.998667	0.00133333	0.996061	0.00264067	0.948667	0.00133333
14354	0.998693	0.00130719	0.996086	0.00262335	0.948693	0.00130719
14355	0.998701	0.0012987	0.996112	0.00260625	0.948701	0.0012987
14356	0.998718	0.00128205	0.996137	0.00258938	0.948718	0.00128205
14358	0.998726	0.00127389	0.996169	0.00257086	0.948726	0.00127389
14359	0.998734	0.00126582	0.996226	0.00252585	0.948734	0.00126582
14361	0.998742	0.00125786	0.996257	0.00250818	0.948742	0.00125786
14363	0.997508	0.00152619	0.996288	0.0024908	0.947508	0.00152619
14364	0.997523	0.00151674	0.996311	0.00247538	0.947523	0.00151674
14365	0.997538	0.0015074	0.996333	0.00246016	0.947538	0.0015074
14367	0.997553	0.00149818	0.996363	0.00244346	0.947553	0.00149818
14369	0.997568	0.00148908	0.996391	0.00242703	0.947568	0.00148908
14371	0.997604	0.00146715	0.99642	0.00241084	0.947604	0.00146715
14372	0.997626	0.00145391	0.996455	0.00238362	0.947626	0.00145391
14374	0.99764	0.00144533	0.996483	0.002368	0.94764	0.00144533
14378	0.997654	0.00143685	0.996522	0.00234983	0.947654	0.00143685
14379	0.997667	0.00142847	0.996542	0.00233609	0.947667	0.00142847
14380	0.9977	0.00140852	0.996562	0.00232252	0.9477	0.00140852
14382	0.997714	0.00140046	0.996587	0.00230779	0.947714	0.00140046
14384	0.997746	0.0013805	0.996639	0.00226976	0.947746	0.0013805
14386	0.997759	0.00137276	0.996663	0.00225569	0.947759	0.00137276
14387	0.997778	0.00136114	0.996695	0.00223174	0.947778	0.00136114
14389	0.997802	0.00134617	0.996731	0.00220709	0.947802	0.00134617
14390	0.99782	0.00133533	0.996748	0.00219497	0.94782	0.00133533
14391	0.997838	0.00132433	0.996778	0.00217233	0.947838	0.00132433
14392	0.997849	0.00131721	0.996795	0.00216059	0.947849	0.00131721
14396	0.997872	0.00130319	0.996839	0.00213518	0.947872	0.00130319
14398	0.997906	0.00128252	0.996895	0.00209273	0.947906	0.00128252
14400	0.597927	0.244105	0.897906	0.0994971	0.547927	0.244105
14401	0.597953	0.244115	0.93125	0.0661766	0.547953	0.244115
14404	0.597964	0.244119	0.964594	0.0328765	0.547964	0.244119
14405	0.598969	0.24453	0.969367	0.0281269	0.548969	0.24453
14406	0.398974	0.244322	0.772949	0.194675	0.348974	0.244322
14409	0.39898	0.244325	0.879777	0.0964627	0.34898	0.244325
14410	0.398985	0.244329	0.861303	0.116375	0.348985	0.244329
14415	0.39899	0.244332	0.871929	0.111374	0.34899	0.244332
14416	0.333333	0.210819	0.688889	0.196104	0.283333	0.210819
14417	0.366667	0.226078	0.742807	0.162246	0.316667	0.226078
14418	0.375	0.230489	0.792273	0.124419	0.325	0.230489
14419	0.377778	0.232007	0.812698	0.111043	0.327778	0.232007
14422	0.383333	0.235112	0.846795	0.0873678	0.333333	0.235112
14423	0.401714	0.23041	0.863429	0.0766567	0.351714	0.23041
14424	0.401481	0.231372	0.872308	0.0714755	0.351481	0.231372
14425	0.401786	0.23204	0.880093	0.0669474	0.351786	0.23204
14426	0.403267	0.233361	0.886024	0.0569055	0.353267	0.233361
14428	0.403333	0.233833	0.885556	0.0531013	0.353333	0.233833
14430	0.403379	0.234267	0.891526	0.0504809	0.353379	0.234267
14432	0.414167	0.230991	0.900686	0.045756	0.364167	0.230991
14433	0.431394	0.225096	0.906494	0.0428296	0.381394	0.225096
14436	0.416633	0.209818	0.897576	0.0506164	0.366633	0.209818
14437	0.412487	0.199243	0.883028	0.0585322	0.362487	0.199243
14438	0.396279	0.192696	0.867759	0.0673052	0.346279	0.192696
14441	0.372032	0.179521	0.855079	0.0760813	0.322032	0.179521
14442	0.355455	0.171393	0.84306	0.083888	0.305455	0.171393
14444	0.335914	0.160852	0.832492	0.0910485	0.285914	0.160852
14447	0.31811	0.151006	0.826139	0.0954915	0.26811	0.151006
14449	0.309461	0.146928	0.819873	0.0996313	0.259461	0.146928
14450	0.289764	0.137899	0.815947	0.102363	0.239764	0.137899
14451	0.279623	0.129512	0.815958	0.0986551	0.229623	0.129512
14452	0.279997	0.123639	0.820457	0.0961718	0.229997	0.123639
14453	0.274068	0.118248	0.82657	0.0928496	0.224068	0.118248
14455	0.278639	0.116603	0.832477	0.0898669	0.228639	0.116603
14456	0.28913	0.112727	0.837722	0.0870494	0.23913	0.112727
14457	0.292863	0.111162	0.84568	0.0825524	0.242863	0.111162
14460	0.309515	0.108855	0.850872	0.0797819	0.259515	0.108855
14461	0.322114	0.109309	0.853832	0.0781505	0.272114	0.109309
14462	0.335648	0.108448	0.852755	0.0785889	0.285648	0.108448
14463	0.34532	0.103658	0.851644	0.0797518	0.29532	0.103658
14464	0.351665	0.0988494	0.848256	0.0826659	0.301665	0.0988494
14466	0.356901	0.0911606	0.843129	0.0860851	0.306901	0.0911606
14469	0.365944	0.0841926	0.845312	0.0844414	0.315944	0.0841926
14470	0.374434	0.0809151	0.844365	0.084863	0.324434	0.0809151
14471	0.381506	0.0792139	0.844672	0.0845874	0.331506	0.0792139
14472	0.390191	0.0755668	0.844987	0.0844829	0.340191	0.0755668
14474	0.399976	0.0743888	0.848746	0.0824768	0.349976	0.0743888
14475	0.404841	0.0758739	0.852171	0.0804979	0.354841	0.0758739
14477	0.404942	0.0778624	0.85455	0.0792906	0.354942	0.0778624
14478	0.410825	0.0800759	0.858661	0.0768899	0.360825	0.0800759
14480	0.414789	0.0829174	0.863594	0.0741128	0.364789	0.0829174
14481	0.420326	0.0823756	0.866334	0.0725741	0.370326	0.0823756
14483	0.419332	0.0799849	0.867165	0.0726749	0.369332	0.0799849
14484	0.407641	0.0726869	0.867198	0.0728997	0.357641	0.0726869
14486	0.400136	0.0714246	0.868979	0.0720054	0.350136	0.0714246
14492	0.391923	0.0725036	0.868493	0.0725915	0.341923	0.0725036
14495	0.384011	0.0707416	0.871057	0.0712172	0.334011	0.0707416
14496	0.379602	0.0698903	0.872611	0.0703483	0.329602	0.0698903
14499	0.373992	0.0697727	0.874289	0.0695498	0.323992	0.0697727
14502	0.367814	0.0665963	0.87658	0.0684149	0.317814	0.0665963
14503	0.364314	0.0647812	0.876596	0.0663866	0.314314	0.0647812
14505	0.360607	0.0616761	0.879949	0.0645681	0.310607	0.0616761
14506	0.355643	0.0584539	0.883166	0.0625387	0.305643	0.0584539
14507	0.35625	0.0549158	0.885031	0.0614638	0.30625	0.0549158
14508	0.360056	0.0519983	0.886782	0.0605185	0.310056	0.0519983
14509	0.363434	0.0497826	0.888516	0.0595021	0.313434	0.0497826
14512	0.37913	0.0495206	0.891262	0.0581456	0.32913	0.0495206
14513	0.387291	0.0498135	0.891284	0.0584977	0.337291	0.0498135
14514	0.391029	0.0493256	0.892883	0.0575342	0.341029	0.0493256
14516	0.393974	0.0477003	0.893975	0.0569905	0.343974	0.0477003
14517	0.395697	0.0483565	0.893895	0.056983	0.345697	0.0483565
14520	0.398148	0.0465279	0.895908	0.0559191	0.348148	0.0465279
14522	0.401418	0.046116	0.895955	0.0542988	0.351418	0.046116
14524	0.401165	0.0464925	0.897694	0.0534522	0.351165	0.0464925
14525	0.401138	0.0471631	0.898605	0.0529679	0.351138	0.0471631
14526	0.400389	0.04788	0.899951	0.0521678	0.350389	0.04788
14527	0.395687	0.0498961	0.903552	0.0503042	0.345687	0.0498961
14529	0.397403	0.0506871	0.904466	0.0499118	0.347403	0.0506871
14530	0.399059	0.0517446	0.90655	0.0487838	0.349059	0.0517446
14531	0.397815	0.0515051	0.908488	0.0475061	0.347815	0.0515051
14532	0.398338	0.0492482	0.910135	0.0465958	0.348338	0.0492482
14533	0.402225	0.0469216	0.911889	0.0457743	0.352225	0.0469216
14534	0.398541	0.0457054	0.912947	0.0451605	0.348541	0.0457054
14535	0.397712	0.044113	0.912033	0.046003	0.347712	0.044113
14536	0.397737	0.0433975	0.912696	0.0456513	0.347737	0.0433975
14537	0.399008	0.0404007	0.91306	0.0439117	0.349008	0.0404007
14538	0.400183	0.0400658	0.914273	0.0432473	0.350183	0.0400658
14539	0.398043	0.0391044	0.914903	0.0429359	0.348043	0.0391044
14540	0.398125	0.0384227	0.915737	0.0425376	0.348125	0.0384227
14545	0.397551	0.0391975	0.917017	0.0419592	0.347551	0.0391975
14546	0.397001	0.0391887	0.9178	0.0415756	0.347001	0.0391887
14556	0.402087	0.033079	0.918685	0.04139	0.352087	0.033079
14557	0.402698	0.032614	0.919269	0.0411123	0.352698	0.032614
14558	0.403451	0.0329159	0.919839	0.0408349	0.353451	0.0329159
14560	0.403484	0.0327147	0.920996	0.0403359	0.353484	0.0327147
14561	0.404741	0.0330804	0.921523	0.0400605	0.354741	0.0330804
14562	0.407201	0.0345127	0.922059	0.0397961	0.357201	0.0345127
14563	0.406559	0.0348997	0.92259	0.0395356	0.356559	0.0348997
14567	0.407799	0.0351194	0.923583	0.0391795	0.357799	0.0351194
14570	0.411868	0.0362865	0.924954	0.03834	0.361868	0.0362865
14572	0.41299	0.0369213	0.925464	0.0381037	0.36299	0.0369213
14573	0.4129	0.0379451	0.926104	0.0377928	0.3629	0.0379451
14574	0.414141	0.0372921	0.926614	0.0375706	0.364141	0.0372921
14578	0.408826	0.0384818	0.928563	0.0362803	0.358826	0.0384818
14580	0.408722	0.0384442	0.929256	0.0359046	0.358722	0.0384442
14582	0.409852	0.0408283	0.928802	0.0350415	0.359852	0.0408283
14583	0.409061	0.0399349	0.92939	0.0347694	0.359061	0.0399349
14584	0.408142	0.0391065	0.930162	0.034338	0.358142	0.0391065
14585	0.408423	0.0380045	0.930786	0.0339878	0.358423	0.0380045
14586	0.407335	0.0366298	0.931395	0.0336452	0.357335	0.0366298
14589	0.40662	0.0362161	0.930667	0.0343478	0.35662	0.0362161
14592	0.406616	0.0357832	0.931243	0.0341053	0.356616	0.0357832
14593	0.405102	0.0335173	0.931999	0.0337157	0.355102	0.0335173
14595	0.409482	0.0321373	0.933192	0.0329716	0.359482	0.0321373
14596	0.407822	0.0303897	0.933589	0.0328041	0.357822	0.0303897
14597	0.407816	0.0302014	0.93285	0.0334639	0.357816	0.0302014
14598	0.411037	0.0297989	0.934104	0.032787	0.361037	0.0297989
14599	0.545897	0.115369	0.938445	0.0342129	0.495897	0.115369
14600	0.54697	0.115095	0.938051	0.0342999	0.49697	0.115095
14603	0.467824	0.0387862	0.9385	0.0340638	0.417824	0.0387862
14604	0.583098	0.115666	0.941169	0.0344408	0.533098	0.115666
14605	0.565369	0.113491	0.941637	0.0341408	0.515369	0.113491
14606	0.577377	0.113843	0.902096	0.0398438	0.527377	0.113843
14607	0.58698	0.114718	0.909214	0.0357735	0.53698	0.114718
14610	0.714579	0.132985	0.941895	0.0338228	0.664579	0.132985
14611	0.82505	0.125484	0.977906	0.0195817	0.77505	0.125484
14613	0.830833	0.125302	0.939735	0.0388674	0.780833	0.125302
14614	0.832244	0.126217	0.952711	0.0285275	0.782244	0.126217
14615	0.833393	0.127167	0.964646	0.020368	0.783393	0.127167
14616	0.835008	0.127478	0.967308	0.0186117	0.785008	0.127478
14619	0.971429	0.0285714	0.971569	0.0178367	0.921429	0.0285714
14620	0.972727	0.0272727	0.974089	0.0163254	0.922727	0.0272727
14621	0.973913	0.026087	0.977143	0.0143174	0.923913	0.026087
14622	0.975	0.025	0.978409	0.0134936	0.925	0.025
14623	0.976	0.024	0.980193	0.0122785	0.926	0.024
14624	0.976923	0.0230769	0.981781	0.0113793	0.926923	0.0230769
14625	0.977778	0.0222222	0.983103	0.0106339	0.927778	0.0222222
14628	0.98	0.02	0.98381	0.0101686	0.93	0.02
14629	0.980645	0.0193548	0.985054	0.0093543	0.930645	0.0193548
14630	0.98125	0.01875	0.985606	0.00899571	0.93125	0.01875
14631	0.981818	0.0181818	0.986118	0.00866445	0.931818	0.0181818
14632	0.982353	0.0176471	0.986752	0.00828663	0.932353	0.0176471
14633	0.982857	0.0171429	0.987187	0.00800425	0.932857	0.0171429
14634	0.983333	0.0166667	0.987594	0.00774108	0.933333	0.0166667
14639	0.985366	0.0146341	0.988205	0.00732454	0.935366	0.0146341
14641	0.986047	0.0139535	0.989104	0.00685853	0.936047	0.0139535
14642	0.986364	0.0136364	0.989495	0.00662362	0.936364	0.0136364
14645	0.981352	0.0126501	0.989951	0.00630145	0.931352	0.0126501
14649	0.982521	0.0117238	0.990204	0.00613604	0.932521	0.0117238
14650	0.982906	0.0114869	0.990444	0.00597939	0.932906	0.0114869
14651	0.983551	0.0111996	0.991026	0.00558833	0.933551	0.0111996
14655	0.984596	0.0104367	0.991348	0.00536949	0.934596	0.0104367
14658	0.985238	0.00994315	0.991729	0.00516072	0.935238	0.00994315
14659	0.985513	0.00977276	0.991901	0.00505022	0.935513	0.00977276
14660	0.985777	0.0096083	0.992065	0.00494449	0.935777	0.0096083
14662	0.986277	0.0092959	0.992373	0.00474614	0.936277	0.0092959
14663	0.986514	0.0091474	0.992519	0.00465297	0.936514	0.0091474
14664	0.986827	0.00898618	0.992744	0.00450101	0.936827	0.00898618
14665	0.987123	0.00883264	0.993002	0.00433739	0.937123	0.00883264
14668	0.987655	0.00845794	0.993241	0.0041855	0.937655	0.00845794
14669	0.987913	0.00832302	0.993506	0.00402388	0.937913	0.00832302
14670	0.988277	0.00817381	0.991093	0.00368188	0.938277	0.00817381
14673	0.988667	0.00785988	0.991261	0.00361372	0.938667	0.00785988
14675	0.988929	0.00766121	0.991423	0.00354848	0.938929	0.00766121
14676	0.989082	0.00756112	0.991545	0.00349658	0.939082	0.00756112
14677	0.98923	0.00746363	0.991759	0.0034165	0.93923	0.00746363
14679	0.989516	0.00727607	0.991952	0.00333031	0.939516	0.00727607
14681	0.989741	0.00710542	0.99215	0.00325483	0.939741	0.00710542
14682	0.989872	0.00701927	0.99228	0.00320249	0.939872	0.00701927
14684	0.990082	0.00686043	0.992379	0.00315996	0.940082	0.00686043
14685	0.990205	0.00678005	0.992476	0.00311858	0.940205	0.00678005
14686	0.990325	0.00670154	0.992643	0.00305644	0.940325	0.00670154
14688	0.990516	0.00655665	0.99276	0.00300854	0.940516	0.00655665
14689	0.990629	0.00648317	0.992847	0.00297087	0.940629	0.00648317
14690	0.990739	0.00641134	0.992955	0.00292777	0.940739	0.00641134
14691	0.990951	0.00632385	0.993164	0.00282744	0.940951	0.00632385
14693	0.991153	0.006189	0.993294	0.00277088	0.941153	0.006189
14696	0.991525	0.0059848	0.993539	0.00265426	0.941525	0.0059848
14698	0.991674	0.00586784	0.993673	0.00260079	0.941674	0.00586784
14699	0.991787	0.00580562	0.993765	0.00255994	0.941787	0.00580562
14700	0.99187	0.00574827	0.993868	0.00251955	0.94187	0.00574827
14701	0.991953	0.00569203	0.993965	0.00248204	0.941953	0.00569203
14702	0.992033	0.00563689	0.994061	0.00244434	0.942033	0.00563689
14703	0.992112	0.00558281	0.99412	0.00241984	0.942112	0.00558281
14705	0.992265	0.00547771	0.9942	0.00238414	0.942265	0.00547771
14706	0.992339	0.00542664	0.994256	0.00236088	0.942339	0.00542664
14707	0.992434	0.00537372	0.994349	0.00232079	0.942434	0.00537372
14708	0.992505	0.00532458	0.994417	0.00229377	0.942505	0.00532458
14710	0.992623	0.00523153	0.994499	0.00226133	0.942623	0.00523153
14712	0.992737	0.00514176	0.994565	0.00223455	0.942737	0.00514176
14713	0.992822	0.00509419	0.994633	0.00220425	0.942822	0.00509419
14715	0.99293	0.005009	0.994681	0.00218438	0.94293	0.005009
14716	0.992992	0.00496625	0.994743	0.00215943	0.942992	0.00496625
14719	0.993155	0.00484463	0.994807	0.00213135	0.943155	0.00484463
14722	0.993292	0.00473125	0.994851	0.00211279	0.943292	0.00473125
14724	0.993386	0.00465789	0.994909	0.00208948	0.943386	0.00465789
14725	0.99349	0.00461417	0.995001	0.00204761	0.94349	0.00461417
14726	0.993558	0.00457588	0.99512	0.00200034	0.943558	0.00457588
14728	0.993645	0.00450699	0.995159	0.00198402	0.943645	0.00450699
14730	0.99373	0.00444019	0.99521	0.00196336	0.94373	0.00444019
14731	0.993808	0.00440287	0.995334	0.00191251	0.943808	0.00440287
14732	0.993869	0.00436813	0.995427	0.00187519	0.943869	0.00436813
14733	0.993943	0.00433247	0.995499	0.00184401	0.943943	0.00433247
14735	0.99402	0.00427047	0.995563	0.00181904	0.94402	0.00427047
14737	0.994096	0.00421026	0.995625	0.00179474	0.944096	0.00421026
14738	0.994139	0.00418004	0.995657	0.00178157	0.944139	0.00418004
14739	0.994182	0.00415026	0.995716	0.00175846	0.944182	0.00415026
14740	0.994248	0.00411813	0.995771	0.00173406	0.944248	0.00411813
14744	0.994387	0.00400751	0.995812	0.00171622	0.944387	0.00400751
14745	0.994448	0.00397758	0.995863	0.00169367	0.944448	0.00397758
14746	0.994486	0.00395062	0.995909	0.00167549	0.944486	0.00395062
14747	0.994524	0.00392401	0.995962	0.00165468	0.944524	0.00392401
14748	0.994561	0.00389777	0.995989	0.00164351	0.944561	0.00389777
14749	0.994598	0.00387187	0.996015	0.00163248	0.944598	0.00387187
14750	0.994654	0.00384414	0.996062	0.00161211	0.944654	0.00384414
14753	0.99474	0.00377164	0.996103	0.00159562	0.94474	0.00377164
14754	0.994775	0.00374738	0.996144	0.00157951	0.944775	0.00374738
14755	0.994808	0.00372344	0.996169	0.00156933	0.944808	0.00372344
14756	0.994842	0.0036998	0.996193	0.00155928	0.944842	0.0036998
14759	0.994931	0.00363166	0.996248	0.00153715	0.944931	0.00363166
14761	0.994986	0.00358795	0.996271	0.0015275	0.944986	0.00358795
14763	0.995039	0.00354532	0.996294	0.00151798	0.945039	0.00354532
14764	0.99507	0.00352387	0.996317	0.00150857	0.94507	0.00352387
14765	0.995149	0.00349727	0.996402	0.00147133	0.945149	0.00349727
14766	0.995179	0.00347641	0.996424	0.00146252	0.945179	0.00347641
14768	0.995236	0.00343544	0.996466	0.00144487	0.945236	0.00343544
14770	0.995285	0.0033962	0.996513	0.00142627	0.945285	0.0033962
14771	0.995334	0.00337431	0.996561	0.00140554	0.945334	0.00337431
14773	0.995381	0.00333639	0.996593	0.00139277	0.945381	0.00333639
14774	0.995414	0.00331672	0.996626	0.00137942	0.945414	0.00331672
14775	0.995441	0.00329796	0.996645	0.00137167	0.945441	0.00329796
14776	0.995473	0.00327876	0.996682	0.00135645	0.945473	0.00327876
14779	0.995561	0.00322317	0.996732	0.00133514	0.945561	0.00322317
14780	0.995592	0.00320489	0.996756	0.00132517	0.945592	0.00320489
14781	0.995616	0.00318737	0.996784	0.00131363	0.945616	0.00318737
14782	0.995646	0.00316951	0.996829	0.00129553	0.945646	0.00316951
14783	0.995676	0.00315187	0.996852	0.00128612	0.945676	0.00315187
14787	0.99575	0.00308667	0.996879	0.00127527	0.94575	0.00308667
14791	0.995827	0.00302371	0.9969	0.00126615	0.945827	0.00302371
14792	0.995849	0.00300811	0.996922	0.00125757	0.945849	0.00300811
14793	0.99587	0.00299267	0.996942	0.00124913	0.94587	0.00299267
14796	0.795923	0.199	0.797953	0.199492	0.745923	0.199
14798	0.795958	0.199008	0.798958	0.199742	0.745958	0.199008
14800	0.598964	0.244528	0.748964	0.157707	0.548964	0.244528
14801	0.4	0.244949	0.633333	0.185592	0.35	0.244949
14806	0.4	0.244949	0.8	0.10155	0.35	0.244949
14807	0.4	0.244949	0.811111	0.0987577	0.35	0.244949
14808	0.4	0.244949	0.84	0.0812404	0.35	0.244949
14811	0.430769	0.234079	0.863403	0.0700411	0.380769	0.234079
14812	0.442857	0.230793	0.885714	0.0569192	0.392857	0.230793
14814	0.4625	0.226729	0.896902	0.0516706	0.4125	0.226729
14815	0.470588	0.225533	0.908235	0.0454733	0.420588	0.225533
14816	0.477778	0.224708	0.915025	0.0419506	0.427778	0.224708
14818	0.49	0.22383	0.914638	0.0342872	0.44	0.22383
14819	0.495238	0.223657	0.923136	0.0303345	0.445238	0.223657
14821	0.489533	0.215794	0.931143	0.0267833	0.439533	0.215794
14824	0.480106	0.209833	0.93129	0.0230279	0.430106	0.209833
14826	0.46129	0.204502	0.940513	0.0190236	0.41129	0.204502
14827	0.252802	0.161843	0.942727	0.0182577	0.202802	0.161843
14828	0.36224	0.140209	0.940358	0.0202476	0.31224	0.140209
14830	0.386559	0.136111	0.943395	0.0193605	0.336559	0.136111
14831	0.384086	0.135466	0.945467	0.018893	0.334086	0.135466
14832	0.325619	0.10821	0.947822	0.0186166	0.275619	0.10821
14836	0.324478	0.11113	0.950231	0.0180284	0.274478	0.11113
14839	0.322262	0.113862	0.952195	0.0175529	0.272262	0.113862
14840	0.333836	0.124751	0.954014	0.0167706	0.283836	0.124751
14842	0.341578	0.135695	0.955804	0.0162164	0.291578	0.135695
14843	0.341961	0.139515	0.957897	0.0155679	0.291961	0.139515
14845	0.342937	0.142347	0.959441	0.0148976	0.292937	0.142347
14847	0.343856	0.145023	0.960516	0.0145603	0.293856	0.145023
14848	0.345825	0.147425	0.961373	0.0142427	0.295825	0.147425
14849	0.351063	0.149456	0.962438	0.0138876	0.301063	0.149456
14851	0.358687	0.151181	0.963579	0.0135532	0.308687	0.151181
14852	0.367717	0.150549	0.964307	0.0132798	0.317717	0.150549
14853	0.379983	0.147958	0.965296	0.0127847	0.329983	0.147958
14855	0.38605	0.139793	0.966352	0.0123226	0.33605	0.139793
14856	0.375111	0.127108	0.967321	0.0120319	0.325111	0.127108
14857	0.374887	0.113274	0.968214	0.0117687	0.324887	0.113274
14858	0.373237	0.100215	0.968907	0.0115442	0.323237	0.100215
14860	0.385377	0.0923394	0.969847	0.0113272	0.335377	0.0923394
14861	0.3908	0.0892243	0.970436	0.0111667	0.3408	0.0892243
14862	0.403272	0.0873892	0.971289	0.0108613	0.353272	0.0873892
14863	0.411188	0.0833892	0.971851	0.010674	0.361188	0.0833892
14865	0.425097	0.0771655	0.972857	0.0101755	0.375097	0.0771655
14866	0.428147	0.0738235	0.973296	0.0100335	0.378147	0.0738235
14867	0.430725	0.0674814	0.973891	0.00975562	0.380725	0.0674814
14868	0.430836	0.0638341	0.974265	0.0096142	0.380836	0.0638341
14869	0.434889	0.0595818	0.974785	0.00934942	0.384889	0.0595818
14870	0.435176	0.0567832	0.975134	0.00921937	0.385176	0.0567832
14871	0.44193	0.0497182	0.975759	0.00898579	0.39193	0.0497182
14872	0.447128	0.0486546	0.976082	0.00886561	0.397128	0.0486546
14875	0.447944	0.0462859	0.976561	0.00874666	0.397944	0.0462859
14876	0.445273	0.0460976	0.977606	0.00814365	0.395273	0.0460976
14877	0.444464	0.0458507	0.977952	0.0080349	0.394464	0.0458507
14880	0.43707	0.047026	0.978582	0.00782216	0.38707	0.047026
14881	0.429679	0.0466513	0.979024	0.0077393	0.379679	0.0466513
14883	0.426955	0.047676	0.979343	0.00765171	0.376955	0.047676
14885	0.423205	0.0490521	0.979731	0.00747865	0.373205	0.0490521
14886	0.420791	0.0513243	0.980128	0.00731839	0.370791	0.0513243
14887	0.420043	0.0535486	0.980397	0.00723261	0.370043	0.0535486
14888	0.422808	0.0566712	0.980664	0.00717333	0.372808	0.0566712
14889	0.425588	0.0615278	0.981001	0.00709848	0.375588	0.0615278
14891	0.425227	0.0650797	0.981353	0.00701592	0.375227	0.0650797
14894	0.422139	0.0675064	0.979657	0.00871213	0.372139	0.0675064
14895	0.422332	0.0699565	0.97998	0.00853537	0.372332	0.0699565
14898	0.424735	0.0685186	0.98043	0.00845328	0.374735	0.0685186
14899	0.421585	0.0650917	0.98062	0.00836881	0.371585	0.0650917
14900	0.420228	0.0631226	0.980806	0.00828601	0.370228	0.0631226
14904	0.424941	0.062665	0.981099	0.00820421	0.374941	0.062665
14905	0.425762	0.062805	0.981368	0.00804201	0.375762	0.062805
14907	0.428748	0.0631734	0.981587	0.00796986	0.378748	0.0631734
14908	0.429725	0.0617023	0.981855	0.00782098	0.379725	0.0617023
14909	0.435513	0.0583901	0.982184	0.00760022	0.385513	0.0583901
14910	0.438192	0.054801	0.980662	0.00773498	0.388192	0.054801
14912	0.439575	0.0521221	0.980874	0.00767214	0.389575	0.0521221
14913	0.441943	0.0498043	0.981083	0.00759448	0.391943	0.0498043
14914	0.438446	0.0465576	0.981256	0.00753236	0.388446	0.0465576
14917	0.440712	0.0446616	0.981483	0.00747427	0.390712	0.0446616
14920	0.448562	0.0432239	0.981815	0.00738671	0.398562	0.0432239
14923	0.454341	0.0425549	0.982016	0.0073272	0.404341	0.0425549
14924	0.450237	0.0367841	0.982351	0.00722861	0.400237	0.0367841
14925	0.450172	0.035469	0.982492	0.00716847	0.400172	0.035469
14929	0.44804	0.0334885	0.982747	0.00713069	0.39804	0.0334885
14931	0.448589	0.0328915	0.982904	0.00707382	0.398589	0.0328915
14934	0.448329	0.0320991	0.983243	0.00690532	0.398329	0.0320991
14935	0.448009	0.0333366	0.98337	0.00685044	0.398009	0.0333366
14937	0.447026	0.0345227	0.983516	0.006798	0.397026	0.0345227
14939	0.446074	0.0357705	0.98366	0.00674639	0.396074	0.0357705
14943	0.444515	0.0373985	0.983847	0.00670182	0.394515	0.0373985
14944	0.442531	0.0393004	0.98406	0.0066292	0.392531	0.0393004
14946	0.44121	0.0410236	0.984251	0.00653245	0.39121	0.0410236
14947	0.442114	0.0430089	0.982959	0.00693735	0.392114	0.0430089
14949	0.443966	0.0450123	0.983105	0.0068911	0.393966	0.0450123
14950	0.445498	0.0494825	0.983473	0.00672808	0.395498	0.0494825
14952	0.446776	0.0508284	0.983639	0.00666783	0.396776	0.0508284
14953	0.449952	0.0511013	0.983785	0.00660678	0.399952	0.0511013
14954	0.4489	0.0498862	0.983895	0.00655998	0.3989	0.0498862
14955	0.444671	0.0484249	0.984102	0.00644008	0.394671	0.0484249
14956	0.445446	0.0488409	0.984335	0.00631243	0.395446	0.0488409
14960	0.449019	0.0484068	0.984547	0.00625029	0.399019	0.0484068
14961	0.450126	0.0487851	0.984723	0.00616269	0.400126	0.0487851
14962	0.449305	0.0469618	0.98487	0.00609179	0.399305	0.0469618
14963	0.448837	0.0451114	0.984965	0.006052	0.398837	0.0451114
14965	0.449815	0.0431614	0.985109	0.00600532	0.399815	0.0431614
14967	0.451467	0.0412839	0.985279	0.00594857	0.401467	0.0412839
14968	0.451791	0.0397294	0.985375	0.00591289	0.401791	0.0397294
14970	0.45395	0.0386785	0.985505	0.00586652	0.40395	0.0386785
14972	0.457475	0.0380836	0.985605	0.0058312	0.407475	0.0380836
14973	0.460495	0.0364529	0.985731	0.00576497	0.410495	0.0364529
14974	0.463229	0.0348375	0.985932	0.00567067	0.413229	0.0348375
14976	0.462243	0.0327715	0.984869	0.00657087	0.412243	0.0327715
14977	0.461729	0.0322982	0.985006	0.0065177	0.411729	0.0322982
14978	0.460487	0.0310353	0.985103	0.00648243	0.410487	0.0310353
14981	0.456343	0.0314947	0.985398	0.00640262	0.406343	0.0314947
14982	0.457742	0.0298263	0.985565	0.00629324	0.407742	0.0298263
14984	0.456672	0.0295211	0.985678	0.0062529	0.406672	0.0295211
14987	0.456101	0.0294182	0.985779	0.0062199	0.406101	0.0294182
14989	0.455487	0.0291676	0.985868	0.00618564	0.405487	0.0291676
14993	0.553641	0.114853	0.987012	0.0065751	0.503641	0.114853
14994	0.67543	0.134701	0.991063	0.00668506	0.62543	0.134701
14995	0.675768	0.134615	0.991151	0.00660972	0.625768	0.134615
14996	0.675406	0.134909	0.9912	0.00657243	0.625406	0.134909
14998	0.674173	0.135625	0.991296	0.00649912	0.624173	0.135625
14999	0.78403	0.13479	0.993333	0.00666667	0.73403	0.13479
15000	0.782401	0.13565	0.99337	0.00662983	0.732401	0.13565
15002	0.780803	0.1365	0.993407	0.00659341	0.730803	0.1365
15005	0.779408	0.137373	0.993478	0.00652174	0.729408	0.137373
15007	0.778036	0.13823	0.993548	0.00645161	0.728036	0.13823
15008	0.776688	0.139071	0.993617	0.00638298	0.726688	0.139071
15009	0.77443	0.140433	0.993717	0.00628272	0.72443	0.140433
15010	0.772961	0.141217	0.99375	0.00625	0.722961	0.141217
15011	0.77169	0.142009	0.993814	0.00618557	0.72169	0.142009
15013	0.770796	0.142524	0.993846	0.00615385	0.720796	0.142524
15014	0.76921	0.143553	0.993939	0.00606061	0.71921	0.143553
15015	0.768342	0.144052	0.99397	0.00603015	0.718342	0.144052
15016	0.767482	0.144547	0.994	0.006	0.717482	0.144547
15018	0.898969	0.101031	1	0	0.848969	0.101031
15019	0.898462	0.101538	1	0	0.848462	0.101538
15020	0.89898	0.10102	1	0	0.84898	0.10102
15021	0.89899	0.10101	1	0	0.84899	0.10101
15023	0.899497	0.100503	0.984615	0.0153846	0.849497	0.100503
15024	1	0	0.986667	0.0133333	0.95	0
15030	1	0	0.9875	0.0125	0.95	0
15031	1	0	0.988889	0.0111111	0.95	0
15033	1	0	0.978947	0.0210526	0.95	0
15034	1	0	0.981818	0.0181818	0.95	0
15035	1	0	0.982609	0.0173913	0.95	0
15036	1	0	0.983333	0.0166667	0.95	0
15037	1	0	0.985714	0.0142857	0.95	0
15038	1	0	0.986207	0.0137931	0.95	0
15039	0.984615	0.0153846	0.987097	0.0129032	0.934615	0.0153846
15040	0.986667	0.0133333	0.9875	0.0125	0.936667	0.0133333
15041	0.9875	0.0125	0.989474	0.0105263	0.9375	0.0125
15042	0.988889	0.0111111	0.990244	0.0097561	0.938889	0.0111111
15043	0.99	0.01	0.990476	0.00952381	0.94	0.01
15044	0.990909	0.00909091	0.990698	0.00930233	0.940909	0.00909091
15046	0.991304	0.00869565	0.991667	0.00833333	0.941304	0.00869565
15047	0.991667	0.00833333	0.992308	0.00769231	0.941667	0.00833333
15048	0.992593	0.00740741	0.992453	0.00754717	0.942593	0.00740741
15049	0.992857	0.00714286	0.992727	0.00727273	0.942857	0.00714286
15051	0.993103	0.00689655	0.992857	0.00714286	0.943103	0.00689655
15052	0.993333	0.00666667	0.992982	0.00701754	0.943333	0.00666667
15055	0.99375	0.00625	0.99322	0.00677966	0.94375	0.00625
15056	0.993939	0.00606061	0.993333	0.00666667	0.943939	0.00606061
15060	0.994286	0.00571429	0.993548	0.00645161	0.944286	0.00571429
15061	0.994595	0.00540541	0.993651	0.00634921	0.944595	0.00540541
15062	0.994872	0.00512821	0.99375	0.00625	0.944872	0.00512821
15065	0.995	0.005	0.993846	0.00615385	0.945	0.005
15066	0.995122	0.00487805	0.993939	0.00606061	0.945122	0.00487805
15068	0.995349	0.00465116	0.994118	0.00588235	0.945349	0.00465116
15070	0.995455	0.00454545	0.994203	0.0057971	0.945455	0.00454545
15072	0.995556	0.00444444	0.994286	0.00571429	0.945556	0.00444444
15073	0.995652	0.00434783	0.994366	0.0056338	0.945652	0.00434783
15074	0.995745	0.00425532	0.994444	0.00555556	0.945745	0.00425532
15075	0.996	0.004	0.994521	0.00547945	0.946	0.004
15077	0.996078	0.00392157	0.994595	0.00540541	0.946078	0.00392157
15080	0.996226	0.00377358	0.994667	0.00533333	0.946226	0.00377358
15081	0.996296	0.0037037	0.994737	0.00526316	0.946296	0.0037037
15082	0.996364	0.00363636	0.994805	0.00519481	0.946364	0.00363636
15084	0.996429	0.00357143	0.994872	0.00512821	0.946429	0.00357143
15087	0.996552	0.00344828	0.995	0.005	0.946552	0.00344828
15088	0.99661	0.00338983	0.995062	0.00493827	0.94661	0.00338983
15091	0.996721	0.00327869	0.995122	0.00487805	0.946721	0.00327869
15092	0.996875	0.003125	0.995181	0.00481928	0.946875	0.003125
15093	0.996923	0.00307692	0.995294	0.00470588	0.946923	0.00307692
15094	0.997015	0.00298507	0.995349	0.00465116	0.947015	0.00298507
15097	0.997059	0.00294118	0.995402	0.0045977	0.947059	0.00294118
15099	0.997101	0.00289855	0.995556	0.00444444	0.947101	0.00289855
15101	0.997143	0.00285714	0.995604	0.0043956	0.947143	0.00285714
15103	0.997222	0.00277778	0.995652	0.00434783	0.947222	0.00277778
15105	0.99726	0.00273973	0.995699	0.00430108	0.94726	0.00273973
15106	0.997297	0.0027027	0.994064	0.00416611	0.947297	0.0027027
15107	0.997368	0.00263158	0.994137	0.00412078	0.947368	0.00263158
15109	0.997436	0.0025641	0.99425	0.00403687	0.947436	0.0025641
15111	0.9975	0.0025	0.994305	0.00399619	0.9475	0.0025
15112	0.997561	0.00243902	0.99436	0.00395633	0.947561	0.00243902
15113	0.99759	0.00240964	0.994452	0.00388086	0.94759	0.00240964
15114	0.997619	0.00238095	0.994504	0.00384329	0.947619	0.00238095
15115	0.997647	0.00235294	0.994554	0.00380644	0.947647	0.00235294
15119	0.997727	0.00227273	0.994664	0.003733	0.947727	0.00227273
15122	0.997753	0.00224719	0.994723	0.00369648	0.947753	0.00224719
15123	0.997802	0.0021978	0.994769	0.00366236	0.947802	0.0021978
15124	0.997849	0.00215054	0.994815	0.00362887	0.947849	0.00215054
15125	0.997872	0.00212766	0.99486	0.003596	0.947872	0.00212766
15126	0.997938	0.00206186	0.994925	0.00356052	0.947938	0.00206186
15129	0.998	0.002	0.994968	0.00352885	0.948	0.002
15130	0.998039	0.00196078	0.99501	0.00349773	0.948039	0.00196078
15134	0.998058	0.00194175	0.995081	0.00346289	0.948058	0.00194175
15135	0.998095	0.00190476	0.995121	0.00343289	0.948095	0.00190476
15136	0.998148	0.00185185	0.995161	0.00340341	0.948148	0.00185185
15137	0.998165	0.00183486	0.9952	0.00337444	0.948165	0.00183486
15139	0.998182	0.00181818	0.995239	0.00334596	0.948182	0.00181818
15141	0.998198	0.0018018	0.995277	0.00331796	0.948198	0.0018018
15143	0.998214	0.00178571	0.995314	0.00329042	0.948214	0.00178571
15144	0.99823	0.00176991	0.995351	0.00326335	0.94823	0.00176991
15145	0.998261	0.00173913	0.995404	0.00323425	0.948261	0.00173913
15146	0.998305	0.00169492	0.995466	0.00318351	0.948305	0.00169492
15147	0.998333	0.00166667	0.995526	0.00313442	0.948333	0.00166667
15149	0.998347	0.00165289	0.99556	0.00310985	0.948347	0.00165289
15151	0.998361	0.00163934	0.995593	0.00308567	0.948361	0.00163934
15153	0.998374	0.00162602	0.995633	0.00306068	0.948374	0.00162602
15154	0.998387	0.0016129	0.995689	0.00301534	0.948387	0.0016129
15155	0.9984	0.0016	0.995788	0.00292999	0.9484	0.0016
15159	0.998413	0.0015873	0.995861	0.00286908	0.948413	0.0015873
15163	0.998437	0.0015625	0.995889	0.00284853	0.948437	0.0015625
15164	0.998462	0.00153846	0.995938	0.00280957	0.948462	0.00153846
15165	0.998473	0.00152672	0.996012	0.00275256	0.948473	0.00152672
15166	0.998485	0.00151515	0.996058	0.00271628	0.948485	0.00151515
15167	0.998496	0.00150376	0.996097	0.00269543	0.948496	0.00150376
15168	0.998507	0.00149254	0.996123	0.0026773	0.948507	0.00149254
15171	0.998519	0.00148148	0.996184	0.00262673	0.948519	0.00148148
15172	0.998529	0.00147059	0.996208	0.00260953	0.948529	0.00147059
15173	0.998551	0.00144928	0.996232	0.00259255	0.948551	0.00144928
15175	0.998582	0.00141844	0.996289	0.00254529	0.948582	0.00141844
15176	0.998601	0.0013986	0.996312	0.00252915	0.948601	0.0013986
15177	0.998611	0.00138889	0.996351	0.00249866	0.948611	0.00138889
15179	0.998649	0.00135135	0.996385	0.00248076	0.948649	0.00135135
15180	0.997559	0.00150724	0.99645	0.0024353	0.947559	0.00150724
15181	0.997574	0.00149787	0.996471	0.00242052	0.947574	0.00149787
15182	0.997589	0.0014886	0.996521	0.00237942	0.947589	0.0014886
15183	0.997612	0.00147339	0.996547	0.00236421	0.947612	0.00147339
15185	0.997632	0.00146151	0.996566	0.00235028	0.947632	0.00146151
15187	0.997651	0.00144983	0.996586	0.00233652	0.947651	0.00144983
15188	0.997682	0.00142973	0.996605	0.00232291	0.947682	0.00142973
15190	0.9977	0.0014185	0.996635	0.00230741	0.9477	0.0014185
15194	0.99773	0.00140213	0.996654	0.00229413	0.94773	0.00140213
15196	0.997763	0.00138062	0.996699	0.00225719	0.947763	0.00138062
15198	0.997788	0.00136498	0.89673	0.0992043	0.947788	0.00136498
15199	0.598795	0.24446	0.697778	0.199177	0.548795	0.24446
15200	0.69881	0.199557	0.564481	0.193155	0.64881	0.199557
15201	0.73215	0.193962	0.590207	0.169033	0.68215	0.193962
15204	0.765517	0.194023	0.672838	0.133335	0.715517	0.194023
15205	0.770286	0.194499	0.712135	0.117395	0.720286	0.194499
15207	0.776641	0.195312	0.760285	0.0976015	0.726641	0.195312
15208	0.77887	0.195645	0.793012	0.084905	0.72887	0.195645
15210	0.78221	0.19619	0.81384	0.0771016	0.73221	0.19619
15211	0.78351	0.196419	0.830334	0.0705272	0.73351	0.196419
15212	0.784627	0.196622	0.851802	0.060042	0.734627	0.196622
15214	0.78643	0.196961	0.867807	0.0534505	0.73643	0.196961
15216	0.787825	0.197234	0.882797	0.0468568	0.737825	0.197234
15218	0.788953	0.197462	0.889709	0.0443209	0.738953	0.197462
15220	0.789867	0.197651	0.895707	0.0421263	0.739867	0.197651
15221	0.782576	0.195835	0.901134	0.0399438	0.732576	0.195835
15222	0.775821	0.194418	0.891519	0.0479829	0.725821	0.194418
15223	0.769551	0.193335	0.88536	0.0571883	0.719551	0.193335
15225	0.738068	0.187988	0.881004	0.0648478	0.688068	0.187988
15226	0.535065	0.209859	0.881602	0.0664502	0.485065	0.209859
15228	0.524706	0.201477	0.885882	0.0645345	0.474706	0.201477
15229	0.516585	0.194986	0.889852	0.0626891	0.466585	0.194986
15230	0.509357	0.189393	0.893531	0.0609516	0.459357	0.189393
15237	0.487179	0.178201	0.902564	0.0564103	0.437179	0.178201
15238	0.481951	0.174702	0.905488	0.0549911	0.431951	0.174702
15239	0.480023	0.172197	0.907782	0.05365	0.430023	0.172197
15240	0.478184	0.169991	0.909967	0.0523728	0.428184	0.169991
15241	0.477284	0.166664	0.913723	0.0499653	0.427284	0.166664
15245	0.466288	0.164319	0.916879	0.0489302	0.416288	0.164319
15246	0.467996	0.162484	0.91977	0.0468262	0.417996	0.162484
15248	0.472711	0.161127	0.920693	0.0467926	0.422711	0.161127
15249	0.471116	0.161239	0.915158	0.0495986	0.421116	0.161239
15250	0.469811	0.161439	0.91299	0.0521892	0.419811	0.161439
15251	0.468553	0.161698	0.910901	0.0547157	0.418553	0.161698
15254	0.445011	0.140905	0.899142	0.0542858	0.395011	0.140905
15258	0.447422	0.129014	0.891787	0.063661	0.397422	0.129014
15259	0.447354	0.117255	0.890542	0.0659315	0.397354	0.117255
15260	0.443399	0.115142	0.8901	0.0682104	0.393399	0.115142
15261	0.437409	0.113424	0.889092	0.0703634	0.387409	0.113424
15262	0.434245	0.112287	0.888301	0.0724766	0.384245	0.112287
15263	0.425394	0.110214	0.885361	0.0763015	0.375394	0.110214
15265	0.438348	0.0975265	0.88438	0.0782063	0.388348	0.0975265
15266	0.439516	0.0938754	0.883236	0.0800217	0.389516	0.0938754
15267	0.441399	0.0927183	0.879297	0.0849981	0.391399	0.0927183
15268	0.454524	0.0829938	0.878374	0.086624	0.404524	0.0829938
15269	0.47021	0.0790678	0.877896	0.0883314	0.42021	0.0790678
15271	0.471134	0.0798269	0.875664	0.0913604	0.421134	0.0798269
15272	0.477708	0.0763988	0.878674	0.0889813	0.427708	0.0763988
15273	0.485807	0.0734983	0.880224	0.0878594	0.435807	0.0734983
15274	0.483096	0.0722963	0.881736	0.0867654	0.433096	0.0722963
15275	0.483689	0.069429	0.884323	0.0845934	0.433689	0.069429
15276	0.481708	0.0664067	0.887059	0.0825709	0.431708	0.0664067
15278	0.480229	0.0664511	0.888628	0.0816565	0.430229	0.0664511
15279	0.477982	0.0663755	0.889936	0.0807105	0.427982	0.0663755
15280	0.479281	0.063794	0.894167	0.0769952	0.429281	0.063794
15281	0.482161	0.0655389	0.897222	0.0744577	0.432161	0.0655389
15283	0.479693	0.0650706	0.898449	0.0736912	0.429693	0.0650706
15286	0.477671	0.0634934	0.901572	0.071418	0.427671	0.0634934
15288	0.471396	0.0601634	0.903595	0.0699833	0.421396	0.0601634
15290	0.46582	0.0586192	0.904773	0.0693215	0.41582	0.0586192
15291	0.4617	0.0582653	0.902526	0.071814	0.4117	0.0582653
15292	0.458475	0.0578036	0.901546	0.0730465	0.408475	0.0578036
15293	0.455847	0.0566298	0.899431	0.0754015	0.405847	0.0566298
15294	0.452795	0.0563256	0.89851	0.0765674	0.402795	0.0563256
15296	0.447384	0.0549497	0.897717	0.0777369	0.397384	0.0549497
15301	0.448982	0.0514776	0.897167	0.0789313	0.398982	0.0514776
15304	0.451802	0.0511731	0.896431	0.0800635	0.401802	0.0511731
15305	0.45096	0.048606	0.89743	0.0793519	0.40096	0.048606
15307	0.456043	0.0469666	0.898513	0.0786677	0.406043	0.0469666
15308	0.45666	0.0464271	0.902257	0.0751506	0.40666	0.0464271
15310	0.460305	0.0444055	0.903857	0.0738681	0.410305	0.0444055
15312	0.466497	0.0463362	0.905114	0.0733289	0.416497	0.0463362
15314	0.468754	0.0474709	0.906675	0.0721143	0.418754	0.0474709
15315	0.471115	0.0484994	0.907668	0.071567	0.421115	0.0484994
15316	0.472425	0.0484832	0.908507	0.0710038	0.422425	0.0484832
15321	0.476281	0.0502238	0.910061	0.0698866	0.426281	0.0502238
15322	0.479391	0.0490289	0.909191	0.070912	0.429391	0.0490289
15324	0.481502	0.0473726	0.908385	0.0719321	0.431502	0.0473726
15325	0.486826	0.0433689	0.904732	0.0757454	0.436826	0.0433689
15327	0.48897	0.0415457	0.904027	0.0767016	0.43897	0.0415457
15328	0.489428	0.0395611	0.903306	0.0776345	0.439428	0.0395611
15330	0.493897	0.035869	0.902338	0.0788198	0.443897	0.035869
15331	0.493096	0.0352644	0.903056	0.0782457	0.443096	0.0352644
15332	0.493071	0.0351597	0.903778	0.0776842	0.443071	0.0351597
15334	0.489106	0.0353874	0.904638	0.07716	0.439106	0.0353874
15336	0.489702	0.0363315	0.905407	0.0766306	0.439702	0.0363315
15338	0.489713	0.0361224	0.906694	0.075543	0.439713	0.0361224
15339	0.488245	0.0367295	0.907349	0.0750154	0.438245	0.0367295
15340	0.486148	0.0368626	0.908092	0.0745136	0.436148	0.0368626
15342	0.481799	0.0362199	0.908813	0.0740176	0.431799	0.0362199
15346	0.476879	0.0349919	0.909596	0.0735438	0.426879	0.0349919
15348	0.472782	0.0350619	0.910247	0.0730513	0.422782	0.0350619
15350	0.472715	0.0346011	0.910888	0.0725654	0.422715	0.0346011
15351	0.473297	0.0343268	0.911486	0.0720784	0.423297	0.0343268
15352	0.475837	0.0344366	0.912202	0.0716223	0.425837	0.0344366
15355	0.476329	0.0350012	0.911523	0.0724823	0.426329	0.0350012
15357	0.473874	0.0368326	0.909214	0.0749254	0.423874	0.0368326
15358	0.47175	0.0372694	0.90852	0.0757317	0.42175	0.0372694
15360	0.475822	0.0352828	0.907893	0.0765391	0.425822	0.0352828
15361	0.478388	0.035257	0.907317	0.0773446	0.428388	0.035257
15362	0.479594	0.0343121	0.905888	0.0788639	0.429594	0.0343121
15363	0.480694	0.0340884	0.905306	0.0796352	0.430694	0.0340884
15364	0.480977	0.03465	0.906933	0.0781437	0.430977	0.03465
15366	0.482276	0.0347683	0.907528	0.0776734	0.432276	0.0347683
15372	0.487677	0.0352128	0.908299	0.0772489	0.437677	0.0352128
15373	0.484542	0.0349256	0.910289	0.0753825	0.434542	0.0349256
15375	0.481442	0.0343868	0.911744	0.0740439	0.431442	0.0343868
15376	0.478698	0.0330471	0.912316	0.0736285	0.428698	0.0330471
15377	0.47793	0.0323069	0.91285	0.0732115	0.42793	0.0323069
15381	0.476232	0.0294181	0.912071	0.0742256	0.426232	0.0294181
15382	0.477208	0.0282328	0.911441	0.0749297	0.427208	0.0282328
15383	0.481313	0.0274508	0.908908	0.0759736	0.431313	0.0274508
15384	0.482429	0.0260035	0.908334	0.076663	0.432429	0.0260035
15387	0.482212	0.024661	0.908883	0.0762523	0.432212	0.024661
15389	0.483209	0.0231347	0.909831	0.0754137	0.433209	0.0231347
15390	0.482802	0.0225813	0.910737	0.0745884	0.432802	0.0225813
15392	0.483631	0.0217803	0.912065	0.073385	0.433631	0.0217803
15393	0.481656	0.0215556	0.912608	0.0730157	0.431656	0.0215556
15398	0.480894	0.0218949	0.913569	0.0722677	0.430894	0.0218949
15399	0.582991	0.106666	0.918036	0.0729192	0.532991	0.106666
15401	0.68711	0.129744	0.923815	0.0732964	0.63711	0.129744
15403	0.687642	0.129622	0.924205	0.0729228	0.637642	0.129622
15404	0.687635	0.129779	0.924591	0.072553	0.637635	0.129779
15405	0.68921	0.129307	0.925352	0.0718245	0.63921	0.129307
15406	0.795167	0.127413	0.994413	0.00558659	0.745167	0.127413
15407	0.794038	0.128079	0.994444	0.00555556	0.744038	0.128079
15409	0.792917	0.128877	0.994505	0.00549451	0.742917	0.128877
15410	0.79182	0.129521	0.994536	0.00546448	0.74182	0.129521
15412	0.790256	0.130515	0.994565	0.00543478	0.740256	0.130515
15413	0.789189	0.131141	0.994595	0.00540541	0.739189	0.131141
15414	0.788134	0.13176	0.994624	0.00537634	0.738134	0.13176
15417	0.786634	0.132712	0.994652	0.00534759	0.736634	0.132712
15420	0.783473	0.134436	0.994764	0.0052356	0.733473	0.134436
15421	0.782686	0.134479	0.994872	0.00512821	0.732686	0.134479
15424	0.784172	0.133301	0.994898	0.00510204	0.734172	0.133301
15425	0.786234	0.131749	0.994924	0.00507614	0.736234	0.131749
15426	0.786345	0.131583	0.994949	0.00505051	0.736345	0.131583
15427	0.787069	0.131001	0.994975	0.00502513	0.737069	0.131001
15431	0.78717	0.130857	0.995	0.005	0.73717	0.130857
15435	0.887368	0.112632	1	0	0.837368	0.112632
15438	0.887958	0.112042	1	0	0.837958	0.112042
15439	0.889119	0.110881	1	0	0.839119	0.110881
15440	0.889691	0.110309	1	0	0.839691	0.110309
15443	0.890256	0.109744	1	0	0.840256	0.109744
15444	0.891371	0.108629	1	0	0.841371	0.108629
15445	0.891919	0.108081	1	0	0.841919	0.108081
15447	0.892462	0.107538	1	0	0.842462	0.107538
15448	0.893	0.107	1	0	0.843	0.107
15449	1	0	1	0	0.95	0
15451	1	0	1	0	0.95	0
15452	1	0	1	0	0.95	0
15453	1	0	1	0	0.95	0
15454	1	0	1	0	0.95	0
15455	1	0	1	0	0.95	0
15458	1	0	1	0	0.95	0
15459	1	0	1	0	0.95	0
15461	1	0	1	0	0.95	0
15463	1	0	1	0	0.95	0
15464	0.983333	0.0166667	1	0	0.933333	0.0166667
15468	0.984615	0.0153846	1	0	0.934615	0.0153846
15469	0.985714	0.0142857	1	0	0.935714	0.0142857
15470	0.988235	0.0117647	1	0	0.938235	0.0117647
15471	0.988889	0.0111111	1	0	0.938889	0.0111111
15474	0.99	0.01	1	0	0.94	0.01
15478	0.990909	0.00909091	1	0	0.940909	0.00909091
15479	0.992	0.008	1	0	0.942	0.008
15480	0.992308	0.00769231	1	0	0.942308	0.00769231
15481	0.992593	0.00740741	1	0	0.942593	0.00740741
15482	0.992857	0.00714286	1	0	0.942857	0.00714286
15485	0.993333	0.00666667	1	0	0.943333	0.00666667
15488	0.993548	0.00645161	1	0	0.943548	0.00645161
15489	0.994444	0.00555556	1	0	0.944444	0.00555556
15490	0.994595	0.00540541	1	0	0.944595	0.00540541
15492	0.994737	0.00526316	1	0	0.944737	0.00526316
15493	0.995	0.005	1	0	0.945	0.005
15498	0.995122	0.00487805	1	0	0.945122	0.00487805
15499	0.995238	0.0047619	1	0	0.945238	0.0047619
15502	0.995455	0.00454545	1	0	0.945455	0.00454545
15503	0.995652	0.00434783	1	0	0.945652	0.00434783
15506	0.995918	0.00408163	1	0	0.945918	0.00408163
15510	0.996	0.004	1	0	0.946	0.004
15511	0.996078	0.00392157	1	0	0.946078	0.00392157
15513	0.996154	0.00384615	1	0	0.946154	0.00384615
15514	0.996226	0.00377358	1	0	0.946226	0.00377358
15516	0.996364	0.00363636	1	0	0.946364	0.00363636
15517	0.996429	0.00357143	1	0	0.946429	0.00357143
15518	0.996491	0.00350877	1	0	0.946491	0.00350877
15519	0.996552	0.00344828	1	0	0.946552	0.00344828
15520	0.99661	0.00338983	1	0	0.94661	0.00338983
15521	0.996721	0.00327869	1	0	0.946721	0.00327869
15525	0.996774	0.00322581	1	0	0.946774	0.00322581
15526	0.996825	0.0031746	1	0	0.946825	0.0031746
15527	0.996875	0.003125	1	0	0.946875	0.003125
15529	0.99697	0.0030303	1	0	0.94697	0.0030303
15530	0.997015	0.00298507	1	0	0.947015	0.00298507
15534	0.997059	0.00294118	1	0	0.947059	0.00294118
15538	0.997143	0.00285714	1	0	0.947143	0.00285714
15541	0.997183	0.0028169	1	0	0.947183	0.0028169
15542	0.997222	0.00277778	1	0	0.947222	0.00277778
15547	0.99726	0.00273973	1	0	0.94726	0.00273973
15548	0.997333	0.00266667	1	0	0.947333	0.00266667
15549	0.997436	0.0025641	1	0	0.947436	0.0025641
15550	0.9975	0.0025	1	0	0.9475	0.0025
15551	0.997619	0.00238095	1	0	0.947619	0.00238095
15552	0.997701	0.00229885	1	0	0.947701	0.00229885
15553	0.997753	0.00224719	1	0	0.947753	0.00224719
15555	0.997778	0.00222222	1	0	0.947778	0.00222222
15556	0.997802	0.0021978	1	0	0.947802	0.0021978
15557	0.997872	0.00212766	1	0	0.947872	0.00212766
15559	0.997895	0.00210526	1	0	0.947895	0.00210526
15561	0.997917	0.00208333	1	0	0.947917	0.00208333
15562	0.997959	0.00204082	1	0	0.947959	0.00204082
15563	0.99798	0.0020202	1	0	0.94798	0.0020202
15567	0.998	0.002	1	0	0.948	0.002
15568	0.99802	0.0019802	1	0	0.94802	0.0019802
15569	0.998077	0.00192308	1	0	0.948077	0.00192308
15570	0.998198	0.0018018	1	0	0.948198	0.0018018
15571	0.998214	0.00178571	1	0	0.948214	0.00178571
15572	0.998246	0.00175439	1	0	0.948246	0.00175439
15573	0.998261	0.00173913	1	0	0.948261	0.00173913
15576	0.998276	0.00172414	1	0	0.948276	0.00172414
15577	0.998291	0.0017094	1	0	0.948291	0.0017094
15578	0.998305	0.00169492	1	0	0.948305	0.00169492
15581	0.998319	0.00168067	1	0	0.948319	0.00168067
15585	0.998333	0.00166667	1	0	0.948333	0.00166667
15587	0.9968	0.0032	1	0	0.9468	0.0032
15588	0.99685	0.00314961	1	0	0.94685	0.00314961
15590	0.996875	0.003125	1	0	0.946875	0.003125
15591	0.996923	0.00307692	1	0	0.946923	0.00307692
15592	0.99708	0.00291971	1	0	0.94708	0.00291971
15593	0.997122	0.0028777	1	0	0.947122	0.0028777
15594	0.997143	0.00285714	1	0	0.947143	0.00285714
15596	0.997163	0.00283688	1	0	0.947163	0.00283688
15598	0.997241	0.00275862	1	0	0.947241	0.00275862
15599	0.99726	0.00273973	1	0	0.94726	0.00273973
15600	0.997279	0.00272109	0.9	0.1	0.947279	0.00272109
15602	0.997297	0.0027027	0.9	0.1	0.947297	0.0027027
15603	0.997315	0.00268456	0.92	0.08	0.947315	0.00268456
15605	0.996	0.004	0.942857	0.0571429	0.946	0.004
15606	0.996026	0.00397351	0.95	0.05	0.946026	0.00397351
15607	0.996053	0.00394737	0.955556	0.0444444	0.946053	0.00394737
15608	0.996078	0.00392157	0.96	0.04	0.946078	0.00392157
15611	0.996104	0.0038961	0.969231	0.0307692	0.946104	0.0038961
15613	0.996129	0.00387097	0.973333	0.0266667	0.946129	0.00387097
15614	0.996178	0.00382166	0.975	0.025	0.946178	0.00382166
15615	0.996203	0.00379747	0.976471	0.0235294	0.946203	0.00379747
15618	0.995	0.005	0.98	0.02	0.945	0.005
15620	0.995031	0.00496894	0.981818	0.0181818	0.945031	0.00496894
15622	0.993827	0.00617284	0.983333	0.0166667	0.943827	0.00617284
15624	0.986173	0.00855648	0.984615	0.0153846	0.936173	0.00855648
15625	0.979088	0.0145428	0.985185	0.0148148	0.929088	0.0145428
15626	0.972511	0.02076	0.985714	0.0142857	0.922511	0.02076
15628	0.760679	0.192653	0.786667	0.19709	0.710679	0.192653
15631	0.745598	0.191839	0.787879	0.197319	0.695598	0.191839
15632	0.741176	0.191831	0.788235	0.197388	0.691176	0.191831
15633	0.737009	0.19192	0.817143	0.168934	0.687009	0.19192
15635	0.729321	0.192314	0.828078	0.145038	0.679321	0.192314
15636	0.725929	0.192647	0.860383	0.115623	0.675929	0.192647
15637	0.722619	0.192995	0.871957	0.104897	0.672619	0.192995
15638	0.719444	0.19337	0.789359	0.110771	0.669444	0.19337
15640	0.713553	0.194207	0.830095	0.0878391	0.663553	0.194207
15641	0.689503	0.187801	0.853555	0.0770415	0.639503	0.187801
15644	0.675818	0.187439	0.87382	0.0663473	0.625818	0.187439
15645	0.700505	0.152332	0.894562	0.0532332	0.650505	0.152332
15646	0.719181	0.131575	0.915194	0.042836	0.669181	0.131575
15647	0.709886	0.133755	0.89193	0.0532324	0.659886	0.133755
15649	0.698949	0.135023	0.889928	0.0544367	0.648949	0.135023
15650	0.694776	0.135932	0.897192	0.0516203	0.644776	0.135932
15653	0.687207	0.138846	0.907215	0.0462842	0.637207	0.138846
15654	0.679149	0.141378	0.914748	0.0430148	0.629149	0.141378
15656	0.673962	0.145177	0.921534	0.0382329	0.623962	0.145177
15657	0.476407	0.172612	0.925572	0.0369713	0.426407	0.172612
15658	0.473971	0.172791	0.928323	0.0359379	0.423971	0.172791
15659	0.456854	0.162001	0.923396	0.0360141	0.406854	0.162001
15661	0.449342	0.157827	0.925579	0.0350863	0.399342	0.157827
15662	0.438767	0.153482	0.927585	0.0342147	0.388767	0.153482
15663	0.423317	0.147409	0.932465	0.031121	0.373317	0.147409
15670	0.418154	0.144058	0.935361	0.0304124	0.368154	0.144058
15672	0.414105	0.142873	0.93767	0.0291925	0.364105	0.142873
15674	0.415391	0.139737	0.935895	0.0315084	0.365391	0.139737
15675	0.421369	0.131115	0.925082	0.0425601	0.371369	0.131115
15676	0.421664	0.127948	0.923533	0.0452481	0.371664	0.127948
15677	0.41216	0.122219	0.922487	0.0478528	0.36216	0.122219
15679	0.410375	0.119909	0.920912	0.0504448	0.360375	0.119909
15681	0.416608	0.111316	0.916928	0.0552778	0.366608	0.111316
15682	0.412037	0.109407	0.915532	0.0576401	0.362037	0.109407
15684	0.414896	0.103205	0.911877	0.0620662	0.364896	0.103205
15686	0.419319	0.0971481	0.910213	0.0641994	0.369319	0.0971481
15687	0.435377	0.0886212	0.908723	0.0662816	0.385377	0.0886212
15689	0.44798	0.0811839	0.907187	0.0683045	0.39798	0.0811839
15691	0.459509	0.074894	0.905693	0.0702684	0.409509	0.074894
15692	0.478576	0.0610437	0.907111	0.0692423	0.428576	0.0610437
15693	0.490848	0.053294	0.908979	0.0683204	0.440848	0.053294
15694	0.502892	0.0532653	0.908361	0.0670689	0.452892	0.0532653
15695	0.508093	0.0489151	0.909624	0.0661178	0.458093	0.0489151
15696	0.511	0.047443	0.912882	0.0633556	0.461	0.047443
15699	0.507249	0.0496085	0.916851	0.0600147	0.457249	0.0496085
15700	0.499571	0.0476473	0.918056	0.0592771	0.449571	0.0476473
15704	0.497894	0.0478997	0.91923	0.0585691	0.447894	0.0478997
15705	0.491286	0.0493878	0.920965	0.0570976	0.441286	0.0493878
15708	0.487003	0.050969	0.92107	0.0573543	0.437003	0.050969
15710	0.477468	0.0496659	0.923188	0.0560681	0.427468	0.0496659
15711	0.471312	0.0504065	0.924075	0.0554355	0.421312	0.0504065
15712	0.466902	0.0514053	0.925566	0.0541672	0.416902	0.0514053
15713	0.457388	0.0549824	0.926477	0.0535832	0.407388	0.0549824
15714	0.447919	0.0540781	0.927984	0.052429	0.397919	0.0540781
15716	0.442568	0.0551188	0.928974	0.0519037	0.392568	0.0551188
15717	0.441634	0.0564428	0.92975	0.0513663	0.391634	0.0564428
15718	0.438021	0.0576657	0.931203	0.0502993	0.388021	0.0576657
15719	0.437167	0.0592348	0.931995	0.0498004	0.387167	0.0592348
15720	0.436394	0.060673	0.93267	0.0492948	0.386394	0.060673
15721	0.440183	0.0609131	0.931867	0.0502511	0.390183	0.0609131
15722	0.452477	0.0579849	0.930788	0.0517333	0.402477	0.0579849
15723	0.458881	0.0572505	0.93152	0.0512393	0.408881	0.0572505
15725	0.462944	0.0541937	0.930812	0.0521338	0.412944	0.0541937
15726	0.466608	0.0524401	0.929567	0.0535131	0.416608	0.0524401
15728	0.470866	0.0509489	0.930283	0.0530277	0.420866	0.0509489
15729	0.475111	0.0497262	0.930933	0.0525388	0.425111	0.0497262
15731	0.4788	0.0472493	0.932091	0.0515652	0.4288	0.0472493
15732	0.482954	0.0460895	0.932756	0.0511084	0.432954	0.0460895
15733	0.489127	0.044426	0.931754	0.0502099	0.439127	0.044426
15734	0.492253	0.0432346	0.932347	0.0497632	0.442253	0.0432346
15735	0.500027	0.0404406	0.934741	0.0475584	0.450027	0.0404406
15738	0.503822	0.0391592	0.935877	0.0467725	0.453822	0.0391592
15739	0.505719	0.0377505	0.936426	0.046391	0.455719	0.0377505
15743	0.506315	0.0335375	0.937053	0.0460356	0.456315	0.0335375
15746	0.505883	0.0319146	0.937715	0.0456895	0.455883	0.0319146
15748	0.505962	0.029044	0.938237	0.0453255	0.455962	0.029044
15749	0.502021	0.0260146	0.936519	0.0473734	0.452021	0.0260146
15750	0.497244	0.0253861	0.933964	0.0482008	0.447244	0.0253861
15751	0.491762	0.0255236	0.932962	0.0493761	0.441762	0.0255236
15752	0.488002	0.0254736	0.931931	0.0505255	0.438002	0.0254736
15753	0.485591	0.0255319	0.930916	0.0516579	0.435591	0.0255319
15754	0.480191	0.0261872	0.929999	0.0527897	0.430191	0.0261872
15755	0.474326	0.0268705	0.929132	0.0539123	0.424326	0.0268705
15758	0.47337	0.0276014	0.928207	0.0550066	0.42337	0.0276014
15760	0.471037	0.0278391	0.927302	0.0560861	0.421037	0.0278391
15762	0.464966	0.0314276	0.926417	0.0571504	0.414966	0.0314276
15764	0.46213	0.0317897	0.925572	0.0582059	0.41213	0.0317897
15766	0.459392	0.0326032	0.923712	0.0602267	0.409392	0.0326032
15767	0.458759	0.033417	0.922819	0.0612193	0.408759	0.033417
15768	0.458808	0.0343982	0.921974	0.0622051	0.408808	0.0343982
15769	0.457985	0.034555	0.920197	0.06411	0.407985	0.034555
15770	0.461589	0.0351864	0.919406	0.0650609	0.411589	0.0351864
15772	0.465345	0.0350972	0.918595	0.0659916	0.415345	0.0350972
15773	0.470671	0.0346885	0.917823	0.0669164	0.420671	0.0346885
15774	0.472263	0.0346871	0.917038	0.0678228	0.422263	0.0346871
15776	0.473516	0.0337064	0.917609	0.0673673	0.423516	0.0337064
15777	0.476194	0.0328113	0.918154	0.0669132	0.426194	0.0328113
15778	0.47957	0.031866	0.918691	0.0664653	0.42957	0.031866
15780	0.484357	0.0286264	0.920582	0.0646886	0.434357	0.0286264
15783	0.488335	0.02643	0.921123	0.0642784	0.438335	0.02643
15785	0.489846	0.025687	0.920428	0.0636234	0.439846	0.025687
15787	0.490564	0.0257719	0.920966	0.063226	0.440564	0.0257719
15788	0.491775	0.0265259	0.921517	0.0628363	0.441775	0.0265259
15790	0.492876	0.0282623	0.922116	0.0624651	0.442876	0.0282623
15792	0.491888	0.0296193	0.922631	0.0620818	0.441888	0.0296193
15793	0.492923	0.0281449	0.924338	0.0605273	0.442923	0.0281449
15795	0.491342	0.0281215	0.924858	0.0601738	0.441342	0.0281215
15797	0.489381	0.0261805	0.926116	0.0590806	0.439381	0.0261805
15798	0.488331	0.025961	0.926547	0.0587297	0.438331	0.025961
15799	0.587723	0.106256	0.929976	0.0592002	0.537723	0.106256
15800	0.584951	0.106612	0.930461	0.0588682	0.534951	0.106612
15801	0.583555	0.106855	0.931228	0.058181	0.533555	0.106855
15802	0.582582	0.107031	0.93162	0.057846	0.532582	0.107031
15804	0.578929	0.107806	0.929697	0.0598855	0.528929	0.107806
15807	0.575341	0.108617	0.929002	0.0606713	0.525341	0.108617
15808	0.574443	0.108619	0.928283	0.061441	0.524443	0.108619
15811	0.573554	0.108634	0.928676	0.0611011	0.523554	0.108634
15812	0.571633	0.108835	0.92912	0.0607748	0.521633	0.108835
15813	0.570408	0.108781	0.929535	0.0604492	0.520408	0.108781
15814	0.570353	0.108525	0.93025	0.0597862	0.520353	0.108525
15815	0.669064	0.135604	0.93426	0.059568	0.619064	0.135604
15816	0.66729	0.136212	0.934975	0.0589449	0.61729	0.136212
15821	0.77097	0.140253	0.940314	0.0596859	0.72097	0.140253
15822	0.771131	0.140153	0.940625	0.059375	0.721131	0.140153
15824	0.770852	0.140331	0.941237	0.0587629	0.720852	0.140331
15827	0.752185	0.132643	0.941538	0.0584615	0.702185	0.132643
15828	0.754298	0.133029	0.942132	0.057868	0.704298	0.133029
15830	0.755958	0.133419	0.942424	0.0575758	0.705958	0.133419
15833	0.758615	0.133095	0.943	0.057	0.708615	0.133095
15838	0.985714	0.0142857	1	0	0.935714	0.0142857
15839	0.986667	0.0133333	1	0	0.936667	0.0133333
15841	0.9875	0.0125	1	0	0.9375	0.0125
15842	0.989474	0.0105263	1	0	0.939474	0.0105263
15843	0.99	0.01	1	0	0.94	0.01
15844	0.990476	0.00952381	1	0	0.940476	0.00952381
15846	0.990909	0.00909091	1	0	0.940909	0.00909091
15847	0.991304	0.00869565	1	0	0.941304	0.00869565
15850	0.992	0.008	1	0	0.942	0.008
15852	0.981781	0.0113793	1	0	0.931781	0.0113793
15853	0.982857	0.0107381	1	0	0.932857	0.0107381
15855	0.984853	0.0094439	1	0	0.934853	0.0094439
15856	0.985606	0.00899571	1	0	0.935606	0.00899571
15858	0.986286	0.00859046	1	0	0.936286	0.00859046
15859	0.987037	0.00807204	1	0	0.937037	0.00807204
15860	0.987698	0.00762506	1	0	0.937698	0.00762506
15864	0.98807	0.00738928	1	0	0.93807	0.00738928
15865	0.988989	0.00676887	1	0	0.938989	0.00676887
15866	0.989524	0.00645936	1	0	0.939524	0.00645936
15867	0.989899	0.00623691	1	0	0.939899	0.00623691
15869	0.991078	0.00552945	1	0	0.941078	0.00552945
15870	0.991276	0.00540439	1	0	0.941276	0.00540439
15871	0.991645	0.00517083	1	0	0.941645	0.00517083
15872	0.991984	0.00495698	1	0	0.941984	0.00495698
15875	0.992143	0.00485668	1	0	0.942143	0.00485668
15876	0.992552	0.00458193	1	0	0.942552	0.00458193
15877	0.992948	0.0043363	1	0	0.942948	0.0043363
15878	0.993122	0.0042328	1	0	0.943122	0.0042328
15880	0.993239	0.00416016	1	0	0.943239	0.00416016
15881	0.993414	0.00404732	1	0	0.943414	0.00404732
15884	0.993521	0.00398104	1	0	0.943521	0.00398104
15885	0.993669	0.00389313	1	0	0.943669	0.00389313
15886	0.99381	0.00380952	1	0	0.94381	0.00380952
15887	0.993957	0.00371448	1	0	0.943957	0.00371448
15890	0.994048	0.00365855	1	0	0.944048	0.00365855
15893	0.99422	0.00355163	1	0	0.94422	0.00355163
15894	0.994303	0.00350049	1	0	0.944303	0.00350049
15895	0.994383	0.00345082	1	0	0.944383	0.00345082
15896	0.994461	0.00340254	1	0	0.944461	0.00340254
15897	0.994619	0.00330123	1	0	0.944619	0.00330123
15900	0.994691	0.00325716	1	0	0.944691	0.00325716
15901	0.994791	0.00319693	1	0	0.944791	0.00319693
15902	0.992107	0.0032388	1	0	0.942107	0.0032388
15903	0.992238	0.00318727	1	0	0.942238	0.00318727
15904	0.992397	0.00312356	1	0	0.942397	0.00312356
15906	0.992518	0.00307592	1	0	0.942518	0.00307592
15908	0.992701	0.00300042	1	0	0.942701	0.00300042
15909	0.992876	0.00292782	1	0	0.942876	0.00292782
15910	0.992987	0.00288235	1	0	0.942987	0.00288235
15913	0.993243	0.00277931	1	0	0.943243	0.00277931
15914	0.993368	0.00272679	1	0	0.943368	0.00272679
15916	0.993441	0.00269641	1	0	0.943441	0.00269641
15918	0.993512	0.0026667	1	0	0.943512	0.0026667
15921	0.993601	0.00263188	1	0	0.943601	0.00263188
15922	0.99377	0.00256529	1	0	0.94377	0.00256529
15923	0.99386	0.00252595	1	0	0.94386	0.00252595
15925	0.993922	0.00249984	1	0	0.943922	0.00249984
15927	0.994068	0.00243634	1	0	0.944068	0.00243634
15928	0.994169	0.00239238	1	0	0.944169	0.00239238
15929	0.994246	0.00235989	1	0	0.944246	0.00235989
15930	0.99432	0.00232855	1	0	0.94432	0.00232855
15931	0.994447	0.00227392	1	0	0.944447	0.00227392
15932	0.994513	0.00224804	1	0	0.944513	0.00224804
15937	0.994639	0.00219832	1	0	0.944639	0.00219832
15940	0.994687	0.00217862	1	0	0.944687	0.00217862
15941	0.994733	0.00215928	1	0	0.944733	0.00215928
15943	0.994829	0.00212468	1	0	0.944829	0.00212468
15944	0.994918	0.00208752	1	0	0.944918	0.00208752
15945	0.995006	0.00204904	1	0	0.945006	0.00204904
15946	0.995063	0.00202504	1	0	0.945063	0.00202504
15947	0.995118	0.00200176	1	0	0.945118	0.00200176
15948	0.995171	0.00197918	1	0	0.945171	0.00197918
15950	0.995223	0.00195725	1	0	0.945223	0.00195725
15951	0.995272	0.00193818	1	0	0.945272	0.00193818
15952	0.995385	0.00189501	1	0	0.945385	0.00189501
15953	0.995456	0.00186586	1	0	0.945456	0.00186586
15954	0.995502	0.00184607	1	0	0.945502	0.00184607
15956	0.995548	0.00182682	1	0	0.945548	0.00182682
15957	0.995598	0.00180764	1	0	0.945598	0.00180764
15958	0.995687	0.0017735	1	0	0.945687	0.0017735
15959	0.995729	0.00175563	1	0	0.945729	0.00175563
15962	0.995807	0.00172427	1	0	0.945807	0.00172427
15963	0.995894	0.00168819	1	0	0.945894	0.00168819
15965	0.99595	0.00166497	1	0	0.94595	0.00166497
15966	0.995994	0.00164733	1	0	0.945994	0.00164733
15968	0.996027	0.00163408	1	0	0.946027	0.00163408
15970	0.996054	0.00162312	1	0	0.946054	0.00162312
15974	0.996097	0.00160469	1	0	0.946097	0.00160469
15979	0.996123	0.00159412	1	0	0.946123	0.00159412
15981	0.996167	0.00157448	1	0	0.946167	0.00157448
15982	0.996191	0.00156432	1	0	0.946191	0.00156432
15983	0.996237	0.00154599	1	0	0.946237	0.00154599
15986	0.996274	0.00153242	1	0	0.946274	0.00153242
15987	0.996313	0.00151583	1	0	0.946313	0.00151583
15988	0.996359	0.00149566	1	0	0.946359	0.00149566
15989	0.996381	0.00148649	1	0	0.946381	0.00148649
15990	0.996431	0.00146668	1	0	0.946431	0.00146668
15991	0.996452	0.00145785	1	0	0.946452	0.00145785
15993	0.996484	0.00144571	1	0	0.946484	0.00144571
15996	0.996505	0.00143713	1	0	0.946505	0.00143713
15997	0.996533	0.00142489	1	0	0.946533	0.00142489
15998	0.996567	0.00140997	1	0	0.946567	0.00140997

## Sheet: Panel_b_allo
Step	hcDRQN_mean	hcDRQN_sem	hcDQN_mean	hcDQN_sem	EWC_mean	EWC_sem	SI_mean	SI_sem
0	58	8	40.6667	9.62635	50.6667	9.62635	48.6667	9.62635
1	61.2667	7.64325	44	9.61673	54	9.61673	52	9.61673
2	69.4857	6.48353	45.2333	9.75101	55.2333	9.75101	53.2333	9.75101
3	73.9143	5.76966	45.6508	9.79734	55.6508	9.79734	53.6508	9.79734
4	77.6	5.18272	45.2222	9.80457	55.2222	9.80457	53.2222	9.80457
5	80.0011	4.89761	46.1519	9.72931	56.1519	9.72931	54.1519	9.72931
6	81.6924	4.37864	46.6571	9.72547	56.6571	9.72547	54.6571	9.72547
7	83.7812	3.95737	47.4615	9.72662	57.4615	9.72662	55.4615	9.72662
8	85.126	3.44222	47.9743	9.75982	57.9743	9.75982	55.9743	9.75982
9	86.5311	3.06802	48.2167	9.76854	58.2167	9.76854	56.2167	9.76854
10	87.8492	2.81035	49.3071	9.64631	59.3071	9.64631	57.3071	9.64631
11	88.839	2.54629	50.0181	9.60515	60.0181	9.60515	58.0181	9.60515
12	89.2487	2.41981	50.3879	9.58254	60.3879	9.58254	58.3879	9.58254
13	89.1194	2.39108	50.6304	9.32993	60.6304	9.32993	58.6304	9.32993
14	89.3962	2.27916	49.7134	8.98216	59.7134	8.98216	57.7134	8.98216
15	89.446	2.29229	49.408	8.69473	59.408	8.69473	57.408	8.69473
16	89.0187	2.3573	47.917	8.27978	57.917	8.27978	55.917	8.27978
17	88.5842	2.46371	46.7483	7.93783	56.7483	7.93783	54.7483	7.93783
18	88.4047	2.59832	44.8548	7.48577	54.8548	7.48577	52.8548	7.48577
19	88.2359	2.73819	43.1039	7.10051	53.1039	7.10051	51.1039	7.10051
20	88.0992	2.80193	41.3503	6.68884	51.3503	6.68884	49.3503	6.68884
21	88.2342	2.87508	39.3718	6.27191	49.3718	6.27191	47.3718	6.27191
22	88.4955	2.86086	38.3457	5.9262	48.3457	5.9262	46.3457	5.9262
23	88.6516	2.88958	37.2234	5.66763	47.2234	5.66763	45.2234	5.66763
24	88.8102	2.90096	36.1309	5.4197	46.1309	5.4197	44.1309	5.4197
25	88.9413	2.91845	35.6322	5.24029	45.6322	5.24029	43.6322	5.24029
26	89.1098	2.91432	34.8652	4.99652	44.8652	4.99652	42.8652	4.99652
27	89.0512	2.91811	34.5714	4.84566	44.5714	4.84566	42.5714	4.84566
28	89.2293	2.90214	34.238	4.72838	44.238	4.72838	42.238	4.72838
29	89.3426	2.90993	34.2181	4.65565	44.2181	4.65565	42.2181	4.65565
30	89.3608	2.88495	33.987	4.5846	43.987	4.5846	41.987	4.5846
31	89.267	2.85255	34.0551	4.48738	44.0551	4.48738	42.0551	4.48738
32	89.176	2.87851	34.4274	4.37813	44.4274	4.37813	42.4274	4.37813
33	88.9636	2.95684	35.1561	4.27617	45.1561	4.27617	43.1561	4.27617
34	88.8548	2.97379	36.2189	4.24294	46.2189	4.24294	44.2189	4.24294
35	88.6534	3.01698	36.9966	4.17632	46.9966	4.17632	44.9966	4.17632
36	88.7871	2.97649	37.7622	4.07791	47.7622	4.07791	45.7622	4.07791
37	88.7447	2.98529	38.7258	4.07421	48.7258	4.07421	46.7258	4.07421
38	88.7287	3.01855	39.3735	4.03402	49.3735	4.03402	47.3735	4.03402
39	88.7518	3.05309	40.4075	4.03013	50.4075	4.03013	48.4075	4.03013
40	88.6747	3.11763	40.9188	3.99108	50.9188	3.99108	48.9188	3.99108
41	88.7649	3.13049	42.0265	3.87614	52.0265	3.87614	50.0265	3.87614
42	88.7917	3.18952	42.8889	3.85279	52.8889	3.85279	50.8889	3.85279
43	88.9097	3.18935	43.6229	3.81288	53.6229	3.81288	51.6229	3.81288
44	88.955	3.19107	43.9597	3.74867	53.9597	3.74867	51.9597	3.74867
45	88.9805	3.19842	43.9466	3.68908	53.9466	3.68908	51.9466	3.68908
46	89.1551	3.13077	44.1469	3.62196	54.1469	3.62196	52.1469	3.62196
47	89.2737	3.09962	44.0785	3.54659	54.0785	3.54659	52.0785	3.54659
48	89.4643	3.04741	43.6682	3.49128	53.6682	3.49128	51.6682	3.49128
49	89.7107	2.96968	43.2135	3.42155	53.2135	3.42155	51.2135	3.42155
50	89.8674	2.92742	42.5584	3.33857	52.5584	3.33857	50.5584	3.33857
51	90.0234	2.88652	42.1245	3.27636	52.1245	3.27636	50.1245	3.27636
52	90.172	2.84585	41.7484	3.24562	51.7484	3.24562	49.7484	3.24562
53	90.4319	2.7537	41.4779	3.19855	51.4779	3.19855	49.4779	3.19855
54	90.608	2.7145	41.0179	3.13666	51.0179	3.13666	49.0179	3.13666
55	90.5936	2.75873	40.3933	3.08084	50.3933	3.08084	48.3933	3.08084
56	90.7239	2.7351	40.1127	3.03288	50.1127	3.03288	48.1127	3.03288
57	90.7154	2.78372	39.81	2.9852	49.81	2.9852	47.81	2.9852
58	90.7349	2.80337	39.4969	2.94793	49.4969	2.94793	47.4969	2.94793
59	90.6605	2.84819	39.4245	2.90072	49.4245	2.90072	47.4245	2.90072
60	90.6113	2.8826	39.4972	2.84472	49.4972	2.84472	47.4972	2.84472
61	90.5341	2.93205	39.7663	2.76642	49.7663	2.76642	47.7663	2.76642
62	90.5503	2.9508	40.0598	2.73177	50.0598	2.73177	48.0598	2.73177
63	90.65	2.92235	40.4399	2.73495	50.4399	2.73495	48.4399	2.73495
64	90.7122	2.90931	40.8133	2.72691	50.8133	2.72691	48.8133	2.72691
65	90.7202	2.92642	41.2078	2.72555	51.2078	2.72555	49.2078	2.72555
66	90.7813	2.92337	41.4746	2.73469	51.4746	2.73469	49.4746	2.73469
67	90.8577	2.91732	41.7775	2.75176	51.7775	2.75176	49.7775	2.75176
68	90.9621	2.88197	42.0399	2.76382	52.0399	2.76382	50.0399	2.76382
69	91.0728	2.86694	42.3762	2.76228	52.3762	2.76228	50.3762	2.76228
70	91.136	2.864	42.7249	2.74566	52.7249	2.74566	50.7249	2.74566
71	91.3117	2.81843	42.8622	2.74714	52.8622	2.74714	50.8622	2.74714
72	91.3625	2.78909	43.1258	2.72651	53.1258	2.72651	51.1258	2.72651
73	91.4569	2.74501	43.5235	2.73708	53.5235	2.73708	51.5235	2.73708
74	91.5764	2.70128	43.7475	2.7251	53.7475	2.7251	51.7475	2.7251
75	91.5885	2.68586	44.0479	2.70796	54.0479	2.70796	52.0479	2.70796
76	91.6743	2.63203	44.3124	2.69886	54.3124	2.69886	52.3124	2.69886
77	91.5449	2.70557	44.3409	2.65216	54.3409	2.65216	52.3409	2.65216
78	91.4712	2.75256	44.0698	2.59258	54.0698	2.59258	52.0698	2.59258
79	91.4063	2.79041	43.8064	2.52375	53.8064	2.52375	51.8064	2.52375
80	91.3575	2.81977	43.7908	2.479	53.7908	2.479	51.7908	2.479
81	91.4047	2.80647	43.7137	2.43333	53.7137	2.43333	51.7137	2.43333
82	91.4416	2.76444	43.4562	2.37995	53.4562	2.37995	51.4562	2.37995
83	91.535	2.7236	43.2105	2.33082	53.2105	2.33082	51.2105	2.33082
84	91.5812	2.71306	42.9673	2.27579	52.9673	2.27579	50.9673	2.27579
85	91.647	2.68861	42.7764	2.24612	52.7764	2.24612	50.7764	2.24612
86	91.6291	2.6848	42.6243	2.20342	52.6243	2.20342	50.6243	2.20342
87	91.6729	2.67528	42.4797	2.12675	52.4797	2.12675	50.4797	2.12675
88	91.7123	2.66861	42.2512	2.06799	52.2512	2.06799	50.2512	2.06799
89	91.7503	2.66649	42.1437	2.04382	52.1437	2.04382	50.1437	2.04382
90	91.7568	2.67659	42.2226	1.99883	52.2226	1.99883	50.2226	1.99883
91	91.786	2.68464	42.5147	1.91359	52.5147	1.91359	50.5147	1.91359
92	91.7758	2.70316	42.5595	1.8874	52.5595	1.8874	50.5595	1.8874
93	91.7374	2.70789	42.8347	1.90163	52.8347	1.90163	50.8347	1.90163
94	91.7384	2.72658	43.0719	1.87759	53.0719	1.87759	51.0719	1.87759
95	91.74	2.74789	43.0703	1.88835	53.0703	1.88835	51.0703	1.88835
96	91.7305	2.77394	43.1997	1.91449	53.1997	1.91449	51.1997	1.91449
97	91.7693	2.77399	43.3786	1.9193	53.3786	1.9193	51.3786	1.9193
98	91.7571	2.78244	43.6029	1.95574	53.6029	1.95574	51.6029	1.95574
99	91.7635	2.7995	43.8381	1.97795	53.8381	1.97795	51.8381	1.97795
100	91.7735	2.81031	44.0382	1.99982	54.0382	1.99982	52.0382	1.99982
101	91.8432	2.79741	44.2199	2.03096	54.2199	2.03096	52.2199	2.03096
102	91.8068	2.79577	44.451	2.0633	54.451	2.0633	52.451	2.0633
103	91.8229	2.80931	44.4715	2.08466	54.4715	2.08466	52.4715	2.08466
104	91.9086	2.78697	44.5746	2.09469	54.5746	2.09469	52.5746	2.09469
105	91.9682	2.77675	44.6455	2.09004	54.6455	2.09004	52.6455	2.09004
106	91.9703	2.74956	44.6746	2.03354	54.6746	2.03354	52.6746	2.03354
107	92.0011	2.73683	44.6352	1.99673	54.6352	1.99673	52.6352	1.99673
108	92.026	2.72994	44.6815	1.97967	54.6815	1.97967	52.6815	1.97967
109	92.0282	2.74107	44.6688	1.95594	54.6688	1.95594	52.6688	1.95594
110	92.0189	2.76314	46.7302	2.93412	56.7302	2.93412	54.7302	2.93412
111	92.0413	2.77247	46.6821	2.90328	56.6821	2.90328	54.6821	2.90328

## Sheet: Panel_c_ego
Step	hcDRQN_mean	hcDRQN_sem	hcDQN_mean	hcDQN_sem	EWC_mean	EWC_sem	SI_mean	SI_sem
0	96	4	100	0	82	0	88	0
1	95.7333	2.82528	98.4	1.6	80.4	1.6	86.4	1.6
2	96.7619	2.12906	98.6667	1.33333	80.6667	1.33333	86.6667	1.33333
3	97.6495	1.28687	98.2857	1.71429	80.2857	1.71429	86.2857	1.71429
4	97.9697	1.11732	98.1	1.53623	80.1	1.53623	86.1	1.53623
5	98.253	0.926331	98.303	1.36734	80.303	1.36734	86.303	1.36734
6	98.4095	0.84342	98.6667	1.04083	80.6667	1.04083	86.6667	1.04083
7	98.5123	0.732732	98.7692	0.960769	80.7692	0.960769	86.7692	0.960769
8	98.6658	0.651503	98.3961	0.888424	80.3961	0.888424	86.3961	0.888424
9	98.7502	0.613036	98.1833	0.868321	80.1833	0.868321	86.1833	0.868321
10	98.8647	0.552757	98.3125	0.812843	80.3125	0.812843	86.3125	0.812843
11	98.7784	0.523914	98.4482	0.757763	80.4482	0.757763	86.4482	0.757763
12	98.8446	0.493074	98.6333	0.655725	80.6333	0.655725	86.6333	0.655725
13	98.9383	0.454858	98.7119	0.622345	80.7119	0.622345	86.7119	0.622345
14	98.9953	0.433473	98.7846	0.591126	80.7846	0.591126	86.7846	0.591126
15	99.0823	0.394151	98.8443	0.564054	80.8443	0.564054	86.8443	0.564054
16	99.1306	0.371556	98.9342	0.532244	80.9342	0.532244	86.9342	0.532244
17	99.1614	0.359176	98.9736	0.512029	80.9736	0.512029	86.9736	0.512029
18	99.1898	0.347713	99.0155	0.492113	81.0155	0.492113	87.0155	0.492113
19	99.2328	0.329576	98.9948	0.450019	80.9948	0.450019	86.9948	0.450019
20	99.2663	0.315772	99.0406	0.432659	81.0406	0.432659	87.0406	0.432659
21	99.2856	0.307464	99.0744	0.418413	81.0744	0.418413	87.0744	0.418413
22	99.3154	0.295948	99.0024	0.408482	81.0024	0.408482	87.0024	0.408482
23	99.3322	0.288658	99.0345	0.395981	81.0345	0.395981	87.0345	0.395981
24	99.3636	0.277803	99.0678	0.383871	81.0678	0.383871	87.0678	0.383871
25	99.3974	0.261813	99.1027	0.371633	81.1027	0.371633	87.1027	0.371633
26	99.4249	0.247525	99.1637	0.334574	81.1637	0.334574	87.1637	0.334574
27	99.4423	0.239279	99.1969	0.320065	81.1969	0.320065	87.1969	0.320065
28	99.4551	0.234123	99.2284	0.310438	81.2284	0.310438	87.2284	0.310438
29	99.4672	0.229243	99.2593	0.293919	81.2593	0.293919	87.2593	0.293919
30	99.4792	0.224336	99.2983	0.274423	81.2983	0.274423	87.2983	0.274423
31	99.4942	0.218877	99.3131	0.268894	81.3131	0.268894	87.3131	0.268894
32	99.5067	0.213599	99.3322	0.26254	81.3322	0.26254	87.3322	0.26254
33	99.5195	0.208736	99.3587	0.247995	81.3587	0.247995	87.3587	0.247995
34	99.5314	0.204195	99.383	0.237122	81.383	0.237122	87.383	0.237122
35	99.4858	0.202651	99.3972	0.232375	81.3972	0.232375	87.3972	0.232375
36	99.4976	0.198426	99.4108	0.227802	81.4108	0.227802	87.4108	0.227802
37	99.511	0.192196	99.4242	0.221678	81.4242	0.221678	87.4242	0.221678
38	99.5215	0.187756	99.4361	0.217667	81.4361	0.217667	87.4361	0.217667
39	99.5321	0.184126	99.4481	0.213756	81.4481	0.213756	87.4481	0.213756
40	99.5477	0.17673	99.4603	0.209778	81.4603	0.209778	87.4603	0.209778
41	99.557	0.173609	99.4207	0.203755	81.4207	0.203755	87.4207	0.203755
42	99.5669	0.169218	99.4297	0.200746	81.4297	0.200746	87.4297	0.200746
43	99.5791	0.163616	99.44	0.197519	81.44	0.197519	87.44	0.197519
44	99.5865	0.161084	99.4531	0.191276	81.4531	0.191276	87.4531	0.191276
45	99.5918	0.15903	99.4644	0.186897	81.4644	0.186897	87.4644	0.186897
46	99.6013	0.155221	99.4727	0.184245	81.4727	0.184245	87.4727	0.184245
47	99.6099	0.152103	99.4829	0.18127	81.4829	0.18127	87.4829	0.18127
48	99.6146	0.150271	99.4942	0.177114	81.4942	0.177114	87.4942	0.177114
49	99.6192	0.148483	99.5035	0.173378	81.5035	0.173378	87.5035	0.173378
50	99.6299	0.144634	99.5131	0.17059	81.5131	0.17059	87.5131	0.17059
51	99.6352	0.142712	99.5232	0.166797	81.5232	0.166797	87.5232	0.166797
52	99.6436	0.140097	99.5352	0.163636	81.5352	0.163636	87.5352	0.163636
53	99.648	0.138453	99.545	0.160995	81.545	0.160995	87.545	0.160995
54	99.657	0.134443	99.5556	0.157321	81.5556	0.157321	87.5556	0.157321
55	99.6621	0.132681	99.5628	0.155188	81.5628	0.155188	87.5628	0.155188
56	99.6704	0.129606	99.5694	0.153164	81.5694	0.153164	87.5694	0.153164
57	99.6742	0.128186	99.5777	0.150869	81.5777	0.150869	87.5777	0.150869
58	99.6775	0.126887	99.5843	0.148101	81.5843	0.148101	87.5843	0.148101
59	99.6839	0.124081	99.5934	0.144175	81.5934	0.144175	87.5934	0.144175
60	99.6881	0.122646	99.6006	0.141451	81.6006	0.141451	87.6006	0.141451
61	99.6933	0.120456	99.6054	0.139902	81.6054	0.139902	87.6054	0.139902
62	99.6994	0.117688	99.6126	0.137939	81.6126	0.137939	87.6126	0.137939
63	99.7025	0.116527	99.6172	0.136447	81.6172	0.136447	87.6172	0.136447
64	99.7065	0.114763	99.6212	0.135069	81.6212	0.135069	87.6212	0.135069
65	99.7099	0.11354	99.626	0.133575	81.626	0.133575	87.626	0.133575
66	99.7138	0.112242	99.6323	0.131183	81.6323	0.131183	87.6323	0.131183
67	99.7166	0.111182	99.6396	0.129281	81.6396	0.129281	87.6396	0.129281
68	99.7198	0.110042	99.6435	0.127989	81.6435	0.127989	87.6435	0.127989
69	99.7225	0.109027	99.6483	0.126587	81.6483	0.126587	87.6483	0.126587
70	99.7249	0.108085	99.6531	0.124579	81.6531	0.124579	87.6531	0.124579
71	99.7298	0.106221	99.6591	0.122394	81.6591	0.122394	87.6591	0.122394
72	99.6999	0.106654	99.6623	0.121284	81.6623	0.121284	87.6623	0.121284
73	99.7031	0.105608	99.6669	0.119416	81.6669	0.119416	87.6669	0.119416
74	99.707	0.10446	99.6717	0.118062	81.6717	0.118062	87.6717	0.118062
75	99.7102	0.10344	99.6774	0.115547	81.6774	0.115547	87.6774	0.115547
76	99.714	0.102311	99.6512	0.122894	81.6512	0.122894	87.6512	0.122894
77	99.7174	0.101272	99.6557	0.121086	81.6557	0.121086	87.6557	0.121086
78	99.7196	0.100472	99.6588	0.120071	81.6588	0.120071	87.6588	0.120071
79	99.7227	0.0992889	99.6622	0.118907	81.6622	0.118907	87.6622	0.118907
80	99.7275	0.0976511	99.669	0.116267	81.669	0.116267	87.669	0.116267
81	99.7305	0.0967277	99.6738	0.114552	81.6738	0.114552	87.6738	0.114552
82	99.7334	0.0956649	99.6785	0.113358	81.6785	0.113358	87.6785	0.113358
83	99.7364	0.0947469	99.6819	0.112372	81.6819	0.112372	87.6819	0.112372
84	99.7398	0.0935713	99.6858	0.111014	81.6858	0.111014	87.6858	0.111014
85	99.7442	0.0917417	99.6887	0.109755	81.6887	0.109755	87.6887	0.109755
86	99.7469	0.0906021	99.6924	0.108407	81.6924	0.108407	87.6924	0.108407
87	99.7487	0.089962	99.6955	0.107509	81.6955	0.107509	87.6955	0.107509
88	99.7525	0.0884945	99.698	0.106703	81.698	0.106703	87.698	0.106703
89	99.7584	0.0861609	99.6743	0.119211	81.6743	0.119211	87.6743	0.119211
90	99.7609	0.0852713	99.6789	0.117246	81.6789	0.117246	87.6789	0.117246
91	99.7625	0.084704	99.6816	0.116388	81.6816	0.116388	87.6816	0.116388
92	99.7641	0.0841442	99.6844	0.115537	81.6844	0.115537	87.6844	0.115537
93	99.7665	0.0831617	99.6872	0.114687	81.6872	0.114687	87.6872	0.114687
94	99.769	0.0822081	99.69	0.113836	81.69	0.113836	87.69	0.113836
95	99.7707	0.0816205	99.6928	0.112769	81.6928	0.112769	87.6928	0.112769
96	99.7734	0.0806258	99.6697	0.111995	81.6697	0.111995	87.6697	0.111995
97	99.7748	0.0801187	99.6483	0.126633	81.6483	0.126633	87.6483	0.126633
98	99.7779	0.0791383	99.6521	0.12569	81.6521	0.12569	87.6521	0.12569
99	99.7797	0.0785691	99.63	0.143432	81.63	0.143432	87.63	0.143432
100	99.7825	0.0775904	99.6329	0.142501	81.6329	0.142501	87.6329	0.142501
101	99.7841	0.0770601	99.6368	0.141154	81.6368	0.141154	87.6368	0.141154
102	99.7871	0.0759506	99.6402	0.140043	81.6402	0.140043	87.6402	0.140043
103	99.7884	0.0754749	99.644	0.138395	81.644	0.138395	87.644	0.138395
104	99.7902	0.0749277	99.6479	0.136939	81.6479	0.136939	87.6479	0.136939
105	99.7915	0.0744672	99.6502	0.136112	81.6502	0.136112	87.6502	0.136112
106	99.7931	0.0739595	99.6529	0.135274	81.6529	0.135274	87.6529	0.135274
107	99.7952	0.0733473	99.656	0.134254	81.656	0.134254	87.656	0.134254
108	99.7974	0.0725484	99.6615	0.13119	81.6615	0.13119	87.6615	0.13119
109	99.7998	0.0716836	99.6649	0.129888	81.6649	0.129888	87.6649	0.129888
110	99.8017	0.070956	99.6676	0.128953	81.6676	0.128953	87.6676	0.128953
111	99.8039	0.0700908	99.6704	0.127733	81.6704	0.127733	87.6704	0.127733

## Sheet: Panel_d_overall
Step	hcDRQN_mean	hcDRQN_sem	hcDQN_mean	hcDQN_sem	EWC_mean	EWC_sem	SI_mean	SI_sem
0	77	5.19222	70.3333	6.37615	69.8333	6.37615	68.3333	6.37615
1	78.5	4.72468	71.2	6.19469	70.7	6.19469	69.2	6.19469
2	83.1238	3.89879	71.95	6.18771	71.45	6.18771	69.95	6.18771
3	85.7819	3.38116	71.9683	6.19369	71.4683	6.19369	69.9683	6.19369
4	87.7848	3.00013	71.6611	6.1956	71.1611	6.1956	69.6611	6.1956
5	89.1271	2.78999	72.2275	6.12503	71.7275	6.12503	70.2275	6.12503
6	90.0509	2.50905	72.6619	6.10163	72.1619	6.10163	70.6619	6.10163
7	91.1467	2.25254	73.1154	6.06846	72.6154	6.06846	71.1154	6.06846
8	91.8959	1.98521	73.1852	6.04086	72.6852	6.04086	71.1852	6.04086
9	92.6407	1.77735	73.2	6.02428	72.7	6.02428	71.2	6.02428
10	93.3569	1.62115	73.8098	5.93318	73.3098	5.93318	71.8098	5.93318
11	93.8087	1.46938	74.2331	5.89079	73.7331	5.89079	72.2331	5.89079
12	94.0467	1.40119	74.5106	5.871	74.0106	5.871	72.5106	5.871
13	94.0289	1.39381	74.6712	5.76261	74.1712	5.76261	72.6712	5.76261
14	94.1957	1.33726	74.249	5.66828	73.749	5.66828	72.249	5.66828
15	94.2642	1.34114	74.1261	5.57323	73.6261	5.57323	72.1261	5.57323
16	94.0746	1.38433	73.4256	5.48978	72.9256	5.48978	71.4256	5.48978
17	93.8728	1.4453	72.861	5.42317	72.361	5.42317	70.861	5.42317
18	93.7972	1.50879	71.9352	5.36179	71.4352	5.36179	69.9352	5.36179
19	93.7343	1.57473	71.0493	5.32301	70.5493	5.32301	69.0493	5.32301
20	93.6828	1.60727	70.1954	5.28991	69.6954	5.28991	68.1954	5.28991
21	93.7599	1.63421	69.2231	5.27846	68.7231	5.27846	67.2231	5.27846
22	93.9055	1.6196	68.674	5.23577	68.174	5.23577	66.674	5.23577
23	93.9919	1.62703	68.129	5.23431	67.629	5.23431	66.129	5.23431
24	94.0869	1.6273	67.5994	5.23823	67.0994	5.23823	65.5994	5.23823
25	94.1693	1.6311	67.3675	5.22614	66.8675	5.22614	65.3675	5.22614
26	94.2674	1.62415	67.0145	5.21868	66.5145	5.21868	65.0145	5.21868
27	94.2468	1.62798	66.8841	5.20421	66.3841	5.20421	64.8841	5.20421
28	94.3422	1.61541	66.7332	5.20083	66.2332	5.20083	64.7332	5.20083
29	94.4049	1.61542	66.7387	5.18776	66.2387	5.18776	64.7387	5.18776
30	94.42	1.60404	66.6427	5.18931	66.1427	5.18931	64.6427	5.18931
31	94.3806	1.59315	66.6841	5.16495	66.1841	5.16495	64.6841	5.16495
32	94.3414	1.60775	66.8798	5.119	66.3798	5.119	64.8798	5.119
33	94.2415	1.64933	67.2574	5.0521	66.7574	5.0521	65.2574	5.0521
34	94.1931	1.66058	67.8009	4.97777	67.3009	4.97777	65.8009	4.97777
35	94.0696	1.68458	68.1969	4.91438	67.6969	4.91438	66.1969	4.91438
36	94.1424	1.66271	68.5865	4.84517	68.0865	4.84517	66.5865	4.84517
37	94.1279	1.66822	69.075	4.78273	68.575	4.78273	67.075	4.78273
38	94.1251	1.68356	69.4048	4.73314	68.9048	4.73314	67.4048	4.73314
39	94.142	1.69824	69.9278	4.6662	69.4278	4.6662	67.9278	4.6662
40	94.1112	1.72949	70.1895	4.62568	69.6895	4.62568	68.1895	4.62568
41	94.1609	1.73251	70.7236	4.52727	70.2236	4.52727	68.7236	4.52727
42	94.1793	1.75805	71.1593	4.46717	70.6593	4.46717	69.1593	4.46717
43	94.2444	1.75455	71.5314	4.41198	71.0314	4.41198	69.5314	4.41198
44	94.2707	1.75409	71.7064	4.37747	71.2064	4.37747	69.7064	4.37747
45	94.2862	1.75669	71.7055	4.36659	71.2055	4.36659	69.7055	4.36659
46	94.3782	1.72136	71.8098	4.34029	71.3098	4.34029	69.8098	4.34029
47	94.4418	1.70401	71.7807	4.33011	71.2807	4.33011	69.7807	4.33011
48	94.5395	1.67496	71.5812	4.34667	71.0812	4.34667	69.5812	4.34667
49	94.665	1.63281	71.3585	4.36355	70.8585	4.36355	69.3585	4.36355
50	94.7487	1.60938	71.0357	4.39169	70.5357	4.39169	69.0357	4.39169
51	94.8293	1.58646	70.8238	4.40964	70.3238	4.40964	68.8238	4.40964
52	94.9078	1.56394	70.6418	4.42986	70.1418	4.42986	68.6418	4.42986
53	95.0399	1.51495	70.5115	4.44014	70.0115	4.44014	68.5115	4.44014
54	95.1325	1.49223	70.2867	4.46078	69.7867	4.46078	68.2867	4.46078
55	95.1278	1.51252	69.9781	4.49364	69.4781	4.49364	67.9781	4.49364
56	95.1972	1.49817	69.8411	4.50496	69.3411	4.50496	67.8411	4.50496
57	95.1948	1.52028	69.6938	4.51811	69.1938	4.51811	67.6938	4.51811
58	95.2062	1.52859	69.5406	4.5337	69.0406	4.5337	67.5406	4.5337
59	95.1722	1.55108	69.5089	4.53173	69.0089	4.53173	67.5089	4.53173
60	95.1497	1.56812	69.5489	4.51856	69.0489	4.51856	67.5489	4.51856
61	95.1137	1.59278	69.6859	4.48865	69.1859	4.48865	67.6859	4.48865
62	95.1248	1.60089	69.8362	4.46394	69.3362	4.46394	67.8362	4.46394
63	95.1762	1.58521	70.0285	4.43886	69.5285	4.43886	68.0285	4.43886
64	95.2094	1.5776	70.2172	4.41251	69.7172	4.41251	68.2172	4.41251
65	95.2151	1.58517	70.4169	4.38581	69.9169	4.38581	68.4169	4.38581
66	95.2476	1.58212	70.5535	4.36949	70.0535	4.36949	68.5535	4.36949
67	95.2872	1.57725	70.7086	4.35205	70.2086	4.35205	68.7086	4.35205
68	95.341	1.55831	70.8417	4.33638	70.3417	4.33638	68.8417	4.33638
69	95.3976	1.5484	71.0122	4.31367	70.5122	4.31367	69.0122	4.31367
70	95.4304	1.54532	71.189	4.28775	70.689	4.28775	69.189	4.28775
71	95.5207	1.51976	71.2607	4.27908	70.7607	4.27908	69.2607	4.27908
72	95.5312	1.50416	71.3941	4.25819	70.8941	4.25819	69.3941	4.25819
73	95.58	1.48155	71.5952	4.23323	71.0952	4.23323	69.5952	4.23323
74	95.6417	1.45841	71.7096	4.21649	71.2096	4.21649	69.7096	4.21649
75	95.6493	1.45114	71.8626	4.19382	71.3626	4.19382	69.8626	4.19382
76	95.6941	1.42439	71.9818	4.17276	71.4818	4.17276	69.9818	4.17276
77	95.6312	1.46149	71.9983	4.16378	71.4983	4.16378	69.9983	4.16378
78	95.5954	1.48495	71.8643	4.17321	71.3643	4.17321	69.8643	4.17321
79	95.5645	1.50405	71.7343	4.18103	71.2343	4.18103	69.7343	4.18103
80	95.5425	1.51888	71.7299	4.17598	71.2299	4.17598	69.7299	4.17598
81	95.5676	1.51157	71.6938	4.17498	71.1938	4.17498	69.6938	4.17498
82	95.5875	1.4915	71.5674	4.1854	71.0674	4.1854	69.5674	4.1854
83	95.6357	1.47039	71.4462	4.19572	70.9462	4.19572	69.4462	4.19572
84	95.6605	1.46437	71.3266	4.2053	70.8266	4.2053	69.3266	4.2053
85	95.6956	1.4515	71.2325	4.21474	70.7325	4.21474	69.2325	4.21474
86	95.688	1.45034	71.1583	4.21996	70.6583	4.21996	69.1583	4.21996
87	95.7108	1.44482	71.0876	4.22052	70.5876	4.22052	69.0876	4.22052
88	95.7324	1.44076	70.9746	4.22936	70.4746	4.22936	68.9746	4.22936
89	95.7543	1.43885	70.909	4.23238	70.409	4.23238	68.909	4.23238
90	95.7588	1.44331	70.9508	4.22194	70.4508	4.22194	68.9508	4.22194
91	95.7742	1.44618	71.0981	4.19212	70.5981	4.19212	69.0981	4.19212
92	95.7699	1.45492	71.1219	4.18627	70.6219	4.18627	69.1219	4.18627
93	95.7519	1.45821	71.2609	4.1689	70.7609	4.1689	69.2609	4.1689
94	95.7537	1.46673	71.3809	4.1499	70.8809	4.1499	69.3809	4.1499
95	95.7554	1.47644	71.3815	4.1514	70.8815	4.1514	69.3815	4.1514
96	95.7519	1.48864	71.4347	4.14372	70.9347	4.14372	69.4347	4.14372
97	95.772	1.48763	71.5135	4.13044	71.0135	4.13044	69.5135	4.13044
98	95.7675	1.4919	71.6275	4.11931	71.1275	4.11931	69.6275	4.11931
99	95.7716	1.49956	71.734	4.1042	71.234	4.1042	69.734	4.1042
100	95.778	1.5043	71.8356	4.09312	71.3356	4.09312	69.8356	4.09312
101	95.8136	1.49654	71.9284	4.08455	71.4284	4.08455	69.9284	4.08455
102	95.7969	1.49684	72.0456	4.07277	71.5456	4.07277	70.0456	4.07277
103	95.8057	1.50264	72.0578	4.07426	71.5578	4.07426	70.0578	4.07426
104	95.8494	1.49013	72.1113	4.06866	71.6113	4.06866	70.1113	4.06866
105	95.8798	1.48387	72.1479	4.06333	71.6479	4.06333	70.1479	4.06333
106	95.8817	1.4714	72.1637	4.05447	71.6637	4.05447	70.1637	4.05447
107	95.8981	1.46479	72.1456	4.05292	71.6456	4.05292	70.1456	4.05292
108	95.9117	1.46101	72.1715	4.04802	71.6715	4.04802	70.1715	4.04802
109	95.914	1.4661	72.1669	4.04629	71.6669	4.04629	70.1669	4.04629
110	95.9103	1.4765	73.1989	4.05095	72.6989	4.05095	71.1989	4.05095
111	95.9226	1.48023	73.1763	4.04889	72.6763	4.04889	71.1763	4.04889
