# Supplementary material for: Hippocampus supports multi-task reinforcement learning under partial observability
Source: Nat Commun. 2025 Oct 30;16:9619. doi: 10.1038/s41467-025-64591-9 (PMC12575782; doi:10.1038/s41467-025-64591-9)
Supplement: Supplementary file 7 — Source Data [file 41467_2025_64591_MOESM7_ESM.zip › source_data/SM/SourceData_S18b.xlsx]

## Sheet: PanelA
State	hcDRQN_mean	hcDQN_mean	Error
0	0.00526259	0.0142964	0.0005
1	0.00742974	0.0181075	0.0005
2	0.00973057	0.0225428	0.0005
3	0.0143403	0.0323121	0.0005
4	0.0167364	0.0474487	0.0005
5	0.0204436	0.0644065	0.0005

## Sheet: PanelB
State	hcDQN_allo	hcDRQN_allo	hcDQN_ego	hcDRQN_ego	Error
0	0.0127697	0.00399498	0.0158232	0.00653019	0.0009
1	0.015589	0.0056898	0.0206261	0.00916968	0.0009
2	0.0199262	0.00752926	0.0251594	0.0119319	0.0009
3	0.023737	0.0128549	0.0408873	0.0158257	0.0009
4	0.0431497	0.0129416	0.0517478	0.0205313	0.0009
5	0.0627118	0.0169358	0.0661013	0.0239515	0.0009
