# Supplementary material for: Hippocampus supports multi-task reinforcement learning under partial observability
Source: Nat Commun. 2025 Oct 30;16:9619. doi: 10.1038/s41467-025-64591-9 (PMC12575782; doi:10.1038/s41467-025-64591-9)
Supplement: Supplementary file 7 — Source Data [file 41467_2025_64591_MOESM7_ESM.zip › source_data/SM/SourceData_S14.xlsx]

## Sheet: hcDRQN
neuron	x	y	activity
neuron_0	0	0	0
neuron_0	0	1	0
neuron_0	0	2	0
neuron_0	0	3	0
neuron_0	0	4	0
neuron_0	0	5	0
neuron_0	0	6	0
neuron_0	0	7	0
neuron_0	0	8	0
neuron_0	1	0	0
neuron_0	1	1	0
neuron_0	1	2	0
neuron_0	1	3	0
neuron_0	1	4	0
neuron_0	1	5	0
neuron_0	1	6	0
neuron_0	1	7	0
neuron_0	1	8	0
neuron_0	2	0	0
neuron_0	2	1	0
neuron_0	2	2	0
neuron_0	2	3	0
neuron_0	2	4	1.35654e-05
neuron_0	2	5	0
neuron_0	2	6	0
neuron_0	2	7	0
neuron_0	2	8	0
neuron_0	3	0	0
neuron_0	3	1	0
neuron_0	3	2	0
neuron_0	3	3	0
neuron_0	3	4	0
neuron_0	3	5	0
neuron_0	3	6	0
neuron_0	3	7	0
neuron_0	3	8	0
neuron_0	4	0	0
neuron_0	4	1	0
neuron_0	4	2	0
neuron_0	4	3	0
neuron_0	4	4	0
neuron_0	4	5	0
neuron_0	4	6	0
neuron_0	4	7	0
neuron_0	4	8	0
neuron_0	5	0	0
neuron_0	5	1	0
neuron_0	5	2	0
neuron_0	5	3	0
neuron_0	5	4	0
neuron_0	5	5	0
neuron_0	5	6	0
neuron_0	5	7	0
neuron_0	5	8	0
neuron_0	6	0	0
neuron_0	6	1	0
neuron_0	6	2	0
neuron_0	6	3	0
neuron_0	6	4	0
neuron_0	6	5	0
neuron_0	6	6	0
neuron_0	6	7	0
neuron_0	6	8	0
neuron_7	0	0	0
neuron_7	0	1	0
neuron_7	0	2	0
neuron_7	0	3	0
neuron_7	0	4	0
neuron_7	0	5	0
neuron_7	0	6	0
neuron_7	0	7	0
neuron_7	0	8	0
neuron_7	1	0	0
neuron_7	1	1	0
neuron_7	1	2	0
neuron_7	1	3	0
neuron_7	1	4	0.0157755
neuron_7	1	5	0
neuron_7	1	6	0
neuron_7	1	7	0
neuron_7	1	8	0
neuron_7	2	0	0
neuron_7	2	1	0
neuron_7	2	2	0
neuron_7	2	3	0
neuron_7	2	4	0
neuron_7	2	5	0
neuron_7	2	6	0
neuron_7	2	7	0
neuron_7	2	8	0
neuron_7	3	0	0
neuron_7	3	1	0
neuron_7	3	2	0
neuron_7	3	3	0
neuron_7	3	4	0
neuron_7	3	5	0
neuron_7	3	6	0
neuron_7	3	7	0
neuron_7	3	8	0
neuron_7	4	0	0
neuron_7	4	1	0
neuron_7	4	2	0
neuron_7	4	3	0
neuron_7	4	4	0
neuron_7	4	5	0
neuron_7	4	6	0
neuron_7	4	7	0
neuron_7	4	8	0
neuron_7	5	0	0
neuron_7	5	1	0
neuron_7	5	2	0
neuron_7	5	3	0
neuron_7	5	4	0
neuron_7	5	5	0
neuron_7	5	6	0
neuron_7	5	7	0
neuron_7	5	8	0
neuron_7	6	0	0
neuron_7	6	1	0
neuron_7	6	2	0
neuron_7	6	3	0
neuron_7	6	4	0
neuron_7	6	5	0
neuron_7	6	6	0
neuron_7	6	7	0
neuron_7	6	8	0
neuron_8	0	0	0
neuron_8	0	1	0
neuron_8	0	2	0
neuron_8	0	3	0
neuron_8	0	4	0
neuron_8	0	5	0
neuron_8	0	6	0
neuron_8	0	7	0
neuron_8	0	8	0
neuron_8	1	0	0
neuron_8	1	1	0
neuron_8	1	2	0
neuron_8	1	3	0
neuron_8	1	4	1.32897
neuron_8	1	5	0
neuron_8	1	6	0
neuron_8	1	7	0
neuron_8	1	8	0
neuron_8	2	0	0
neuron_8	2	1	0
neuron_8	2	2	0
neuron_8	2	3	0
neuron_8	2	4	2.52434
neuron_8	2	5	0
neuron_8	2	6	0
neuron_8	2	7	0
neuron_8	2	8	0
neuron_8	3	0	0
neuron_8	3	1	0
neuron_8	3	2	0
neuron_8	3	3	0
neuron_8	3	4	3.9384
neuron_8	3	5	0
neuron_8	3	6	0
neuron_8	3	7	0
neuron_8	3	8	0
neuron_8	4	0	0
neuron_8	4	1	2.40094
neuron_8	4	2	4.22524
neuron_8	4	3	3.80071
neuron_8	4	4	3.53154
neuron_8	4	5	3.94136
neuron_8	4	6	3.76259
neuron_8	4	7	2.64754
neuron_8	4	8	0
neuron_8	5	0	0
neuron_8	5	1	0
neuron_8	5	2	0
neuron_8	5	3	0
neuron_8	5	4	0
neuron_8	5	5	0
neuron_8	5	6	0
neuron_8	5	7	0
neuron_8	5	8	0
neuron_8	6	0	0
neuron_8	6	1	0
neuron_8	6	2	0
neuron_8	6	3	0
neuron_8	6	4	0
neuron_8	6	5	0
neuron_8	6	6	0
neuron_8	6	7	0
neuron_8	6	8	0
neuron_13	0	0	0
neuron_13	0	1	0
neuron_13	0	2	0
neuron_13	0	3	0
neuron_13	0	4	0
neuron_13	0	5	0
neuron_13	0	6	0
neuron_13	0	7	0
neuron_13	0	8	0
neuron_13	1	0	0
neuron_13	1	1	0
neuron_13	1	2	0
neuron_13	1	3	0
neuron_13	1	4	0
neuron_13	1	5	0
neuron_13	1	6	0
neuron_13	1	7	0
neuron_13	1	8	0
neuron_13	2	0	0
neuron_13	2	1	0
neuron_13	2	2	0
neuron_13	2	3	0
neuron_13	2	4	0
neuron_13	2	5	0
neuron_13	2	6	0
neuron_13	2	7	0
neuron_13	2	8	0
neuron_13	3	0	0
neuron_13	3	1	0
neuron_13	3	2	0
neuron_13	3	3	0
neuron_13	3	4	0
neuron_13	3	5	0
neuron_13	3	6	0
neuron_13	3	7	0
neuron_13	3	8	0
neuron_13	4	0	0
neuron_13	4	1	0
neuron_13	4	2	0
neuron_13	4	3	0
neuron_13	4	4	0
neuron_13	4	5	0
neuron_13	4	6	0
neuron_13	4	7	1.22037e-05
neuron_13	4	8	0
neuron_13	5	0	0
neuron_13	5	1	0
neuron_13	5	2	0
neuron_13	5	3	0
neuron_13	5	4	0
neuron_13	5	5	0
neuron_13	5	6	0
neuron_13	5	7	0
neuron_13	5	8	0
neuron_13	6	0	0
neuron_13	6	1	0
neuron_13	6	2	0
neuron_13	6	3	0
neuron_13	6	4	0
neuron_13	6	5	0
neuron_13	6	6	0
neuron_13	6	7	0
neuron_13	6	8	0

## Sheet: hcDQN
neuron	x	y	activity
neuron_0	0	0	0
neuron_0	0	1	0
neuron_0	0	2	0
neuron_0	0	3	0
neuron_0	0	4	0
neuron_0	0	5	0
neuron_0	0	6	0
neuron_0	0	7	0
neuron_0	0	8	0
neuron_0	1	0	0
neuron_0	1	1	0
neuron_0	1	2	0
neuron_0	1	3	0
neuron_0	1	4	0
neuron_0	1	5	0
neuron_0	1	6	0
neuron_0	1	7	0
neuron_0	1	8	0
neuron_0	2	0	0
neuron_0	2	1	0
neuron_0	2	2	0
neuron_0	2	3	0
neuron_0	2	4	0
neuron_0	2	5	0
neuron_0	2	6	0
neuron_0	2	7	0
neuron_0	2	8	0
neuron_0	3	0	0
neuron_0	3	1	0
neuron_0	3	2	0
neuron_0	3	3	0
neuron_0	3	4	0.0141376
neuron_0	3	5	0
neuron_0	3	6	0
neuron_0	3	7	0
neuron_0	3	8	0
neuron_0	4	0	0
neuron_0	4	1	0.21607
neuron_0	4	2	0.00461606
neuron_0	4	3	0.00519122
neuron_0	4	4	0.080823
neuron_0	4	5	0.291956
neuron_0	4	6	0.344647
neuron_0	4	7	0.132953
neuron_0	4	8	0
neuron_0	5	0	0
neuron_0	5	1	0
neuron_0	5	2	0
neuron_0	5	3	0
neuron_0	5	4	0
neuron_0	5	5	0
neuron_0	5	6	0
neuron_0	5	7	0
neuron_0	5	8	0
neuron_0	6	0	0
neuron_0	6	1	0
neuron_0	6	2	0
neuron_0	6	3	0
neuron_0	6	4	0
neuron_0	6	5	0
neuron_0	6	6	0
neuron_0	6	7	0
neuron_0	6	8	0
neuron_1	0	0	0
neuron_1	0	1	0
neuron_1	0	2	0
neuron_1	0	3	0
neuron_1	0	4	0
neuron_1	0	5	0
neuron_1	0	6	0
neuron_1	0	7	0
neuron_1	0	8	0
neuron_1	1	0	0
neuron_1	1	1	0
neuron_1	1	2	0
neuron_1	1	3	0
neuron_1	1	4	0.114519
neuron_1	1	5	0
neuron_1	1	6	0
neuron_1	1	7	0
neuron_1	1	8	0
neuron_1	2	0	0
neuron_1	2	1	0
neuron_1	2	2	0
neuron_1	2	3	0
neuron_1	2	4	0.567491
neuron_1	2	5	0
neuron_1	2	6	0
neuron_1	2	7	0
neuron_1	2	8	0
neuron_1	3	0	0
neuron_1	3	1	0
neuron_1	3	2	0
neuron_1	3	3	0
neuron_1	3	4	0.689012
neuron_1	3	5	0
neuron_1	3	6	0
neuron_1	3	7	0
neuron_1	3	8	0
neuron_1	4	0	0
neuron_1	4	1	0.168816
neuron_1	4	2	1.33978
neuron_1	4	3	1.22387
neuron_1	4	4	0.800893
neuron_1	4	5	0.621496
neuron_1	4	6	0.615351
neuron_1	4	7	0.526603
neuron_1	4	8	0
neuron_1	5	0	0
neuron_1	5	1	0
neuron_1	5	2	0
neuron_1	5	3	0
neuron_1	5	4	0
neuron_1	5	5	0
neuron_1	5	6	0
neuron_1	5	7	0
neuron_1	5	8	0
neuron_1	6	0	0
neuron_1	6	1	0
neuron_1	6	2	0
neuron_1	6	3	0
neuron_1	6	4	0
neuron_1	6	5	0
neuron_1	6	6	0
neuron_1	6	7	0
neuron_1	6	8	0
neuron_2	0	0	0
neuron_2	0	1	0
neuron_2	0	2	0
neuron_2	0	3	0
neuron_2	0	4	0
neuron_2	0	5	0
neuron_2	0	6	0
neuron_2	0	7	0
neuron_2	0	8	0
neuron_2	1	0	0
neuron_2	1	1	0
neuron_2	1	2	0
neuron_2	1	3	0
neuron_2	1	4	1.00875
neuron_2	1	5	0
neuron_2	1	6	0
neuron_2	1	7	0
neuron_2	1	8	0
neuron_2	2	0	0
neuron_2	2	1	0
neuron_2	2	2	0
neuron_2	2	3	0
neuron_2	2	4	0.115241
neuron_2	2	5	0
neuron_2	2	6	0
neuron_2	2	7	0
neuron_2	2	8	0
neuron_2	3	0	0
neuron_2	3	1	0
neuron_2	3	2	0
neuron_2	3	3	0
neuron_2	3	4	0.0402459
neuron_2	3	5	0
neuron_2	3	6	0
neuron_2	3	7	0
neuron_2	3	8	0
neuron_2	4	0	0
neuron_2	4	1	0.0841447
neuron_2	4	2	0.00180028
neuron_2	4	3	0.00204827
neuron_2	4	4	0.00720469
neuron_2	4	5	0.228851
neuron_2	4	6	0.267071
neuron_2	4	7	0
neuron_2	4	8	0
neuron_2	5	0	0
neuron_2	5	1	0
neuron_2	5	2	0
neuron_2	5	3	0
neuron_2	5	4	0
neuron_2	5	5	0
neuron_2	5	6	0
neuron_2	5	7	0
neuron_2	5	8	0
neuron_2	6	0	0
neuron_2	6	1	0
neuron_2	6	2	0
neuron_2	6	3	0
neuron_2	6	4	0
neuron_2	6	5	0
neuron_2	6	6	0
neuron_2	6	7	0
neuron_2	6	8	0
neuron_3	0	0	0
neuron_3	0	1	0
neuron_3	0	2	0
neuron_3	0	3	0
neuron_3	0	4	0
neuron_3	0	5	0
neuron_3	0	6	0
neuron_3	0	7	0
neuron_3	0	8	0
neuron_3	1	0	0
neuron_3	1	1	0
neuron_3	1	2	0
neuron_3	1	3	0
neuron_3	1	4	0.221907
neuron_3	1	5	0
neuron_3	1	6	0
neuron_3	1	7	0
neuron_3	1	8	0
neuron_3	2	0	0
neuron_3	2	1	0
neuron_3	2	2	0
neuron_3	2	3	0
neuron_3	2	4	0.270869
neuron_3	2	5	0
neuron_3	2	6	0
neuron_3	2	7	0
neuron_3	2	8	0
neuron_3	3	0	0
neuron_3	3	1	0
neuron_3	3	2	0
neuron_3	3	3	0
neuron_3	3	4	0.345599
neuron_3	3	5	0
neuron_3	3	6	0
neuron_3	3	7	0
neuron_3	3	8	0
neuron_3	4	0	0
neuron_3	4	1	0.224247
neuron_3	4	2	0.555712
neuron_3	4	3	0.481331
neuron_3	4	4	0.242925
neuron_3	4	5	0.284998
neuron_3	4	6	0.367557
neuron_3	4	7	0.154442
neuron_3	4	8	0
neuron_3	5	0	0
neuron_3	5	1	0
neuron_3	5	2	0
neuron_3	5	3	0
neuron_3	5	4	0
neuron_3	5	5	0
neuron_3	5	6	0
neuron_3	5	7	0
neuron_3	5	8	0
neuron_3	6	0	0
neuron_3	6	1	0
neuron_3	6	2	0
neuron_3	6	3	0
neuron_3	6	4	0
neuron_3	6	5	0
neuron_3	6	6	0
neuron_3	6	7	0
neuron_3	6	8	0

## Sheet: hcDRQN (full)
neuron	x	y	activity
neuron_0	0	0	0
neuron_0	0	1	0
neuron_0	0	2	0
neuron_0	0	3	0
neuron_0	0	4	0
neuron_0	0	5	0
neuron_0	0	6	0
neuron_0	0	7	0
neuron_0	0	8	0
neuron_0	1	0	0
neuron_0	1	1	0
neuron_0	1	2	0
neuron_0	1	3	0
neuron_0	1	4	0.545451
neuron_0	1	5	0
neuron_0	1	6	0
neuron_0	1	7	0
neuron_0	1	8	0
neuron_0	2	0	0
neuron_0	2	1	0
neuron_0	2	2	0
neuron_0	2	3	0
neuron_0	2	4	0.586213
neuron_0	2	5	0
neuron_0	2	6	0
neuron_0	2	7	0
neuron_0	2	8	0
neuron_0	3	0	0
neuron_0	3	1	0
neuron_0	3	2	0
neuron_0	3	3	0
neuron_0	3	4	0.677898
neuron_0	3	5	0
neuron_0	3	6	0
neuron_0	3	7	0
neuron_0	3	8	0
neuron_0	4	0	0
neuron_0	4	1	0.279659
neuron_0	4	2	0.876444
neuron_0	4	3	0.808765
neuron_0	4	4	0.92956
neuron_0	4	5	1.21
neuron_0	4	6	1.35738
neuron_0	4	7	0.384921
neuron_0	4	8	0
neuron_0	5	0	0
neuron_0	5	1	0
neuron_0	5	2	0
neuron_0	5	3	0
neuron_0	5	4	0
neuron_0	5	5	0
neuron_0	5	6	0
neuron_0	5	7	0
neuron_0	5	8	0
neuron_0	6	0	0
neuron_0	6	1	0
neuron_0	6	2	0
neuron_0	6	3	0
neuron_0	6	4	0
neuron_0	6	5	0
neuron_0	6	6	0
neuron_0	6	7	0
neuron_0	6	8	0
neuron_1	0	0	0
neuron_1	0	1	0
neuron_1	0	2	0
neuron_1	0	3	0
neuron_1	0	4	0
neuron_1	0	5	0
neuron_1	0	6	0
neuron_1	0	7	0
neuron_1	0	8	0
neuron_1	1	0	0
neuron_1	1	1	0
neuron_1	1	2	0
neuron_1	1	3	0
neuron_1	1	4	2.0571
neuron_1	1	5	0
neuron_1	1	6	0
neuron_1	1	7	0
neuron_1	1	8	0
neuron_1	2	0	0
neuron_1	2	1	0
neuron_1	2	2	0
neuron_1	2	3	0
neuron_1	2	4	2.06801
neuron_1	2	5	0
neuron_1	2	6	0
neuron_1	2	7	0
neuron_1	2	8	0
neuron_1	3	0	0
neuron_1	3	1	0
neuron_1	3	2	0
neuron_1	3	3	0
neuron_1	3	4	2.0527
neuron_1	3	5	0
neuron_1	3	6	0
neuron_1	3	7	0
neuron_1	3	8	0
neuron_1	4	0	0
neuron_1	4	1	2.25319
neuron_1	4	2	0.66252
neuron_1	4	3	0.734127
neuron_1	4	4	0.920821
neuron_1	4	5	0.730236
neuron_1	4	6	0.853962
neuron_1	4	7	2.33569
neuron_1	4	8	0
neuron_1	5	0	0
neuron_1	5	1	0
neuron_1	5	2	0
neuron_1	5	3	0
neuron_1	5	4	0
neuron_1	5	5	0
neuron_1	5	6	0
neuron_1	5	7	0
neuron_1	5	8	0
neuron_1	6	0	0
neuron_1	6	1	0
neuron_1	6	2	0
neuron_1	6	3	0
neuron_1	6	4	0
neuron_1	6	5	0
neuron_1	6	6	0
neuron_1	6	7	0
neuron_1	6	8	0
neuron_5	0	0	0
neuron_5	0	1	0
neuron_5	0	2	0
neuron_5	0	3	0
neuron_5	0	4	0
neuron_5	0	5	0
neuron_5	0	6	0
neuron_5	0	7	0
neuron_5	0	8	0
neuron_5	1	0	0
neuron_5	1	1	0
neuron_5	1	2	0
neuron_5	1	3	0
neuron_5	1	4	0.283483
neuron_5	1	5	0
neuron_5	1	6	0
neuron_5	1	7	0
neuron_5	1	8	0
neuron_5	2	0	0
neuron_5	2	1	0
neuron_5	2	2	0
neuron_5	2	3	0
neuron_5	2	4	0.238413
neuron_5	2	5	0
neuron_5	2	6	0
neuron_5	2	7	0
neuron_5	2	8	0
neuron_5	3	0	0
neuron_5	3	1	0
neuron_5	3	2	0
neuron_5	3	3	0
neuron_5	3	4	0.189335
neuron_5	3	5	0
neuron_5	3	6	0
neuron_5	3	7	0
neuron_5	3	8	0
neuron_5	4	0	0
neuron_5	4	1	0.955944
neuron_5	4	2	0
neuron_5	4	3	0
neuron_5	4	4	0
neuron_5	4	5	0
neuron_5	4	6	0
neuron_5	4	7	0.911502
neuron_5	4	8	0
neuron_5	5	0	0
neuron_5	5	1	0
neuron_5	5	2	0
neuron_5	5	3	0
neuron_5	5	4	0
neuron_5	5	5	0
neuron_5	5	6	0
neuron_5	5	7	0
neuron_5	5	8	0
neuron_5	6	0	0
neuron_5	6	1	0
neuron_5	6	2	0
neuron_5	6	3	0
neuron_5	6	4	0
neuron_5	6	5	0
neuron_5	6	6	0
neuron_5	6	7	0
neuron_5	6	8	0
neuron_10	0	0	0
neuron_10	0	1	0
neuron_10	0	2	0
neuron_10	0	3	0
neuron_10	0	4	0
neuron_10	0	5	0
neuron_10	0	6	0
neuron_10	0	7	0
neuron_10	0	8	0
neuron_10	1	0	0
neuron_10	1	1	0
neuron_10	1	2	0
neuron_10	1	3	0
neuron_10	1	4	0.0515434
neuron_10	1	5	0
neuron_10	1	6	0
neuron_10	1	7	0
neuron_10	1	8	0
neuron_10	2	0	0
neuron_10	2	1	0
neuron_10	2	2	0
neuron_10	2	3	0
neuron_10	2	4	0.0325519
neuron_10	2	5	0
neuron_10	2	6	0
neuron_10	2	7	0
neuron_10	2	8	0
neuron_10	3	0	0
neuron_10	3	1	0
neuron_10	3	2	0
neuron_10	3	3	0
neuron_10	3	4	0.0267889
neuron_10	3	5	0
neuron_10	3	6	0
neuron_10	3	7	0
neuron_10	3	8	0
neuron_10	4	0	0
neuron_10	4	1	0.411215
neuron_10	4	2	0
neuron_10	4	3	0
neuron_10	4	4	0
neuron_10	4	5	0
neuron_10	4	6	0
neuron_10	4	7	0.494859
neuron_10	4	8	0
neuron_10	5	0	0
neuron_10	5	1	0
neuron_10	5	2	0
neuron_10	5	3	0
neuron_10	5	4	0
neuron_10	5	5	0
neuron_10	5	6	0
neuron_10	5	7	0
neuron_10	5	8	0
neuron_10	6	0	0
neuron_10	6	1	0
neuron_10	6	2	0
neuron_10	6	3	0
neuron_10	6	4	0
neuron_10	6	5	0
neuron_10	6	6	0
neuron_10	6	7	0
neuron_10	6	8	0

## Sheet: hcDQN (full)
neuron	x	y	activity
neuron_1	0	0	0
neuron_1	0	1	0
neuron_1	0	2	0
neuron_1	0	3	0
neuron_1	0	4	0
neuron_1	0	5	0
neuron_1	0	6	0
neuron_1	0	7	0
neuron_1	0	8	0
neuron_1	1	0	0
neuron_1	1	1	0
neuron_1	1	2	0
neuron_1	1	3	0
neuron_1	1	4	0.465561
neuron_1	1	5	0
neuron_1	1	6	0
neuron_1	1	7	0
neuron_1	1	8	0
neuron_1	2	0	0
neuron_1	2	1	0
neuron_1	2	2	0
neuron_1	2	3	0
neuron_1	2	4	0.452738
neuron_1	2	5	0
neuron_1	2	6	0
neuron_1	2	7	0
neuron_1	2	8	0
neuron_1	3	0	0
neuron_1	3	1	0
neuron_1	3	2	0
neuron_1	3	3	0
neuron_1	3	4	0.464675
neuron_1	3	5	0
neuron_1	3	6	0
neuron_1	3	7	0
neuron_1	3	8	0
neuron_1	4	0	0
neuron_1	4	1	1.30296
neuron_1	4	2	0.0165354
neuron_1	4	3	0.000623763
neuron_1	4	4	0.524453
neuron_1	4	5	0.79164
neuron_1	4	6	0.859635
neuron_1	4	7	0.734777
neuron_1	4	8	0
neuron_1	5	0	0
neuron_1	5	1	0
neuron_1	5	2	0
neuron_1	5	3	0
neuron_1	5	4	0
neuron_1	5	5	0
neuron_1	5	6	0
neuron_1	5	7	0
neuron_1	5	8	0
neuron_1	6	0	0
neuron_1	6	1	0
neuron_1	6	2	0
neuron_1	6	3	0
neuron_1	6	4	0
neuron_1	6	5	0
neuron_1	6	6	0
neuron_1	6	7	0
neuron_1	6	8	0
neuron_2	0	0	0
neuron_2	0	1	0
neuron_2	0	2	0
neuron_2	0	3	0
neuron_2	0	4	0
neuron_2	0	5	0
neuron_2	0	6	0
neuron_2	0	7	0
neuron_2	0	8	0
neuron_2	1	0	0
neuron_2	1	1	0
neuron_2	1	2	0
neuron_2	1	3	0
neuron_2	1	4	0
neuron_2	1	5	0
neuron_2	1	6	0
neuron_2	1	7	0
neuron_2	1	8	0
neuron_2	2	0	0
neuron_2	2	1	0
neuron_2	2	2	0
neuron_2	2	3	0
neuron_2	2	4	0.0407967
neuron_2	2	5	0
neuron_2	2	6	0
neuron_2	2	7	0
neuron_2	2	8	0
neuron_2	3	0	0
neuron_2	3	1	0
neuron_2	3	2	0
neuron_2	3	3	0
neuron_2	3	4	0.129472
neuron_2	3	5	0
neuron_2	3	6	0
neuron_2	3	7	0
neuron_2	3	8	0
neuron_2	4	0	0
neuron_2	4	1	0.00178072
neuron_2	4	2	0.80367
neuron_2	4	3	0.894997
neuron_2	4	4	0.133091
neuron_2	4	5	0.13364
neuron_2	4	6	0.116304
neuron_2	4	7	0.156811
neuron_2	4	8	0
neuron_2	5	0	0
neuron_2	5	1	0
neuron_2	5	2	0
neuron_2	5	3	0
neuron_2	5	4	0
neuron_2	5	5	0
neuron_2	5	6	0
neuron_2	5	7	0
neuron_2	5	8	0
neuron_2	6	0	0
neuron_2	6	1	0
neuron_2	6	2	0
neuron_2	6	3	0
neuron_2	6	4	0
neuron_2	6	5	0
neuron_2	6	6	0
neuron_2	6	7	0
neuron_2	6	8	0
neuron_3	0	0	0
neuron_3	0	1	0
neuron_3	0	2	0
neuron_3	0	3	0
neuron_3	0	4	0
neuron_3	0	5	0
neuron_3	0	6	0
neuron_3	0	7	0
neuron_3	0	8	0
neuron_3	1	0	0
neuron_3	1	1	0
neuron_3	1	2	0
neuron_3	1	3	0
neuron_3	1	4	0
neuron_3	1	5	0
neuron_3	1	6	0
neuron_3	1	7	0
neuron_3	1	8	0
neuron_3	2	0	0
neuron_3	2	1	0
neuron_3	2	2	0
neuron_3	2	3	0
neuron_3	2	4	0
neuron_3	2	5	0
neuron_3	2	6	0
neuron_3	2	7	0
neuron_3	2	8	0
neuron_3	3	0	0
neuron_3	3	1	0
neuron_3	3	2	0
neuron_3	3	3	0
neuron_3	3	4	0
neuron_3	3	5	0
neuron_3	3	6	0
neuron_3	3	7	0
neuron_3	3	8	0
neuron_3	4	0	0
neuron_3	4	1	0
neuron_3	4	2	0.236077
neuron_3	4	3	0.361083
neuron_3	4	4	0
neuron_3	4	5	0
neuron_3	4	6	0
neuron_3	4	7	0
neuron_3	4	8	0
neuron_3	5	0	0
neuron_3	5	1	0
neuron_3	5	2	0
neuron_3	5	3	0
neuron_3	5	4	0
neuron_3	5	5	0
neuron_3	5	6	0
neuron_3	5	7	0
neuron_3	5	8	0
neuron_3	6	0	0
neuron_3	6	1	0
neuron_3	6	2	0
neuron_3	6	3	0
neuron_3	6	4	0
neuron_3	6	5	0
neuron_3	6	6	0
neuron_3	6	7	0
neuron_3	6	8	0
neuron_4	0	0	0
neuron_4	0	1	0
neuron_4	0	2	0
neuron_4	0	3	0
neuron_4	0	4	0
neuron_4	0	5	0
neuron_4	0	6	0
neuron_4	0	7	0
neuron_4	0	8	0
neuron_4	1	0	0
neuron_4	1	1	0
neuron_4	1	2	0
neuron_4	1	3	0
neuron_4	1	4	0.552054
neuron_4	1	5	0
neuron_4	1	6	0
neuron_4	1	7	0
neuron_4	1	8	0
neuron_4	2	0	0
neuron_4	2	1	0
neuron_4	2	2	0
neuron_4	2	3	0
neuron_4	2	4	0.575877
neuron_4	2	5	0
neuron_4	2	6	0
neuron_4	2	7	0
neuron_4	2	8	0
neuron_4	3	0	0
neuron_4	3	1	0
neuron_4	3	2	0
neuron_4	3	3	0
neuron_4	3	4	0.580283
neuron_4	3	5	0
neuron_4	3	6	0
neuron_4	3	7	0
neuron_4	3	8	0
neuron_4	4	0	0
neuron_4	4	1	0.910693
neuron_4	4	2	0.427387
neuron_4	4	3	0.534486
neuron_4	4	4	0.538953
neuron_4	4	5	0.0986051
neuron_4	4	6	0.0867555
neuron_4	4	7	0.221099
neuron_4	4	8	0
neuron_4	5	0	0
neuron_4	5	1	0
neuron_4	5	2	0
neuron_4	5	3	0
neuron_4	5	4	0
neuron_4	5	5	0
neuron_4	5	6	0
neuron_4	5	7	0
neuron_4	5	8	0
neuron_4	6	0	0
neuron_4	6	1	0
neuron_4	6	2	0
neuron_4	6	3	0
neuron_4	6	4	0
neuron_4	6	5	0
neuron_4	6	6	0
neuron_4	6	7	0
neuron_4	6	8	0
