# Supplementary material for: Hippocampus supports multi-task reinforcement learning under partial observability
Source: Nat Commun. 2025 Oct 30;16:9619. doi: 10.1038/s41467-025-64591-9 (PMC12575782; doi:10.1038/s41467-025-64591-9)
Supplement: Supplementary file 7 — Source Data [file 41467_2025_64591_MOESM7_ESM.zip › source_data/SM/SourceData_S15.xlsx]

## Sheet: All_metrics
model	seed	neuron	Spatial_information_bits	Sparsity_index	Spatial_coherence
hcDRQN	s1	neuron_7	3.37401	0.0964096	0.666667
hcDRQN	s1	neuron_8	0.0612131	0.926337	0.822891
hcDRQN	s1	neuron_13	2.85206	0.00648301	0.666667
hcDRQN	s1	neuron_15	2.65949	0.00102077	0.509175
hcDRQN	s1	neuron_16	2.14403	0.210816	0.728477
hcDRQN	s1	neuron_17	2.65878	0.158298	0.509175
hcDRQN	s1	neuron_20	1.62079	0.230622	0.61889
hcDRQN	s1	neuron_25	0.0488681	0.935299	0.554266
hcDRQN	s1	neuron_35	2.13365	0.200167	0.648065
hcDRQN	s1	neuron_37	0.890704	0.468287	0.551915
hcDRQN	s1	neuron_40	2.41362	0.141605	0.846343
hcDRQN	s1	neuron_43	2.00612	0.176479	0.827563
hcDRQN	s1	neuron_47	2.39164	0.176263	0.584165
hcDRQN	s1	neuron_57	2.13831	0.210843	0.870356
hcDRQN	s1	neuron_59	1.01184	0.433739	0.417441
hcDRQN	s1	neuron_60	2.57941	0.161667	0.523427
hcDRQN	s1	neuron_62	3.37401	0.0964421	0.666667
hcDRQN	s1	neuron_70	0.043315	0.951334	0.555461
hcDRQN	s1	neuron_72	2.82451	0.136914	0.56863
hcDRQN	s1	neuron_77	2.35655	0.164517	0.804199
hcDRQN	s1	neuron_80	0.0771333	0.901134	0.462675
hcDRQN	s1	neuron_86	0.016006	0.97793	0.728611
hcDRQN	s1	neuron_88	1.11264	0.337994	0.271415
hcDRQN	s1	neuron_89	1.47194	0.315391	0.689088
hcDRQN	s1	neuron_94	0.911937	0.461027	0.756967
hcDRQN	s1	neuron_98	1.55867	0.296556	0.938721
hcDRQN	s1	neuron_100	3.34644	0.0969458	0.667824
hcDRQN	s1	neuron_118	2.61137	0.134989	0.748834
hcDRQN	s1	neuron_132	3.37401	0.0961466	0.666667
hcDRQN	s1	neuron_133	0.949767	0.476546	0.70496
hcDRQN	s1	neuron_142	2.57356	0.135077	0.712142
hcDRQN	s1	neuron_146	1.90159	0.237009	0.631817
hcDRQN	s1	neuron_155	1.13961	0.336713	0.838435
hcDRQN	s1	neuron_158	0.438622	0.64529	0.723954
hcDRQN	s1	neuron_162	2.42991	0.125859	0.792025
hcDRQN	s1	neuron_177	0.370679	0.676358	0.81749
hcDRQN	s1	neuron_189	1.76316	0.274224	0.922053
hcDRQN	s1	neuron_195	2.00099	0.244631	0.93205
hcDRQN	s2	neuron_0	3.01763	0.00864951	0.509175
hcDRQN	s2	neuron_7	3.30812	0.100924	0.666667
hcDRQN	s2	neuron_8	0.059262	0.930606	0.811492
hcDRQN	s2	neuron_15	3.018	0.00101892	0.509175
hcDRQN	s2	neuron_16	2.18032	0.217118	0.884029
hcDRQN	s2	neuron_17	3.01745	0.123373	0.509175
hcDRQN	s2	neuron_20	1.87628	0.221294	0.616652
hcDRQN	s2	neuron_25	0.0479519	0.936755	0.567841
hcDRQN	s2	neuron_35	2.31515	0.184397	0.721717
hcDRQN	s2	neuron_37	0.819231	0.491384	0.528765
hcDRQN	s2	neuron_40	2.04652	0.173037	0.758221
hcDRQN	s2	neuron_43	1.96527	0.187504	0.822023
hcDRQN	s2	neuron_47	2.42211	0.165482	0.673113
hcDRQN	s2	neuron_57	2.09245	0.222857	0.794894
hcDRQN	s2	neuron_59	1.16595	0.367704	0.389942
hcDRQN	s2	neuron_60	2.9167	0.126738	0.522203
hcDRQN	s2	neuron_62	3.30812	0.100952	0.666667
hcDRQN	s2	neuron_70	0.0439474	0.949463	0.568386
hcDRQN	s2	neuron_72	2.6795	0.14493	0.596851
hcDRQN	s2	neuron_77	2.76251	0.126944	0.739622
hcDRQN	s2	neuron_80	0.0592342	0.923654	0.436535
hcDRQN	s2	neuron_86	0.0159161	0.97842	0.753042
hcDRQN	s2	neuron_88	1.10675	0.352669	0.11362
hcDRQN	s2	neuron_89	1.44685	0.328265	0.671993
hcDRQN	s2	neuron_94	0.933204	0.447416	0.737559
hcDRQN	s2	neuron_98	1.6687	0.248323	0.882506
hcDRQN	s2	neuron_100	3.30812	0.100958	0.666667
hcDRQN	s2	neuron_118	2.89569	0.116942	0.710173
hcDRQN	s2	neuron_132	3.30813	0.100574	0.666667
hcDRQN	s2	neuron_133	1.08167	0.430318	0.703979
hcDRQN	s2	neuron_142	2.47231	0.146024	0.848115
hcDRQN	s2	neuron_146	1.83275	0.247903	0.635186
hcDRQN	s2	neuron_155	1.12059	0.357882	0.827753
hcDRQN	s2	neuron_158	0.42945	0.659168	0.698207
hcDRQN	s2	neuron_162	2.57422	0.116868	0.654693
hcDRQN	s2	neuron_177	0.34613	0.696543	0.801708
hcDRQN	s2	neuron_189	1.92927	0.236999	0.891556
hcDRQN	s2	neuron_195	2.33107	0.180669	0.867389
hcDRQN	s3	neuron_7	3.32106	0.100013	0.666667
hcDRQN	s3	neuron_8	0.0605648	0.928001	0.835584
hcDRQN	s3	neuron_16	2.12273	0.218148	0.799552
hcDRQN	s3	neuron_17	2.7786	0.14565	0.509175
hcDRQN	s3	neuron_20	2.41693	0.153138	0.656575
hcDRQN	s3	neuron_25	0.0473915	0.937486	0.552102
hcDRQN	s3	neuron_35	2.13334	0.216278	0.764618
hcDRQN	s3	neuron_37	0.861457	0.481428	0.517832
hcDRQN	s3	neuron_40	1.89832	0.211909	0.775221
hcDRQN	s3	neuron_43	1.95519	0.192749	0.82156
hcDRQN	s3	neuron_47	2.42903	0.169327	0.604034
hcDRQN	s3	neuron_57	2.24928	0.191997	0.920757
hcDRQN	s3	neuron_59	0.984075	0.428802	0.423016
hcDRQN	s3	neuron_60	2.7786	0.14485	0.509175
hcDRQN	s3	neuron_62	3.32106	0.100049	0.666667
hcDRQN	s3	neuron_70	0.0403236	0.953054	0.578133
hcDRQN	s3	neuron_72	2.58915	0.165904	0.512812
hcDRQN	s3	neuron_77	2.52302	0.146236	0.772178
hcDRQN	s3	neuron_80	0.0704812	0.910232	0.472637
hcDRQN	s3	neuron_86	0.0130648	0.982279	0.817922
hcDRQN	s3	neuron_88	1.08435	0.370381	0.20035
hcDRQN	s3	neuron_89	1.38345	0.341053	0.664043
hcDRQN	s3	neuron_94	0.868119	0.475687	0.746154
hcDRQN	s3	neuron_98	1.63135	0.280111	0.93314
hcDRQN	s3	neuron_100	3.32106	0.100056	0.666667
hcDRQN	s3	neuron_118	2.7901	0.123014	0.721734
hcDRQN	s3	neuron_120	2.77862	0.125091	0.509175
hcDRQN	s3	neuron_132	3.32106	0.0997542	0.666667
hcDRQN	s3	neuron_133	0.97853	0.465004	0.684783
hcDRQN	s3	neuron_142	2.56498	0.140746	0.766725
hcDRQN	s3	neuron_146	1.80619	0.249496	0.641798
hcDRQN	s3	neuron_155	1.07125	0.368859	0.836137
hcDRQN	s3	neuron_158	0.423528	0.660348	0.740155
hcDRQN	s3	neuron_162	2.63148	0.120469	0.751643
hcDRQN	s3	neuron_177	0.353255	0.690566	0.801379
hcDRQN	s3	neuron_189	2.03855	0.240748	0.93653
hcDRQN	s3	neuron_195	2.26382	0.183704	0.845929
hcDRQN	s4	neuron_7	3.33412	0.0991202	0.666667
hcDRQN	s4	neuron_8	0.0564798	0.933268	0.814616
hcDRQN	s4	neuron_16	2.15819	0.22141	0.893015
hcDRQN	s4	neuron_20	2.14113	0.179357	0.64335
hcDRQN	s4	neuron_25	0.047268	0.93759	0.569593
hcDRQN	s4	neuron_35	2.56155	0.15187	0.597722
hcDRQN	s4	neuron_37	0.831995	0.486929	0.531276
hcDRQN	s4	neuron_40	2.50158	0.123555	0.782775
hcDRQN	s4	neuron_43	2.01511	0.17794	0.823673
hcDRQN	s4	neuron_47	2.44733	0.165495	0.661301
hcDRQN	s4	neuron_57	2.12846	0.212334	0.503698
hcDRQN	s4	neuron_59	1.07601	0.396078	0.365894
hcDRQN	s4	neuron_60	2.96912	0.127205	0.509175
hcDRQN	s4	neuron_62	3.33412	0.099148	0.666667
hcDRQN	s4	neuron_70	0.0464614	0.947098	0.576026
hcDRQN	s4	neuron_72	2.39784	0.168199	0.53209
hcDRQN	s4	neuron_77	2.74293	0.127444	0.742755
hcDRQN	s4	neuron_80	0.0659356	0.915166	0.460797
hcDRQN	s4	neuron_86	0.0148755	0.979898	0.765817
hcDRQN	s4	neuron_88	1.01944	0.367768	0.268527
hcDRQN	s4	neuron_89	1.38084	0.332755	0.687101
hcDRQN	s4	neuron_94	0.943328	0.43838	0.734466
hcDRQN	s4	neuron_98	1.67374	0.252212	0.893672
hcDRQN	s4	neuron_100	3.33412	0.0991551	0.666667
hcDRQN	s4	neuron_118	3.02629	0.109788	0.69662
hcDRQN	s4	neuron_132	3.33412	0.0988543	0.666667
hcDRQN	s4	neuron_133	1.11967	0.41507	0.698893
hcDRQN	s4	neuron_142	2.74464	0.119825	0.827256
hcDRQN	s4	neuron_146	1.80642	0.25003	0.636345
hcDRQN	s4	neuron_155	1.11486	0.349126	0.826597
hcDRQN	s4	neuron_158	0.430869	0.659094	0.69969
hcDRQN	s4	neuron_162	2.55875	0.113037	0.647374
hcDRQN	s4	neuron_177	0.337539	0.703006	0.801254
hcDRQN	s4	neuron_189	2.14252	0.225916	0.935867
hcDRQN	s4	neuron_195	3.33412	0.0988028	0.666667
hcDRQN	s5	neuron_7	3.38756	0.0955181	0.666667
hcDRQN	s5	neuron_8	0.061096	0.927099	0.816183
hcDRQN	s5	neuron_16	2.097	0.221997	0.789062
hcDRQN	s5	neuron_17	2.68363	0.155433	0.509175
hcDRQN	s5	neuron_20	1.94331	0.196486	0.637144
hcDRQN	s5	neuron_25	0.0482251	0.93615	0.567032
hcDRQN	s5	neuron_35	1.98713	0.206718	0.607532
hcDRQN	s5	neuron_37	0.851955	0.475773	0.555452
hcDRQN	s5	neuron_40	2.0975	0.166514	0.839553
hcDRQN	s5	neuron_43	1.91456	0.185498	0.830585
hcDRQN	s5	neuron_47	2.36234	0.17883	0.607104
hcDRQN	s5	neuron_57	2.03289	0.235701	0.940831
hcDRQN	s5	neuron_59	1.09011	0.412327	0.409307
hcDRQN	s5	neuron_60	2.68363	0.155285	0.509175
hcDRQN	s5	neuron_62	3.38756	0.0955429	0.666667
hcDRQN	s5	neuron_70	0.0432969	0.95111	0.559789
hcDRQN	s5	neuron_72	3.19656	0.100423	0.670076
hcDRQN	s5	neuron_77	2.45294	0.152011	0.784844
hcDRQN	s5	neuron_80	0.0741044	0.904926	0.470062
hcDRQN	s5	neuron_86	0.0166216	0.977008	0.709008
hcDRQN	s5	neuron_88	1.11711	0.336323	0.355635
hcDRQN	s5	neuron_89	1.42178	0.324248	0.679269
hcDRQN	s5	neuron_94	0.881118	0.463676	0.746687
hcDRQN	s5	neuron_98	1.56957	0.289519	0.93437
hcDRQN	s5	neuron_100	3.38756	0.0955497	0.666667
hcDRQN	s5	neuron_118	2.76309	0.12275	0.727068
hcDRQN	s5	neuron_120	2.68369	0.0699967	0.509175
hcDRQN	s5	neuron_132	3.38756	0.0952249	0.666667
hcDRQN	s5	neuron_133	0.985634	0.45783	0.697235
hcDRQN	s5	neuron_142	2.45932	0.142273	0.84817
hcDRQN	s5	neuron_146	1.88526	0.238266	0.633721
hcDRQN	s5	neuron_155	1.10135	0.344062	0.834817
hcDRQN	s5	neuron_158	0.440451	0.646961	0.714168
hcDRQN	s5	neuron_162	1.57882	0.212459	0.710026
hcDRQN	s5	neuron_177	0.361859	0.683673	0.811968
hcDRQN	s5	neuron_186	2.68376	0.0243787	0.509175
hcDRQN	s5	neuron_189	2.03466	0.237959	0.858586
hcDRQN	s5	neuron_195	2.11442	0.21305	0.892335
hcDQN	s1	neuron_0	1.21349	0.377784	0.803676
hcDQN	s1	neuron_1	0.407442	0.643444	0.710194
hcDQN	s1	neuron_2	1.38009	0.309013	0.692065
hcDQN	s1	neuron_3	0.0806755	0.887966	0.626912
hcDQN	s1	neuron_4	1.95825	0.166742	0.788013
hcDQN	s1	neuron_7	0.314918	0.692863	0.673387
hcDQN	s1	neuron_9	0.532707	0.570026	0.546576
hcDQN	s1	neuron_10	0.716249	0.560281	0.846083
hcDQN	s1	neuron_11	1.85889	0.271641	0.62759
hcDQN	s1	neuron_12	0.517474	0.593442	0.672758
hcDQN	s1	neuron_13	0.490824	0.654144	0.715069
hcDQN	s1	neuron_14	1.98409	0.239485	0.714743
hcDQN	s1	neuron_15	1.22987	0.339142	0.693346
hcDQN	s1	neuron_16	0.950259	0.412226	0.765319
hcDQN	s1	neuron_18	1.00301	0.392032	0.596799
hcDQN	s1	neuron_19	1.55645	0.294936	0.758555
hcDQN	s1	neuron_23	1.14868	0.386528	0.500195
hcDQN	s1	neuron_24	0.054898	0.93401	-0.437122
hcDQN	s1	neuron_25	0.349963	0.662573	0.66166
hcDQN	s1	neuron_26	1.02267	0.453061	0.656222
hcDQN	s1	neuron_27	1.32898	0.324323	0.87262
hcDQN	s1	neuron_31	2.48348	0.1027	0.628747
hcDQN	s1	neuron_32	0.531755	0.564929	0.792851
hcDQN	s1	neuron_33	1.29249	0.376978	0.95281
hcDQN	s1	neuron_35	3.67022	0.0548221	0.820795
hcDQN	s1	neuron_36	0.19919	0.794073	0.519865
hcDQN	s1	neuron_37	1.11571	0.339607	0.574759
hcDQN	s1	neuron_38	0.213152	0.785632	0.738099
hcDQN	s1	neuron_39	1.25976	0.397159	0.796366
hcDQN	s1	neuron_40	0.676181	0.517511	0.771348
hcDQN	s1	neuron_41	0.94665	0.384244	0.563214
hcDQN	s1	neuron_42	7.46706	0.00562621	0.408248
hcDQN	s1	neuron_43	0.695237	0.520451	0.756279
hcDQN	s1	neuron_44	3.47914	0.0863639	0.333333
hcDQN	s1	neuron_45	3.49131	0.0877603	0.509175
hcDQN	s1	neuron_46	1.99234	0.221405	0.801869
hcDQN	s1	neuron_47	2.14033	0.226809	0.666667
hcDQN	s1	neuron_48	0.385421	0.634033	0.632782
hcDQN	s1	neuron_49	2.00696	0.239488	0.696744
hcDQN	s1	neuron_50	1.85276	0.205068	0.46338
hcDQN	s1	neuron_51	0.171274	0.799548	0.716709
hcDQN	s1	neuron_52	0.159466	0.820446	0.668247
hcDQN	s1	neuron_53	2.16141	0.22267	0.663066
hcDQN	s1	neuron_54	2.15986	0.170514	0.571453
hcDQN	s1	neuron_55	0.171113	0.810513	0.19711
hcDQN	s1	neuron_56	2.10167	0.229098	0.676092
hcDQN	s1	neuron_57	1.88023	0.231751	0.794682
hcDQN	s1	neuron_58	1.31316	0.335547	0.82937
hcDQN	s1	neuron_59	1.68041	0.271278	0.389256
hcDQN	s1	neuron_60	1.41116	0.273157	0.567787
hcDQN	s1	neuron_61	2.13429	0.22707	0.667714
hcDQN	s1	neuron_62	3.49131	0.0887313	0.509175
hcDQN	s1	neuron_64	1.22857	0.320377	0.694607
hcDQN	s1	neuron_67	0.430725	0.708805	0.760695
hcDQN	s1	neuron_68	0.207235	0.769158	0.528214
hcDQN	s1	neuron_69	2.30752	0.163596	0.531282
hcDQN	s1	neuron_70	0.124399	0.836431	0.372905
hcDQN	s1	neuron_71	1.27147	0.28007	0.630469
hcDQN	s1	neuron_73	1.59269	0.249305	0.464588
hcDQN	s1	neuron_74	0.398893	0.681693	0.527276
hcDQN	s1	neuron_75	1.57399	0.3005	0.828371
hcDQN	s1	neuron_76	1.84825	0.253038	0.747693
hcDQN	s1	neuron_77	0.266735	0.71797	0.576756
hcDQN	s1	neuron_78	1.04091	0.409844	0.894973
hcDQN	s1	neuron_79	0.658248	0.556872	0.367654
hcDQN	s1	neuron_80	2.64025	0.0726912	0.643981
hcDQN	s1	neuron_81	1.89654	0.261882	0.623022
hcDQN	s1	neuron_82	1.45515	0.298197	0.796608
hcDQN	s1	neuron_83	0.56352	0.580265	0.710089
hcDQN	s1	neuron_86	2.13218	0.227182	0.668146
hcDQN	s1	neuron_87	0.925985	0.507441	0.657365
hcDQN	s1	neuron_88	0.764713	0.514252	0.797798
hcDQN	s1	neuron_89	1.70673	0.266784	0.767356
hcDQN	s1	neuron_90	1.68824	0.269818	0.581006
hcDQN	s1	neuron_91	1.24601	0.376052	0.79911
hcDQN	s1	neuron_92	0.402338	0.660783	0.737358
hcDQN	s1	neuron_93	1.55574	0.311636	0.691991
hcDQN	s1	neuron_94	2.04991	0.212668	0.488887
hcDQN	s1	neuron_95	0.954471	0.433563	0.552762
hcDQN	s1	neuron_96	1.27573	0.409399	0.553107
hcDQN	s1	neuron_97	0.7875	0.484688	0.701269
hcDQN	s1	neuron_98	0.452155	0.635938	0.635253
hcDQN	s1	neuron_100	3.84144	0.0458158	0.642648
hcDQN	s1	neuron_101	1.76157	0.272872	0.806384
hcDQN	s1	neuron_102	0.705996	0.475993	0.907627
hcDQN	s1	neuron_103	2.14034	0.225705	0.666667
hcDQN	s1	neuron_104	2.16242	0.219091	0.666453
hcDQN	s1	neuron_105	0.356151	0.671107	0.738469
hcDQN	s1	neuron_107	0.652461	0.539703	0.685775
hcDQN	s1	neuron_110	0.931578	0.383453	0.679143
hcDQN	s1	neuron_111	1.17907	0.390369	0.699595
hcDQN	s1	neuron_113	1.87541	0.143972	0.432774
hcDQN	s1	neuron_116	0.837838	0.495096	0.796849
hcDQN	s1	neuron_117	1.81797	0.242412	0.800611
hcDQN	s1	neuron_118	0.625671	0.553766	0.819309
hcDQN	s1	neuron_119	0.559879	0.622816	0.773505
hcDQN	s1	neuron_120	2.08301	0.230536	0.682025
hcDQN	s1	neuron_122	1.38368	0.340026	0.657879
hcDQN	s1	neuron_125	1.39251	0.29151	0.565782
hcDQN	s1	neuron_126	0.447909	0.579395	0.335514
hcDQN	s1	neuron_127	0.930524	0.474698	0.933626
hcDQN	s1	neuron_128	0.829993	0.43887	0.727792
hcDQN	s1	neuron_129	1.94913	0.241629	0.664489
hcDQN	s1	neuron_130	1.26348	0.402722	0.568003
hcDQN	s1	neuron_131	2.06462	0.232116	0.688511
hcDQN	s1	neuron_132	0.237056	0.774075	0.604655
hcDQN	s1	neuron_133	0.595887	0.60322	0.758421
hcDQN	s1	neuron_135	0.0633272	0.919134	-0.0308416
hcDQN	s1	neuron_137	0.779587	0.50389	0.657166
hcDQN	s1	neuron_140	3.33043	0.0992396	0.301647
hcDQN	s1	neuron_141	1.22057	0.33492	0.731411
hcDQN	s1	neuron_142	7.5666	0.00515342	0.509175
hcDQN	s1	neuron_143	0.473535	0.581711	0.721634
hcDQN	s1	neuron_144	2.02874	0.213478	0.805563
hcDQN	s1	neuron_145	1.21905	0.357052	0.667948
hcDQN	s1	neuron_146	0.839389	0.478952	0.730192
hcDQN	s1	neuron_147	2.52284	0.16698	0.55364
hcDQN	s1	neuron_148	2.24637	0.15814	0.859193
hcDQN	s1	neuron_149	1.64633	0.277324	0.43638
hcDQN	s1	neuron_150	1.30749	0.329988	0.483256
hcDQN	s1	neuron_152	1.62811	0.281242	0.613342
hcDQN	s1	neuron_153	1.95245	0.226041	0.800323
hcDQN	s1	neuron_154	0.783209	0.50471	0.870544
hcDQN	s1	neuron_155	0.328126	0.752336	0.623048
hcDQN	s1	neuron_156	0.320403	0.693414	0.830784
hcDQN	s1	neuron_157	1.25733	0.342615	0.376705
hcDQN	s1	neuron_158	0.301018	0.719878	0.708135
hcDQN	s1	neuron_159	0.832259	0.545412	0.671944
hcDQN	s1	neuron_160	1.36681	0.310913	0.660913
hcDQN	s1	neuron_161	0.940471	0.39774	0.432146
hcDQN	s1	neuron_162	0.898353	0.485791	0.730955
hcDQN	s1	neuron_163	1.79491	0.261162	0.653918
hcDQN	s1	neuron_164	0.201503	0.784301	0.635134
hcDQN	s1	neuron_165	0.539701	0.579789	0.690461
hcDQN	s1	neuron_166	0.787323	0.419973	0.740239
hcDQN	s1	neuron_167	0.327405	0.684977	0.713699
hcDQN	s1	neuron_168	1.07293	0.411207	0.795313
hcDQN	s1	neuron_171	1.48163	0.31098	0.801269
hcDQN	s1	neuron_176	1.55405	0.276249	0.790384
hcDQN	s1	neuron_177	1.20391	0.382286	0.870208
hcDQN	s1	neuron_178	0.834974	0.521818	0.403164
hcDQN	s1	neuron_179	1.79204	0.176361	0.949722
hcDQN	s1	neuron_182	0.976496	0.424037	0.789448
hcDQN	s1	neuron_184	6.67352	0.00680112	0.666667
hcDQN	s1	neuron_185	2.14033	0.226728	0.666667
hcDQN	s1	neuron_186	1.6692	0.312708	0.937263
hcDQN	s1	neuron_187	1.61516	0.281634	0.627362
hcDQN	s1	neuron_188	0.496076	0.595967	0.740936
hcDQN	s1	neuron_189	0.263647	0.729273	0.677883
hcDQN	s1	neuron_190	2.51288	0.168923	0.408248
hcDQN	s1	neuron_191	0.443254	0.605124	0.711553
hcDQN	s1	neuron_194	0.472714	0.585994	0.729463
hcDQN	s1	neuron_195	1.78211	0.276412	0.656585
hcDQN	s1	neuron_196	1.27839	0.364692	0.396728
hcDQN	s1	neuron_197	0.241298	0.750134	0.398524
hcDQN	s1	neuron_198	2.1259	0.227702	0.662134
hcDQN	s1	neuron_199	1.87055	0.258231	0.790093
hcDQN	s2	neuron_0	1.26656	0.367373	0.723331
hcDQN	s2	neuron_1	0.50792	0.600438	0.709883
hcDQN	s2	neuron_2	1.47483	0.292899	0.673852
hcDQN	s2	neuron_3	0.0814607	0.88563	0.559402
hcDQN	s2	neuron_4	1.75373	0.247391	0.638993
hcDQN	s2	neuron_7	0.406022	0.644618	0.675242
hcDQN	s2	neuron_9	0.604324	0.52911	0.56329
hcDQN	s2	neuron_10	0.730467	0.553663	0.848387
hcDQN	s2	neuron_11	1.90022	0.26656	0.584271
hcDQN	s2	neuron_12	0.664124	0.532632	0.668663
hcDQN	s2	neuron_13	0.491744	0.654728	0.699337
hcDQN	s2	neuron_14	1.98024	0.240283	0.69831
hcDQN	s2	neuron_15	1.28404	0.328217	0.698193
hcDQN	s2	neuron_16	0.884183	0.45902	0.814179
hcDQN	s2	neuron_18	1.08875	0.366974	0.477094
hcDQN	s2	neuron_19	1.63551	0.28139	0.814034
hcDQN	s2	neuron_23	1.16237	0.38698	0.564657
hcDQN	s2	neuron_24	0.0600764	0.928743	-0.40514
hcDQN	s2	neuron_25	0.426	0.609323	0.617834
hcDQN	s2	neuron_26	1.12714	0.406638	0.587367
hcDQN	s2	neuron_27	1.32212	0.32578	0.85335
hcDQN	s2	neuron_31	2.05723	0.162805	0.648415
hcDQN	s2	neuron_32	0.617051	0.538675	0.737183
hcDQN	s2	neuron_33	1.26867	0.384001	0.921821
hcDQN	s2	neuron_35	3.82794	0.0381727	0.900769
hcDQN	s2	neuron_36	0.197302	0.78991	0.517643
hcDQN	s2	neuron_37	0.917035	0.443506	0.441227
hcDQN	s2	neuron_38	0.329119	0.727891	0.706065
hcDQN	s2	neuron_39	1.30002	0.389514	0.745504
hcDQN	s2	neuron_40	0.751944	0.502235	0.628563
hcDQN	s2	neuron_41	1.18662	0.329691	0.580141
hcDQN	s2	neuron_42	9.78899	0.00112117	0.408248
hcDQN	s2	neuron_43	0.892315	0.455809	0.730629
hcDQN	s2	neuron_44	3.51599	0.0708592	0.333333
hcDQN	s2	neuron_45	3.45509	0.0904587	0.509175
hcDQN	s2	neuron_46	1.86456	0.25088	0.675647
hcDQN	s2	neuron_47	2.11892	0.23021	0.666667
hcDQN	s2	neuron_48	0.471099	0.597796	0.629367
hcDQN	s2	neuron_49	2.03056	0.239891	0.692365
hcDQN	s2	neuron_50	1.91623	0.196527	0.473107
hcDQN	s2	neuron_51	0.196667	0.778412	0.690122
hcDQN	s2	neuron_52	0.288864	0.742398	0.629283
hcDQN	s2	neuron_53	2.0829	0.235946	0.663486
hcDQN	s2	neuron_54	1.96699	0.172881	0.647683
hcDQN	s2	neuron_55	0.164103	0.819387	0.139821
hcDQN	s2	neuron_56	2.08353	0.232054	0.665046
hcDQN	s2	neuron_57	1.80247	0.25721	0.719659
hcDQN	s2	neuron_58	1.02003	0.372248	0.269365
hcDQN	s2	neuron_59	1.59643	0.293623	0.422364
hcDQN	s2	neuron_60	1.50655	0.26767	0.532949
hcDQN	s2	neuron_61	2.11237	0.230495	0.667801
hcDQN	s2	neuron_62	3.45509	0.0910398	0.509175
hcDQN	s2	neuron_64	1.23804	0.318702	0.649578
hcDQN	s2	neuron_67	0.461968	0.692897	0.658211
hcDQN	s2	neuron_68	0.228517	0.751446	0.525276
hcDQN	s2	neuron_69	2.06093	0.201245	0.603319
hcDQN	s2	neuron_70	0.114565	0.843718	0.379633
hcDQN	s2	neuron_71	1.48527	0.129867	0.424623
hcDQN	s2	neuron_73	1.5701	0.173667	0.587729
hcDQN	s2	neuron_74	0.447283	0.647038	0.500825
hcDQN	s2	neuron_75	1.59979	0.303004	0.817412
hcDQN	s2	neuron_76	1.88318	0.249128	0.716661
hcDQN	s2	neuron_77	0.311769	0.680823	0.478945
hcDQN	s2	neuron_78	1.06036	0.436418	0.88511
hcDQN	s2	neuron_79	0.581658	0.591084	0.143313
hcDQN	s2	neuron_80	2.01071	0.105931	0.477687
hcDQN	s2	neuron_81	1.92996	0.257579	0.614664
hcDQN	s2	neuron_82	1.49958	0.29059	0.762081
hcDQN	s2	neuron_83	0.629301	0.567518	0.67191
hcDQN	s2	neuron_86	2.09771	0.231253	0.664698
hcDQN	s2	neuron_87	0.959143	0.49886	0.587705
hcDQN	s2	neuron_88	0.746397	0.548737	0.79239
hcDQN	s2	neuron_89	1.74946	0.260589	0.742036
hcDQN	s2	neuron_90	1.81404	0.239198	0.629002
hcDQN	s2	neuron_91	1.1903	0.409805	0.643459
hcDQN	s2	neuron_92	0.524338	0.605251	0.721241
hcDQN	s2	neuron_93	1.6037	0.303643	0.620948
hcDQN	s2	neuron_94	2.16788	0.199872	0.432535
hcDQN	s2	neuron_95	0.920031	0.447546	0.308288
hcDQN	s2	neuron_96	1.43414	0.330084	0.636906
hcDQN	s2	neuron_97	0.821419	0.469351	0.672137
hcDQN	s2	neuron_98	0.564942	0.594833	0.640766
hcDQN	s2	neuron_100	3.86111	0.0341802	0.657879
hcDQN	s2	neuron_101	1.79617	0.265041	0.767672
hcDQN	s2	neuron_102	0.512098	0.597105	0.830168
hcDQN	s2	neuron_103	2.07324	0.232341	0.658179
hcDQN	s2	neuron_104	2.27283	0.114947	0.395352
hcDQN	s2	neuron_105	0.490813	0.610135	0.73662
hcDQN	s2	neuron_107	0.723918	0.520104	0.68037
hcDQN	s2	neuron_110	0.97438	0.369934	0.658484
hcDQN	s2	neuron_111	1.16074	0.397667	0.565488
hcDQN	s2	neuron_113	1.82136	0.175863	0.544908
hcDQN	s2	neuron_116	0.827333	0.507935	0.782048
hcDQN	s2	neuron_117	1.72712	0.269079	0.678202
hcDQN	s2	neuron_118	0.822931	0.461462	0.68356
hcDQN	s2	neuron_119	0.563756	0.620297	0.641158
hcDQN	s2	neuron_120	2.00125	0.238534	0.68957
hcDQN	s2	neuron_122	1.7006	0.270815	0.684331
hcDQN	s2	neuron_125	1.44769	0.281736	0.476918
hcDQN	s2	neuron_126	0.669787	0.470233	0.474468
hcDQN	s2	neuron_127	0.902187	0.482547	0.816898
hcDQN	s2	neuron_128	1.00069	0.386193	0.698482
hcDQN	s2	neuron_129	1.93691	0.245433	0.713528
hcDQN	s2	neuron_130	1.25808	0.384553	0.572872
hcDQN	s2	neuron_131	2.01281	0.23746	0.685909
hcDQN	s2	neuron_132	0.340536	0.729089	0.543001
hcDQN	s2	neuron_133	0.606517	0.595739	0.681745
hcDQN	s2	neuron_135	0.0933947	0.88294	-0.13704
hcDQN	s2	neuron_137	0.78096	0.506829	0.679836
hcDQN	s2	neuron_140	3.50285	0.0870759	0.497469
hcDQN	s2	neuron_141	1.20412	0.336489	0.540794
hcDQN	s2	neuron_143	0.608068	0.538995	0.717522
hcDQN	s2	neuron_144	1.91425	0.24517	0.659014
hcDQN	s2	neuron_145	1.22833	0.358346	0.632552
hcDQN	s2	neuron_146	0.859322	0.472048	0.75968
hcDQN	s2	neuron_147	2.5069	0.1749	0.83016
hcDQN	s2	neuron_148	2.09424	0.217671	0.704344
hcDQN	s2	neuron_149	1.62253	0.293289	0.410141
hcDQN	s2	neuron_150	1.23278	0.315099	0.369228
hcDQN	s2	neuron_152	1.71532	0.268491	0.629639
hcDQN	s2	neuron_153	1.84019	0.253795	0.67878
hcDQN	s2	neuron_154	0.777415	0.50703	0.858408
hcDQN	s2	neuron_155	0.356899	0.760203	0.434711
hcDQN	s2	neuron_156	0.45683	0.63029	0.775943
hcDQN	s2	neuron_157	1.47963	0.299988	0.473475
hcDQN	s2	neuron_158	0.398848	0.680113	0.693037
hcDQN	s2	neuron_159	0.84404	0.539868	0.71312
hcDQN	s2	neuron_160	1.58035	0.276688	0.523456
hcDQN	s2	neuron_161	0.77683	0.448354	0.39204
hcDQN	s2	neuron_162	0.889088	0.492176	0.52326
hcDQN	s2	neuron_163	1.96985	0.240998	0.663508
hcDQN	s2	neuron_164	0.297067	0.730569	0.631709
hcDQN	s2	neuron_165	0.618897	0.563137	0.65487
hcDQN	s2	neuron_166	0.927062	0.38703	0.698354
hcDQN	s2	neuron_167	0.443713	0.636302	0.689526
hcDQN	s2	neuron_168	1.0484	0.41094	0.757919
hcDQN	s2	neuron_170	3.46738	0.00167377	0.408248
hcDQN	s2	neuron_171	1.46941	0.311824	0.712001
hcDQN	s2	neuron_176	1.59451	0.269529	0.756505
hcDQN	s2	neuron_177	0.977195	0.450302	0.86816
hcDQN	s2	neuron_178	0.875721	0.500658	0.383459
hcDQN	s2	neuron_179	1.6293	0.255745	0.902071
hcDQN	s2	neuron_182	1.3145	0.32574	0.602133
hcDQN	s2	neuron_184	9.789	0.000185858	0.666667
hcDQN	s2	neuron_185	2.11892	0.230207	0.666667
hcDQN	s2	neuron_186	1.73158	0.288579	0.876362
hcDQN	s2	neuron_187	1.62604	0.281464	0.535731
hcDQN	s2	neuron_188	0.355109	0.654438	0.655786
hcDQN	s2	neuron_189	0.378123	0.676717	0.666163
hcDQN	s2	neuron_190	2.58852	0.127976	0.476083
hcDQN	s2	neuron_191	0.556914	0.564324	0.713162
hcDQN	s2	neuron_194	0.62168	0.529045	0.691517
hcDQN	s2	neuron_195	1.969	0.166946	0.442064
hcDQN	s2	neuron_196	1.34757	0.353788	0.43446
hcDQN	s2	neuron_197	0.274533	0.727235	0.335581
hcDQN	s2	neuron_198	2.09704	0.231299	0.658804
hcDQN	s2	neuron_199	1.9103	0.24951	0.733802
hcDQN	s3	neuron_0	1.14338	0.396556	0.833628
hcDQN	s3	neuron_1	0.424469	0.641492	0.718741
hcDQN	s3	neuron_2	1.54907	0.261713	0.674533
hcDQN	s3	neuron_3	0.100663	0.863997	0.629025
hcDQN	s3	neuron_4	1.85017	0.162828	0.769909
hcDQN	s3	neuron_7	0.343924	0.68173	0.691075
hcDQN	s3	neuron_9	0.570129	0.540934	0.580782
hcDQN	s3	neuron_10	0.646032	0.58793	0.838687
hcDQN	s3	neuron_11	1.82237	0.27982	0.637151
hcDQN	s3	neuron_12	0.569169	0.577091	0.746721
hcDQN	s3	neuron_13	0.415374	0.68655	0.700745
hcDQN	s3	neuron_14	2.27596	0.194158	0.702907
hcDQN	s3	neuron_15	1.4595	0.278572	0.696923
hcDQN	s3	neuron_16	0.843727	0.455421	0.811615
hcDQN	s3	neuron_18	0.97461	0.398807	0.470191
hcDQN	s3	neuron_19	1.50244	0.307874	0.788779
hcDQN	s3	neuron_23	1.09351	0.407171	0.566756
hcDQN	s3	neuron_24	0.065508	0.922468	-0.399571
hcDQN	s3	neuron_25	0.408585	0.610431	0.620877
hcDQN	s3	neuron_26	1.01653	0.433583	0.751095
hcDQN	s3	neuron_27	1.25705	0.343821	0.883032
hcDQN	s3	neuron_31	2.22453	0.13244	0.624973
hcDQN	s3	neuron_32	0.519516	0.577743	0.803092
hcDQN	s3	neuron_33	1.20861	0.401217	0.946214
hcDQN	s3	neuron_35	3.58709	0.0590139	0.861977
hcDQN	s3	neuron_36	0.22848	0.761647	0.564186
hcDQN	s3	neuron_37	1.1805	0.348631	0.554309
hcDQN	s3	neuron_38	0.221817	0.787457	0.728548
hcDQN	s3	neuron_39	1.20993	0.413202	0.807159
hcDQN	s3	neuron_40	0.660912	0.533396	0.761243
hcDQN	s3	neuron_41	1.08439	0.3569	0.497758
hcDQN	s3	neuron_43	0.764827	0.50081	0.793299
hcDQN	s3	neuron_44	3.38528	0.0925733	0.333333
hcDQN	s3	neuron_45	3.38527	0.0952603	0.509175
hcDQN	s3	neuron_46	1.86346	0.229215	0.812564
hcDQN	s3	neuron_47	2.44322	0.183778	0.666667
hcDQN	s3	neuron_48	0.395747	0.63569	0.635706
hcDQN	s3	neuron_49	1.9162	0.255397	0.704138
hcDQN	s3	neuron_50	1.81509	0.211974	0.478256
hcDQN	s3	neuron_51	0.209505	0.774151	0.75029
hcDQN	s3	neuron_52	0.181504	0.809547	0.621142
hcDQN	s3	neuron_53	2.05328	0.240236	0.66307
hcDQN	s3	neuron_54	1.86918	0.183097	0.669163
hcDQN	s3	neuron_55	0.238141	0.763522	0.269042
hcDQN	s3	neuron_56	2.43189	0.184277	0.668226
hcDQN	s3	neuron_57	1.79377	0.237662	0.809134
hcDQN	s3	neuron_58	1.23201	0.34403	0.522554
hcDQN	s3	neuron_59	1.515	0.297092	0.393002
hcDQN	s3	neuron_60	1.37989	0.288239	0.535625
hcDQN	s3	neuron_61	2.4145	0.185074	0.671335
hcDQN	s3	neuron_62	3.38527	0.0955737	0.509175
hcDQN	s3	neuron_64	1.17453	0.336277	0.738033
hcDQN	s3	neuron_67	0.476839	0.678771	0.78902
hcDQN	s3	neuron_68	0.253042	0.74489	0.565163
hcDQN	s3	neuron_69	1.93826	0.223433	0.630167
hcDQN	s3	neuron_70	0.136906	0.827582	0.433988
hcDQN	s3	neuron_71	1.04256	0.398394	0.158932
hcDQN	s3	neuron_73	1.38279	0.315919	0.91353
hcDQN	s3	neuron_74	0.464415	0.632009	0.567981
hcDQN	s3	neuron_75	1.50283	0.319622	0.82172
hcDQN	s3	neuron_76	2.19219	0.199421	0.711792
hcDQN	s3	neuron_77	0.346142	0.647181	0.615626
hcDQN	s3	neuron_78	0.980903	0.433828	0.925322
hcDQN	s3	neuron_79	0.655871	0.569442	0.370535
hcDQN	s3	neuron_80	2.34845	0.0910787	0.64231
hcDQN	s3	neuron_81	1.84464	0.272349	0.613691
hcDQN	s3	neuron_82	1.40977	0.308722	0.816804
hcDQN	s3	neuron_83	0.541287	0.596046	0.722225
hcDQN	s3	neuron_86	2.43675	0.184084	0.667483
hcDQN	s3	neuron_87	0.867298	0.530458	0.687999
hcDQN	s3	neuron_88	0.692048	0.553565	0.841913
hcDQN	s3	neuron_89	1.65922	0.277819	0.790073
hcDQN	s3	neuron_90	1.68149	0.262392	0.447653
hcDQN	s3	neuron_91	1.1831	0.388532	0.813037
hcDQN	s3	neuron_92	0.435299	0.649919	0.755115
hcDQN	s3	neuron_93	1.52637	0.316488	0.726545
hcDQN	s3	neuron_94	2.07575	0.214204	0.386634
hcDQN	s3	neuron_95	0.922602	0.450462	0.486208
hcDQN	s3	neuron_96	1.379	0.369869	0.370189
hcDQN	s3	neuron_97	0.843503	0.477198	0.724307
hcDQN	s3	neuron_98	0.4532	0.643574	0.673527
hcDQN	s3	neuron_100	3.69833	0.051049	0.641226
hcDQN	s3	neuron_101	1.67288	0.28795	0.846117
hcDQN	s3	neuron_102	0.731919	0.481828	0.906118
hcDQN	s3	neuron_103	2.44322	0.183258	0.666667
hcDQN	s3	neuron_104	2.05249	0.237492	0.666472
hcDQN	s3	neuron_105	0.379845	0.663285	0.743303
hcDQN	s3	neuron_107	0.6232	0.556901	0.710665
hcDQN	s3	neuron_110	0.865949	0.401541	0.705122
hcDQN	s3	neuron_111	1.09956	0.413486	0.707353
hcDQN	s3	neuron_113	1.74609	0.157877	0.544107
hcDQN	s3	neuron_116	0.755514	0.529187	0.852253
hcDQN	s3	neuron_117	1.68098	0.254455	0.812666
hcDQN	s3	neuron_118	0.551586	0.582095	0.866618
hcDQN	s3	neuron_119	0.48183	0.6569	0.737533
hcDQN	s3	neuron_120	2.39488	0.186148	0.675437
hcDQN	s3	neuron_122	1.1292	0.447552	0.512631
hcDQN	s3	neuron_125	1.3813	0.296263	0.532751
hcDQN	s3	neuron_126	0.501565	0.53332	0.365563
hcDQN	s3	neuron_127	0.842311	0.500713	0.936367
hcDQN	s3	neuron_128	0.985476	0.372324	0.706602
hcDQN	s3	neuron_129	1.8617	0.240816	0.739608
hcDQN	s3	neuron_130	1.24904	0.404517	0.467925
hcDQN	s3	neuron_131	2.39301	0.186258	0.675855
hcDQN	s3	neuron_132	0.240433	0.777743	0.643479
hcDQN	s3	neuron_133	0.522532	0.632505	0.742218
hcDQN	s3	neuron_135	0.0820788	0.895126	-0.116582
hcDQN	s3	neuron_137	0.713738	0.531033	0.666746
hcDQN	s3	neuron_140	3.27186	0.103344	0.294339
hcDQN	s3	neuron_141	1.13791	0.354956	0.746611
hcDQN	s3	neuron_143	0.51652	0.575141	0.770474
hcDQN	s3	neuron_144	1.91863	0.218379	0.814356
hcDQN	s3	neuron_145	1.19817	0.36412	0.638994
hcDQN	s3	neuron_146	0.772983	0.500924	0.683678
hcDQN	s3	neuron_147	2.49619	0.171658	0.815724
hcDQN	s3	neuron_148	2.18781	0.15227	0.828534
hcDQN	s3	neuron_149	1.55419	0.291649	0.392738
hcDQN	s3	neuron_150	1.14059	0.354333	0.613365
hcDQN	s3	neuron_152	1.52876	0.292166	0.550336
hcDQN	s3	neuron_153	1.82463	0.234424	0.811941
hcDQN	s3	neuron_154	0.703726	0.533913	0.861052
hcDQN	s3	neuron_155	0.280951	0.780956	0.672381
hcDQN	s3	neuron_156	0.346979	0.684852	0.827911
hcDQN	s3	neuron_157	1.34736	0.327604	0.350818
hcDQN	s3	neuron_158	0.293927	0.731886	0.722887
hcDQN	s3	neuron_159	0.916765	0.504053	0.586549
hcDQN	s3	neuron_160	1.71494	0.23734	0.685484
hcDQN	s3	neuron_161	1.06722	0.378959	0.399765
hcDQN	s3	neuron_162	0.817808	0.509505	0.767348
hcDQN	s3	neuron_163	1.59282	0.30412	0.588636
hcDQN	s3	neuron_164	0.218233	0.779319	0.64672
hcDQN	s3	neuron_165	0.556633	0.588407	0.752239
hcDQN	s3	neuron_166	0.811883	0.421382	0.673878
hcDQN	s3	neuron_167	0.334341	0.688312	0.730171
hcDQN	s3	neuron_168	1.26395	0.342524	0.792881
hcDQN	s3	neuron_170	3.4617	0.000424341	0.408248
hcDQN	s3	neuron_171	1.39344	0.326007	0.784035
hcDQN	s3	neuron_176	1.50664	0.28685	0.813693
hcDQN	s3	neuron_177	1.06817	0.426848	0.863235
hcDQN	s3	neuron_178	0.890068	0.50182	0.512855
hcDQN	s3	neuron_179	1.64022	0.191033	0.950985
hcDQN	s3	neuron_182	1.14137	0.354887	0.839357
hcDQN	s3	neuron_184	6.98165	0.00397988	0.666667
hcDQN	s3	neuron_185	2.44322	0.182996	0.666667
hcDQN	s3	neuron_186	1.92108	0.25305	0.895408
hcDQN	s3	neuron_187	1.55978	0.292661	0.719416
hcDQN	s3	neuron_188	0.533055	0.591027	0.72089
hcDQN	s3	neuron_189	0.269732	0.732134	0.684895
hcDQN	s3	neuron_190	2.41107	0.180801	0.408248
hcDQN	s3	neuron_191	0.448619	0.608349	0.724251
hcDQN	s3	neuron_194	0.50445	0.576672	0.752234
hcDQN	s3	neuron_195	1.77517	0.263256	0.58848
hcDQN	s3	neuron_196	1.25221	0.37441	0.384647
hcDQN	s3	neuron_197	0.270733	0.72486	0.341321
hcDQN	s3	neuron_198	2.40848	0.185394	0.672535
hcDQN	s3	neuron_199	2.21868	0.200992	0.730856
hcDQN	s4	neuron_0	1.18038	0.386686	0.82826
hcDQN	s4	neuron_1	0.427753	0.639852	0.712834
hcDQN	s4	neuron_2	1.5358	0.266281	0.683172
hcDQN	s4	neuron_3	0.0959124	0.869558	0.608931
hcDQN	s4	neuron_4	1.89342	0.161118	0.721795
hcDQN	s4	neuron_7	0.344403	0.681747	0.67444
hcDQN	s4	neuron_9	0.569954	0.541227	0.583826
hcDQN	s4	neuron_10	0.643448	0.589939	0.850227
hcDQN	s4	neuron_11	1.83635	0.276723	0.624577
hcDQN	s4	neuron_12	0.578908	0.572908	0.726805
hcDQN	s4	neuron_13	0.417224	0.687307	0.692871
hcDQN	s4	neuron_14	2.20294	0.200567	0.704952
hcDQN	s4	neuron_15	1.40302	0.287004	0.694769
hcDQN	s4	neuron_16	0.856074	0.447669	0.816512
hcDQN	s4	neuron_18	0.899022	0.426337	0.477905
hcDQN	s4	neuron_19	1.49335	0.309037	0.808928
hcDQN	s4	neuron_23	1.08538	0.40889	0.538113
hcDQN	s4	neuron_24	0.0646084	0.923625	-0.360084
hcDQN	s4	neuron_25	0.412805	0.608624	0.627284
hcDQN	s4	neuron_26	1.0538	0.442283	0.759634
hcDQN	s4	neuron_27	1.24594	0.347588	0.878601
hcDQN	s4	neuron_31	2.48333	0.0899239	0.641655
hcDQN	s4	neuron_32	0.520336	0.579246	0.782195
hcDQN	s4	neuron_33	1.2026	0.402519	0.944955
hcDQN	s4	neuron_35	3.80768	0.0447178	0.887976
hcDQN	s4	neuron_36	0.229271	0.760504	0.551534
hcDQN	s4	neuron_37	0.945115	0.394117	0.49774
hcDQN	s4	neuron_38	0.23518	0.77947	0.728259
hcDQN	s4	neuron_39	1.20624	0.412921	0.808132
hcDQN	s4	neuron_40	0.648726	0.541891	0.740787
hcDQN	s4	neuron_41	1.08082	0.35346	0.572587
hcDQN	s4	neuron_42	7.91452	0.00402368	0.408248
hcDQN	s4	neuron_43	0.781464	0.494377	0.77672
hcDQN	s4	neuron_44	3.34606	0.0905687	0.333333
hcDQN	s4	neuron_45	3.40817	0.0936327	0.509175
hcDQN	s4	neuron_46	1.93656	0.230432	0.797103
hcDQN	s4	neuron_47	2.41976	0.186806	0.666667
hcDQN	s4	neuron_48	0.395548	0.637518	0.630949
hcDQN	s4	neuron_49	1.92111	0.255151	0.693889
hcDQN	s4	neuron_50	1.8054	0.213311	0.448834
hcDQN	s4	neuron_51	0.212209	0.771612	0.73303
hcDQN	s4	neuron_52	0.195513	0.800106	0.637532
hcDQN	s4	neuron_53	2.05433	0.239938	0.663384
hcDQN	s4	neuron_54	2.17305	0.152406	0.555992
hcDQN	s4	neuron_55	0.241594	0.758727	0.253555
hcDQN	s4	neuron_56	2.33037	0.19114	0.66819
hcDQN	s4	neuron_57	1.8481	0.238469	0.800161
hcDQN	s4	neuron_58	1.21941	0.35833	0.308755
hcDQN	s4	neuron_59	1.64709	0.282651	0.381289
hcDQN	s4	neuron_60	1.42913	0.274513	0.499089
hcDQN	s4	neuron_61	2.40805	0.187309	0.66835
hcDQN	s4	neuron_62	3.40817	0.0940584	0.509175
hcDQN	s4	neuron_64	1.16145	0.341567	0.716016
hcDQN	s4	neuron_67	0.471448	0.683282	0.762691
hcDQN	s4	neuron_68	0.25205	0.746268	0.546201
hcDQN	s4	neuron_69	2.32785	0.156812	0.51855
hcDQN	s4	neuron_70	0.131376	0.832678	0.398022
hcDQN	s4	neuron_71	1.14012	0.27921	0.417505
hcDQN	s4	neuron_73	1.50804	0.272967	0.782706
hcDQN	s4	neuron_74	0.461286	0.632958	0.547241
hcDQN	s4	neuron_75	1.47908	0.322368	0.822567
hcDQN	s4	neuron_76	2.07152	0.21089	0.725576
hcDQN	s4	neuron_77	0.34114	0.650291	0.590363
hcDQN	s4	neuron_78	1.01517	0.422768	0.924452
hcDQN	s4	neuron_79	0.595645	0.589667	0.278082
hcDQN	s4	neuron_80	2.68931	0.0611418	0.605384
hcDQN	s4	neuron_81	1.84008	0.273116	0.610678
hcDQN	s4	neuron_82	1.40895	0.30991	0.803642
hcDQN	s4	neuron_83	0.551767	0.594234	0.712379
hcDQN	s4	neuron_86	2.37297	0.188921	0.663354
hcDQN	s4	neuron_87	0.870864	0.528044	0.664353
hcDQN	s4	neuron_88	0.704641	0.541532	0.840258
hcDQN	s4	neuron_89	1.65913	0.279113	0.77883
hcDQN	s4	neuron_90	1.5243	0.292302	0.709455
hcDQN	s4	neuron_91	1.20049	0.389337	0.802732
hcDQN	s4	neuron_92	0.442494	0.645888	0.733564
hcDQN	s4	neuron_93	1.53472	0.315253	0.69716
hcDQN	s4	neuron_94	2.07204	0.213412	0.408468
hcDQN	s4	neuron_95	0.865932	0.454449	0.371879
hcDQN	s4	neuron_96	1.43552	0.354754	0.492187
hcDQN	s4	neuron_97	0.826527	0.482797	0.700502
hcDQN	s4	neuron_98	0.462491	0.639349	0.637751
hcDQN	s4	neuron_100	3.95385	0.0376705	0.651791
hcDQN	s4	neuron_101	1.68955	0.286519	0.818338
hcDQN	s4	neuron_102	0.701804	0.486309	0.892719
hcDQN	s4	neuron_103	2.36198	0.189022	0.659087
hcDQN	s4	neuron_104	2.10993	0.199121	0.367666
hcDQN	s4	neuron_105	0.38539	0.66113	0.735472
hcDQN	s4	neuron_107	0.635133	0.551188	0.680153
hcDQN	s4	neuron_110	0.879726	0.400648	0.679845
hcDQN	s4	neuron_111	1.07146	0.424932	0.658879
hcDQN	s4	neuron_113	1.92686	0.137623	0.478402
hcDQN	s4	neuron_116	0.762747	0.525943	0.838736
hcDQN	s4	neuron_117	1.78721	0.248309	0.79946
hcDQN	s4	neuron_118	0.60357	0.56447	0.850105
hcDQN	s4	neuron_119	0.484319	0.654166	0.725317
hcDQN	s4	neuron_120	2.27539	0.194782	0.680783
hcDQN	s4	neuron_122	1.45431	0.314046	0.718502
hcDQN	s4	neuron_125	1.3734	0.296232	0.513199
hcDQN	s4	neuron_126	0.527991	0.518832	0.404062
hcDQN	s4	neuron_127	0.787412	0.517572	0.928632
hcDQN	s4	neuron_128	0.977654	0.377163	0.712878
hcDQN	s4	neuron_129	1.94101	0.230889	0.765891
hcDQN	s4	neuron_130	1.32997	0.384789	0.537782
hcDQN	s4	neuron_131	2.26679	0.195471	0.684287
hcDQN	s4	neuron_132	0.246275	0.777808	0.60197
hcDQN	s4	neuron_133	0.516062	0.63812	0.716073
hcDQN	s4	neuron_135	0.0829104	0.894296	-0.0955288
hcDQN	s4	neuron_137	0.704466	0.534929	0.669831
hcDQN	s4	neuron_140	3.21238	0.107344	0.385892
hcDQN	s4	neuron_141	1.11825	0.36442	0.691052
hcDQN	s4	neuron_143	0.503383	0.582246	0.764837
hcDQN	s4	neuron_144	1.97031	0.220694	0.784631
hcDQN	s4	neuron_145	1.16464	0.372569	0.635178
hcDQN	s4	neuron_146	0.768552	0.502957	0.724085
hcDQN	s4	neuron_147	2.44754	0.182708	0.826346
hcDQN	s4	neuron_148	2.16514	0.155215	0.782757
hcDQN	s4	neuron_149	1.65378	0.280646	0.380474
hcDQN	s4	neuron_150	1.28026	0.321714	0.505946
hcDQN	s4	neuron_152	1.62625	0.272634	0.524364
hcDQN	s4	neuron_153	1.90287	0.23461	0.798688
hcDQN	s4	neuron_154	0.692169	0.543275	0.859747
hcDQN	s4	neuron_155	0.287496	0.780378	0.611831
hcDQN	s4	neuron_156	0.361768	0.677143	0.826121
hcDQN	s4	neuron_157	1.4056	0.315186	0.41377
hcDQN	s4	neuron_158	0.304972	0.726787	0.713128
hcDQN	s4	neuron_159	0.908357	0.511866	0.633155
hcDQN	s4	neuron_160	1.58436	0.256764	0.642962
hcDQN	s4	neuron_161	0.959617	0.396359	0.417718
hcDQN	s4	neuron_162	0.836844	0.503553	0.717625
hcDQN	s4	neuron_163	2.02375	0.218792	0.655616
hcDQN	s4	neuron_164	0.224913	0.776237	0.642573
hcDQN	s4	neuron_165	0.546381	0.59182	0.735766
hcDQN	s4	neuron_166	0.809033	0.423012	0.671063
hcDQN	s4	neuron_167	0.345535	0.683611	0.719971
hcDQN	s4	neuron_168	1.20737	0.356431	0.784919
hcDQN	s4	neuron_171	1.39629	0.32353	0.749963
hcDQN	s4	neuron_176	1.50861	0.288018	0.799778
hcDQN	s4	neuron_177	0.993911	0.450354	0.870608
hcDQN	s4	neuron_178	0.891477	0.496925	0.461115
hcDQN	s4	neuron_179	1.77357	0.175818	0.933061
hcDQN	s4	neuron_182	1.06838	0.379194	0.784728
hcDQN	s4	neuron_184	6.67352	0.00634597	0.666667
hcDQN	s4	neuron_185	2.41976	0.18677	0.666667
hcDQN	s4	neuron_186	1.84341	0.276111	0.936346
hcDQN	s4	neuron_187	1.39739	0.323432	0.670977
hcDQN	s4	neuron_188	0.470071	0.608202	0.687327
hcDQN	s4	neuron_189	0.279597	0.728532	0.685738
hcDQN	s4	neuron_190	2.48092	0.158928	0.575671
hcDQN	s4	neuron_191	0.453627	0.608027	0.716282
hcDQN	s4	neuron_194	0.514171	0.573128	0.741438
hcDQN	s4	neuron_195	1.71817	0.265182	0.466231
hcDQN	s4	neuron_196	1.23799	0.372942	0.392528
hcDQN	s4	neuron_197	0.265177	0.729933	0.341577
hcDQN	s4	neuron_198	2.37384	0.188815	0.66373
hcDQN	s4	neuron_199	2.10659	0.212281	0.748818
hcDQN	s5	neuron_0	1.10495	0.401874	0.828575
hcDQN	s5	neuron_1	0.383812	0.663741	0.711456
hcDQN	s5	neuron_2	1.5339	0.252168	0.674987
hcDQN	s5	neuron_3	0.103079	0.862746	0.639028
hcDQN	s5	neuron_4	1.70434	0.186566	0.763456
hcDQN	s5	neuron_7	0.306048	0.705395	0.677483
hcDQN	s5	neuron_9	0.55034	0.544779	0.594495
hcDQN	s5	neuron_10	0.606088	0.606735	0.845481
hcDQN	s5	neuron_11	1.79707	0.285704	0.632583
hcDQN	s5	neuron_12	0.523735	0.601756	0.745934
hcDQN	s5	neuron_13	0.377532	0.70386	0.714837
hcDQN	s5	neuron_14	2.43734	0.171059	0.706205
hcDQN	s5	neuron_15	1.51886	0.257579	0.709049
hcDQN	s5	neuron_16	0.776034	0.487699	0.817866
hcDQN	s5	neuron_18	0.916123	0.417823	0.466658
hcDQN	s5	neuron_19	1.47842	0.313136	0.791658
hcDQN	s5	neuron_23	1.08246	0.416592	0.535932
hcDQN	s5	neuron_24	0.066896	0.920668	-0.380302
hcDQN	s5	neuron_25	0.372538	0.630998	0.613615
hcDQN	s5	neuron_26	1.11832	0.387785	0.761427
hcDQN	s5	neuron_27	1.20198	0.359201	0.882429
hcDQN	s5	neuron_31	2.20872	0.136265	0.619976
hcDQN	s5	neuron_32	0.477251	0.597553	0.802401
hcDQN	s5	neuron_33	1.16783	0.414026	0.950228
hcDQN	s5	neuron_35	3.49814	0.0659133	0.870558
hcDQN	s5	neuron_36	0.215755	0.769379	0.556252
hcDQN	s5	neuron_37	1.15807	0.371932	0.528816
hcDQN	s5	neuron_38	0.181886	0.813781	0.717704
hcDQN	s5	neuron_39	1.17457	0.423481	0.797375
hcDQN	s5	neuron_40	0.604303	0.556161	0.780977
hcDQN	s5	neuron_41	1.0197	0.373387	0.483028
hcDQN	s5	neuron_43	0.710403	0.527799	0.778636
hcDQN	s5	neuron_44	3.34606	0.0950388	0.333333
hcDQN	s5	neuron_45	3.23953	0.105233	0.509175
hcDQN	s5	neuron_46	1.75917	0.248042	0.811787
hcDQN	s5	neuron_47	2.65286	0.158747	0.666667
hcDQN	s5	neuron_48	0.355391	0.657278	0.63675
hcDQN	s5	neuron_49	1.8935	0.259461	0.686808
hcDQN	s5	neuron_50	1.71219	0.232274	0.472503
hcDQN	s5	neuron_51	0.199676	0.783803	0.73337
hcDQN	s5	neuron_52	0.143829	0.837984	0.612508
hcDQN	s5	neuron_53	2.01935	0.246115	0.663529
hcDQN	s5	neuron_54	1.9488	0.139593	0.613925
hcDQN	s5	neuron_55	0.2392	0.765287	0.281649
hcDQN	s5	neuron_56	2.58374	0.161902	0.676743
hcDQN	s5	neuron_57	1.71195	0.254868	0.808232
hcDQN	s5	neuron_58	1.2899	0.341059	0.469316
hcDQN	s5	neuron_59	1.46364	0.305987	0.382535
hcDQN	s5	neuron_60	1.32697	0.29905	0.521375
hcDQN	s5	neuron_61	2.36481	0.178346	0.732103
hcDQN	s5	neuron_62	3.23953	0.105733	0.509175
hcDQN	s5	neuron_64	1.1075	0.360681	0.721373
hcDQN	s5	neuron_67	0.509358	0.650772	0.807399
hcDQN	s5	neuron_68	0.229768	0.761885	0.564741
hcDQN	s5	neuron_69	2.07134	0.183285	0.568824
hcDQN	s5	neuron_70	0.161262	0.812389	0.460785
hcDQN	s5	neuron_71	0.83129	0.468484	0.136032
hcDQN	s5	neuron_73	1.31409	0.352581	0.450627
hcDQN	s5	neuron_74	0.459717	0.633762	0.551443
hcDQN	s5	neuron_75	1.47505	0.326549	0.831314
hcDQN	s5	neuron_76	2.31667	0.178568	0.720723
hcDQN	s5	neuron_77	0.303499	0.673861	0.633251
hcDQN	s5	neuron_78	0.914995	0.458473	0.925576
hcDQN	s5	neuron_79	0.578996	0.594416	0.343256
hcDQN	s5	neuron_80	2.24207	0.104429	0.638927
hcDQN	s5	neuron_81	1.76407	0.286297	0.626005
hcDQN	s5	neuron_82	1.35876	0.322701	0.811993
hcDQN	s5	neuron_83	0.50116	0.616292	0.724467
hcDQN	s5	neuron_86	2.6436	0.159271	0.667595
hcDQN	s5	neuron_87	0.816872	0.54842	0.68623
hcDQN	s5	neuron_88	0.645817	0.573571	0.840817
hcDQN	s5	neuron_89	1.60284	0.291736	0.785012
hcDQN	s5	neuron_90	1.53041	0.281477	0.419931
hcDQN	s5	neuron_91	1.10315	0.415189	0.812465
hcDQN	s5	neuron_92	0.393488	0.674782	0.731751
hcDQN	s5	neuron_93	1.48655	0.327361	0.717038
hcDQN	s5	neuron_94	2.04886	0.216479	0.40874
hcDQN	s5	neuron_95	0.873809	0.470849	0.45944
hcDQN	s5	neuron_96	1.31343	0.383563	0.428843
hcDQN	s5	neuron_97	0.861195	0.478919	0.698765
hcDQN	s5	neuron_98	0.40798	0.666479	0.65487
hcDQN	s5	neuron_100	3.58035	0.0584573	0.636937
hcDQN	s5	neuron_101	1.64864	0.291482	0.829775
hcDQN	s5	neuron_102	0.668343	0.516645	0.903409
hcDQN	s5	neuron_103	2.65286	0.158184	0.666667
hcDQN	s5	neuron_104	2.0159	0.242888	0.666453
hcDQN	s5	neuron_105	0.339741	0.687408	0.736183
hcDQN	s5	neuron_107	0.581779	0.572815	0.691721
hcDQN	s5	neuron_110	0.818886	0.415269	0.708789
hcDQN	s5	neuron_111	1.00865	0.437001	0.711235
hcDQN	s5	neuron_113	1.7671	0.16019	0.458537
hcDQN	s5	neuron_116	0.703619	0.546472	0.85395
hcDQN	s5	neuron_117	1.62929	0.266891	0.811789
hcDQN	s5	neuron_118	0.514283	0.568788	0.883805
hcDQN	s5	neuron_119	0.438115	0.676275	0.744544
hcDQN	s5	neuron_120	2.60301	0.160943	0.673419
hcDQN	s5	neuron_122	1.1861	0.424685	0.466887
hcDQN	s5	neuron_125	1.3292	0.304168	0.509498
hcDQN	s5	neuron_126	0.331257	0.643163	0.221848
hcDQN	s5	neuron_127	0.772338	0.521448	0.942275
hcDQN	s5	neuron_128	0.9218	0.383997	0.706266
hcDQN	s5	neuron_129	1.83656	0.241109	0.733091
hcDQN	s5	neuron_130	1.15789	0.44306	0.655842
hcDQN	s5	neuron_131	2.5609	0.16315	0.68105
hcDQN	s5	neuron_132	0.192716	0.809919	0.654444
hcDQN	s5	neuron_133	0.473477	0.655413	0.756154
hcDQN	s5	neuron_135	0.0676912	0.912084	-0.0918887
hcDQN	s5	neuron_137	0.657174	0.557451	0.645501
hcDQN	s5	neuron_140	3.25248	0.104651	0.277831
hcDQN	s5	neuron_141	1.06171	0.370566	0.745192
hcDQN	s5	neuron_143	0.457297	0.603633	0.774579
hcDQN	s5	neuron_144	1.82762	0.236115	0.814155
hcDQN	s5	neuron_145	1.13831	0.378619	0.635296
hcDQN	s5	neuron_146	0.722874	0.51796	0.684988
hcDQN	s5	neuron_147	2.4231	0.180607	0.816076
hcDQN	s5	neuron_148	2.11988	0.168081	0.817865
hcDQN	s5	neuron_149	1.54521	0.293893	0.381665
hcDQN	s5	neuron_150	1.22364	0.313134	0.775382
hcDQN	s5	neuron_152	1.79226	0.234717	0.573361
hcDQN	s5	neuron_153	1.73716	0.251472	0.811238
hcDQN	s5	neuron_154	0.642718	0.554281	0.866167
hcDQN	s5	neuron_155	0.224861	0.821684	0.687897
hcDQN	s5	neuron_156	0.305197	0.711901	0.815819
hcDQN	s5	neuron_157	1.22532	0.350879	0.313386
hcDQN	s5	neuron_158	0.251735	0.756077	0.715408
hcDQN	s5	neuron_159	0.929331	0.501309	0.601306
hcDQN	s5	neuron_160	1.53004	0.263279	0.808717
hcDQN	s5	neuron_161	1.04436	0.385647	0.389358
hcDQN	s5	neuron_162	0.756385	0.528178	0.77353
hcDQN	s5	neuron_163	1.5741	0.303653	0.556175
hcDQN	s5	neuron_164	0.179207	0.806115	0.642511
hcDQN	s5	neuron_165	0.496073	0.613571	0.76114
hcDQN	s5	neuron_166	0.73882	0.451713	0.674751
hcDQN	s5	neuron_167	0.292202	0.712824	0.718877
hcDQN	s5	neuron_168	1.33079	0.311591	0.768226
hcDQN	s5	neuron_170	2.92299	0.0730505	0.590046
hcDQN	s5	neuron_171	1.30792	0.352008	0.761434
hcDQN	s5	neuron_176	1.45347	0.300771	0.808657
hcDQN	s5	neuron_177	1.21712	0.39147	0.881229
hcDQN	s5	neuron_178	0.795825	0.538762	0.512299
hcDQN	s5	neuron_179	1.58167	0.214779	0.941254
hcDQN	s5	neuron_182	0.830447	0.475404	0.860636
hcDQN	s5	neuron_184	7.20404	0.00367205	0.666667
hcDQN	s5	neuron_185	2.65286	0.156897	0.666667
hcDQN	s5	neuron_186	2.00567	0.237143	0.89749
hcDQN	s5	neuron_187	1.54079	0.297907	0.727922
hcDQN	s5	neuron_188	0.513815	0.60148	0.707483
hcDQN	s5	neuron_189	0.228154	0.758079	0.681502
hcDQN	s5	neuron_190	2.40819	0.169555	0.408248
hcDQN	s5	neuron_191	0.406827	0.629291	0.721141
hcDQN	s5	neuron_194	0.458049	0.602904	0.745611
hcDQN	s5	neuron_195	1.62228	0.298802	0.664791
hcDQN	s5	neuron_196	1.18692	0.390933	0.365347
hcDQN	s5	neuron_197	0.256113	0.731763	0.349833
hcDQN	s5	neuron_198	2.48659	0.167974	0.697497
hcDQN	s5	neuron_199	2.34992	0.179953	0.737004
hcDRQN (full)	s1	neuron_0	0.147319	0.836087	0.636287
hcDRQN (full)	s1	neuron_1	0.152088	0.838394	0.075848
hcDRQN (full)	s1	neuron_5	1.12483	0.403133	0.54094
hcDRQN (full)	s1	neuron_10	1.46917	0.316207	0.581237
hcDRQN (full)	s1	neuron_11	0.0367125	0.957744	0.628185
hcDRQN (full)	s1	neuron_14	1.57218	0.299361	0.591387
hcDRQN (full)	s1	neuron_15	1.26933	0.397262	0.661611
hcDRQN (full)	s1	neuron_20	1.48367	0.313515	0.582858
hcDRQN (full)	s1	neuron_23	0.103968	0.874391	0.357548
hcDRQN (full)	s1	neuron_26	0.321809	0.725152	0.326822
hcDRQN (full)	s1	neuron_28	0.126831	0.862095	0.136811
hcDRQN (full)	s1	neuron_29	1.58427	0.323446	0.832743
hcDRQN (full)	s1	neuron_31	3.30393	0.100518	0.333333
hcDRQN (full)	s1	neuron_35	1.4026	0.328644	0.574359
hcDRQN (full)	s1	neuron_36	0.023392	0.970564	0.480609
hcDRQN (full)	s1	neuron_41	1.3402	0.368909	0.756526
hcDRQN (full)	s1	neuron_42	0.242989	0.753127	0.607154
hcDRQN (full)	s1	neuron_44	1.24377	0.411036	0.710237
hcDRQN (full)	s1	neuron_50	0.702906	0.573552	0.478886
hcDRQN (full)	s1	neuron_55	0.694662	0.552291	0.644683
hcDRQN (full)	s1	neuron_57	2.07055	0.205181	0.864633
hcDRQN (full)	s1	neuron_61	0.231271	0.783831	0.46117
hcDRQN (full)	s1	neuron_62	0.181782	0.816127	0.275085
hcDRQN (full)	s1	neuron_65	0.37621	0.69509	0.482207
hcDRQN (full)	s1	neuron_67	0.866835	0.484682	0.739641
hcDRQN (full)	s1	neuron_68	1.22286	0.42404	0.678334
hcDRQN (full)	s1	neuron_69	0.389827	0.658334	0.637537
hcDRQN (full)	s1	neuron_70	1.85415	0.268893	0.249141
hcDRQN (full)	s1	neuron_72	0.753027	0.5432	0.533376
hcDRQN (full)	s1	neuron_74	1.71733	0.275633	0.843767
hcDRQN (full)	s1	neuron_77	0.585109	0.585142	0.74022
hcDRQN (full)	s1	neuron_82	1.28137	0.389925	0.586772
hcDRQN (full)	s1	neuron_86	0.700117	0.554221	0.688043
hcDRQN (full)	s1	neuron_87	0.849854	0.534805	0.543565
hcDRQN (full)	s1	neuron_88	0.598017	0.611583	0.653734
hcDRQN (full)	s1	neuron_89	0.0149613	0.979685	-0.0887285
hcDRQN (full)	s1	neuron_95	0.453517	0.669166	0.513979
hcDRQN (full)	s1	neuron_96	0.0990967	0.881903	0.657847
hcDRQN (full)	s1	neuron_98	0.0866247	0.896338	0.745279
hcDRQN (full)	s1	neuron_100	0.122609	0.85428	0.457649
hcDRQN (full)	s1	neuron_101	0.0190293	0.973794	0.59479
hcDRQN (full)	s1	neuron_104	0.444863	0.680416	0.412925
hcDRQN (full)	s1	neuron_107	1.26321	0.403117	0.598311
hcDRQN (full)	s1	neuron_109	0.752646	0.531201	0.654891
hcDRQN (full)	s1	neuron_113	1.31537	0.372594	0.695235
hcDRQN (full)	s1	neuron_114	0.00584531	0.992169	0.657749
hcDRQN (full)	s1	neuron_116	0.0230111	0.969884	0.275608
hcDRQN (full)	s1	neuron_117	2.28002	0.166086	0.844002
hcDRQN (full)	s1	neuron_119	3.30394	0.096156	0.666667
hcDRQN (full)	s1	neuron_121	0.813813	0.490157	0.538918
hcDRQN (full)	s1	neuron_123	0.106477	0.865981	0.662728
hcDRQN (full)	s1	neuron_125	0.0131245	0.983109	0.389317
hcDRQN (full)	s1	neuron_126	0.0566546	0.93124	-0.160267
hcDRQN (full)	s1	neuron_128	1.11155	0.431796	0.643315
hcDRQN (full)	s1	neuron_129	0.111799	0.869651	0.674662
hcDRQN (full)	s1	neuron_130	0.012957	0.982125	0.414984
hcDRQN (full)	s1	neuron_135	1.34582	0.338876	0.564607
hcDRQN (full)	s1	neuron_136	0.0532536	0.93194	0.503549
hcDRQN (full)	s1	neuron_139	0.258452	0.788248	0.761363
hcDRQN (full)	s1	neuron_140	0.0341695	0.957799	0.563646
hcDRQN (full)	s1	neuron_142	0.807266	0.558285	0.549353
hcDRQN (full)	s1	neuron_144	0.972696	0.383147	0.617063
hcDRQN (full)	s1	neuron_146	0.749737	0.541233	0.670203
hcDRQN (full)	s1	neuron_149	1.36463	0.351078	0.763039
hcDRQN (full)	s1	neuron_150	2.36885	0.192306	0.408248
hcDRQN (full)	s1	neuron_151	1.26942	0.396538	0.728377
hcDRQN (full)	s1	neuron_153	0.73947	0.56592	0.531127
hcDRQN (full)	s1	neuron_155	2.38145	0.152458	0.844036
hcDRQN (full)	s1	neuron_160	0.0314048	0.957941	0.540997
hcDRQN (full)	s1	neuron_162	1.24715	0.409498	0.683598
hcDRQN (full)	s1	neuron_164	1.64192	0.310824	0.435204
hcDRQN (full)	s1	neuron_168	1.12809	0.374205	0.60658
hcDRQN (full)	s1	neuron_169	0.0374774	0.952674	0.136296
hcDRQN (full)	s1	neuron_170	1.17188	0.435136	0.671951
hcDRQN (full)	s1	neuron_175	0.878728	0.522818	0.529526
hcDRQN (full)	s1	neuron_179	0.84807	0.541894	0.534894
hcDRQN (full)	s1	neuron_181	0.00698999	0.990267	0.294585
hcDRQN (full)	s1	neuron_182	1.24092	0.412537	0.690174
hcDRQN (full)	s1	neuron_185	0.0480326	0.949026	0.273717
hcDRQN (full)	s1	neuron_187	0.891586	0.502793	0.579442
hcDRQN (full)	s1	neuron_189	0.16829	0.826489	0.0357688
hcDRQN (full)	s1	neuron_192	0.680986	0.563356	0.493214
hcDRQN (full)	s1	neuron_196	1.31377	0.374	0.685585
hcDRQN (full)	s1	neuron_198	0.0479975	0.940774	0.691451
hcDRQN (full)	s2	neuron_0	0.122549	0.859954	0.645922
hcDRQN (full)	s2	neuron_1	0.144099	0.844321	0.0953135
hcDRQN (full)	s2	neuron_5	1.1291	0.402377	0.540726
hcDRQN (full)	s2	neuron_10	1.54747	0.300266	0.59238
hcDRQN (full)	s2	neuron_11	0.0241476	0.972465	0.60519
hcDRQN (full)	s2	neuron_14	1.65544	0.284558	0.600949
hcDRQN (full)	s2	neuron_15	1.26512	0.398026	0.657976
hcDRQN (full)	s2	neuron_20	1.56719	0.299944	0.590101
hcDRQN (full)	s2	neuron_23	0.051015	0.92861	0.227706
hcDRQN (full)	s2	neuron_26	0.277743	0.748309	0.373637
hcDRQN (full)	s2	neuron_28	0.108317	0.877946	0.142844
hcDRQN (full)	s2	neuron_29	1.38133	0.37648	0.810487
hcDRQN (full)	s2	neuron_31	3.24735	0.103059	0.333333
hcDRQN (full)	s2	neuron_35	1.43544	0.321074	0.580528
hcDRQN (full)	s2	neuron_36	0.017153	0.97806	0.464034
hcDRQN (full)	s2	neuron_41	1.33096	0.36926	0.754553
hcDRQN (full)	s2	neuron_42	0.172252	0.803414	0.610027
hcDRQN (full)	s2	neuron_44	1.23135	0.41566	0.708223
hcDRQN (full)	s2	neuron_50	0.736813	0.569085	0.470772
hcDRQN (full)	s2	neuron_55	0.694277	0.555696	0.649668
hcDRQN (full)	s2	neuron_57	2.01078	0.215667	0.886984
hcDRQN (full)	s2	neuron_61	0.199455	0.806847	0.47454
hcDRQN (full)	s2	neuron_62	0.163574	0.830377	0.303308
hcDRQN (full)	s2	neuron_65	0.292339	0.742263	0.439689
hcDRQN (full)	s2	neuron_67	0.835246	0.504765	0.742917
hcDRQN (full)	s2	neuron_68	1.21548	0.427133	0.685797
hcDRQN (full)	s2	neuron_69	0.40782	0.646932	0.656298
hcDRQN (full)	s2	neuron_70	1.45222	0.345129	0.601428
hcDRQN (full)	s2	neuron_72	0.763132	0.543905	0.530801
hcDRQN (full)	s2	neuron_74	1.45171	0.344454	0.826163
hcDRQN (full)	s2	neuron_77	0.51366	0.611879	0.734669
hcDRQN (full)	s2	neuron_82	1.25067	0.407031	0.694906
hcDRQN (full)	s2	neuron_86	0.632121	0.572546	0.685017
hcDRQN (full)	s2	neuron_87	0.867275	0.532606	0.543722
hcDRQN (full)	s2	neuron_88	0.580898	0.618518	0.658531
hcDRQN (full)	s2	neuron_89	0.0112353	0.984266	0.0262085
hcDRQN (full)	s2	neuron_95	0.493457	0.646235	0.50154
hcDRQN (full)	s2	neuron_96	0.0905398	0.890757	0.655397
hcDRQN (full)	s2	neuron_98	0.076388	0.909016	0.751525
hcDRQN (full)	s2	neuron_100	0.115129	0.861847	0.504191
hcDRQN (full)	s2	neuron_101	0.0150229	0.979354	0.586905
hcDRQN (full)	s2	neuron_104	0.513428	0.650338	0.411807
hcDRQN (full)	s2	neuron_107	1.21845	0.425417	0.649202
hcDRQN (full)	s2	neuron_109	0.73146	0.539462	0.648576
hcDRQN (full)	s2	neuron_113	1.35184	0.357926	0.676578
hcDRQN (full)	s2	neuron_114	0.00441624	0.994065	0.6593
hcDRQN (full)	s2	neuron_116	0.020464	0.973386	0.317333
hcDRQN (full)	s2	neuron_117	3.0077	0.0833655	0.840815
hcDRQN (full)	s2	neuron_119	3.36282	0.0970681	0.666667
hcDRQN (full)	s2	neuron_121	0.690584	0.551134	0.535648
hcDRQN (full)	s2	neuron_123	0.0815236	0.891978	0.665203
hcDRQN (full)	s2	neuron_125	0.00772335	0.990127	0.418017
hcDRQN (full)	s2	neuron_126	0.0518908	0.936929	-0.219062
hcDRQN (full)	s2	neuron_128	1.10166	0.438914	0.677663
hcDRQN (full)	s2	neuron_129	0.102166	0.879209	0.665423
hcDRQN (full)	s2	neuron_130	0.00823333	0.988418	0.39147
hcDRQN (full)	s2	neuron_135	1.39512	0.330555	0.567785
hcDRQN (full)	s2	neuron_136	0.047058	0.938793	0.582977
hcDRQN (full)	s2	neuron_139	0.183789	0.828559	0.752395
hcDRQN (full)	s2	neuron_140	0.0198079	0.974825	0.569967
hcDRQN (full)	s2	neuron_142	0.832164	0.557316	0.55971
hcDRQN (full)	s2	neuron_144	0.862756	0.442564	0.782123
hcDRQN (full)	s2	neuron_146	0.732254	0.548468	0.67065
hcDRQN (full)	s2	neuron_149	1.39922	0.327104	0.776072
hcDRQN (full)	s2	neuron_150	2.3449	0.19602	0.408248
hcDRQN (full)	s2	neuron_151	1.2697	0.390989	0.741626
hcDRQN (full)	s2	neuron_153	0.758579	0.56218	0.53061
hcDRQN (full)	s2	neuron_155	3.1489	0.0756557	0.840487
hcDRQN (full)	s2	neuron_160	0.0291708	0.960854	0.518162
hcDRQN (full)	s2	neuron_162	1.23578	0.415178	0.690476
hcDRQN (full)	s2	neuron_164	1.40463	0.367805	0.772819
hcDRQN (full)	s2	neuron_168	0.946865	0.458974	0.567327
hcDRQN (full)	s2	neuron_169	0.0322042	0.958415	0.163656
hcDRQN (full)	s2	neuron_170	1.16418	0.436493	0.666682
hcDRQN (full)	s2	neuron_175	0.878792	0.5244	0.530034
hcDRQN (full)	s2	neuron_179	0.845739	0.543616	0.532237
hcDRQN (full)	s2	neuron_181	0.00758308	0.989467	0.350667
hcDRQN (full)	s2	neuron_182	1.23381	0.416699	0.677459
hcDRQN (full)	s2	neuron_185	0.0254712	0.972773	0.309016
hcDRQN (full)	s2	neuron_187	0.923805	0.49651	0.580372
hcDRQN (full)	s2	neuron_189	0.177392	0.818975	0.0727639
hcDRQN (full)	s2	neuron_192	0.674634	0.570167	0.488105
hcDRQN (full)	s2	neuron_196	1.30798	0.37844	0.684909
hcDRQN (full)	s2	neuron_198	0.0268159	0.964299	0.656239
hcDRQN (full)	s3	neuron_0	0.124584	0.858544	0.649415
hcDRQN (full)	s3	neuron_1	0.14729	0.841399	0.0996734
hcDRQN (full)	s3	neuron_5	1.11207	0.409197	0.537488
hcDRQN (full)	s3	neuron_10	1.44084	0.320117	0.576253
hcDRQN (full)	s3	neuron_11	0.0237826	0.972779	0.606116
hcDRQN (full)	s3	neuron_14	1.56211	0.297597	0.589652
hcDRQN (full)	s3	neuron_15	1.25539	0.401269	0.657467
hcDRQN (full)	s3	neuron_20	1.4921	0.309893	0.581522
hcDRQN (full)	s3	neuron_23	0.0513548	0.9272	0.242868
hcDRQN (full)	s3	neuron_26	0.282967	0.744705	0.382081
hcDRQN (full)	s3	neuron_28	0.107535	0.878127	0.147228
hcDRQN (full)	s3	neuron_29	1.36114	0.38152	0.794468
hcDRQN (full)	s3	neuron_31	3.31494	0.0984403	0.333333
hcDRQN (full)	s3	neuron_35	1.38659	0.329146	0.572635
hcDRQN (full)	s3	neuron_36	0.0174253	0.977677	0.471298
hcDRQN (full)	s3	neuron_41	1.31979	0.371981	0.754357
hcDRQN (full)	s3	neuron_42	0.182917	0.794819	0.622315
hcDRQN (full)	s3	neuron_44	1.22031	0.418922	0.705176
hcDRQN (full)	s3	neuron_50	0.743107	0.565504	0.468504
hcDRQN (full)	s3	neuron_55	0.688032	0.557853	0.657443
hcDRQN (full)	s3	neuron_57	2.34295	0.158041	0.782096
hcDRQN (full)	s3	neuron_61	0.192015	0.811337	0.481344
hcDRQN (full)	s3	neuron_62	0.164649	0.829082	0.305854
hcDRQN (full)	s3	neuron_65	0.298087	0.737913	0.437085
hcDRQN (full)	s3	neuron_67	0.833192	0.506304	0.747272
hcDRQN (full)	s3	neuron_68	1.20482	0.430126	0.687739
hcDRQN (full)	s3	neuron_69	0.417735	0.640943	0.667123
hcDRQN (full)	s3	neuron_70	1.38501	0.370772	0.691653
hcDRQN (full)	s3	neuron_72	0.775855	0.539877	0.532547
hcDRQN (full)	s3	neuron_74	1.42483	0.351241	0.810652
hcDRQN (full)	s3	neuron_77	0.529561	0.610062	0.731813
hcDRQN (full)	s3	neuron_82	1.24158	0.40955	0.703473
hcDRQN (full)	s3	neuron_86	0.646239	0.570352	0.683216
hcDRQN (full)	s3	neuron_87	0.875558	0.529228	0.544406
hcDRQN (full)	s3	neuron_88	0.578824	0.618143	0.664209
hcDRQN (full)	s3	neuron_89	0.0106918	0.985106	0.00954701
hcDRQN (full)	s3	neuron_95	0.503746	0.640131	0.505403
hcDRQN (full)	s3	neuron_96	0.0926895	0.888601	0.660683
hcDRQN (full)	s3	neuron_98	0.0782289	0.907068	0.760051
hcDRQN (full)	s3	neuron_100	0.113586	0.863694	0.510734
hcDRQN (full)	s3	neuron_101	0.0146234	0.979879	0.585752
hcDRQN (full)	s3	neuron_104	0.521378	0.645681	0.408925
hcDRQN (full)	s3	neuron_107	1.20896	0.427909	0.652882
hcDRQN (full)	s3	neuron_109	0.730583	0.539305	0.650908
hcDRQN (full)	s3	neuron_113	1.34912	0.357596	0.682288
hcDRQN (full)	s3	neuron_114	0.00447706	0.993982	0.655977
hcDRQN (full)	s3	neuron_116	0.0197096	0.974396	0.316543
hcDRQN (full)	s3	neuron_117	3.02735	0.0808066	0.838731
hcDRQN (full)	s3	neuron_119	3.2579	0.104449	0.666667
hcDRQN (full)	s3	neuron_121	0.705049	0.542827	0.54077
hcDRQN (full)	s3	neuron_123	0.0796228	0.894069	0.662276
hcDRQN (full)	s3	neuron_125	0.007471	0.990456	0.429754
hcDRQN (full)	s3	neuron_126	0.0569874	0.931503	-0.201455
hcDRQN (full)	s3	neuron_128	1.10427	0.438729	0.68722
hcDRQN (full)	s3	neuron_129	0.105198	0.876427	0.663237
hcDRQN (full)	s3	neuron_130	0.00821591	0.988442	0.399545
hcDRQN (full)	s3	neuron_135	1.36252	0.337024	0.562139
hcDRQN (full)	s3	neuron_136	0.0488483	0.936983	0.597039
hcDRQN (full)	s3	neuron_139	0.177824	0.833851	0.749589
hcDRQN (full)	s3	neuron_140	0.0193274	0.975524	0.541971
hcDRQN (full)	s3	neuron_142	0.841966	0.553356	0.56051
hcDRQN (full)	s3	neuron_144	0.873617	0.442241	0.811626
hcDRQN (full)	s3	neuron_146	0.722415	0.552136	0.67161
hcDRQN (full)	s3	neuron_149	1.37855	0.332893	0.771815
hcDRQN (full)	s3	neuron_150	2.33249	0.197106	0.408248
hcDRQN (full)	s3	neuron_151	1.25367	0.396609	0.73982
hcDRQN (full)	s3	neuron_153	0.76999	0.558155	0.530938
hcDRQN (full)	s3	neuron_155	3.17454	0.0730321	0.838964
hcDRQN (full)	s3	neuron_160	0.0294848	0.960448	0.517688
hcDRQN (full)	s3	neuron_162	1.22371	0.419074	0.694188
hcDRQN (full)	s3	neuron_164	1.36015	0.383528	0.653434
hcDRQN (full)	s3	neuron_168	0.964168	0.448116	0.576779
hcDRQN (full)	s3	neuron_169	0.0321433	0.958336	0.163398
hcDRQN (full)	s3	neuron_170	1.15403	0.439752	0.665788
hcDRQN (full)	s3	neuron_175	0.884468	0.523021	0.534699
hcDRQN (full)	s3	neuron_179	0.849372	0.540128	0.533118
hcDRQN (full)	s3	neuron_181	0.00703515	0.990226	0.366973
hcDRQN (full)	s3	neuron_182	1.22165	0.420553	0.680959
hcDRQN (full)	s3	neuron_185	0.0248714	0.973324	0.317274
hcDRQN (full)	s3	neuron_187	0.941022	0.49026	0.560302
hcDRQN (full)	s3	neuron_189	0.181004	0.815622	0.0823724
hcDRQN (full)	s3	neuron_192	0.672705	0.567729	0.489562
hcDRQN (full)	s3	neuron_196	1.29433	0.3829	0.687721
hcDRQN (full)	s3	neuron_198	0.0280822	0.962825	0.65827
hcDRQN (full)	s4	neuron_0	0.143968	0.838402	0.647738
hcDRQN (full)	s4	neuron_1	0.142556	0.845466	0.0866404
hcDRQN (full)	s4	neuron_5	1.11845	0.406289	0.542395
hcDRQN (full)	s4	neuron_10	1.47782	0.315466	0.582776
hcDRQN (full)	s4	neuron_11	0.0369892	0.958561	0.623902
hcDRQN (full)	s4	neuron_14	1.58191	0.297471	0.593511
hcDRQN (full)	s4	neuron_15	1.2785	0.393141	0.658688
hcDRQN (full)	s4	neuron_20	1.51	0.309756	0.58563
hcDRQN (full)	s4	neuron_23	0.101791	0.869491	0.439684
hcDRQN (full)	s4	neuron_26	0.315745	0.732163	0.363044
hcDRQN (full)	s4	neuron_28	0.114813	0.872216	0.1433
hcDRQN (full)	s4	neuron_29	1.51942	0.339313	0.825873
hcDRQN (full)	s4	neuron_31	3.33249	0.0987637	0.333333
hcDRQN (full)	s4	neuron_35	1.42402	0.324167	0.578378
hcDRQN (full)	s4	neuron_36	0.0229224	0.971065	0.477091
hcDRQN (full)	s4	neuron_41	1.34897	0.364392	0.759132
hcDRQN (full)	s4	neuron_42	0.241406	0.745607	0.658716
hcDRQN (full)	s4	neuron_44	1.24758	0.40834	0.710332
hcDRQN (full)	s4	neuron_50	0.712349	0.571312	0.471587
hcDRQN (full)	s4	neuron_55	0.689917	0.55709	0.648503
hcDRQN (full)	s4	neuron_57	2.15654	0.187529	0.822476
hcDRQN (full)	s4	neuron_61	0.228218	0.797941	0.501667
hcDRQN (full)	s4	neuron_62	0.174113	0.823032	0.298849
hcDRQN (full)	s4	neuron_65	0.368278	0.697991	0.464914
hcDRQN (full)	s4	neuron_67	0.861511	0.490428	0.746744
hcDRQN (full)	s4	neuron_68	1.21894	0.426795	0.686484
hcDRQN (full)	s4	neuron_69	0.399575	0.653754	0.654602
hcDRQN (full)	s4	neuron_70	1.66247	0.294002	0.443643
hcDRQN (full)	s4	neuron_72	0.764707	0.542995	0.536367
hcDRQN (full)	s4	neuron_74	1.6239	0.298376	0.839871
hcDRQN (full)	s4	neuron_77	0.557188	0.5938	0.73693
hcDRQN (full)	s4	neuron_82	1.23838	0.414839	0.672779
hcDRQN (full)	s4	neuron_86	0.678585	0.558379	0.682628
hcDRQN (full)	s4	neuron_87	0.863263	0.533397	0.542583
hcDRQN (full)	s4	neuron_88	0.596236	0.613409	0.657879
hcDRQN (full)	s4	neuron_89	0.0134996	0.981411	-0.0663099
hcDRQN (full)	s4	neuron_95	0.473239	0.657313	0.541064
hcDRQN (full)	s4	neuron_96	0.0965872	0.884414	0.658377
hcDRQN (full)	s4	neuron_98	0.0875956	0.895913	0.751472
hcDRQN (full)	s4	neuron_100	0.119153	0.858175	0.49353
hcDRQN (full)	s4	neuron_101	0.0177753	0.975409	0.574633
hcDRQN (full)	s4	neuron_104	0.463514	0.671707	0.409322
hcDRQN (full)	s4	neuron_107	1.23898	0.416407	0.643434
hcDRQN (full)	s4	neuron_109	0.752794	0.530736	0.647332
hcDRQN (full)	s4	neuron_113	1.34963	0.356435	0.692341
hcDRQN (full)	s4	neuron_114	0.00561231	0.992479	0.637747
hcDRQN (full)	s4	neuron_116	0.0209893	0.9727	0.310489
hcDRQN (full)	s4	neuron_117	2.47908	0.136577	0.841128
hcDRQN (full)	s4	neuron_119	3.31493	0.100157	0.666667
hcDRQN (full)	s4	neuron_121	0.819912	0.484851	0.534562
hcDRQN (full)	s4	neuron_123	0.0960497	0.876708	0.660473
hcDRQN (full)	s4	neuron_125	0.0115316	0.985336	0.407901
hcDRQN (full)	s4	neuron_126	0.0636333	0.924462	-0.128397
hcDRQN (full)	s4	neuron_128	1.10834	0.437884	0.671386
hcDRQN (full)	s4	neuron_129	0.111309	0.870116	0.668909
hcDRQN (full)	s4	neuron_130	0.012086	0.98313	0.410624
hcDRQN (full)	s4	neuron_135	1.39056	0.331476	0.571026
hcDRQN (full)	s4	neuron_136	0.0476474	0.939005	0.573615
hcDRQN (full)	s4	neuron_139	0.233812	0.802693	0.767538
hcDRQN (full)	s4	neuron_140	0.0313708	0.961326	0.553477
hcDRQN (full)	s4	neuron_142	0.832275	0.555501	0.561115
hcDRQN (full)	s4	neuron_144	0.87931	0.430325	0.742112
hcDRQN (full)	s4	neuron_146	0.742533	0.543789	0.669752
hcDRQN (full)	s4	neuron_149	1.37748	0.342235	0.762958
hcDRQN (full)	s4	neuron_150	2.31785	0.200011	0.408248
hcDRQN (full)	s4	neuron_151	1.27535	0.392066	0.731863
hcDRQN (full)	s4	neuron_153	0.753014	0.563497	0.528618
hcDRQN (full)	s4	neuron_155	2.58522	0.125805	0.841866
hcDRQN (full)	s4	neuron_160	0.0315126	0.957715	0.521556
hcDRQN (full)	s4	neuron_162	1.23996	0.414165	0.690844
hcDRQN (full)	s4	neuron_164	1.50264	0.348077	0.765583
hcDRQN (full)	s4	neuron_168	1.1067	0.374121	0.591721
hcDRQN (full)	s4	neuron_169	0.0337927	0.956919	0.128832
hcDRQN (full)	s4	neuron_170	1.17154	0.433858	0.665921
hcDRQN (full)	s4	neuron_175	0.8754	0.525079	0.534126
hcDRQN (full)	s4	neuron_179	0.846511	0.541419	0.528751
hcDRQN (full)	s4	neuron_181	0.00660298	0.990805	0.341686
hcDRQN (full)	s4	neuron_182	1.24553	0.410963	0.693833
hcDRQN (full)	s4	neuron_185	0.0411123	0.956594	0.28948
hcDRQN (full)	s4	neuron_187	0.907788	0.500038	0.575593
hcDRQN (full)	s4	neuron_189	0.162058	0.829828	0.0561556
hcDRQN (full)	s4	neuron_192	0.677799	0.5614	0.485062
hcDRQN (full)	s4	neuron_196	1.30748	0.378265	0.687237
hcDRQN (full)	s4	neuron_198	0.0442009	0.94409	0.693692
hcDRQN (full)	s5	neuron_0	0.107217	0.877867	0.645214
hcDRQN (full)	s5	neuron_1	0.14067	0.847404	0.0740724
hcDRQN (full)	s5	neuron_5	1.11285	0.409567	0.543022
hcDRQN (full)	s5	neuron_10	1.49569	0.310022	0.590075
hcDRQN (full)	s5	neuron_11	0.0140122	0.982855	0.595481
hcDRQN (full)	s5	neuron_14	1.61253	0.291678	0.599027
hcDRQN (full)	s5	neuron_15	1.2495	0.405391	0.653119
hcDRQN (full)	s5	neuron_20	1.56949	0.299404	0.590379
hcDRQN (full)	s5	neuron_23	0.0341724	0.952581	0.142411
hcDRQN (full)	s5	neuron_26	0.24359	0.764099	0.346723
hcDRQN (full)	s5	neuron_28	0.094402	0.889756	0.11013
hcDRQN (full)	s5	neuron_29	1.27905	0.403199	0.754158
hcDRQN (full)	s5	neuron_31	3.35624	0.0957167	0.333333
hcDRQN (full)	s5	neuron_35	1.44051	0.320205	0.582604
hcDRQN (full)	s5	neuron_36	0.0129457	0.98288	0.470149
hcDRQN (full)	s5	neuron_41	1.30641	0.379764	0.747612
hcDRQN (full)	s5	neuron_42	0.152801	0.824252	0.613093
hcDRQN (full)	s5	neuron_44	1.21189	0.426105	0.698514
hcDRQN (full)	s5	neuron_50	0.754071	0.566202	0.440617
hcDRQN (full)	s5	neuron_55	0.69339	0.558687	0.658769
hcDRQN (full)	s5	neuron_56	3.44904	0.0172855	0.509175
hcDRQN (full)	s5	neuron_57	2.27678	0.160811	0.766538
hcDRQN (full)	s5	neuron_61	0.15864	0.826113	0.447952
hcDRQN (full)	s5	neuron_62	0.149838	0.840109	0.286829
hcDRQN (full)	s5	neuron_65	0.252515	0.765159	0.382984
hcDRQN (full)	s5	neuron_67	0.825342	0.514124	0.749039
hcDRQN (full)	s5	neuron_68	1.20932	0.428626	0.687982
hcDRQN (full)	s5	neuron_69	0.435624	0.63196	0.678188
hcDRQN (full)	s5	neuron_70	1.638	0.314099	0.666134
hcDRQN (full)	s5	neuron_72	0.758848	0.546386	0.53082
hcDRQN (full)	s5	neuron_74	1.31516	0.383347	0.772457
hcDRQN (full)	s5	neuron_77	0.48962	0.625187	0.728886
hcDRQN (full)	s5	neuron_82	1.25657	0.402652	0.703592
hcDRQN (full)	s5	neuron_86	0.606454	0.582714	0.67766
hcDRQN (full)	s5	neuron_87	0.86941	0.531441	0.541689
hcDRQN (full)	s5	neuron_88	0.578247	0.619772	0.663953
hcDRQN (full)	s5	neuron_89	0.00920788	0.986893	0.0399943
hcDRQN (full)	s5	neuron_95	0.523864	0.628035	0.470748
hcDRQN (full)	s5	neuron_96	0.0869746	0.894405	0.656063
hcDRQN (full)	s5	neuron_98	0.070747	0.915631	0.760613
hcDRQN (full)	s5	neuron_100	0.111966	0.864881	0.529681
hcDRQN (full)	s5	neuron_101	0.0120249	0.983677	0.578751
hcDRQN (full)	s5	neuron_104	0.556747	0.632656	0.396523
hcDRQN (full)	s5	neuron_107	1.20648	0.43038	0.640856
hcDRQN (full)	s5	neuron_109	0.726845	0.544437	0.646192
hcDRQN (full)	s5	neuron_113	1.38091	0.346052	0.680147
hcDRQN (full)	s5	neuron_114	0.00376603	0.994902	0.642235
hcDRQN (full)	s5	neuron_116	0.0169981	0.977768	0.362453
hcDRQN (full)	s5	neuron_117	3.76533	0.0358134	0.825457
hcDRQN (full)	s5	neuron_119	3.28614	0.10217	0.666667
hcDRQN (full)	s5	neuron_121	0.654034	0.57371	0.530605
hcDRQN (full)	s5	neuron_123	0.0611117	0.916598	0.659788
hcDRQN (full)	s5	neuron_125	0.00341757	0.995544	0.419419
hcDRQN (full)	s5	neuron_126	0.0537985	0.935189	-0.153753
hcDRQN (full)	s5	neuron_128	1.11046	0.436945	0.694559
hcDRQN (full)	s5	neuron_129	0.100011	0.881446	0.660615
hcDRQN (full)	s5	neuron_130	0.00499268	0.993031	0.379515
hcDRQN (full)	s5	neuron_135	1.43276	0.32526	0.573332
hcDRQN (full)	s5	neuron_136	0.0463115	0.939296	0.609045
hcDRQN (full)	s5	neuron_139	0.136732	0.85528	0.710986
hcDRQN (full)	s5	neuron_140	0.013913	0.981598	0.50148
hcDRQN (full)	s5	neuron_142	0.830453	0.557877	0.565762
hcDRQN (full)	s5	neuron_144	0.837489	0.46108	0.824564
hcDRQN (full)	s5	neuron_146	0.714137	0.557372	0.668315
hcDRQN (full)	s5	neuron_149	1.34202	0.351973	0.764122
hcDRQN (full)	s5	neuron_150	1.88625	0.248212	0.51746
hcDRQN (full)	s5	neuron_151	1.22931	0.4131	0.738382
hcDRQN (full)	s5	neuron_153	0.762523	0.560155	0.520053
hcDRQN (full)	s5	neuron_155	4.01049	0.0311823	0.829034
hcDRQN (full)	s5	neuron_160	0.0281866	0.962176	0.509327
hcDRQN (full)	s5	neuron_162	1.22518	0.419604	0.696599
hcDRQN (full)	s5	neuron_164	1.55669	0.300647	0.521495
hcDRQN (full)	s5	neuron_168	0.893885	0.503828	0.546282
hcDRQN (full)	s5	neuron_169	0.0323637	0.958164	0.156206
hcDRQN (full)	s5	neuron_170	1.15031	0.440902	0.657235
hcDRQN (full)	s5	neuron_175	0.881256	0.524482	0.538616
hcDRQN (full)	s5	neuron_179	0.85154	0.540222	0.519472
hcDRQN (full)	s5	neuron_181	0.00740097	0.98974	0.387432
hcDRQN (full)	s5	neuron_182	1.22297	0.420994	0.681897
hcDRQN (full)	s5	neuron_185	0.011033	0.987438	0.315938
hcDRQN (full)	s5	neuron_187	0.929808	0.496014	0.541797
hcDRQN (full)	s5	neuron_189	0.183066	0.814602	0.0672764
hcDRQN (full)	s5	neuron_192	0.680648	0.566818	0.459813
hcDRQN (full)	s5	neuron_196	1.29274	0.385035	0.690183
hcDRQN (full)	s5	neuron_198	0.017242	0.976804	0.63596
hcDQN (full)	s1	neuron_1	0.32931	0.728389	0.341914
hcDQN (full)	s1	neuron_2	1.10725	0.330034	0.795727
hcDQN (full)	s1	neuron_3	2.77636	0.144748	0.807373
hcDQN (full)	s1	neuron_4	0.193918	0.808517	0.600105
hcDQN (full)	s1	neuron_6	0.210873	0.771507	0.0835944
hcDQN (full)	s1	neuron_8	2.94431	0.120696	0.712325
hcDQN (full)	s1	neuron_9	2.95511	0.119545	0.705213
hcDQN (full)	s1	neuron_10	1.7095	0.301921	0.718653
hcDQN (full)	s1	neuron_11	1.19786	0.378007	0.584602
hcDQN (full)	s1	neuron_12	0.0605254	0.91711	-0.112001
hcDQN (full)	s1	neuron_14	0.12978	0.858354	0.552487
hcDQN (full)	s1	neuron_15	0.44331	0.618876	0.739138
hcDQN (full)	s1	neuron_16	2.00751	0.192044	0.647721
hcDQN (full)	s1	neuron_17	0.939006	0.445926	0.581441
hcDQN (full)	s1	neuron_19	1.92016	0.230443	0.83888
hcDQN (full)	s1	neuron_20	1.49772	0.265111	0.607039
hcDQN (full)	s1	neuron_21	1.27716	0.385689	0.436573
hcDQN (full)	s1	neuron_22	1.55961	0.259238	0.608159
hcDQN (full)	s1	neuron_23	2.47774	0.178076	0.408248
hcDQN (full)	s1	neuron_24	0.782685	0.5005	0.686573
hcDQN (full)	s1	neuron_25	0.314509	0.720363	0.764411
hcDQN (full)	s1	neuron_26	1.32157	0.321711	0.834017
hcDQN (full)	s1	neuron_28	1.35805	0.357698	0.438095
hcDQN (full)	s1	neuron_29	3.46869	0.0901782	0.509175
hcDQN (full)	s1	neuron_31	1.76896	0.271996	0.352194
hcDQN (full)	s1	neuron_36	2.41643	0.167312	0.80967
hcDQN (full)	s1	neuron_37	2.76611	0.146844	0.83563
hcDQN (full)	s1	neuron_38	2.26383	0.185081	0.775911
hcDQN (full)	s1	neuron_39	0.559018	0.614747	0.705235
hcDQN (full)	s1	neuron_40	1.76042	0.271769	0.843707
hcDQN (full)	s1	neuron_42	0.319819	0.700253	0.19321
hcDQN (full)	s1	neuron_43	0.291918	0.754718	0.691968
hcDQN (full)	s1	neuron_45	0.435994	0.643846	0.662535
hcDQN (full)	s1	neuron_46	1.32456	0.36387	0.620921
hcDQN (full)	s1	neuron_47	0.957721	0.465025	0.697221
hcDQN (full)	s1	neuron_48	0.505432	0.635478	0.674438
hcDQN (full)	s1	neuron_52	2.76585	0.146896	0.835464
hcDQN (full)	s1	neuron_58	3.42443	0.0912884	0.516021
hcDQN (full)	s1	neuron_59	0.032171	0.958787	0.426366
hcDQN (full)	s1	neuron_60	2.47775	0.174802	0.408248
hcDQN (full)	s1	neuron_62	0.512952	0.588289	0.231194
hcDQN (full)	s1	neuron_63	1.33922	0.306351	0.877891
hcDQN (full)	s1	neuron_65	2.77719	0.14458	0.806172
hcDQN (full)	s1	neuron_66	0.0725658	0.905091	0.0911937
hcDQN (full)	s1	neuron_67	0.867801	0.527049	0.56789
hcDQN (full)	s1	neuron_68	2.00385	0.248377	0.613341
hcDQN (full)	s1	neuron_71	0.455047	0.61458	0.73644
hcDQN (full)	s1	neuron_72	1.4184	0.331589	0.733769
hcDQN (full)	s1	neuron_73	1.01127	0.42576	0.852064
hcDQN (full)	s1	neuron_74	2.76492	0.146425	0.829491
hcDQN (full)	s1	neuron_75	0.372635	0.69754	0.705562
hcDQN (full)	s1	neuron_76	1.89249	0.21929	0.587516
hcDQN (full)	s1	neuron_77	2.45053	0.180605	0.410553
hcDQN (full)	s1	neuron_79	0.804729	0.528906	0.353523
hcDQN (full)	s1	neuron_81	2.47774	0.179497	0.408248
hcDQN (full)	s1	neuron_83	1.20193	0.318083	0.823173
hcDQN (full)	s1	neuron_84	1.51735	0.296114	0.819288
hcDQN (full)	s1	neuron_88	2.77294	0.145443	0.812633
hcDQN (full)	s1	neuron_89	0.519579	0.645484	0.750881
hcDQN (full)	s1	neuron_90	1.28471	0.360923	0.535507
hcDQN (full)	s1	neuron_92	1.00787	0.399014	0.486326
hcDQN (full)	s1	neuron_93	0.423613	0.643832	0.0877001
hcDQN (full)	s1	neuron_94	0.540456	0.59507	0.537545
hcDQN (full)	s1	neuron_95	0.504248	0.595029	0.700831
hcDQN (full)	s1	neuron_97	0.417528	0.735522	0.688795
hcDQN (full)	s1	neuron_101	0.240816	0.812041	0.669129
hcDQN (full)	s1	neuron_102	0.297529	0.774803	0.72894
hcDQN (full)	s1	neuron_103	1.2439	0.337989	0.679035
hcDQN (full)	s1	neuron_105	0.490747	0.656868	0.595425
hcDQN (full)	s1	neuron_106	0.9563	0.405865	0.822989
hcDQN (full)	s1	neuron_107	0.345319	0.720688	0.661337
hcDQN (full)	s1	neuron_108	2.96307	0.126657	0.831189
hcDQN (full)	s1	neuron_109	2.68382	0.149934	0.835161
hcDQN (full)	s1	neuron_110	0.446168	0.681393	0.802981
hcDQN (full)	s1	neuron_111	0.522146	0.637242	0.730871
hcDQN (full)	s1	neuron_113	2.31806	0.173148	0.64361
hcDQN (full)	s1	neuron_114	1.00081	0.377097	0.561539
hcDQN (full)	s1	neuron_116	0.450954	0.694354	0.742183
hcDQN (full)	s1	neuron_117	0.182406	0.835192	0.57254
hcDQN (full)	s1	neuron_118	2.20352	0.165882	0.764451
hcDQN (full)	s1	neuron_119	0.1355	0.843026	-0.0516869
hcDQN (full)	s1	neuron_120	0.530692	0.645442	0.827603
hcDQN (full)	s1	neuron_123	0.873929	0.468372	0.840221
hcDQN (full)	s1	neuron_125	1.89915	0.203104	0.643512
hcDQN (full)	s1	neuron_126	0.468076	0.681138	0.631067
hcDQN (full)	s1	neuron_127	2.47774	0.179514	0.408248
hcDQN (full)	s1	neuron_128	0.722251	0.474136	0.688513
hcDQN (full)	s1	neuron_129	0.373328	0.66874	0.857138
hcDQN (full)	s1	neuron_130	0.419058	0.732294	0.830552
hcDQN (full)	s1	neuron_131	0.116738	0.843206	-0.227967
hcDQN (full)	s1	neuron_133	0.0233158	0.968983	0.719082
hcDQN (full)	s1	neuron_134	0.64227	0.528691	0.811669
hcDQN (full)	s1	neuron_135	1.51423	0.26431	0.818972
hcDQN (full)	s1	neuron_136	2.95405	0.128245	0.835065
hcDQN (full)	s1	neuron_137	2.33361	0.170369	0.808359
hcDQN (full)	s1	neuron_138	1.52253	0.291014	0.804474
hcDQN (full)	s1	neuron_139	1.09201	0.388849	0.855492
hcDQN (full)	s1	neuron_143	2.8183	0.137478	0.804593
hcDQN (full)	s1	neuron_144	0.708237	0.461107	0.736173
hcDQN (full)	s1	neuron_145	2.26203	0.179474	0.829907
hcDQN (full)	s1	neuron_146	0.859105	0.516378	0.699793
hcDQN (full)	s1	neuron_147	0.770341	0.476559	0.843662
hcDQN (full)	s1	neuron_149	0.346187	0.70012	0.823001
hcDQN (full)	s1	neuron_152	1.32774	0.287005	0.814437
hcDQN (full)	s1	neuron_156	2.38741	0.155028	0.828405
hcDQN (full)	s1	neuron_157	0.332868	0.736116	0.749795
hcDQN (full)	s1	neuron_158	0.81085	0.4924	0.677524
hcDQN (full)	s1	neuron_160	2.11651	0.202587	0.592312
hcDQN (full)	s1	neuron_161	2.78643	0.142735	0.793709
hcDQN (full)	s1	neuron_162	2.80387	0.132344	0.831902
hcDQN (full)	s1	neuron_164	1.25317	0.294059	0.82451
hcDQN (full)	s1	neuron_165	0.142816	0.883037	0.625837
hcDQN (full)	s1	neuron_166	0.58917	0.574737	0.254281
hcDQN (full)	s1	neuron_169	1.73925	0.260823	0.604652
hcDQN (full)	s1	neuron_171	2.87981	0.128468	0.757771
hcDQN (full)	s1	neuron_175	0.187743	0.80091	0.521291
hcDQN (full)	s1	neuron_176	2.47774	0.179519	0.408248
hcDQN (full)	s1	neuron_177	2.00372	0.200234	0.8298
hcDQN (full)	s1	neuron_179	1.7219	0.24558	0.822332
hcDQN (full)	s1	neuron_180	2.00543	0.199258	0.813524
hcDQN (full)	s1	neuron_181	2.7652	0.147027	0.828384
hcDQN (full)	s1	neuron_182	2.47774	0.179524	0.408248
hcDQN (full)	s1	neuron_183	0.985324	0.373547	0.803294
hcDQN (full)	s1	neuron_184	1.41669	0.28002	0.838156
hcDQN (full)	s1	neuron_185	0.577212	0.61841	0.468865
hcDQN (full)	s1	neuron_186	1.5855	0.227487	0.823957
hcDQN (full)	s1	neuron_187	1.0126	0.415556	0.762159
hcDQN (full)	s1	neuron_188	1.81897	0.231018	0.625865
hcDQN (full)	s1	neuron_189	2.9556	0.119495	0.704897
hcDQN (full)	s1	neuron_191	1.41549	0.348051	0.879199
hcDQN (full)	s1	neuron_192	2.72152	0.125862	0.659002
hcDQN (full)	s1	neuron_193	0.399268	0.679382	0.590497
hcDQN (full)	s1	neuron_195	2.71619	0.139014	0.782318
hcDQN (full)	s1	neuron_199	0.205128	0.764981	-0.161353
hcDQN (full)	s2	neuron_1	0.478818	0.641147	0.378997
hcDQN (full)	s2	neuron_2	1.16491	0.352668	0.802822
hcDQN (full)	s2	neuron_3	2.23349	0.209891	0.797948
hcDQN (full)	s2	neuron_4	0.105805	0.884158	0.55546
hcDQN (full)	s2	neuron_6	0.221601	0.755294	0.0235894
hcDQN (full)	s2	neuron_8	2.33963	0.186624	0.74641
hcDQN (full)	s2	neuron_9	2.29044	0.196473	0.785472
hcDQN (full)	s2	neuron_10	2.07677	0.236268	0.692724
hcDQN (full)	s2	neuron_11	1.34671	0.331577	0.560347
hcDQN (full)	s2	neuron_12	0.0780197	0.900629	-0.121187
hcDQN (full)	s2	neuron_14	0.0659084	0.924714	0.542125
hcDQN (full)	s2	neuron_15	0.432006	0.653177	0.649344
hcDQN (full)	s2	neuron_16	1.579	0.267581	0.640348
hcDQN (full)	s2	neuron_17	0.698103	0.56026	0.56754
hcDQN (full)	s2	neuron_19	1.47425	0.330081	0.838501
hcDQN (full)	s2	neuron_20	1.46179	0.288142	0.62086
hcDQN (full)	s2	neuron_21	1.23473	0.410315	0.562958
hcDQN (full)	s2	neuron_22	1.63716	0.283691	0.557663
hcDQN (full)	s2	neuron_23	2.40638	0.18703	0.408248
hcDQN (full)	s2	neuron_24	0.903568	0.483848	0.593387
hcDQN (full)	s2	neuron_25	0.249308	0.750495	0.696556
hcDQN (full)	s2	neuron_26	1.20542	0.384007	0.839671
hcDQN (full)	s2	neuron_28	0.942785	0.466764	0.455359
hcDQN (full)	s2	neuron_29	2.68907	0.145827	0.554805
hcDQN (full)	s2	neuron_31	1.45195	0.344059	0.348853
hcDQN (full)	s2	neuron_36	2.14004	0.220173	0.826616
hcDQN (full)	s2	neuron_37	2.21519	0.215356	0.832762
hcDQN (full)	s2	neuron_38	2.10766	0.225075	0.810383
hcDQN (full)	s2	neuron_39	0.540131	0.64209	0.71499
hcDQN (full)	s2	neuron_40	1.38464	0.366132	0.834899
hcDQN (full)	s2	neuron_42	0.286489	0.750205	0.264827
hcDQN (full)	s2	neuron_43	0.285667	0.744534	0.71541
hcDQN (full)	s2	neuron_45	0.221331	0.790314	0.669783
hcDQN (full)	s2	neuron_46	1.14489	0.417017	0.648411
hcDQN (full)	s2	neuron_47	0.947304	0.467377	0.698202
hcDQN (full)	s2	neuron_48	0.488196	0.670777	0.69949
hcDQN (full)	s2	neuron_52	2.21553	0.215255	0.834298
hcDQN (full)	s2	neuron_58	2.70114	0.145139	0.55065
hcDQN (full)	s2	neuron_59	0.0287212	0.962337	0.546102
hcDQN (full)	s2	neuron_60	2.40638	0.183426	0.408248
hcDQN (full)	s2	neuron_62	0.591321	0.57355	0.156506
hcDQN (full)	s2	neuron_63	1.42426	0.271668	0.830521
hcDQN (full)	s2	neuron_65	2.25321	0.204213	0.774376
hcDQN (full)	s2	neuron_66	0.0708352	0.911985	0.120501
hcDQN (full)	s2	neuron_67	0.969319	0.475838	0.649505
hcDQN (full)	s2	neuron_68	2.00678	0.244944	0.621753
hcDQN (full)	s2	neuron_71	0.463535	0.641151	0.657832
hcDQN (full)	s2	neuron_72	1.34537	0.36363	0.82658
hcDQN (full)	s2	neuron_73	0.758628	0.537253	0.855759
hcDQN (full)	s2	neuron_74	2.24623	0.205828	0.782214
hcDQN (full)	s2	neuron_75	0.591071	0.581689	0.589128
hcDQN (full)	s2	neuron_76	2.02809	0.226102	0.71791
hcDQN (full)	s2	neuron_77	2.36308	0.190652	0.412752
hcDQN (full)	s2	neuron_79	0.632663	0.60341	0.383823
hcDQN (full)	s2	neuron_81	2.40637	0.188625	0.408248
hcDQN (full)	s2	neuron_83	1.30373	0.245565	0.826499
hcDQN (full)	s2	neuron_84	1.3419	0.366857	0.829343
hcDQN (full)	s2	neuron_88	2.22954	0.211057	0.803364
hcDQN (full)	s2	neuron_89	0.238383	0.806246	0.706099
hcDQN (full)	s2	neuron_90	1.38229	0.326088	0.576943
hcDQN (full)	s2	neuron_92	0.957216	0.424807	0.518187
hcDQN (full)	s2	neuron_93	0.53485	0.608182	0.0833695
hcDQN (full)	s2	neuron_94	0.656697	0.559696	0.517607
hcDQN (full)	s2	neuron_95	0.563281	0.576836	0.59535
hcDQN (full)	s2	neuron_97	0.455023	0.707029	0.710928
hcDQN (full)	s2	neuron_101	0.284903	0.780266	0.664928
hcDQN (full)	s2	neuron_102	0.117922	0.900979	0.707334
hcDQN (full)	s2	neuron_103	1.40394	0.31918	0.744125
hcDQN (full)	s2	neuron_105	0.272044	0.771584	0.567019
hcDQN (full)	s2	neuron_106	0.863214	0.40874	0.820808
hcDQN (full)	s2	neuron_107	0.414321	0.671277	0.648469
hcDQN (full)	s2	neuron_108	4.34864	0.0488552	0.835451
hcDQN (full)	s2	neuron_109	2.16291	0.217988	0.832614
hcDQN (full)	s2	neuron_110	0.515645	0.639241	0.776314
hcDQN (full)	s2	neuron_111	0.245468	0.797729	0.733302
hcDQN (full)	s2	neuron_113	2.0382	0.231588	0.623654
hcDQN (full)	s2	neuron_114	1.0568	0.39407	0.534926
hcDQN (full)	s2	neuron_116	0.189478	0.853878	0.721507
hcDQN (full)	s2	neuron_117	0.252166	0.789062	0.553565
hcDQN (full)	s2	neuron_118	3.12399	0.0776499	0.831432
hcDQN (full)	s2	neuron_119	0.174973	0.812523	-0.084767
hcDQN (full)	s2	neuron_120	0.340255	0.73814	0.819638
hcDQN (full)	s2	neuron_123	0.627608	0.594216	0.862877
hcDQN (full)	s2	neuron_125	1.46501	0.282165	0.626009
hcDQN (full)	s2	neuron_126	0.237229	0.806296	0.598316
hcDQN (full)	s2	neuron_127	2.40637	0.188628	0.408248
hcDQN (full)	s2	neuron_128	0.865094	0.443003	0.723797
hcDQN (full)	s2	neuron_129	0.425894	0.642651	0.798023
hcDQN (full)	s2	neuron_130	0.193518	0.850052	0.82118
hcDQN (full)	s2	neuron_131	0.144687	0.81448	-0.215418
hcDQN (full)	s2	neuron_133	0.0365253	0.952914	0.740832
hcDQN (full)	s2	neuron_134	0.492124	0.589626	0.757134
hcDQN (full)	s2	neuron_135	1.36663	0.277349	0.797676
hcDQN (full)	s2	neuron_136	4.34314	0.0492189	0.835615
hcDQN (full)	s2	neuron_137	1.99177	0.224272	0.785992
hcDQN (full)	s2	neuron_138	1.16759	0.398936	0.800166
hcDQN (full)	s2	neuron_139	1.19821	0.353964	0.723124
hcDQN (full)	s2	neuron_143	2.22558	0.212371	0.833992
hcDQN (full)	s2	neuron_144	0.683206	0.512301	0.658831
hcDQN (full)	s2	neuron_145	1.81731	0.253608	0.830229
hcDQN (full)	s2	neuron_146	0.607902	0.60873	0.637942
hcDQN (full)	s2	neuron_147	0.555736	0.586441	0.85536
hcDQN (full)	s2	neuron_149	0.297469	0.737014	0.773585
hcDQN (full)	s2	neuron_152	1.25544	0.265729	0.812631
hcDQN (full)	s2	neuron_156	2.93009	0.081098	0.830828
hcDQN (full)	s2	neuron_157	0.208897	0.803063	0.721839
hcDQN (full)	s2	neuron_158	0.978564	0.449303	0.751183
hcDQN (full)	s2	neuron_160	2.20939	0.194113	0.64648
hcDQN (full)	s2	neuron_161	2.25382	0.204046	0.773715
hcDQN (full)	s2	neuron_162	3.98699	0.0534373	0.83476
hcDQN (full)	s2	neuron_164	1.13483	0.280858	0.824446
hcDQN (full)	s2	neuron_165	0.0768276	0.930701	0.639699
hcDQN (full)	s2	neuron_166	0.543424	0.600567	0.280197
hcDQN (full)	s2	neuron_167	3.67461	0.069524	0.408248
hcDQN (full)	s2	neuron_169	1.70739	0.276239	0.598164
hcDQN (full)	s2	neuron_171	2.2586	0.203783	0.811083
hcDQN (full)	s2	neuron_175	0.164082	0.805219	0.366677
hcDQN (full)	s2	neuron_176	2.40637	0.188603	0.408248
hcDQN (full)	s2	neuron_177	1.72573	0.262467	0.82801
hcDQN (full)	s2	neuron_179	1.51139	0.311605	0.836586
hcDQN (full)	s2	neuron_180	1.84231	0.247275	0.831232
hcDQN (full)	s2	neuron_181	2.21736	0.214703	0.824034
hcDQN (full)	s2	neuron_182	2.40637	0.188627	0.408248
hcDQN (full)	s2	neuron_183	0.807361	0.423999	0.787194
hcDQN (full)	s2	neuron_184	1.50019	0.260469	0.841013
hcDQN (full)	s2	neuron_185	0.378871	0.723954	0.49327
hcDQN (full)	s2	neuron_186	1.63954	0.165575	0.826036
hcDQN (full)	s2	neuron_187	1.10324	0.411487	0.775487
hcDQN (full)	s2	neuron_188	1.42596	0.318613	0.600718
hcDQN (full)	s2	neuron_189	2.40298	0.176019	0.70016
hcDQN (full)	s2	neuron_191	1.37091	0.350509	0.843037
hcDQN (full)	s2	neuron_192	2.50979	0.120123	0.65164
hcDQN (full)	s2	neuron_193	0.265877	0.741176	0.529987
hcDQN (full)	s2	neuron_195	2.21925	0.211202	0.824574
hcDQN (full)	s2	neuron_199	0.19143	0.789928	0.120172
hcDQN (full)	s3	neuron_1	0.482004	0.642448	0.376605
hcDQN (full)	s3	neuron_2	1.12319	0.364762	0.789534
hcDQN (full)	s3	neuron_3	2.15238	0.22049	0.785241
hcDQN (full)	s3	neuron_4	0.107942	0.879177	0.534073
hcDQN (full)	s3	neuron_6	0.238853	0.740538	0.0022436
hcDQN (full)	s3	neuron_8	2.38138	0.178999	0.638988
hcDQN (full)	s3	neuron_9	2.18727	0.21248	0.791539
hcDQN (full)	s3	neuron_10	2.13428	0.225997	0.657963
hcDQN (full)	s3	neuron_11	1.29843	0.341448	0.578459
hcDQN (full)	s3	neuron_12	0.0849161	0.893499	-0.142086
hcDQN (full)	s3	neuron_14	0.0719914	0.916547	0.48938
hcDQN (full)	s3	neuron_15	0.41158	0.666099	0.631551
hcDQN (full)	s3	neuron_16	1.65959	0.252764	0.643876
hcDQN (full)	s3	neuron_17	0.736813	0.541759	0.589723
hcDQN (full)	s3	neuron_19	1.44144	0.339658	0.837747
hcDQN (full)	s3	neuron_20	1.50342	0.279019	0.619458
hcDQN (full)	s3	neuron_21	1.20982	0.418601	0.629852
hcDQN (full)	s3	neuron_22	1.52328	0.301127	0.579457
hcDQN (full)	s3	neuron_23	2.46515	0.179625	0.408248
hcDQN (full)	s3	neuron_24	0.894579	0.491773	0.619845
hcDQN (full)	s3	neuron_25	0.225001	0.77692	0.693827
hcDQN (full)	s3	neuron_26	1.16847	0.394045	0.832694
hcDQN (full)	s3	neuron_28	0.957326	0.457558	0.45493
hcDQN (full)	s3	neuron_29	2.58832	0.159602	0.537857
hcDQN (full)	s3	neuron_31	1.49525	0.337323	0.349207
hcDQN (full)	s3	neuron_36	2.0395	0.235914	0.808777
hcDQN (full)	s3	neuron_37	2.12476	0.229287	0.832739
hcDQN (full)	s3	neuron_38	2.00396	0.242343	0.766847
hcDQN (full)	s3	neuron_39	0.511922	0.65246	0.688746
hcDQN (full)	s3	neuron_40	1.36545	0.370739	0.832478
hcDQN (full)	s3	neuron_42	0.302708	0.734194	0.218759
hcDQN (full)	s3	neuron_43	0.275778	0.747777	0.67246
hcDQN (full)	s3	neuron_45	0.220204	0.789082	0.670365
hcDQN (full)	s3	neuron_46	1.208	0.396792	0.60807
hcDQN (full)	s3	neuron_47	0.917093	0.481275	0.701365
hcDQN (full)	s3	neuron_48	0.451254	0.688892	0.669525
hcDQN (full)	s3	neuron_52	2.12501	0.229206	0.834111
hcDQN (full)	s3	neuron_58	2.60013	0.158947	0.533819
hcDQN (full)	s3	neuron_59	0.0313405	0.959065	0.503916
hcDQN (full)	s3	neuron_60	2.46516	0.176297	0.408248
hcDQN (full)	s3	neuron_62	0.618671	0.561551	0.188976
hcDQN (full)	s3	neuron_63	1.41291	0.276507	0.85519
hcDQN (full)	s3	neuron_65	2.15516	0.21962	0.781926
hcDQN (full)	s3	neuron_66	0.0781845	0.90374	0.0520919
hcDQN (full)	s3	neuron_67	0.957636	0.472671	0.628695
hcDQN (full)	s3	neuron_68	2.05729	0.236193	0.622091
hcDQN (full)	s3	neuron_71	0.440137	0.655827	0.641223
hcDQN (full)	s3	neuron_72	1.30963	0.372154	0.828225
hcDQN (full)	s3	neuron_73	0.727487	0.545279	0.844664
hcDQN (full)	s3	neuron_74	2.21982	0.204959	0.76259
hcDQN (full)	s3	neuron_75	0.590075	0.587727	0.572872
hcDQN (full)	s3	neuron_76	1.9046	0.245716	0.71812
hcDQN (full)	s3	neuron_77	2.39338	0.18462	0.415382
hcDQN (full)	s3	neuron_79	0.669334	0.585369	0.359273
hcDQN (full)	s3	neuron_81	2.46515	0.181095	0.408248
hcDQN (full)	s3	neuron_83	1.19856	0.272757	0.817227
hcDQN (full)	s3	neuron_84	1.29205	0.382266	0.818675
hcDQN (full)	s3	neuron_88	2.14335	0.223329	0.796738
hcDQN (full)	s3	neuron_89	0.254861	0.788762	0.660046
hcDQN (full)	s3	neuron_90	1.42929	0.313988	0.578595
hcDQN (full)	s3	neuron_92	0.934323	0.448093	0.412572
hcDQN (full)	s3	neuron_93	0.557324	0.598721	0.0719621
hcDQN (full)	s3	neuron_94	0.618512	0.575289	0.489829
hcDQN (full)	s3	neuron_95	0.540086	0.589868	0.578833
hcDQN (full)	s3	neuron_97	0.43571	0.707814	0.671109
hcDQN (full)	s3	neuron_101	0.261574	0.79502	0.681571
hcDQN (full)	s3	neuron_102	0.124484	0.891417	0.658926
hcDQN (full)	s3	neuron_103	1.39805	0.319325	0.721796
hcDQN (full)	s3	neuron_105	0.301574	0.745855	0.535441
hcDQN (full)	s3	neuron_106	0.819922	0.445711	0.796815
hcDQN (full)	s3	neuron_107	0.393916	0.682086	0.655145
hcDQN (full)	s3	neuron_108	4.38856	0.0465555	0.821034
hcDQN (full)	s3	neuron_109	2.07562	0.231858	0.830298
hcDQN (full)	s3	neuron_110	0.527459	0.639805	0.79253
hcDQN (full)	s3	neuron_111	0.245647	0.796642	0.761163
hcDQN (full)	s3	neuron_113	2.08375	0.224947	0.623095
hcDQN (full)	s3	neuron_114	1.05928	0.393438	0.543755
hcDQN (full)	s3	neuron_116	0.200191	0.842122	0.694832
hcDQN (full)	s3	neuron_117	0.264816	0.78156	0.558754
hcDQN (full)	s3	neuron_118	2.60762	0.100909	0.737304
hcDQN (full)	s3	neuron_119	0.195957	0.795441	-0.0900898
hcDQN (full)	s3	neuron_120	0.32629	0.744775	0.802869
hcDQN (full)	s3	neuron_123	0.582959	0.609656	0.849107
hcDQN (full)	s3	neuron_125	1.56395	0.263549	0.642849
hcDQN (full)	s3	neuron_126	0.264412	0.781322	0.554931
hcDQN (full)	s3	neuron_127	2.46515	0.181098	0.408248
hcDQN (full)	s3	neuron_128	0.842107	0.455178	0.702773
hcDQN (full)	s3	neuron_129	0.403988	0.656998	0.795886
hcDQN (full)	s3	neuron_130	0.190095	0.855237	0.819238
hcDQN (full)	s3	neuron_131	0.142518	0.816221	-0.206115
hcDQN (full)	s3	neuron_133	0.0351573	0.954559	0.701047
hcDQN (full)	s3	neuron_134	0.453478	0.621475	0.772252
hcDQN (full)	s3	neuron_135	1.29647	0.302198	0.795198
hcDQN (full)	s3	neuron_136	4.37466	0.0474603	0.828864
hcDQN (full)	s3	neuron_137	1.91111	0.235118	0.771845
hcDQN (full)	s3	neuron_138	1.11257	0.41308	0.78201
hcDQN (full)	s3	neuron_139	1.14159	0.387349	0.875875
hcDQN (full)	s3	neuron_143	2.13195	0.227081	0.835168
hcDQN (full)	s3	neuron_144	0.679927	0.514764	0.648582
hcDQN (full)	s3	neuron_145	1.74913	0.265619	0.821953
hcDQN (full)	s3	neuron_146	0.619627	0.593622	0.646294
hcDQN (full)	s3	neuron_147	0.541497	0.591964	0.844531
hcDQN (full)	s3	neuron_149	0.28171	0.749534	0.794194
hcDQN (full)	s3	neuron_152	1.17933	0.287451	0.805765
hcDQN (full)	s3	neuron_156	2.77009	0.0862979	0.820737
hcDQN (full)	s3	neuron_157	0.206333	0.797784	0.690664
hcDQN (full)	s3	neuron_158	0.948035	0.461115	0.739962
hcDQN (full)	s3	neuron_160	2.12227	0.208819	0.626458
hcDQN (full)	s3	neuron_161	2.17697	0.21303	0.7585
hcDQN (full)	s3	neuron_162	3.99983	0.0515885	0.823356
hcDQN (full)	s3	neuron_164	1.06294	0.299596	0.817109
hcDQN (full)	s3	neuron_165	0.0773019	0.93037	0.598746
hcDQN (full)	s3	neuron_166	0.589307	0.574567	0.279198
hcDQN (full)	s3	neuron_169	1.73722	0.268628	0.597393
hcDQN (full)	s3	neuron_171	2.16159	0.218832	0.814026
hcDQN (full)	s3	neuron_175	0.146289	0.822696	0.351582
hcDQN (full)	s3	neuron_176	2.46515	0.181075	0.408248
hcDQN (full)	s3	neuron_177	1.67438	0.273968	0.828402
hcDQN (full)	s3	neuron_179	1.45722	0.326592	0.825693
hcDQN (full)	s3	neuron_180	1.76054	0.263455	0.81438
hcDQN (full)	s3	neuron_181	2.12789	0.22828	0.821604
hcDQN (full)	s3	neuron_182	2.46515	0.181097	0.408248
hcDQN (full)	s3	neuron_183	0.766938	0.446141	0.779618
hcDQN (full)	s3	neuron_184	1.51176	0.262723	0.823227
hcDQN (full)	s3	neuron_185	0.413978	0.700341	0.484194
hcDQN (full)	s3	neuron_186	1.54349	0.175273	0.819602
hcDQN (full)	s3	neuron_187	1.07856	0.419894	0.764656
hcDQN (full)	s3	neuron_188	1.48937	0.306923	0.597384
hcDQN (full)	s3	neuron_189	2.31761	0.187823	0.682874
hcDQN (full)	s3	neuron_191	1.35797	0.351242	0.899039
hcDQN (full)	s3	neuron_192	2.42452	0.127232	0.648762
hcDQN (full)	s3	neuron_193	0.2761	0.733215	0.53291
hcDQN (full)	s3	neuron_195	2.11201	0.226702	0.826704
hcDQN (full)	s3	neuron_199	0.163542	0.814737	0.098722
hcDQN (full)	s4	neuron_1	0.515358	0.621572	0.407258
hcDQN (full)	s4	neuron_2	0.99526	0.4031	0.797176
hcDQN (full)	s4	neuron_3	2.0586	0.225934	0.727724
hcDQN (full)	s4	neuron_4	0.142446	0.846547	0.531641
hcDQN (full)	s4	neuron_6	0.249481	0.74043	-0.0289018
hcDQN (full)	s4	neuron_8	2.23651	0.20266	0.59023
hcDQN (full)	s4	neuron_9	2.10191	0.222784	0.709891
hcDQN (full)	s4	neuron_10	2.09174	0.232047	0.722956
hcDQN (full)	s4	neuron_11	1.40537	0.326541	0.553239
hcDQN (full)	s4	neuron_12	0.101805	0.876151	-0.119306
hcDQN (full)	s4	neuron_14	0.0950975	0.894717	0.543257
hcDQN (full)	s4	neuron_15	0.444798	0.635292	0.649989
hcDQN (full)	s4	neuron_16	2.02218	0.196208	0.650694
hcDQN (full)	s4	neuron_17	0.927062	0.461066	0.575856
hcDQN (full)	s4	neuron_19	1.37774	0.34723	0.799738
hcDQN (full)	s4	neuron_20	1.5486	0.260825	0.609488
hcDQN (full)	s4	neuron_21	1.25112	0.397473	0.472454
hcDQN (full)	s4	neuron_22	1.71624	0.234156	0.599547
hcDQN (full)	s4	neuron_23	2.50468	0.175233	0.408248
hcDQN (full)	s4	neuron_24	1.05637	0.404018	0.711092
hcDQN (full)	s4	neuron_25	0.299876	0.731888	0.673893
hcDQN (full)	s4	neuron_26	1.0861	0.419002	0.839708
hcDQN (full)	s4	neuron_28	1.14715	0.398255	0.448906
hcDQN (full)	s4	neuron_29	2.25344	0.200728	0.578491
hcDQN (full)	s4	neuron_31	1.75735	0.271886	0.353347
hcDQN (full)	s4	neuron_36	1.93447	0.25636	0.818072
hcDQN (full)	s4	neuron_37	1.97926	0.253478	0.835269
hcDQN (full)	s4	neuron_38	1.93351	0.253656	0.779017
hcDQN (full)	s4	neuron_39	0.475671	0.673306	0.732663
hcDQN (full)	s4	neuron_40	1.29045	0.392166	0.841034
hcDQN (full)	s4	neuron_42	0.391946	0.661535	0.224046
hcDQN (full)	s4	neuron_43	0.263016	0.760644	0.729628
hcDQN (full)	s4	neuron_45	0.281192	0.740023	0.666821
hcDQN (full)	s4	neuron_46	1.32076	0.374125	0.680716
hcDQN (full)	s4	neuron_47	0.867444	0.501557	0.704793
hcDQN (full)	s4	neuron_48	0.433867	0.688483	0.703308
hcDQN (full)	s4	neuron_52	1.97907	0.253546	0.835007
hcDQN (full)	s4	neuron_58	2.30765	0.195555	0.54574
hcDQN (full)	s4	neuron_59	0.0517101	0.935387	0.448361
hcDQN (full)	s4	neuron_60	2.50468	0.173021	0.408248
hcDQN (full)	s4	neuron_62	0.658099	0.543965	0.178224
hcDQN (full)	s4	neuron_63	1.80399	0.18927	0.863899
hcDQN (full)	s4	neuron_65	2.09475	0.214764	0.699866
hcDQN (full)	s4	neuron_66	0.109286	0.870132	0.0868063
hcDQN (full)	s4	neuron_67	0.979923	0.459552	0.63177
hcDQN (full)	s4	neuron_68	2.09331	0.233341	0.613502
hcDQN (full)	s4	neuron_71	0.480211	0.614869	0.638732
hcDQN (full)	s4	neuron_72	1.26935	0.36799	0.747141
hcDQN (full)	s4	neuron_73	0.716926	0.540809	0.852329
hcDQN (full)	s4	neuron_74	2.19442	0.207673	0.622581
hcDQN (full)	s4	neuron_75	0.597354	0.5814	0.743693
hcDQN (full)	s4	neuron_76	1.81269	0.25427	0.653307
hcDQN (full)	s4	neuron_77	2.47872	0.177227	0.41073
hcDQN (full)	s4	neuron_79	0.812962	0.53034	0.368116
hcDQN (full)	s4	neuron_81	2.50468	0.176189	0.408248
hcDQN (full)	s4	neuron_83	1.27532	0.253232	0.821867
hcDQN (full)	s4	neuron_84	1.27121	0.381479	0.816041
hcDQN (full)	s4	neuron_88	2.03518	0.233661	0.749091
hcDQN (full)	s4	neuron_89	0.384602	0.693997	0.601473
hcDQN (full)	s4	neuron_90	1.31707	0.348464	0.531339
hcDQN (full)	s4	neuron_92	1.11887	0.365467	0.553221
hcDQN (full)	s4	neuron_93	0.598568	0.578218	0.0760049
hcDQN (full)	s4	neuron_94	0.536364	0.614658	0.523772
hcDQN (full)	s4	neuron_95	0.5629	0.574005	0.599936
hcDQN (full)	s4	neuron_97	0.430247	0.709516	0.757851
hcDQN (full)	s4	neuron_101	0.245728	0.811334	0.692956
hcDQN (full)	s4	neuron_102	0.203052	0.820279	0.623478
hcDQN (full)	s4	neuron_103	1.34417	0.330589	0.668113
hcDQN (full)	s4	neuron_105	0.413193	0.681891	0.530903
hcDQN (full)	s4	neuron_106	1.15887	0.32031	0.819465
hcDQN (full)	s4	neuron_107	0.396185	0.686747	0.641971
hcDQN (full)	s4	neuron_108	4.06404	0.0589818	0.830202
hcDQN (full)	s4	neuron_109	1.92396	0.257176	0.83256
hcDQN (full)	s4	neuron_110	0.675152	0.568472	0.814953
hcDQN (full)	s4	neuron_111	0.340974	0.72637	0.714897
hcDQN (full)	s4	neuron_113	2.4359	0.154319	0.643981
hcDQN (full)	s4	neuron_114	1.17122	0.348633	0.555595
hcDQN (full)	s4	neuron_116	0.334528	0.737346	0.615028
hcDQN (full)	s4	neuron_117	0.2779	0.761672	0.560671
hcDQN (full)	s4	neuron_118	3.40854	0.0706437	0.818014
hcDQN (full)	s4	neuron_119	0.21492	0.784079	-0.0516391
hcDQN (full)	s4	neuron_120	0.352497	0.73104	0.83606
hcDQN (full)	s4	neuron_123	0.595506	0.592337	0.835636
hcDQN (full)	s4	neuron_125	1.9248	0.2056	0.64681
hcDQN (full)	s4	neuron_126	0.37905	0.70965	0.548892
hcDQN (full)	s4	neuron_127	2.50468	0.176198	0.408248
hcDQN (full)	s4	neuron_128	0.817923	0.458518	0.715338
hcDQN (full)	s4	neuron_129	0.420867	0.617084	0.865268
hcDQN (full)	s4	neuron_130	0.307235	0.770442	0.760414
hcDQN (full)	s4	neuron_131	0.130071	0.82838	-0.239818
hcDQN (full)	s4	neuron_133	0.0222587	0.970372	0.771766
hcDQN (full)	s4	neuron_134	0.585489	0.560913	0.763669
hcDQN (full)	s4	neuron_135	1.28782	0.30603	0.802909
hcDQN (full)	s4	neuron_136	4.05301	0.0598761	0.835092
hcDQN (full)	s4	neuron_137	1.80849	0.230097	0.68785
hcDQN (full)	s4	neuron_138	1.1185	0.39441	0.725149
hcDQN (full)	s4	neuron_139	1.44888	0.281349	0.889805
hcDQN (full)	s4	neuron_143	2.03415	0.237597	0.785634
hcDQN (full)	s4	neuron_144	0.6654	0.507672	0.685327
hcDQN (full)	s4	neuron_145	1.64455	0.283866	0.793246
hcDQN (full)	s4	neuron_146	0.714165	0.557007	0.576604
hcDQN (full)	s4	neuron_147	0.514336	0.615616	0.852618
hcDQN (full)	s4	neuron_149	0.301945	0.73866	0.743084
hcDQN (full)	s4	neuron_152	1.19266	0.27968	0.809574
hcDQN (full)	s4	neuron_156	2.61209	0.101642	0.824684
hcDQN (full)	s4	neuron_157	0.281722	0.762037	0.719173
hcDQN (full)	s4	neuron_158	0.955786	0.440996	0.673365
hcDQN (full)	s4	neuron_160	2.10826	0.214201	0.588128
hcDQN (full)	s4	neuron_161	2.09584	0.214445	0.699101
hcDQN (full)	s4	neuron_162	3.80396	0.0629791	0.830864
hcDQN (full)	s4	neuron_164	1.17342	0.26558	0.823089
hcDQN (full)	s4	neuron_165	0.103021	0.916081	0.629619
hcDQN (full)	s4	neuron_166	0.627132	0.565104	0.247701
hcDQN (full)	s4	neuron_169	1.70772	0.259629	0.597513
hcDQN (full)	s4	neuron_171	2.08413	0.226286	0.729082
hcDQN (full)	s4	neuron_175	0.178336	0.796473	0.52514
hcDQN (full)	s4	neuron_176	2.50468	0.176194	0.408248
hcDQN (full)	s4	neuron_177	1.53834	0.302368	0.827752
hcDQN (full)	s4	neuron_179	1.43391	0.334669	0.835447
hcDQN (full)	s4	neuron_180	1.69806	0.281031	0.831314
hcDQN (full)	s4	neuron_181	1.98179	0.25256	0.820118
hcDQN (full)	s4	neuron_182	2.50467	0.176203	0.408248
hcDQN (full)	s4	neuron_183	0.82283	0.407809	0.793436
hcDQN (full)	s4	neuron_184	1.70413	0.205829	0.838607
hcDQN (full)	s4	neuron_185	0.563442	0.617987	0.467146
hcDQN (full)	s4	neuron_186	1.5898	0.177018	0.823106
hcDQN (full)	s4	neuron_187	1.008	0.435834	0.775465
hcDQN (full)	s4	neuron_188	1.78882	0.24151	0.622925
hcDQN (full)	s4	neuron_189	2.1394	0.216136	0.671848
hcDQN (full)	s4	neuron_191	1.49904	0.326141	0.859322
hcDQN (full)	s4	neuron_192	2.8948	0.103735	0.658463
hcDQN (full)	s4	neuron_193	0.257508	0.754414	0.525117
hcDQN (full)	s4	neuron_195	2.03545	0.233416	0.755902
hcDQN (full)	s4	neuron_199	0.192477	0.794428	0.047407
hcDQN (full)	s5	neuron_1	0.592555	0.581808	0.3995
hcDQN (full)	s5	neuron_2	1.13678	0.381014	0.80576
hcDQN (full)	s5	neuron_3	1.91965	0.260099	0.792085
hcDQN (full)	s5	neuron_4	0.061553	0.922014	0.464337
hcDQN (full)	s5	neuron_6	0.237057	0.742394	-0.0592929
hcDQN (full)	s5	neuron_8	2.19305	0.203473	0.620532
hcDQN (full)	s5	neuron_9	1.93398	0.256203	0.814795
hcDQN (full)	s5	neuron_10	2.3533	0.195353	0.664877
hcDQN (full)	s5	neuron_11	1.32848	0.339505	0.537967
hcDQN (full)	s5	neuron_12	0.0939109	0.885976	-0.135485
hcDQN (full)	s5	neuron_14	0.029271	0.962723	0.458354
hcDQN (full)	s5	neuron_15	0.458195	0.650455	0.60923
hcDQN (full)	s5	neuron_16	1.44598	0.297472	0.635809
hcDQN (full)	s5	neuron_17	0.599709	0.61238	0.541871
hcDQN (full)	s5	neuron_19	1.23589	0.40087	0.838143
hcDQN (full)	s5	neuron_20	1.5119	0.290923	0.628882
hcDQN (full)	s5	neuron_21	1.18699	0.426369	0.680572
hcDQN (full)	s5	neuron_22	1.73462	0.271821	0.56973
hcDQN (full)	s5	neuron_23	2.43546	0.183795	0.408248
hcDQN (full)	s5	neuron_24	1.03328	0.447301	0.587195
hcDQN (full)	s5	neuron_25	0.191946	0.805493	0.662569
hcDQN (full)	s5	neuron_26	1.09781	0.431533	0.840838
hcDQN (full)	s5	neuron_28	0.769269	0.520252	0.461914
hcDQN (full)	s5	neuron_29	2.22719	0.19903	0.601914
hcDQN (full)	s5	neuron_31	1.36895	0.363401	0.347775
hcDQN (full)	s5	neuron_36	1.88546	0.268804	0.835167
hcDQN (full)	s5	neuron_37	1.89735	0.268425	0.831125
hcDQN (full)	s5	neuron_38	1.88996	0.268811	0.829766
hcDQN (full)	s5	neuron_39	0.496939	0.669596	0.713535
hcDQN (full)	s5	neuron_40	1.17649	0.428597	0.813656
hcDQN (full)	s5	neuron_42	0.275137	0.765082	0.295138
hcDQN (full)	s5	neuron_43	0.263014	0.747276	0.714186
hcDQN (full)	s5	neuron_45	0.113695	0.868964	0.628996
hcDQN (full)	s5	neuron_46	1.13405	0.414676	0.670435
hcDQN (full)	s5	neuron_47	0.911942	0.484827	0.696311
hcDQN (full)	s5	neuron_48	0.454701	0.698504	0.714221
hcDQN (full)	s5	neuron_52	1.89738	0.268413	0.833425
hcDQN (full)	s5	neuron_58	2.32646	0.188722	0.556448
hcDQN (full)	s5	neuron_59	0.0283261	0.962859	0.560222
hcDQN (full)	s5	neuron_60	2.43547	0.181363	0.408248
hcDQN (full)	s5	neuron_62	0.657138	0.558716	0.105603
hcDQN (full)	s5	neuron_63	1.35507	0.308146	0.84729
hcDQN (full)	s5	neuron_65	1.92697	0.257424	0.783117
hcDQN (full)	s5	neuron_66	0.0786408	0.906551	0.0988168
hcDQN (full)	s5	neuron_67	0.988806	0.458461	0.676624
hcDQN (full)	s5	neuron_68	2.03	0.24305	0.626158
hcDQN (full)	s5	neuron_71	0.498841	0.635993	0.623729
hcDQN (full)	s5	neuron_72	1.24135	0.397318	0.838969
hcDQN (full)	s5	neuron_73	0.614374	0.601463	0.840311
hcDQN (full)	s5	neuron_74	2.10842	0.215751	0.673938
hcDQN (full)	s5	neuron_75	0.832017	0.470064	0.588505
hcDQN (full)	s5	neuron_76	1.86692	0.265756	0.759273
hcDQN (full)	s5	neuron_77	2.39861	0.186503	0.41214
hcDQN (full)	s5	neuron_79	0.562139	0.62489	0.338326
hcDQN (full)	s5	neuron_81	2.43546	0.184862	0.408248
hcDQN (full)	s5	neuron_83	0.975032	0.314671	0.824876
hcDQN (full)	s5	neuron_84	1.20087	0.418603	0.838408
hcDQN (full)	s5	neuron_88	1.91331	0.262439	0.800521
hcDQN (full)	s5	neuron_89	0.10929	0.878669	0.61732
hcDQN (full)	s5	neuron_90	1.46282	0.312537	0.587379
hcDQN (full)	s5	neuron_92	0.96885	0.429172	0.554197
hcDQN (full)	s5	neuron_93	0.619329	0.582008	0.0667959
hcDQN (full)	s5	neuron_94	0.698762	0.550813	0.516506
hcDQN (full)	s5	neuron_95	0.635773	0.545023	0.553149
hcDQN (full)	s5	neuron_97	0.464168	0.68856	0.706875
hcDQN (full)	s5	neuron_101	0.302827	0.765994	0.672154
hcDQN (full)	s5	neuron_102	0.0430614	0.951344	0.63693
hcDQN (full)	s5	neuron_103	1.3942	0.334469	0.761541
hcDQN (full)	s5	neuron_105	0.173324	0.822189	0.479606
hcDQN (full)	s5	neuron_106	0.724186	0.49705	0.812537
hcDQN (full)	s5	neuron_107	0.461346	0.6412	0.658532
hcDQN (full)	s5	neuron_108	6.48139	0.011091	0.833411
hcDQN (full)	s5	neuron_109	1.84961	0.271336	0.829225
[truncated: 1,032 more rows]
