# Supplementary material for: Hippocampus supports multi-task reinforcement learning under partial observability
Source: Nat Commun. 2025 Oct 30;16:9619. doi: 10.1038/s41467-025-64591-9 (PMC12575782; doi:10.1038/s41467-025-64591-9)
Supplement: Supplementary file 7 — Source Data [file 41467_2025_64591_MOESM7_ESM.zip › source_data/SM/SourceData_S3b.xlsx]

## Sheet: Panel
Units	hcDRQN_mean	hcDQN_mean	Error (%)
50	99.9	75	0.5
100	99.9	75	0.5
150	99.9	75	0.5
200	99.9	75	0.5
