# Supplementary material for: Hippocampus supports multi-task reinforcement learning under partial observability
Source: Nat Commun. 2025 Oct 30;16:9619. doi: 10.1038/s41467-025-64591-9 (PMC12575782; doi:10.1038/s41467-025-64591-9)
Supplement: Supplementary file 7 — Source Data [file 41467_2025_64591_MOESM7_ESM.zip › source_data/SM/SourceData_S19.xlsx]

## Sheet: Overall
Condition	hcDRQN_mean	hcDRQN_sem	hcDQN_mean	hcDQN_sem
none	74	1	72.5	1
one	72.25	6.53828	62	5.99946
half	71.375	8.55355	50.25	8.13451
all	91.5	6.5	73	5

## Sheet: Allocentric
Condition	hcDRQN_mean	hcDRQN_sem	hcDQN_mean	hcDQN_sem
none	50	1	48	1
half	57	6.45866	33.125	6.79663
all	85	5	48	5

## Sheet: Egocentric
Condition	hcDRQN_mean	hcDRQN_sem	hcDQN_mean	hcDQN_sem
none	98	1	97	1
half	86.625	3.53016	79.125	4.00641
all	98	1	98	1
