# Supplementary material for: Hippocampus supports multi-task reinforcement learning under partial observability
Source: Nat Commun. 2025 Oct 30;16:9619. doi: 10.1038/s41467-025-64591-9 (PMC12575782; doi:10.1038/s41467-025-64591-9)
Supplement: Supplementary file 7 — Source Data [file 41467_2025_64591_MOESM7_ESM.zip › source_data/SM/SourceData_S1.xlsx]

## Sheet: Speed
Animal	Trajectory Part	mean	sem
SC03	Decision Point	-0.427447	0.000851565
SC03	Final Corridor	0.630735	0.0011441
SC03	Initial Corridor	-0.207062	0.000999184
SC08	Decision Point	-0.245434	0.0011306
SC08	Final Corridor	-0.00747905	0.000924269
SC08	Initial Corridor	0.255357	0.00146558
SC11	Decision Point	-0.350287	0.00153854
SC11	Final Corridor	0.190599	0.00162846
SC11	Initial Corridor	0.11874	0.00195918
SC12	Decision Point	-0.104145	0.00174456
SC12	Final Corridor	0.128937	0.00221407
SC12	Initial Corridor	-0.0756372	0.00223579
JP28	Decision Point	-0.13333	0.00198068
JP28	Final Corridor	0.0388278	0.00217196
JP28	Initial Corridor	0.134765	0.00344738

## Sheet: Stats_Speed
part1	part2	t_stat	p_value
Decision Point	Final Corridor	-3.4596	0.0128961
Decision Point	Initial Corridor	-2.88644	0.0220047
Final Corridor	Initial Corridor	1.07449	0.316893

## Sheet: Head Direction Change
Animal	Trajectory Part	mean	sem
SC03	Decision Point	0.0721971	0.00112923
SC03	Final Corridor	0.0376233	0.00113505
SC03	Initial Corridor	-0.131756	0.00110325
SC08	Decision Point	0.143542	0.00163364
SC08	Final Corridor	-0.0631764	0.000857407
SC08	Initial Corridor	0.0483074	0.00145204
SC11	Decision Point	0.0757648	0.00184755
SC11	Final Corridor	-0.055733	0.00153768
SC11	Initial Corridor	-0.00211489	0.00196709
SC12	Decision Point	0.206088	0.00231237
SC12	Final Corridor	-0.13992	0.00179374
SC12	Initial Corridor	-0.0324062	0.00234393
JP28	Decision Point	0.159311	0.00248753
JP28	Final Corridor	-0.134123	0.00194072
JP28	Initial Corridor	0.105356	0.00344114

## Sheet: Stats_Head Direction Change
part1	part2	t_stat	p_value
Decision Point	Final Corridor	4.91491	0.00135652
Decision Point	Initial Corridor	2.82542	0.0262925
Final Corridor	Initial Corridor	-1.336	0.219848

## Sheet: Difference
Animal	Trajectory Part	mean	sem
SC03	Decision Point	-0.31437	0.000980852
SC03	Final Corridor	0.330325	0.00118447
SC03	Initial Corridor	0.00218235	0.00110059
SC08	Decision Point	-0.305066	0.00137439
SC08	Final Corridor	0.0512939	0.000875648
SC08	Initial Corridor	0.140114	0.00153616
SC11	Decision Point	-0.218409	0.00176547
SC11	Final Corridor	0.132853	0.00154854
SC11	Initial Corridor	0.0512747	0.00197911
SC12	Decision Point	-0.24893	0.00210383
SC12	Final Corridor	0.202817	0.00190058
SC12	Initial Corridor	-0.014284	0.0023601
JP28	Decision Point	-0.234397	0.00246864
JP28	Final Corridor	0.155064	0.00188895
JP28	Initial Corridor	-0.0266549	0.00363986

## Sheet: Stats_Difference
part1	part2	t_stat	p_value
Decision Point	Final Corridor	-8.79343	0.000221133
Decision Point	Initial Corridor	-8.18681	9.53277e-05
Final Corridor	Initial Corridor	2.60864	0.0352675

## Sheet: Combined
Feature	Trajectory Part	Combined_mean	Combined_sem
Speed	Decision Point	-0.252129	0.0618179
Speed	Final Corridor	0.196324	0.113936
Speed	Initial Corridor	0.0452325	0.0824117
Head Direction Change	Decision Point	0.131381	0.0255979
Head Direction Change	Final Corridor	-0.0710657	0.0322705
Head Direction Change	Initial Corridor	-0.00252271	0.0398847
Difference	Decision Point	-0.264234	0.0192423
Difference	Final Corridor	0.17447	0.04603
Difference	Initial Corridor	0.0305264	0.0304311
