# Supplementary material for: Hippocampus supports multi-task reinforcement learning under partial observability
Source: Nat Commun. 2025 Oct 30;16:9619. doi: 10.1038/s41467-025-64591-9 (PMC12575782; doi:10.1038/s41467-025-64591-9)
Supplement: Supplementary file 7 — Source Data [file 41467_2025_64591_MOESM7_ESM.zip › source_data/SM/SourceData_S12.xlsx]

## Sheet: a
row	col	group	condition	value
0	0	Animal	Allo N
0	1	Animal	Allo N
0	2	Animal	Allo N
0	3	Animal	Allo N
0	4	Animal	Allo N
0	5	Animal	Allo N
0	6	Animal	Allo N
0	7	Animal	Allo N
0	8	Animal	Allo N
1	0	Animal	Allo N
1	1	Animal	Allo N
1	2	Animal	Allo N
1	3	Animal	Allo N
1	4	Animal	Allo N	0.000535347
1	5	Animal	Allo N
1	6	Animal	Allo N
1	7	Animal	Allo N
1	8	Animal	Allo N
2	0	Animal	Allo N
2	1	Animal	Allo N
2	2	Animal	Allo N
2	3	Animal	Allo N
2	4	Animal	Allo N	0.174754
2	5	Animal	Allo N
2	6	Animal	Allo N
2	7	Animal	Allo N
2	8	Animal	Allo N
3	0	Animal	Allo N
3	1	Animal	Allo N
3	2	Animal	Allo N
3	3	Animal	Allo N
3	4	Animal	Allo N	0.190261
3	5	Animal	Allo N
3	6	Animal	Allo N
3	7	Animal	Allo N
3	8	Animal	Allo N
4	0	Animal	Allo N
4	1	Animal	Allo N	0.030616
4	2	Animal	Allo N	0.0283012
4	3	Animal	Allo N	0.0380013
4	4	Animal	Allo N	0.323054
4	5	Animal	Allo N	0.193109
4	6	Animal	Allo N	0.162843
4	7	Animal	Allo N	0.874995
4	8	Animal	Allo N
5	0	Animal	Allo N
5	1	Animal	Allo N
5	2	Animal	Allo N
5	3	Animal	Allo N
5	4	Animal	Allo N	0.0010958
5	5	Animal	Allo N
5	6	Animal	Allo N
5	7	Animal	Allo N
5	8	Animal	Allo N
6	0	Animal	Allo N
6	1	Animal	Allo N
6	2	Animal	Allo N
6	3	Animal	Allo N
6	4	Animal	Allo N	0.000547901
6	5	Animal	Allo N
6	6	Animal	Allo N
6	7	Animal	Allo N
6	8	Animal	Allo N
7	0	Animal	Allo N
7	1	Animal	Allo N
7	2	Animal	Allo N
7	3	Animal	Allo N
7	4	Animal	Allo N	0
7	5	Animal	Allo N
7	6	Animal	Allo N
7	7	Animal	Allo N
7	8	Animal	Allo N
8	0	Animal	Allo N
8	1	Animal	Allo N
8	2	Animal	Allo N
8	3	Animal	Allo N
8	4	Animal	Allo N
8	5	Animal	Allo N
8	6	Animal	Allo N
8	7	Animal	Allo N
8	8	Animal	Allo N
0	0	Animal	Allo S
0	1	Animal	Allo S
0	2	Animal	Allo S
0	3	Animal	Allo S
0	4	Animal	Allo S
0	5	Animal	Allo S
0	6	Animal	Allo S
0	7	Animal	Allo S
0	8	Animal	Allo S
1	0	Animal	Allo S
1	1	Animal	Allo S
1	2	Animal	Allo S
1	3	Animal	Allo S
1	4	Animal	Allo S	0
1	5	Animal	Allo S
1	6	Animal	Allo S
1	7	Animal	Allo S
1	8	Animal	Allo S
2	0	Animal	Allo S
2	1	Animal	Allo S
2	2	Animal	Allo S
2	3	Animal	Allo S
2	4	Animal	Allo S	0
2	5	Animal	Allo S
2	6	Animal	Allo S
2	7	Animal	Allo S
2	8	Animal	Allo S
3	0	Animal	Allo S
3	1	Animal	Allo S
3	2	Animal	Allo S
3	3	Animal	Allo S
3	4	Animal	Allo S	0
3	5	Animal	Allo S
3	6	Animal	Allo S
3	7	Animal	Allo S
3	8	Animal	Allo S
4	0	Animal	Allo S
4	1	Animal	Allo S	0
4	2	Animal	Allo S	0
4	3	Animal	Allo S	0.0290981
4	4	Animal	Allo S	0.242819
4	5	Animal	Allo S	0.168924
4	6	Animal	Allo S	0.157865
4	7	Animal	Allo S	0.874994
4	8	Animal	Allo S
5	0	Animal	Allo S
5	1	Animal	Allo S
5	2	Animal	Allo S
5	3	Animal	Allo S
5	4	Animal	Allo S	0.288119
5	5	Animal	Allo S
5	6	Animal	Allo S
5	7	Animal	Allo S
5	8	Animal	Allo S
6	0	Animal	Allo S
6	1	Animal	Allo S
6	2	Animal	Allo S
6	3	Animal	Allo S
6	4	Animal	Allo S	0.14445
6	5	Animal	Allo S
6	6	Animal	Allo S
6	7	Animal	Allo S
6	8	Animal	Allo S
7	0	Animal	Allo S
7	1	Animal	Allo S
7	2	Animal	Allo S
7	3	Animal	Allo S
7	4	Animal	Allo S	0
7	5	Animal	Allo S
7	6	Animal	Allo S
7	7	Animal	Allo S
7	8	Animal	Allo S
8	0	Animal	Allo S
8	1	Animal	Allo S
8	2	Animal	Allo S
8	3	Animal	Allo S
8	4	Animal	Allo S
8	5	Animal	Allo S
8	6	Animal	Allo S
8	7	Animal	Allo S
8	8	Animal	Allo S
0	0	Animal	Ego N
0	1	Animal	Ego N
0	2	Animal	Ego N
0	3	Animal	Ego N
0	4	Animal	Ego N
0	5	Animal	Ego N
0	6	Animal	Ego N
0	7	Animal	Ego N
0	8	Animal	Ego N
1	0	Animal	Ego N
1	1	Animal	Ego N
1	2	Animal	Ego N
1	3	Animal	Ego N
1	4	Animal	Ego N	0.00397244
1	5	Animal	Ego N
1	6	Animal	Ego N
1	7	Animal	Ego N
1	8	Animal	Ego N
2	0	Animal	Ego N
2	1	Animal	Ego N
2	2	Animal	Ego N
2	3	Animal	Ego N
2	4	Animal	Ego N	0.121252
2	5	Animal	Ego N
2	6	Animal	Ego N
2	7	Animal	Ego N
2	8	Animal	Ego N
3	0	Animal	Ego N
3	1	Animal	Ego N
3	2	Animal	Ego N
3	3	Animal	Ego N
3	4	Animal	Ego N	0.160041
3	5	Animal	Ego N
3	6	Animal	Ego N
3	7	Animal	Ego N
3	8	Animal	Ego N
4	0	Animal	Ego N
4	1	Animal	Ego N	0.749992
4	2	Animal	Ego N	0.154329
4	3	Animal	Ego N	0.203537
4	4	Animal	Ego N	0.136478
4	5	Animal	Ego N	0.00783958
4	6	Animal	Ego N	0.00653299
4	7	Animal	Ego N	0.0444243
4	8	Animal	Ego N
5	0	Animal	Ego N
5	1	Animal	Ego N
5	2	Animal	Ego N
5	3	Animal	Ego N
5	4	Animal	Ego N	0.000435532
5	5	Animal	Ego N
5	6	Animal	Ego N
5	7	Animal	Ego N
5	8	Animal	Ego N
6	0	Animal	Ego N
6	1	Animal	Ego N
6	2	Animal	Ego N
6	3	Animal	Ego N
6	4	Animal	Ego N	0
6	5	Animal	Ego N
6	6	Animal	Ego N
6	7	Animal	Ego N
6	8	Animal	Ego N
7	0	Animal	Ego N
7	1	Animal	Ego N
7	2	Animal	Ego N
7	3	Animal	Ego N
7	4	Animal	Ego N	0
7	5	Animal	Ego N
7	6	Animal	Ego N
7	7	Animal	Ego N
7	8	Animal	Ego N
8	0	Animal	Ego N
8	1	Animal	Ego N
8	2	Animal	Ego N
8	3	Animal	Ego N
8	4	Animal	Ego N
8	5	Animal	Ego N
8	6	Animal	Ego N
8	7	Animal	Ego N
8	8	Animal	Ego N
0	0	Animal	Ego S
0	1	Animal	Ego S
0	2	Animal	Ego S
0	3	Animal	Ego S
0	4	Animal	Ego S
0	5	Animal	Ego S
0	6	Animal	Ego S
0	7	Animal	Ego S
0	8	Animal	Ego S
1	0	Animal	Ego S
1	1	Animal	Ego S
1	2	Animal	Ego S
1	3	Animal	Ego S
1	4	Animal	Ego S	0.00686794
1	5	Animal	Ego S
1	6	Animal	Ego S
1	7	Animal	Ego S
1	8	Animal	Ego S
2	0	Animal	Ego S
2	1	Animal	Ego S
2	2	Animal	Ego S
2	3	Animal	Ego S
2	4	Animal	Ego S	0.0219774
2	5	Animal	Ego S
2	6	Animal	Ego S
2	7	Animal	Ego S
2	8	Animal	Ego S
3	0	Animal	Ego S
3	1	Animal	Ego S
3	2	Animal	Ego S
3	3	Animal	Ego S
3	4	Animal	Ego S	0.0192302
3	5	Animal	Ego S
3	6	Animal	Ego S
3	7	Animal	Ego S
3	8	Animal	Ego S
4	0	Animal	Ego S
4	1	Animal	Ego S	0.092558
4	2	Animal	Ego S	0.042422
4	3	Animal	Ego S	0.0235268
4	4	Animal	Ego S	0.152736
4	5	Animal	Ego S	0.120719
4	6	Animal	Ego S	0.104361
4	7	Animal	Ego S	0.749993
4	8	Animal	Ego S
5	0	Animal	Ego S
5	1	Animal	Ego S
5	2	Animal	Ego S
5	3	Animal	Ego S
5	4	Animal	Ego S	0.23536
5	5	Animal	Ego S
5	6	Animal	Ego S
5	7	Animal	Ego S
5	8	Animal	Ego S
6	0	Animal	Ego S
6	1	Animal	Ego S
6	2	Animal	Ego S
6	3	Animal	Ego S
6	4	Animal	Ego S	0.166452
6	5	Animal	Ego S
6	6	Animal	Ego S
6	7	Animal	Ego S
6	8	Animal	Ego S
7	0	Animal	Ego S
7	1	Animal	Ego S
7	2	Animal	Ego S
7	3	Animal	Ego S
7	4	Animal	Ego S	0.0212906
7	5	Animal	Ego S
7	6	Animal	Ego S
7	7	Animal	Ego S
7	8	Animal	Ego S
8	0	Animal	Ego S
8	1	Animal	Ego S
8	2	Animal	Ego S
8	3	Animal	Ego S
8	4	Animal	Ego S
8	5	Animal	Ego S
8	6	Animal	Ego S
8	7	Animal	Ego S
8	8	Animal	Ego S
0	0	hcDRQN	Allo N	0
0	1	hcDRQN	Allo N	0
0	2	hcDRQN	Allo N	0
0	3	hcDRQN	Allo N	0
0	4	hcDRQN	Allo N	0
0	5	hcDRQN	Allo N	0
0	6	hcDRQN	Allo N	0
0	7	hcDRQN	Allo N	0
0	8	hcDRQN	Allo N	0
1	0	hcDRQN	Allo N	0
1	1	hcDRQN	Allo N	0
1	2	hcDRQN	Allo N	0
1	3	hcDRQN	Allo N	0
1	4	hcDRQN	Allo N	0.0328531
1	5	hcDRQN	Allo N	0
1	6	hcDRQN	Allo N	0
1	7	hcDRQN	Allo N	0
1	8	hcDRQN	Allo N	0
2	0	hcDRQN	Allo N	0
2	1	hcDRQN	Allo N	0
2	2	hcDRQN	Allo N	0
2	3	hcDRQN	Allo N	0
2	4	hcDRQN	Allo N	0.310302
2	5	hcDRQN	Allo N	0
2	6	hcDRQN	Allo N	0
2	7	hcDRQN	Allo N	0
2	8	hcDRQN	Allo N	0
3	0	hcDRQN	Allo N	0
3	1	hcDRQN	Allo N	0
3	2	hcDRQN	Allo N	0
3	3	hcDRQN	Allo N	0
3	4	hcDRQN	Allo N	0.272384
3	5	hcDRQN	Allo N	0
3	6	hcDRQN	Allo N	0
3	7	hcDRQN	Allo N	0
3	8	hcDRQN	Allo N	0
4	0	hcDRQN	Allo N	0
4	1	hcDRQN	Allo N	0
4	2	hcDRQN	Allo N	0
4	3	hcDRQN	Allo N	0
4	4	hcDRQN	Allo N	0.543053
4	5	hcDRQN	Allo N	0.312512
4	6	hcDRQN	Allo N	0.308459
4	7	hcDRQN	Allo N	0.997107
4	8	hcDRQN	Allo N	0
5	0	hcDRQN	Allo N	0
5	1	hcDRQN	Allo N	0
5	2	hcDRQN	Allo N	0
5	3	hcDRQN	Allo N	0
5	4	hcDRQN	Allo N	0
5	5	hcDRQN	Allo N	0
5	6	hcDRQN	Allo N	0
5	7	hcDRQN	Allo N	0
5	8	hcDRQN	Allo N	0
6	0	hcDRQN	Allo N	0
6	1	hcDRQN	Allo N	0
6	2	hcDRQN	Allo N	0
6	3	hcDRQN	Allo N	0
6	4	hcDRQN	Allo N	0
6	5	hcDRQN	Allo N	0
6	6	hcDRQN	Allo N	0
6	7	hcDRQN	Allo N	0
6	8	hcDRQN	Allo N	0
7	0	hcDRQN	Allo N	0
7	1	hcDRQN	Allo N	0
7	2	hcDRQN	Allo N	0
7	3	hcDRQN	Allo N	0
7	4	hcDRQN	Allo N	0
7	5	hcDRQN	Allo N	0
7	6	hcDRQN	Allo N	0
7	7	hcDRQN	Allo N	0
7	8	hcDRQN	Allo N	0
8	0	hcDRQN	Allo N	0
8	1	hcDRQN	Allo N	0
8	2	hcDRQN	Allo N	0
8	3	hcDRQN	Allo N	0
8	4	hcDRQN	Allo N	0
8	5	hcDRQN	Allo N	0
8	6	hcDRQN	Allo N	0
8	7	hcDRQN	Allo N	0
8	8	hcDRQN	Allo N	0
0	0	hcDRQN	Allo S	0
0	1	hcDRQN	Allo S	0
0	2	hcDRQN	Allo S	0
0	3	hcDRQN	Allo S	0
0	4	hcDRQN	Allo S	0
0	5	hcDRQN	Allo S	0
0	6	hcDRQN	Allo S	0
0	7	hcDRQN	Allo S	0
0	8	hcDRQN	Allo S	0
1	0	hcDRQN	Allo S	0
1	1	hcDRQN	Allo S	0
1	2	hcDRQN	Allo S	0
1	3	hcDRQN	Allo S	0
1	4	hcDRQN	Allo S	0
1	5	hcDRQN	Allo S	0
1	6	hcDRQN	Allo S	0
1	7	hcDRQN	Allo S	0
1	8	hcDRQN	Allo S	0
2	0	hcDRQN	Allo S	0
2	1	hcDRQN	Allo S	0
2	2	hcDRQN	Allo S	0
2	3	hcDRQN	Allo S	0
2	4	hcDRQN	Allo S	0
2	5	hcDRQN	Allo S	0
2	6	hcDRQN	Allo S	0
2	7	hcDRQN	Allo S	0
2	8	hcDRQN	Allo S	0
3	0	hcDRQN	Allo S	0
3	1	hcDRQN	Allo S	0
3	2	hcDRQN	Allo S	0
3	3	hcDRQN	Allo S	0
3	4	hcDRQN	Allo S	0
3	5	hcDRQN	Allo S	0
3	6	hcDRQN	Allo S	0
3	7	hcDRQN	Allo S	0
3	8	hcDRQN	Allo S	0
4	0	hcDRQN	Allo S	0
4	1	hcDRQN	Allo S	0
4	2	hcDRQN	Allo S	0
4	3	hcDRQN	Allo S	0
4	4	hcDRQN	Allo S	0.581657
4	5	hcDRQN	Allo S	0.279604
4	6	hcDRQN	Allo S	0.297813
4	7	hcDRQN	Allo S	0.999861
4	8	hcDRQN	Allo S	0
5	0	hcDRQN	Allo S	0
5	1	hcDRQN	Allo S	0
5	2	hcDRQN	Allo S	0
5	3	hcDRQN	Allo S	0
5	4	hcDRQN	Allo S	0.311064
5	5	hcDRQN	Allo S	0
5	6	hcDRQN	Allo S	0
5	7	hcDRQN	Allo S	0
5	8	hcDRQN	Allo S	0
6	0	hcDRQN	Allo S	0
6	1	hcDRQN	Allo S	0
6	2	hcDRQN	Allo S	0
6	3	hcDRQN	Allo S	0
6	4	hcDRQN	Allo S	0.332564
6	5	hcDRQN	Allo S	0
6	6	hcDRQN	Allo S	0
6	7	hcDRQN	Allo S	0
6	8	hcDRQN	Allo S	0
7	0	hcDRQN	Allo S	0
7	1	hcDRQN	Allo S	0
7	2	hcDRQN	Allo S	0
7	3	hcDRQN	Allo S	0
7	4	hcDRQN	Allo S	0.0363184
7	5	hcDRQN	Allo S	0
7	6	hcDRQN	Allo S	0
7	7	hcDRQN	Allo S	0
7	8	hcDRQN	Allo S	0
8	0	hcDRQN	Allo S	0
8	1	hcDRQN	Allo S	0
8	2	hcDRQN	Allo S	0
8	3	hcDRQN	Allo S	0
8	4	hcDRQN	Allo S	0
8	5	hcDRQN	Allo S	0
8	6	hcDRQN	Allo S	0
8	7	hcDRQN	Allo S	0
8	8	hcDRQN	Allo S	0
0	0	hcDRQN	Ego N	0
0	1	hcDRQN	Ego N	0
0	2	hcDRQN	Ego N	0
0	3	hcDRQN	Ego N	0
0	4	hcDRQN	Ego N	0
0	5	hcDRQN	Ego N	0
0	6	hcDRQN	Ego N	0
0	7	hcDRQN	Ego N	0
0	8	hcDRQN	Ego N	0
1	0	hcDRQN	Ego N	0
1	1	hcDRQN	Ego N	0
1	2	hcDRQN	Ego N	0
1	3	hcDRQN	Ego N	0
1	4	hcDRQN	Ego N	0.0360662
1	5	hcDRQN	Ego N	0
1	6	hcDRQN	Ego N	0
1	7	hcDRQN	Ego N	0
1	8	hcDRQN	Ego N	0
2	0	hcDRQN	Ego N	0
2	1	hcDRQN	Ego N	0
2	2	hcDRQN	Ego N	0
2	3	hcDRQN	Ego N	0
2	4	hcDRQN	Ego N	0.293796
2	5	hcDRQN	Ego N	0
2	6	hcDRQN	Ego N	0
2	7	hcDRQN	Ego N	0
2	8	hcDRQN	Ego N	0
3	0	hcDRQN	Ego N	0
3	1	hcDRQN	Ego N	0
3	2	hcDRQN	Ego N	0
3	3	hcDRQN	Ego N	0
3	4	hcDRQN	Ego N	0.312773
3	5	hcDRQN	Ego N	0
3	6	hcDRQN	Ego N	0
3	7	hcDRQN	Ego N	0
3	8	hcDRQN	Ego N	0
4	0	hcDRQN	Ego N	0
4	1	hcDRQN	Ego N	0.994754
4	2	hcDRQN	Ego N	0.442606
4	3	hcDRQN	Ego N	0.399767
4	4	hcDRQN	Ego N	0.595887
4	5	hcDRQN	Ego N	0
4	6	hcDRQN	Ego N	0
4	7	hcDRQN	Ego N	0
4	8	hcDRQN	Ego N	0
5	0	hcDRQN	Ego N	0
5	1	hcDRQN	Ego N	0
5	2	hcDRQN	Ego N	0
5	3	hcDRQN	Ego N	0
5	4	hcDRQN	Ego N	0
5	5	hcDRQN	Ego N	0
5	6	hcDRQN	Ego N	0
5	7	hcDRQN	Ego N	0
5	8	hcDRQN	Ego N	0
6	0	hcDRQN	Ego N	0
6	1	hcDRQN	Ego N	0
6	2	hcDRQN	Ego N	0
6	3	hcDRQN	Ego N	0
6	4	hcDRQN	Ego N	0
6	5	hcDRQN	Ego N	0
6	6	hcDRQN	Ego N	0
6	7	hcDRQN	Ego N	0
6	8	hcDRQN	Ego N	0
7	0	hcDRQN	Ego N	0
7	1	hcDRQN	Ego N	0
7	2	hcDRQN	Ego N	0
7	3	hcDRQN	Ego N	0
7	4	hcDRQN	Ego N	0
7	5	hcDRQN	Ego N	0
7	6	hcDRQN	Ego N	0
7	7	hcDRQN	Ego N	0
7	8	hcDRQN	Ego N	0
8	0	hcDRQN	Ego N	0
8	1	hcDRQN	Ego N	0
8	2	hcDRQN	Ego N	0
8	3	hcDRQN	Ego N	0
8	4	hcDRQN	Ego N	0
8	5	hcDRQN	Ego N	0
8	6	hcDRQN	Ego N	0
8	7	hcDRQN	Ego N	0
8	8	hcDRQN	Ego N	0
0	0	hcDRQN	Ego S	0
0	1	hcDRQN	Ego S	0
0	2	hcDRQN	Ego S	0
0	3	hcDRQN	Ego S	0
0	4	hcDRQN	Ego S	0
0	5	hcDRQN	Ego S	0
0	6	hcDRQN	Ego S	0
0	7	hcDRQN	Ego S	0
0	8	hcDRQN	Ego S	0
1	0	hcDRQN	Ego S	0
1	1	hcDRQN	Ego S	0
1	2	hcDRQN	Ego S	0
1	3	hcDRQN	Ego S	0
1	4	hcDRQN	Ego S	0
1	5	hcDRQN	Ego S	0
1	6	hcDRQN	Ego S	0
1	7	hcDRQN	Ego S	0
1	8	hcDRQN	Ego S	0
2	0	hcDRQN	Ego S	0
2	1	hcDRQN	Ego S	0
2	2	hcDRQN	Ego S	0
2	3	hcDRQN	Ego S	0
2	4	hcDRQN	Ego S	0
2	5	hcDRQN	Ego S	0
2	6	hcDRQN	Ego S	0
2	7	hcDRQN	Ego S	0
2	8	hcDRQN	Ego S	0
3	0	hcDRQN	Ego S	0
3	1	hcDRQN	Ego S	0
3	2	hcDRQN	Ego S	0
3	3	hcDRQN	Ego S	0
3	4	hcDRQN	Ego S	0
3	5	hcDRQN	Ego S	0
3	6	hcDRQN	Ego S	0
3	7	hcDRQN	Ego S	0
3	8	hcDRQN	Ego S	0
4	0	hcDRQN	Ego S	0
4	1	hcDRQN	Ego S	0
4	2	hcDRQN	Ego S	0
4	3	hcDRQN	Ego S	0
4	4	hcDRQN	Ego S	0.578592
4	5	hcDRQN	Ego S	0.311573
4	6	hcDRQN	Ego S	0.285583
4	7	hcDRQN	Ego S	0.997333
4	8	hcDRQN	Ego S	0
5	0	hcDRQN	Ego S	0
5	1	hcDRQN	Ego S	0
5	2	hcDRQN	Ego S	0
5	3	hcDRQN	Ego S	0
5	4	hcDRQN	Ego S	0.35873
5	5	hcDRQN	Ego S	0
5	6	hcDRQN	Ego S	0
5	7	hcDRQN	Ego S	0
5	8	hcDRQN	Ego S	0
6	0	hcDRQN	Ego S	0
6	1	hcDRQN	Ego S	0
6	2	hcDRQN	Ego S	0
6	3	hcDRQN	Ego S	0
6	4	hcDRQN	Ego S	0.296076
6	5	hcDRQN	Ego S	0
6	6	hcDRQN	Ego S	0
6	7	hcDRQN	Ego S	0
6	8	hcDRQN	Ego S	0
7	0	hcDRQN	Ego S	0
7	1	hcDRQN	Ego S	0
7	2	hcDRQN	Ego S	0
7	3	hcDRQN	Ego S	0
7	4	hcDRQN	Ego S	0.0497292
7	5	hcDRQN	Ego S	0
7	6	hcDRQN	Ego S	0
7	7	hcDRQN	Ego S	0
7	8	hcDRQN	Ego S	0
8	0	hcDRQN	Ego S	0
8	1	hcDRQN	Ego S	0
8	2	hcDRQN	Ego S	0
8	3	hcDRQN	Ego S	0
8	4	hcDRQN	Ego S	0
8	5	hcDRQN	Ego S	0
8	6	hcDRQN	Ego S	0
8	7	hcDRQN	Ego S	0
8	8	hcDRQN	Ego S	0
0	0	hcDQN	Allo N	0
0	1	hcDQN	Allo N	0
0	2	hcDQN	Allo N	0
0	3	hcDQN	Allo N	0
0	4	hcDQN	Allo N	0
0	5	hcDQN	Allo N	0
0	6	hcDQN	Allo N	0
0	7	hcDQN	Allo N	0
0	8	hcDQN	Allo N	0
1	0	hcDQN	Allo N	0
1	1	hcDQN	Allo N	0
1	2	hcDQN	Allo N	0
1	3	hcDQN	Allo N	0
1	4	hcDQN	Allo N	0.0557691
1	5	hcDQN	Allo N	0
1	6	hcDQN	Allo N	0
1	7	hcDQN	Allo N	0
1	8	hcDQN	Allo N	0
2	0	hcDQN	Allo N	0
2	1	hcDQN	Allo N	0
2	2	hcDQN	Allo N	0
2	3	hcDQN	Allo N	0
2	4	hcDQN	Allo N	0.403259
2	5	hcDQN	Allo N	0
2	6	hcDQN	Allo N	0
2	7	hcDQN	Allo N	0
2	8	hcDQN	Allo N	0
3	0	hcDQN	Allo N	0
3	1	hcDQN	Allo N	0
3	2	hcDQN	Allo N	0
3	3	hcDQN	Allo N	0
3	4	hcDQN	Allo N	0.45658
3	5	hcDQN	Allo N	0
3	6	hcDQN	Allo N	0
3	7	hcDQN	Allo N	0
3	8	hcDQN	Allo N	0
4	0	hcDQN	Allo N	0
4	1	hcDQN	Allo N	0
4	2	hcDQN	Allo N	0
4	3	hcDQN	Allo N	0
4	4	hcDQN	Allo N	0.717777
4	5	hcDQN	Allo N	0.662531
4	6	hcDQN	Allo N	0.770585
4	7	hcDQN	Allo N	0.966993
4	8	hcDQN	Allo N	0
5	0	hcDQN	Allo N	0
5	1	hcDQN	Allo N	0
5	2	hcDQN	Allo N	0
5	3	hcDQN	Allo N	0
5	4	hcDQN	Allo N	0
5	5	hcDQN	Allo N	0
5	6	hcDQN	Allo N	0
5	7	hcDQN	Allo N	0
5	8	hcDQN	Allo N	0
6	0	hcDQN	Allo N	0
6	1	hcDQN	Allo N	0
6	2	hcDQN	Allo N	0
6	3	hcDQN	Allo N	0
6	4	hcDQN	Allo N	0
6	5	hcDQN	Allo N	0
6	6	hcDQN	Allo N	0
6	7	hcDQN	Allo N	0
6	8	hcDQN	Allo N	0
7	0	hcDQN	Allo N	0
7	1	hcDQN	Allo N	0
7	2	hcDQN	Allo N	0
7	3	hcDQN	Allo N	0
7	4	hcDQN	Allo N	0
7	5	hcDQN	Allo N	0
7	6	hcDQN	Allo N	0
7	7	hcDQN	Allo N	0
7	8	hcDQN	Allo N	0
8	0	hcDQN	Allo N	0
8	1	hcDQN	Allo N	0
8	2	hcDQN	Allo N	0
8	3	hcDQN	Allo N	0
8	4	hcDQN	Allo N	0
8	5	hcDQN	Allo N	0
8	6	hcDQN	Allo N	0
8	7	hcDQN	Allo N	0
8	8	hcDQN	Allo N	0
0	0	hcDQN	Allo S	0
0	1	hcDQN	Allo S	0
0	2	hcDQN	Allo S	0
0	3	hcDQN	Allo S	0
0	4	hcDQN	Allo S	0
0	5	hcDQN	Allo S	0
0	6	hcDQN	Allo S	0
0	7	hcDQN	Allo S	0
0	8	hcDQN	Allo S	0
1	0	hcDQN	Allo S	0
1	1	hcDQN	Allo S	0
1	2	hcDQN	Allo S	0
1	3	hcDQN	Allo S	0
1	4	hcDQN	Allo S	0
1	5	hcDQN	Allo S	0
1	6	hcDQN	Allo S	0
1	7	hcDQN	Allo S	0
1	8	hcDQN	Allo S	0
2	0	hcDQN	Allo S	0
2	1	hcDQN	Allo S	0
2	2	hcDQN	Allo S	0
2	3	hcDQN	Allo S	0
2	4	hcDQN	Allo S	0
2	5	hcDQN	Allo S	0
2	6	hcDQN	Allo S	0
2	7	hcDQN	Allo S	0
2	8	hcDQN	Allo S	0
3	0	hcDQN	Allo S	0
3	1	hcDQN	Allo S	0
3	2	hcDQN	Allo S	0
3	3	hcDQN	Allo S	0
3	4	hcDQN	Allo S	0
3	5	hcDQN	Allo S	0
3	6	hcDQN	Allo S	0
3	7	hcDQN	Allo S	0
3	8	hcDQN	Allo S	0
4	0	hcDQN	Allo S	0
4	1	hcDQN	Allo S	0
4	2	hcDQN	Allo S	0
4	3	hcDQN	Allo S	0
4	4	hcDQN	Allo S	0.705469
4	5	hcDQN	Allo S	0.339292
4	6	hcDQN	Allo S	0.622761
4	7	hcDQN	Allo S	0.974949
4	8	hcDQN	Allo S	0
5	0	hcDQN	Allo S	0
5	1	hcDQN	Allo S	0
5	2	hcDQN	Allo S	0
5	3	hcDQN	Allo S	0
5	4	hcDQN	Allo S	0.332711
5	5	hcDQN	Allo S	0
5	6	hcDQN	Allo S	0
5	7	hcDQN	Allo S	0
5	8	hcDQN	Allo S	0
6	0	hcDQN	Allo S	0
6	1	hcDQN	Allo S	0
6	2	hcDQN	Allo S	0
6	3	hcDQN	Allo S	0
6	4	hcDQN	Allo S	0.332857
6	5	hcDQN	Allo S	0
6	6	hcDQN	Allo S	0
6	7	hcDQN	Allo S	0
6	8	hcDQN	Allo S	0
7	0	hcDQN	Allo S	0
7	1	hcDQN	Allo S	0
7	2	hcDQN	Allo S	0
7	3	hcDQN	Allo S	0
7	4	hcDQN	Allo S	0.050428
7	5	hcDQN	Allo S	0
7	6	hcDQN	Allo S	0
7	7	hcDQN	Allo S	0
7	8	hcDQN	Allo S	0
8	0	hcDQN	Allo S	0
8	1	hcDQN	Allo S	0
8	2	hcDQN	Allo S	0
8	3	hcDQN	Allo S	0
8	4	hcDQN	Allo S	0
8	5	hcDQN	Allo S	0
8	6	hcDQN	Allo S	0
8	7	hcDQN	Allo S	0
8	8	hcDQN	Allo S	0
0	0	hcDQN	Ego N	0
0	1	hcDQN	Ego N	0
0	2	hcDQN	Ego N	0
0	3	hcDQN	Ego N	0
0	4	hcDQN	Ego N	0
0	5	hcDQN	Ego N	0
0	6	hcDQN	Ego N	0
0	7	hcDQN	Ego N	0
0	8	hcDQN	Ego N	0
1	0	hcDQN	Ego N	0
1	1	hcDQN	Ego N	0
1	2	hcDQN	Ego N	0
1	3	hcDQN	Ego N	0
1	4	hcDQN	Ego N	0.057655
1	5	hcDQN	Ego N	0
1	6	hcDQN	Ego N	0
1	7	hcDQN	Ego N	0
1	8	hcDQN	Ego N	0
2	0	hcDQN	Ego N	0
2	1	hcDQN	Ego N	0
2	2	hcDQN	Ego N	0
2	3	hcDQN	Ego N	0
2	4	hcDQN	Ego N	0.351648
2	5	hcDQN	Ego N	0
2	6	hcDQN	Ego N	0
2	7	hcDQN	Ego N	0
2	8	hcDQN	Ego N	0
3	0	hcDQN	Ego N	0
3	1	hcDQN	Ego N	0
3	2	hcDQN	Ego N	0
3	3	hcDQN	Ego N	0
3	4	hcDQN	Ego N	0.352396
3	5	hcDQN	Ego N	0
3	6	hcDQN	Ego N	0
3	7	hcDQN	Ego N	0
3	8	hcDQN	Ego N	0
4	0	hcDQN	Ego N	0
4	1	hcDQN	Ego N	0.969031
4	2	hcDQN	Ego N	0.651923
4	3	hcDQN	Ego N	0.360536
4	4	hcDQN	Ego N	0.717211
4	5	hcDQN	Ego N	0
4	6	hcDQN	Ego N	0
4	7	hcDQN	Ego N	0
4	8	hcDQN	Ego N	0
5	0	hcDQN	Ego N	0
5	1	hcDQN	Ego N	0
5	2	hcDQN	Ego N	0
5	3	hcDQN	Ego N	0
5	4	hcDQN	Ego N	0
5	5	hcDQN	Ego N	0
5	6	hcDQN	Ego N	0
5	7	hcDQN	Ego N	0
5	8	hcDQN	Ego N	0
6	0	hcDQN	Ego N	0
6	1	hcDQN	Ego N	0
6	2	hcDQN	Ego N	0
6	3	hcDQN	Ego N	0
6	4	hcDQN	Ego N	0
6	5	hcDQN	Ego N	0
6	6	hcDQN	Ego N	0
6	7	hcDQN	Ego N	0
6	8	hcDQN	Ego N	0
7	0	hcDQN	Ego N	0
7	1	hcDQN	Ego N	0
7	2	hcDQN	Ego N	0
7	3	hcDQN	Ego N	0
7	4	hcDQN	Ego N	0
7	5	hcDQN	Ego N	0
7	6	hcDQN	Ego N	0
7	7	hcDQN	Ego N	0
7	8	hcDQN	Ego N	0
8	0	hcDQN	Ego N	0
8	1	hcDQN	Ego N	0
8	2	hcDQN	Ego N	0
8	3	hcDQN	Ego N	0
8	4	hcDQN	Ego N	0
8	5	hcDQN	Ego N	0
8	6	hcDQN	Ego N	0
8	7	hcDQN	Ego N	0
8	8	hcDQN	Ego N	0
0	0	hcDQN	Ego S	0
0	1	hcDQN	Ego S	0
0	2	hcDQN	Ego S	0
0	3	hcDQN	Ego S	0
0	4	hcDQN	Ego S	0
0	5	hcDQN	Ego S	0
0	6	hcDQN	Ego S	0
0	7	hcDQN	Ego S	0
0	8	hcDQN	Ego S	0
1	0	hcDQN	Ego S	0
1	1	hcDQN	Ego S	0
1	2	hcDQN	Ego S	0
1	3	hcDQN	Ego S	0
1	4	hcDQN	Ego S	0
1	5	hcDQN	Ego S	0
1	6	hcDQN	Ego S	0
1	7	hcDQN	Ego S	0
1	8	hcDQN	Ego S	0
2	0	hcDQN	Ego S	0
2	1	hcDQN	Ego S	0
2	2	hcDQN	Ego S	0
2	3	hcDQN	Ego S	0
2	4	hcDQN	Ego S	0
2	5	hcDQN	Ego S	0
2	6	hcDQN	Ego S	0
2	7	hcDQN	Ego S	0
2	8	hcDQN	Ego S	0
3	0	hcDQN	Ego S	0
3	1	hcDQN	Ego S	0
3	2	hcDQN	Ego S	0
3	3	hcDQN	Ego S	0
3	4	hcDQN	Ego S	0
3	5	hcDQN	Ego S	0
3	6	hcDQN	Ego S	0
3	7	hcDQN	Ego S	0
3	8	hcDQN	Ego S	0
4	0	hcDQN	Ego S	0
4	1	hcDQN	Ego S	0
4	2	hcDQN	Ego S	0
4	3	hcDQN	Ego S	0
4	4	hcDQN	Ego S	0.663073
4	5	hcDQN	Ego S	0.385885
4	6	hcDQN	Ego S	0.651819
4	7	hcDQN	Ego S	0.995899
4	8	hcDQN	Ego S	0
5	0	hcDQN	Ego S	0
5	1	hcDQN	Ego S	0
5	2	hcDQN	Ego S	0
5	3	hcDQN	Ego S	0
5	4	hcDQN	Ego S	0.350187
5	5	hcDQN	Ego S	0
5	6	hcDQN	Ego S	0
5	7	hcDQN	Ego S	0
5	8	hcDQN	Ego S	0
6	0	hcDQN	Ego S	0
6	1	hcDQN	Ego S	0
6	2	hcDQN	Ego S	0
6	3	hcDQN	Ego S	0
6	4	hcDQN	Ego S	0.376814
6	5	hcDQN	Ego S	0
6	6	hcDQN	Ego S	0
6	7	hcDQN	Ego S	0
6	8	hcDQN	Ego S	0
7	0	hcDQN	Ego S	0
7	1	hcDQN	Ego S	0
7	2	hcDQN	Ego S	0
7	3	hcDQN	Ego S	0
7	4	hcDQN	Ego S	0.0410527
7	5	hcDQN	Ego S	0
7	6	hcDQN	Ego S	0
7	7	hcDQN	Ego S	0
7	8	hcDQN	Ego S	0
8	0	hcDQN	Ego S	0
8	1	hcDQN	Ego S	0
8	2	hcDQN	Ego S	0
8	3	hcDQN	Ego S	0
8	4	hcDQN	Ego S	0
8	5	hcDQN	Ego S	0
8	6	hcDQN	Ego S	0
8	7	hcDQN	Ego S	0
8	8	hcDQN	Ego S	0

## Sheet: b
condition	source	state	mean	sem
Allo N	Animal	1	0.000611766	0.000433414
Allo N	Animal	2	0.199701	0.0490701
Allo N	Animal	3	0.217421	0.0584499
Allo N	Animal	4	0.36917	0.06956
Allo N	Animal	5	0.220676	0.0647793
Allo N	Animal	6	0.186089	0.0479121
Allo N	Animal	7	0.9999	1.75653e-10
Allo S	Animal	1	0	0
Allo S	Animal	2	0.16507	0.048788
Allo S	Animal	3	0.329249	0.0826291
Allo S	Animal	4	0.277482	0.100086
Allo S	Animal	5	0.193038	0.0532685
Allo S	Animal	6	0.180401	0.039673
Allo S	Animal	7	0.9999	1.72064e-10
Ego N	Animal	1	0.00529618	0.00489254
Ego N	Animal	2	0.161655	0.0274535
Ego N	Animal	3	0.213369	0.0501974
Ego N	Animal	4	0.181955	0.0390925
Ego N	Animal	5	0.271359	0.0624917
Ego N	Animal	6	0.205754	0.0423349
Ego N	Animal	7	0.9999	3.74207e-10
Ego S	Animal	1	0.0283854	0.0283854
Ego S	Animal	2	0.221918	0.124749
Ego S	Animal	3	0.313786	0.0697259
Ego S	Animal	4	0.203631	0.0388813
Ego S	Animal	5	0.160944	0.0322019
Ego S	Animal	6	0.139136	0.0304662
Ego S	Animal	7	0.9999	3.59834e-10
Allo N	hcDRQN	1	0.0330145	0.00149906
Allo N	hcDRQN	2	0.311748	0.016617
Allo N	hcDRQN	3	0.274039	0.0164847
Allo N	hcDRQN	4	0.545928	0.0271844
Allo N	hcDRQN	5	0.314101	0.015383
Allo N	hcDRQN	6	0.310364	0.0188838
Allo N	hcDRQN	7	0.999847	6.01233e-06
Allo S	hcDRQN	1	0.0363184	0.00152198
Allo S	hcDRQN	2	0.332564	0.0127184
Allo S	hcDRQN	3	0.311064	0.0108724
Allo S	hcDRQN	4	0.581657	0.0211735
Allo S	hcDRQN	5	0.279604	0.0117167
Allo S	hcDRQN	6	0.297813	0.0102711
Allo S	hcDRQN	7	0.999861	4.02158e-06
Ego N	hcDRQN	1	0.0364219	0.00191315
Ego N	hcDRQN	2	0.296554	0.0133268
Ego N	hcDRQN	3	0.315246	0.0134709
Ego N	hcDRQN	4	0.60188	0.0258623
Ego N	hcDRQN	5	0.403175	0.0182938
Ego N	hcDRQN	6	0.446324	0.0208401
Ego N	hcDRQN	7	0.999862	4.39255e-06
Ego S	hcDRQN	1	0.0498277	0.00210347
Ego S	hcDRQN	2	0.297153	0.0117714
Ego S	hcDRQN	3	0.359887	0.0162699
Ego S	hcDRQN	4	0.581461	0.0245733
Ego S	hcDRQN	5	0.312633	0.0125313
Ego S	hcDRQN	6	0.286537	0.0107204
Ego S	hcDRQN	7	0.999843	4.45929e-06
Allo N	hcDQN	1	0.0581887	0.00231817
Allo N	hcDQN	2	0.419648	0.0172959
Allo N	hcDQN	3	0.477704	0.0207521
Allo N	hcDQN	4	0.748348	0.0240673
Allo N	hcDQN	5	0.692119	0.0308758
Allo N	hcDQN	6	0.806914	0.033676
Allo N	hcDQN	7	0.999858	4.22416e-06
Allo S	hcDQN	1	0.0523053	0.00227349
Allo S	hcDQN	2	0.346487	0.0137716
Allo S	hcDQN	3	0.34521	0.0126122
Allo S	hcDQN	4	0.738111	0.032245
Allo S	hcDQN	5	0.352479	0.0134088
Allo S	hcDQN	6	0.651782	0.0340064
Allo S	hcDQN	7	0.999852	4.47358e-06
Ego N	hcDQN	1	0.060208	0.00254036
Ego N	hcDQN	2	0.367514	0.0153986
Ego N	hcDQN	3	0.368677	0.0162701
Ego N	hcDQN	4	0.755837	0.0362336
Ego N	hcDQN	5	0.376689	0.018858
Ego N	hcDQN	6	0.682526	0.0295492
Ego N	hcDQN	7	0.999846	5.14499e-06
Ego S	hcDQN	1	0.0412544	0.00167235
Ego S	hcDQN	2	0.379348	0.0159136
Ego S	hcDQN	3	0.352102	0.0140782
Ego S	hcDQN	4	0.666793	0.0252218
Ego S	hcDQN	5	0.388203	0.0141725
Ego S	hcDQN	6	0.65544	0.0231405
Ego S	hcDQN	7	0.999847	4.08296e-06

## Sheet: c
condition	model	mean	sem
Allo N	hcDRQN	0.0234944	0.00611535
Allo S	hcDRQN	0.0273144	0.00317319
Ego N	hcDRQN	0.0527657	0.00771864
Ego S	hcDRQN	0.0369471	0.00474678
Overall	hcDRQN	0.0351304	0.0030697
Allo N	hcDQN	0.148226	0.0129079
Allo S	hcDQN	0.0899239	0.0129799
Ego N	hcDQN	0.112387	0.0132775
Ego S	hcDQN	0.0926662	0.00787638
Overall	hcDQN	0.124128	0.0045282
condition	model	variant	seed_id	value
Allo N	hcDRQN	full	0	0.0314094
Allo N	hcDRQN	full	1	0.0042698
Allo N	hcDRQN	full	2	0.0106128
Allo N	hcDRQN	full	3	0.00342863
Allo N	hcDRQN	full	4	0.145007
Allo N	hcDRQN	full	5	0.00778516
Allo N	hcDRQN	full	6	0.00804294
Allo N	hcDRQN	full	7	0.00835248
Allo N	hcDRQN	full	8	0.0147559
Allo N	hcDRQN	full	9	0.0121256
Allo N	hcDRQN	full	10	0.00199689
Allo N	hcDRQN	full	11	0.00649747
Allo N	hcDRQN	full	12	0.0424392
Allo N	hcDRQN	full	13	0.00426724
Allo N	hcDRQN	full	14	0.00455187
Allo N	hcDRQN	full	15	0.00394634
Allo N	hcDRQN	full	16	0.00524048
Allo N	hcDRQN	full	17	0.115566
Allo N	hcDRQN	full	18	0.0333169
Allo N	hcDRQN	full	19	0.00352941
Allo N	hcDRQN	full	20	0.0044624
Allo N	hcDRQN	full	21	0.00899175
Allo N	hcDRQN	full	22	0.00109372
Allo N	hcDRQN	full	23	0.00200152
Allo N	hcDRQN	full	24	0.00319289
Allo N	hcDRQN	full	25	0.000974092
Allo N	hcDRQN	full	26	0.00144313
Allo N	hcDRQN	full	27	0.0521128
Allo N	hcDRQN	full	28	0.00845207
Allo N	hcDRQN	full	29	0.00414
Allo N	hcDRQN	full	30	0.0359005
Allo N	hcDRQN	full	31	0.00728223
Allo N	hcDRQN	full	32	0.00427675
Allo N	hcDRQN	full	33	0.00337058
Allo N	hcDRQN	full	34	0.00665684
Allo N	hcDRQN	full	35	0.031014
Allo N	hcDRQN	full	36	0.012353
Allo N	hcDRQN	full	37	0.00890146
Allo N	hcDRQN	full	38	0.00633554
Allo N	hcDRQN	full	39	0.193792
Allo N	hcDRQN	full	40	0.00200989
Allo N	hcDRQN	full	41	0.00178788
Allo N	hcDRQN	full	42	0.0114868
Allo N	hcDRQN	full	43	0.0294839
Allo N	hcDRQN	full	44	0.021058
Allo N	hcDRQN	full	45	0.184763
Allo N	hcDRQN	full	46	0.00785387
Allo N	hcDRQN	full	47	0.00556317
Allo N	hcDRQN	full	48	0.0135827
Allo N	hcDRQN	full	49	0.0332439
Allo N	hcDQN	full	0	0.251645
Allo N	hcDQN	full	1	0.0822448
Allo N	hcDQN	full	2	0.376679
Allo N	hcDQN	full	3	0.177545
Allo N	hcDQN	full	4	0.111216
Allo N	hcDQN	full	5	0.174789
Allo N	hcDQN	full	6	0.0662123
Allo N	hcDQN	full	7	0.0687629
Allo N	hcDQN	full	8	0.116228
Allo N	hcDQN	full	9	0.133695
Allo N	hcDQN	full	10	0.279921
Allo N	hcDQN	full	11	0.0280654
Allo N	hcDQN	full	12	0.116056
Allo N	hcDQN	full	13	0.04168
Allo N	hcDQN	full	14	0.0343851
Allo N	hcDQN	full	15	0.0807255
Allo N	hcDQN	full	16	0.106494
Allo N	hcDQN	full	17	0.0610918
Allo N	hcDQN	full	18	0.22485
Allo N	hcDQN	full	19	0.270989
Allo N	hcDQN	full	20	0.156002
Allo N	hcDQN	full	21	0.248392
Allo N	hcDQN	full	22	0.141499
Allo N	hcDQN	full	23	0.208409
Allo N	hcDQN	full	24	0.257385
Allo N	hcDQN	full	25	0.0753523
Allo N	hcDQN	full	26	0.385317
Allo N	hcDQN	full	27	0.0704376
Allo N	hcDQN	full	28	0.218459
Allo N	hcDQN	full	29	0.0883764
Allo N	hcDQN	full	30	0.0691103
Allo N	hcDQN	full	31	0.0334929
Allo N	hcDQN	full	32	0.0809481
Allo N	hcDQN	full	33	0.181987
Allo N	hcDQN	full	34	0.0785758
Allo N	hcDQN	full	35	0.0874631
Allo N	hcDQN	full	36	0.085777
Allo N	hcDQN	full	37	0.215593
Allo N	hcDQN	full	38	0.149488
Allo N	hcDQN	full	39	0.0587709
Allo N	hcDQN	full	40	0.0872337
Allo N	hcDQN	full	41	0.129867
Allo N	hcDQN	full	42	0.103871
Allo N	hcDQN	full	43	0.309696
Allo N	hcDQN	full	44	0.310261
Allo N	hcDQN	full	45	0.22764
Allo N	hcDQN	full	46	0.16852
Allo N	hcDQN	full	47	0.123896
Allo N	hcDQN	full	48	0.0460188
Allo N	hcDQN	full	49	0.210201
Allo S	hcDRQN	full	0	0.0118713
Allo S	hcDRQN	full	1	0.0744054
Allo S	hcDRQN	full	2	0.0118214
Allo S	hcDRQN	full	3	0.0070379
Allo S	hcDRQN	full	4	0.0149309
Allo S	hcDRQN	full	5	0.015986
Allo S	hcDRQN	full	6	0.0921594
Allo S	hcDRQN	full	7	0.0139564
Allo S	hcDRQN	full	8	0.00561359
Allo S	hcDRQN	full	9	0.0134004
Allo S	hcDRQN	full	10	0.0175549
Allo S	hcDRQN	full	11	0.0272802
Allo S	hcDRQN	full	12	0.0126073
Allo S	hcDRQN	full	13	0.0245393
Allo S	hcDRQN	full	14	0.0175736
Allo S	hcDRQN	full	15	0.0288429
Allo S	hcDRQN	full	16	0.0159195
Allo S	hcDRQN	full	17	0.0473661
Allo S	hcDRQN	full	18	0.0163998
Allo S	hcDRQN	full	19	0.0192292
Allo S	hcDRQN	full	20	0.0120253
Allo S	hcDRQN	full	21	0.0186044
Allo S	hcDRQN	full	22	0.0506917
Allo S	hcDRQN	full	23	0.0552816
Allo S	hcDRQN	full	24	0.00439681
Allo S	hcDRQN	full	25	0.0173978
Allo S	hcDRQN	full	26	0.0164927
Allo S	hcDRQN	full	27	0.0164785
Allo S	hcDRQN	full	28	0.0277965
Allo S	hcDRQN	full	29	0.0257291
Allo S	hcDRQN	full	30	0.0450898
Allo S	hcDRQN	full	31	0.0220104
Allo S	hcDRQN	full	32	0.0168592
Allo S	hcDRQN	full	33	0.0272782
Allo S	hcDRQN	full	34	0.0451594
Allo S	hcDRQN	full	35	0.0179659
Allo S	hcDRQN	full	36	0.0248429
Allo S	hcDRQN	full	37	0.00862112
Allo S	hcDRQN	full	38	0.0231216
Allo S	hcDRQN	full	39	0.00513786
Allo S	hcDRQN	full	40	0.0108532
Allo S	hcDRQN	full	41	0.0464662
Allo S	hcDRQN	full	42	0.0258324
Allo S	hcDRQN	full	43	0.0138054
Allo S	hcDRQN	full	44	0.0506177
Allo S	hcDRQN	full	45	0.110483
Allo S	hcDRQN	full	46	0.018273
Allo S	hcDRQN	full	47	0.00591256
Allo S	hcDRQN	full	48	0.0449207
Allo S	hcDRQN	full	49	0.0690776
Allo S	hcDQN	full	0	0.087955
Allo S	hcDQN	full	1	0.0160525
Allo S	hcDQN	full	2	0.0719508
Allo S	hcDQN	full	3	0.202037
Allo S	hcDQN	full	4	0.0813764
Allo S	hcDQN	full	5	0.0510506
Allo S	hcDQN	full	6	0.0794917
Allo S	hcDQN	full	7	0.0535878
Allo S	hcDQN	full	8	0.0823877
Allo S	hcDQN	full	9	0.532191
Allo S	hcDQN	full	10	0.0440032
Allo S	hcDQN	full	11	0.0389724
Allo S	hcDQN	full	12	0.398447
Allo S	hcDQN	full	13	0.0813278
Allo S	hcDQN	full	14	0.0670245
Allo S	hcDQN	full	15	0.0554017
Allo S	hcDQN	full	16	0.0713927
Allo S	hcDQN	full	17	0.0376087
Allo S	hcDQN	full	18	0.059149
Allo S	hcDQN	full	19	0.0984827
Allo S	hcDQN	full	20	0.114374
Allo S	hcDQN	full	21	0.090095
Allo S	hcDQN	full	22	0.0634542
Allo S	hcDQN	full	23	0.02408
Allo S	hcDQN	full	24	0.0399605
Allo S	hcDQN	full	25	0.0514786
Allo S	hcDQN	full	26	0.0289308
Allo S	hcDQN	full	27	0.0246198
Allo S	hcDQN	full	28	0.0431648
Allo S	hcDQN	full	29	0.129353
Allo S	hcDQN	full	30	0.13781
Allo S	hcDQN	full	31	0.0819568
Allo S	hcDQN	full	32	0.0432193
Allo S	hcDQN	full	33	0.0961169
Allo S	hcDQN	full	34	0.0592666
Allo S	hcDQN	full	35	0.0621403
Allo S	hcDQN	full	36	0.0361793
Allo S	hcDQN	full	37	0.0223532
Allo S	hcDQN	full	38	0.103331
Allo S	hcDQN	full	39	0.0634939
Allo S	hcDQN	full	40	0.0845642
Allo S	hcDQN	full	41	0.281016
Allo S	hcDQN	full	42	0.0525199
Allo S	hcDQN	full	43	0.110357
Allo S	hcDQN	full	44	0.147102
Allo S	hcDQN	full	45	0.00865105
Allo S	hcDQN	full	46	0.037299
Allo S	hcDQN	full	47	0.0401221
Allo S	hcDQN	full	48	0.0979966
Allo S	hcDQN	full	49	0.111297
Ego N	hcDRQN	full	0	0.0148486
Ego N	hcDRQN	full	1	0.0137417
Ego N	hcDRQN	full	2	0.0133246
Ego N	hcDRQN	full	3	0.0109112
Ego N	hcDRQN	full	4	0.0286197
Ego N	hcDRQN	full	5	0.0360586
Ego N	hcDRQN	full	6	0.0340533
Ego N	hcDRQN	full	7	0.0190915
Ego N	hcDRQN	full	8	0.130651
Ego N	hcDRQN	full	9	0.0338317
Ego N	hcDRQN	full	10	0.0493148
Ego N	hcDRQN	full	11	0.0306884
Ego N	hcDRQN	full	12	0.0641444
Ego N	hcDRQN	full	13	0.0456302
Ego N	hcDRQN	full	14	0.038215
Ego N	hcDRQN	full	15	0.227125
Ego N	hcDRQN	full	16	0.105788
Ego N	hcDRQN	full	17	0.0452239
Ego N	hcDRQN	full	18	0.0520646
Ego N	hcDRQN	full	19	0.137864
Ego N	hcDRQN	full	20	0.0157014
Ego N	hcDRQN	full	21	0.0452952
Ego N	hcDRQN	full	22	0.0362036
Ego N	hcDRQN	full	23	0.0180566
Ego N	hcDRQN	full	24	0.0191245
Ego N	hcDRQN	full	25	0.0326488
Ego N	hcDRQN	full	26	0.0148274
Ego N	hcDRQN	full	27	0.0347469
Ego N	hcDRQN	full	28	0.0163561
Ego N	hcDRQN	full	29	0.0288713
Ego N	hcDRQN	full	30	0.0209348
Ego N	hcDRQN	full	31	0.267894
Ego N	hcDRQN	full	32	0.0205135
Ego N	hcDRQN	full	33	0.045993
Ego N	hcDRQN	full	34	0.0440634
Ego N	hcDRQN	full	35	0.152035
Ego N	hcDRQN	full	36	0.0748092
Ego N	hcDRQN	full	37	0.0727277
Ego N	hcDRQN	full	38	0.0304774
Ego N	hcDRQN	full	39	0.00962384
Ego N	hcDRQN	full	40	0.0214027
Ego N	hcDRQN	full	41	0.0323372
Ego N	hcDRQN	full	42	0.086947
Ego N	hcDRQN	full	43	0.171498
Ego N	hcDRQN	full	44	0.0239462
Ego N	hcDRQN	full	45	0.0205503
Ego N	hcDRQN	full	46	0.0217173
Ego N	hcDRQN	full	47	0.0371856
Ego N	hcDRQN	full	48	0.0428539
Ego N	hcDRQN	full	49	0.0477549
Ego N	hcDQN	full	0	0.256302
Ego N	hcDQN	full	1	0.0471091
Ego N	hcDQN	full	2	0.170865
Ego N	hcDQN	full	3	0.0553529
Ego N	hcDQN	full	4	0.0184698
Ego N	hcDQN	full	5	0.174328
Ego N	hcDQN	full	6	0.0597531
Ego N	hcDQN	full	7	0.0933993
Ego N	hcDQN	full	8	0.0372384
Ego N	hcDQN	full	9	0.0598511
Ego N	hcDQN	full	10	0.115449
Ego N	hcDQN	full	11	0.106825
Ego N	hcDQN	full	12	0.0582627
Ego N	hcDQN	full	13	0.0893474
Ego N	hcDQN	full	14	0.368754
Ego N	hcDQN	full	15	0.176969
Ego N	hcDQN	full	16	0.0750538
Ego N	hcDQN	full	17	0.328242
Ego N	hcDQN	full	18	0.0435341
Ego N	hcDQN	full	19	0.0960405
Ego N	hcDQN	full	20	0.0406845
Ego N	hcDQN	full	21	0.126843
Ego N	hcDQN	full	22	0.138103
Ego N	hcDQN	full	23	0.212388
Ego N	hcDQN	full	24	0.119678
Ego N	hcDQN	full	25	0.0530642
Ego N	hcDQN	full	26	0.0626508
Ego N	hcDQN	full	27	0.0842661
Ego N	hcDQN	full	28	0.018477
Ego N	hcDQN	full	29	0.0116434
Ego N	hcDQN	full	30	0.117834
Ego N	hcDQN	full	31	0.0984253
Ego N	hcDQN	full	32	0.118575
Ego N	hcDQN	full	33	0.0551622
Ego N	hcDQN	full	34	0.0892877
Ego N	hcDQN	full	35	0.0967565
Ego N	hcDQN	full	36	0.145195
Ego N	hcDQN	full	37	0.0825935
Ego N	hcDQN	full	38	0.0463715
Ego N	hcDQN	full	39	0.448516
Ego N	hcDQN	full	40	0.234956
Ego N	hcDQN	full	41	0.0303942
Ego N	hcDQN	full	42	0.0430797
Ego N	hcDQN	full	43	0.0353508
Ego N	hcDQN	full	44	0.0652887
Ego N	hcDQN	full	45	0.10317
Ego N	hcDQN	full	46	0.312579
Ego N	hcDQN	full	47	0.0594442
Ego N	hcDQN	full	48	0.105866
Ego N	hcDQN	full	49	0.0315522
Ego S	hcDRQN	full	0	0.092099
Ego S	hcDRQN	full	1	0.0231601
Ego S	hcDRQN	full	2	0.0167296
Ego S	hcDRQN	full	3	0.0134201
Ego S	hcDRQN	full	4	0.0532693
Ego S	hcDRQN	full	5	0.0114407
Ego S	hcDRQN	full	6	0.153463
Ego S	hcDRQN	full	7	0.0356174
Ego S	hcDRQN	full	8	0.070187
Ego S	hcDRQN	full	9	0.0206436
Ego S	hcDRQN	full	10	0.00406564
Ego S	hcDRQN	full	11	0.0511242
Ego S	hcDRQN	full	12	0.0790241
Ego S	hcDRQN	full	13	0.0384768
Ego S	hcDRQN	full	14	0.0116399
Ego S	hcDRQN	full	15	0.0209315
Ego S	hcDRQN	full	16	0.0126593
Ego S	hcDRQN	full	17	0.0223966
Ego S	hcDRQN	full	18	0.0539193
Ego S	hcDRQN	full	19	0.0215647
Ego S	hcDRQN	full	20	0.0098154
Ego S	hcDRQN	full	21	0.0287662
Ego S	hcDRQN	full	22	0.01136
Ego S	hcDRQN	full	23	0.0702588
Ego S	hcDRQN	full	24	0.0298787
Ego S	hcDRQN	full	25	0.0409702
Ego S	hcDRQN	full	26	0.00992713
Ego S	hcDRQN	full	27	0.046209
Ego S	hcDRQN	full	28	0.0151361
Ego S	hcDRQN	full	29	0.0232081
Ego S	hcDRQN	full	30	0.0132339
Ego S	hcDRQN	full	31	0.0179051
Ego S	hcDRQN	full	32	0.0298807
Ego S	hcDRQN	full	33	0.0175928
Ego S	hcDRQN	full	34	0.0272177
Ego S	hcDRQN	full	35	0.00483807
Ego S	hcDRQN	full	36	0.0470227
Ego S	hcDRQN	full	37	0.015495
Ego S	hcDRQN	full	38	0.0377162
Ego S	hcDRQN	full	39	0.0465844
Ego S	hcDRQN	full	40	0.0614425
Ego S	hcDRQN	full	41	0.00791242
Ego S	hcDRQN	full	42	0.0259966
Ego S	hcDRQN	full	43	0.0593234
Ego S	hcDRQN	full	44	0.0352814
Ego S	hcDRQN	full	45	0.176807
Ego S	hcDRQN	full	46	0.0365613
Ego S	hcDRQN	full	47	0.0478691
Ego S	hcDRQN	full	48	0.0075116
Ego S	hcDRQN	full	49	0.0398019
Ego S	hcDQN	full	0	0.0557415
Ego S	hcDQN	full	1	0.0912582
Ego S	hcDQN	full	2	0.0619395
Ego S	hcDQN	full	3	0.0546174
Ego S	hcDQN	full	4	0.0381894
Ego S	hcDQN	full	5	0.0979323
Ego S	hcDQN	full	6	0.087834
Ego S	hcDQN	full	7	0.0399062
Ego S	hcDQN	full	8	0.186779
Ego S	hcDQN	full	9	0.0599872
Ego S	hcDQN	full	10	0.0471166
Ego S	hcDQN	full	11	0.0732937
Ego S	hcDQN	full	12	0.0426755
Ego S	hcDQN	full	13	0.11632
Ego S	hcDQN	full	14	0.104837
Ego S	hcDQN	full	15	0.0627979
Ego S	hcDQN	full	16	0.0433277
Ego S	hcDQN	full	17	0.184025
Ego S	hcDQN	full	18	0.252576
Ego S	hcDQN	full	19	0.0945361
Ego S	hcDQN	full	20	0.0885444
Ego S	hcDQN	full	21	0.0977121
Ego S	hcDQN	full	22	0.064893
Ego S	hcDQN	full	23	0.145028
Ego S	hcDQN	full	24	0.0639435
Ego S	hcDQN	full	25	0.155821
Ego S	hcDQN	full	26	0.250088
Ego S	hcDQN	full	27	0.0275076
Ego S	hcDQN	full	28	0.151633
Ego S	hcDQN	full	29	0.0716942
Ego S	hcDQN	full	30	0.0443893
Ego S	hcDQN	full	31	0.0320419
Ego S	hcDQN	full	32	0.0742194
Ego S	hcDQN	full	33	0.0540574
Ego S	hcDQN	full	34	0.0860449
Ego S	hcDQN	full	35	0.116012
Ego S	hcDQN	full	36	0.203516
Ego S	hcDQN	full	37	0.0789474
Ego S	hcDQN	full	38	0.0513656
Ego S	hcDQN	full	39	0.187544
Ego S	hcDQN	full	40	0.0875379
Ego S	hcDQN	full	41	0.062805
Ego S	hcDQN	full	42	0.0897314
Ego S	hcDQN	full	43	0.0947817
Ego S	hcDQN	full	44	0.15491
Ego S	hcDQN	full	45	0.0288791
Ego S	hcDQN	full	46	0.017597
Ego S	hcDQN	full	47	0.050843
Ego S	hcDQN	full	48	0.0923428
Ego S	hcDQN	full	49	0.11319
Overall	hcDRQN	full	0	0.0375571
Overall	hcDRQN	full	1	0.0288943
Overall	hcDRQN	full	2	0.0131221
Overall	hcDRQN	full	3	0.00869946
Overall	hcDRQN	full	4	0.0604568
Overall	hcDRQN	full	5	0.0178176
Overall	hcDRQN	full	6	0.0719296
Overall	hcDRQN	full	7	0.0192544
Overall	hcDRQN	full	8	0.0553019
Overall	hcDRQN	full	9	0.0200003
Overall	hcDRQN	full	10	0.0182331
Overall	hcDRQN	full	11	0.0288976
Overall	hcDRQN	full	12	0.0495538
Overall	hcDRQN	full	13	0.0282284
Overall	hcDRQN	full	14	0.0179951
Overall	hcDRQN	full	15	0.0702114
Overall	hcDRQN	full	16	0.0349019
Overall	hcDRQN	full	17	0.0576382
Overall	hcDRQN	full	18	0.0389252
Overall	hcDRQN	full	19	0.0455468
Overall	hcDRQN	full	20	0.0105011
Overall	hcDRQN	full	21	0.0254144
Overall	hcDRQN	full	22	0.0248373
Overall	hcDRQN	full	23	0.0363996
Overall	hcDRQN	full	24	0.0141482
Overall	hcDRQN	full	25	0.0229977
Overall	hcDRQN	full	26	0.0106726
Overall	hcDRQN	full	27	0.0373868
Overall	hcDRQN	full	28	0.0169352
Overall	hcDRQN	full	29	0.0204871
Overall	hcDRQN	full	30	0.0287897
Overall	hcDRQN	full	31	0.0787729
Overall	hcDRQN	full	32	0.0178825
Overall	hcDRQN	full	33	0.0235587
Overall	hcDRQN	full	34	0.0307743
Overall	hcDRQN	full	35	0.0514633
Overall	hcDRQN	full	36	0.0397569
Overall	hcDRQN	full	37	0.0264363
Overall	hcDRQN	full	38	0.0244127
Overall	hcDRQN	full	39	0.0637844
Overall	hcDRQN	full	40	0.0239271
Overall	hcDRQN	full	41	0.0221259
Overall	hcDRQN	full	42	0.0375657
Overall	hcDRQN	full	43	0.0685276
Overall	hcDRQN	full	44	0.0327258
Overall	hcDRQN	full	45	0.123151
Overall	hcDRQN	full	46	0.0211014
Overall	hcDRQN	full	47	0.0241326
Overall	hcDRQN	full	48	0.0272172
Overall	hcDRQN	full	49	0.0474696
Overall	hcDQN	full	0	0.162564
Overall	hcDQN	full	1	0.0844892
Overall	hcDQN	full	2	0.152864
Overall	hcDQN	full	3	0.135934
Overall	hcDQN	full	4	0.0832445
Overall	hcDQN	full	5	0.126968
Overall	hcDQN	full	6	0.104274
Overall	hcDQN	full	7	0.0926602
Overall	hcDQN	full	8	0.120957
Overall	hcDQN	full	9	0.211863
Overall	hcDQN	full	10	0.111807
Overall	hcDQN	full	11	0.0979905
Overall	hcDQN	full	12	0.168658
Overall	hcDQN	full	13	0.114982
Overall	hcDQN	full	14	0.17639
Overall	hcDQN	full	15	0.119496
Overall	hcDQN	full	16	0.0963534
Overall	hcDQN	full	17	0.182433
Overall	hcDQN	full	18	0.146305
Overall	hcDQN	full	19	0.141734
Overall	hcDQN	full	20	0.112886
Overall	hcDQN	full	21	0.135379
Overall	hcDQN	full	22	0.118262
Overall	hcDQN	full	23	0.151237
Overall	hcDQN	full	24	0.107301
Overall	hcDQN	full	25	0.105153
Overall	hcDQN	full	26	0.164895
Overall	hcDQN	full	27	0.0821216
Overall	hcDQN	full	28	0.109337
Overall	hcDQN	full	29	0.0965967
Overall	hcDQN	full	30	0.115521
Overall	hcDQN	full	31	0.0929865
Overall	hcDQN	full	32	0.101987
Overall	hcDQN	full	33	0.0989109
Overall	hcDQN	full	34	0.102619
Overall	hcDQN	full	35	0.118558
Overall	hcDQN	full	36	0.143238
Overall	hcDQN	full	37	0.107723
Overall	hcDQN	full	38	0.0995329
Overall	hcDQN	full	39	0.21835
Overall	hcDQN	full	40	0.146385
Overall	hcDQN	full	41	0.141729
Overall	hcDQN	full	42	0.0930043
Overall	hcDQN	full	43	0.11855
Overall	hcDQN	full	44	0.15323
Overall	hcDQN	full	45	0.0869457
Overall	hcDQN	full	46	0.141081
Overall	hcDQN	full	47	0.0876253
Overall	hcDQN	full	48	0.113726
Overall	hcDQN	full	49	0.109566

## Sheet: d
condition	model	variant	seed_id	value
allo	hcDRQN	full	0	0.000610894
allo	hcDRQN	full	1	0.000625505
allo	hcDRQN	full	2	0.000664438
allo	hcDRQN	full	3	0.000638714
allo	hcDRQN	full	4	0.000655792
allo	hcDRQN	full	5	0.000647724
allo	hcDRQN	full	6	0.000619187
allo	hcDRQN	full	7	0.000646897
allo	hcDRQN	full	8	0.000626708
allo	hcDRQN	full	9	0.000626572
allo	hcDRQN	full	10	0.000636438
allo	hcDRQN	full	11	0.000598271
allo	hcDRQN	full	12	0.000662187
allo	hcDRQN	full	13	0.000618373
allo	hcDRQN	full	14	0.000657674
allo	hcDRQN	full	15	0.000637359
allo	hcDRQN	full	16	0.000670179
allo	hcDRQN	full	17	0.000618634
allo	hcDRQN	full	18	0.000626821
allo	hcDRQN	full	19	0.000642096
allo	hcDRQN	full	20	0.000582245
allo	hcDRQN	full	21	0.000653622
allo	hcDRQN	full	22	0.000670404
allo	hcDRQN	full	23	0.00066065
allo	hcDRQN	full	24	0.000651901
allo	hcDRQN	full	25	0.00063072
allo	hcDRQN	full	26	0.000664297
allo	hcDRQN	full	27	0.000659409
allo	hcDRQN	full	28	0.000643386
allo	hcDRQN	full	29	0.000634273
allo	hcDRQN	full	30	0.000625646
allo	hcDRQN	full	31	0.000605224
allo	hcDRQN	full	32	0.000662988
allo	hcDRQN	full	33	0.000583078
allo	hcDRQN	full	34	0.000625449
allo	hcDRQN	full	35	0.000638019
allo	hcDRQN	full	36	0.000654373
allo	hcDRQN	full	37	0.000675578
allo	hcDRQN	full	38	0.000657511
allo	hcDRQN	full	39	0.000627298
allo	hcDRQN	full	40	0.000651275
allo	hcDRQN	full	41	0.000604487
allo	hcDRQN	full	42	0.000667778
allo	hcDRQN	full	43	0.000630474
allo	hcDRQN	full	44	0.00061831
allo	hcDRQN	full	45	0.000619126
allo	hcDRQN	full	46	0.00063271
allo	hcDRQN	full	47	0.000624917
allo	hcDRQN	full	48	0.000688
allo	hcDRQN	full	49	0.000617265
allo	hcDQN	full	0	0.0232611
allo	hcDQN	full	1	0.0232539
allo	hcDQN	full	2	0.0232543
allo	hcDQN	full	3	0.023297
allo	hcDQN	full	4	0.02245
allo	hcDQN	full	5	0.0222893
allo	hcDQN	full	6	0.0218496
allo	hcDQN	full	7	0.0208621
allo	hcDQN	full	8	0.0235509
allo	hcDQN	full	9	0.0247626
allo	hcDQN	full	10	0.022353
allo	hcDQN	full	11	0.0223285
allo	hcDQN	full	12	0.0227104
allo	hcDQN	full	13	0.022483
allo	hcDQN	full	14	0.0209439
allo	hcDQN	full	15	0.0253632
allo	hcDQN	full	16	0.0239022
allo	hcDQN	full	17	0.022087
allo	hcDQN	full	18	0.0236785
allo	hcDQN	full	19	0.022518
allo	hcDQN	full	20	0.0228758
allo	hcDQN	full	21	0.0237838
allo	hcDQN	full	22	0.024713
allo	hcDQN	full	23	0.0256068
allo	hcDQN	full	24	0.0258976
allo	hcDQN	full	25	0.0228171
allo	hcDQN	full	26	0.0224213
allo	hcDQN	full	27	0.0233668
allo	hcDQN	full	28	0.0234121
allo	hcDQN	full	29	0.0220514
allo	hcDQN	full	30	0.0222309
allo	hcDQN	full	31	0.0244926
allo	hcDQN	full	32	0.0257997
allo	hcDQN	full	33	0.0228524
allo	hcDQN	full	34	0.0221875
allo	hcDQN	full	35	0.0227627
allo	hcDQN	full	36	0.0216398
allo	hcDQN	full	37	0.0227792
allo	hcDQN	full	38	0.0238761
allo	hcDQN	full	39	0.0230814
allo	hcDQN	full	40	0.0251573
allo	hcDQN	full	41	0.0234477
allo	hcDQN	full	42	0.0239687
allo	hcDQN	full	43	0.022975
allo	hcDQN	full	44	0.0252852
allo	hcDQN	full	45	0.0212814
allo	hcDQN	full	46	0.0227308
allo	hcDQN	full	47	0.0213582
allo	hcDQN	full	48	0.0245131
allo	hcDQN	full	49	0.0245511
ego	hcDRQN	full	0	0.00500447
ego	hcDRQN	full	1	0.0057802
ego	hcDRQN	full	2	0.00508244
ego	hcDRQN	full	3	0.00469487
ego	hcDRQN	full	4	0.00508817
ego	hcDRQN	full	5	0.00531699
ego	hcDRQN	full	6	0.00510488
ego	hcDRQN	full	7	0.00599695
ego	hcDRQN	full	8	0.00549376
ego	hcDRQN	full	9	0.00580631
ego	hcDRQN	full	10	0.00568306
ego	hcDRQN	full	11	0.00458696
ego	hcDRQN	full	12	0.00505372
ego	hcDRQN	full	13	0.00421487
ego	hcDRQN	full	14	0.00495785
ego	hcDRQN	full	15	0.00558643
ego	hcDRQN	full	16	0.00488762
ego	hcDRQN	full	17	0.00496132
ego	hcDRQN	full	18	0.0053049
ego	hcDRQN	full	19	0.00546947
ego	hcDRQN	full	20	0.00506137
ego	hcDRQN	full	21	0.00509723
ego	hcDRQN	full	22	0.0054772
ego	hcDRQN	full	23	0.00527918
ego	hcDRQN	full	24	0.00508671
ego	hcDRQN	full	25	0.00530075
ego	hcDRQN	full	26	0.00521568
ego	hcDRQN	full	27	0.00527938
ego	hcDRQN	full	28	0.00590264
ego	hcDRQN	full	29	0.00507961
ego	hcDRQN	full	30	0.00499591
ego	hcDRQN	full	31	0.00569296
ego	hcDRQN	full	32	0.00493669
ego	hcDRQN	full	33	0.00580225
ego	hcDRQN	full	34	0.00511922
ego	hcDRQN	full	35	0.00521487
ego	hcDRQN	full	36	0.00545031
ego	hcDRQN	full	37	0.00562141
ego	hcDRQN	full	38	0.00554429
ego	hcDRQN	full	39	0.00511585
ego	hcDRQN	full	40	0.00505776
ego	hcDRQN	full	41	0.00531251
ego	hcDRQN	full	42	0.00523659
ego	hcDRQN	full	43	0.00495933
ego	hcDRQN	full	44	0.00533508
ego	hcDRQN	full	45	0.00554326
ego	hcDRQN	full	46	0.00524793
ego	hcDRQN	full	47	0.00574662
ego	hcDRQN	full	48	0.00533493
ego	hcDRQN	full	49	0.00513292
ego	hcDQN	full	0	0.00137799
ego	hcDQN	full	1	0.00130553
ego	hcDQN	full	2	0.00125384
ego	hcDQN	full	3	0.00141928
ego	hcDQN	full	4	0.00127337
ego	hcDQN	full	5	0.00132768
ego	hcDQN	full	6	0.0013572
ego	hcDQN	full	7	0.00140925
ego	hcDQN	full	8	0.00141759
ego	hcDQN	full	9	0.00137294
ego	hcDQN	full	10	0.00115508
ego	hcDQN	full	11	0.00134432
ego	hcDQN	full	12	0.0012819
ego	hcDQN	full	13	0.00135477
ego	hcDQN	full	14	0.00147576
ego	hcDQN	full	15	0.0014553
ego	hcDQN	full	16	0.00139117
ego	hcDQN	full	17	0.00142248
ego	hcDQN	full	18	0.00120368
ego	hcDQN	full	19	0.00138837
ego	hcDQN	full	20	0.00143551
ego	hcDQN	full	21	0.00128951
ego	hcDQN	full	22	0.00141143
ego	hcDQN	full	23	0.00132521
ego	hcDQN	full	24	0.00147677
ego	hcDQN	full	25	0.00148861
ego	hcDQN	full	26	0.00130831
ego	hcDQN	full	27	0.00152751
ego	hcDQN	full	28	0.00134614
ego	hcDQN	full	29	0.00159323
ego	hcDQN	full	30	0.00131306
ego	hcDQN	full	31	0.00137399
ego	hcDQN	full	32	0.00139038
ego	hcDQN	full	33	0.00128461
ego	hcDQN	full	34	0.00117768
ego	hcDQN	full	35	0.00127926
ego	hcDQN	full	36	0.00148545
ego	hcDQN	full	37	0.00133093
ego	hcDQN	full	38	0.00133114
ego	hcDQN	full	39	0.00153342
ego	hcDQN	full	40	0.00142114
ego	hcDQN	full	41	0.00144405
ego	hcDQN	full	42	0.00146019
ego	hcDQN	full	43	0.00126743
ego	hcDQN	full	44	0.00138068
ego	hcDQN	full	45	0.00138347
ego	hcDQN	full	46	0.00134956
ego	hcDQN	full	47	0.00124706
ego	hcDQN	full	48	0.00141788
ego	hcDQN	full	49	0.00118502
a1e1	hcDRQN	full	0	0.00425854
a1e1	hcDRQN	full	1	0.00429127
a1e1	hcDRQN	full	2	0.00439304
a1e1	hcDRQN	full	3	0.00471414
a1e1	hcDRQN	full	4	0.00492311
a1e1	hcDRQN	full	5	0.00493992
a1e1	hcDRQN	full	6	0.00470522
a1e1	hcDRQN	full	7	0.0046113
a1e1	hcDRQN	full	8	0.00389997
a1e1	hcDRQN	full	9	0.0047882
a1e1	hcDRQN	full	10	0.00517223
a1e1	hcDRQN	full	11	0.00461467
a1e1	hcDRQN	full	12	0.0045586
a1e1	hcDRQN	full	13	0.00467766
a1e1	hcDRQN	full	14	0.00468533
a1e1	hcDRQN	full	15	0.00453321
a1e1	hcDRQN	full	16	0.00440286
a1e1	hcDRQN	full	17	0.00459133
a1e1	hcDRQN	full	18	0.00414716
a1e1	hcDRQN	full	19	0.00401632
a1e1	hcDRQN	full	20	0.00484734
a1e1	hcDRQN	full	21	0.00438127
a1e1	hcDRQN	full	22	0.00468208
a1e1	hcDRQN	full	23	0.00489696
a1e1	hcDRQN	full	24	0.0048113
a1e1	hcDRQN	full	25	0.00435685
a1e1	hcDRQN	full	26	0.00458185
a1e1	hcDRQN	full	27	0.00419986
a1e1	hcDRQN	full	28	0.00447184
a1e1	hcDRQN	full	29	0.00476665
a1e1	hcDRQN	full	30	0.00450684
a1e1	hcDRQN	full	31	0.00376806
a1e1	hcDRQN	full	32	0.00392182
a1e1	hcDRQN	full	33	0.00429325
a1e1	hcDRQN	full	34	0.00484024
a1e1	hcDRQN	full	35	0.00454965
a1e1	hcDRQN	full	36	0.00453483
a1e1	hcDRQN	full	37	0.00416146
a1e1	hcDRQN	full	38	0.00453616
a1e1	hcDRQN	full	39	0.00391569
a1e1	hcDRQN	full	40	0.00458622
a1e1	hcDRQN	full	41	0.00480078
a1e1	hcDRQN	full	42	0.00428915
a1e1	hcDRQN	full	43	0.00477648
a1e1	hcDRQN	full	44	0.00431419
a1e1	hcDRQN	full	45	0.0045364
a1e1	hcDRQN	full	46	0.00446381
a1e1	hcDRQN	full	47	0.00452269
a1e1	hcDRQN	full	48	0.00488987
a1e1	hcDRQN	full	49	0.00472442
a1e1	hcDQN	full	0	0.0175903
a1e1	hcDQN	full	1	0.0147301
a1e1	hcDQN	full	2	0.0197452
a1e1	hcDQN	full	3	0.0195658
a1e1	hcDQN	full	4	0.0187458
a1e1	hcDQN	full	5	0.0177541
a1e1	hcDQN	full	6	0.0207094
a1e1	hcDQN	full	7	0.01607
a1e1	hcDQN	full	8	0.0174442
a1e1	hcDQN	full	9	0.0165097
a1e1	hcDQN	full	10	0.0190279
a1e1	hcDQN	full	11	0.0178797
a1e1	hcDQN	full	12	0.0214121
a1e1	hcDQN	full	13	0.0185434
a1e1	hcDQN	full	14	0.0181918
a1e1	hcDQN	full	15	0.0193038
a1e1	hcDQN	full	16	0.0175157
a1e1	hcDQN	full	17	0.0170337
a1e1	hcDQN	full	18	0.0192522
a1e1	hcDQN	full	19	0.0178489
a1e1	hcDQN	full	20	0.0198564
a1e1	hcDQN	full	21	0.0189778
a1e1	hcDQN	full	22	0.0186786
a1e1	hcDQN	full	23	0.0186128
a1e1	hcDQN	full	24	0.0184008
a1e1	hcDQN	full	25	0.0190775
a1e1	hcDQN	full	26	0.0179747
a1e1	hcDQN	full	27	0.0158363
a1e1	hcDQN	full	28	0.0186256
a1e1	hcDQN	full	29	0.0178879
a1e1	hcDQN	full	30	0.0166322
a1e1	hcDQN	full	31	0.0195888
a1e1	hcDQN	full	32	0.017998
a1e1	hcDQN	full	33	0.0161275
a1e1	hcDQN	full	34	0.0184166
a1e1	hcDQN	full	35	0.0175944
a1e1	hcDQN	full	36	0.0161873
a1e1	hcDQN	full	37	0.0189468
a1e1	hcDQN	full	38	0.0170794
a1e1	hcDQN	full	39	0.0195034
a1e1	hcDQN	full	40	0.0172892
a1e1	hcDQN	full	41	0.0198579
a1e1	hcDQN	full	42	0.019102
a1e1	hcDQN	full	43	0.0186679
a1e1	hcDQN	full	44	0.0174833
a1e1	hcDQN	full	45	0.0197589
a1e1	hcDQN	full	46	0.0192091
a1e1	hcDQN	full	47	0.0180224
a1e1	hcDQN	full	48	0.0193147
a1e1	hcDQN	full	49	0.0171136
a1e2	hcDRQN	full	0	0.00125606
a1e2	hcDRQN	full	1	0.00137577
a1e2	hcDRQN	full	2	0.00139262
a1e2	hcDRQN	full	3	0.00142868
a1e2	hcDRQN	full	4	0.001392
a1e2	hcDRQN	full	5	0.00151085
a1e2	hcDRQN	full	6	0.00125497
a1e2	hcDRQN	full	7	0.00144288
a1e2	hcDRQN	full	8	0.00140824
a1e2	hcDRQN	full	9	0.00152253
a1e2	hcDRQN	full	10	0.00139806
a1e2	hcDRQN	full	11	0.0014174
a1e2	hcDRQN	full	12	0.00156347
a1e2	hcDRQN	full	13	0.00146592
a1e2	hcDRQN	full	14	0.00144695
a1e2	hcDRQN	full	15	0.00134599
a1e2	hcDRQN	full	16	0.00139947
a1e2	hcDRQN	full	17	0.00121839
a1e2	hcDRQN	full	18	0.00130014
a1e2	hcDRQN	full	19	0.00145083
a1e2	hcDRQN	full	20	0.00120557
a1e2	hcDRQN	full	21	0.00139482
a1e2	hcDRQN	full	22	0.00138723
a1e2	hcDRQN	full	23	0.00142476
a1e2	hcDRQN	full	24	0.00121395
a1e2	hcDRQN	full	25	0.00118013
a1e2	hcDRQN	full	26	0.00149759
a1e2	hcDRQN	full	27	0.00139662
a1e2	hcDRQN	full	28	0.00142689
a1e2	hcDRQN	full	29	0.00154885
a1e2	hcDRQN	full	30	0.001403
a1e2	hcDRQN	full	31	0.00118687
a1e2	hcDRQN	full	32	0.00135388
a1e2	hcDRQN	full	33	0.00146816
a1e2	hcDRQN	full	34	0.00134242
a1e2	hcDRQN	full	35	0.00135481
a1e2	hcDRQN	full	36	0.00132462
a1e2	hcDRQN	full	37	0.00153381
a1e2	hcDRQN	full	38	0.00151111
a1e2	hcDRQN	full	39	0.00120248
a1e2	hcDRQN	full	40	0.00157793
a1e2	hcDRQN	full	41	0.00130718
a1e2	hcDRQN	full	42	0.0015904
a1e2	hcDRQN	full	43	0.0012526
a1e2	hcDRQN	full	44	0.00149679
a1e2	hcDRQN	full	45	0.00132817
a1e2	hcDRQN	full	46	0.00136969
a1e2	hcDRQN	full	47	0.00147473
a1e2	hcDRQN	full	48	0.00131066
a1e2	hcDRQN	full	49	0.0014173
a1e2	hcDQN	full	0	0.0203341
a1e2	hcDQN	full	1	0.0214393
a1e2	hcDQN	full	2	0.0216586
a1e2	hcDQN	full	3	0.0222993
a1e2	hcDQN	full	4	0.0203296
a1e2	hcDQN	full	5	0.0204607
a1e2	hcDQN	full	6	0.0192386
a1e2	hcDQN	full	7	0.0189906
a1e2	hcDQN	full	8	0.0182975
a1e2	hcDQN	full	9	0.0196666
a1e2	hcDQN	full	10	0.0201452
a1e2	hcDQN	full	11	0.0199749
a1e2	hcDQN	full	12	0.0206665
a1e2	hcDQN	full	13	0.0182537
a1e2	hcDQN	full	14	0.0221162
a1e2	hcDQN	full	15	0.0203336
a1e2	hcDQN	full	16	0.0213166
a1e2	hcDQN	full	17	0.0203813
a1e2	hcDQN	full	18	0.0188535
a1e2	hcDQN	full	19	0.0195421
a1e2	hcDQN	full	20	0.0158251
a1e2	hcDQN	full	21	0.020217
a1e2	hcDQN	full	22	0.0198629
a1e2	hcDQN	full	23	0.0214665
a1e2	hcDQN	full	24	0.0177538
a1e2	hcDQN	full	25	0.0198513
a1e2	hcDQN	full	26	0.0195677
a1e2	hcDQN	full	27	0.01837
a1e2	hcDQN	full	28	0.0181137
a1e2	hcDQN	full	29	0.0184796
a1e2	hcDQN	full	30	0.0211799
a1e2	hcDQN	full	31	0.0211817
a1e2	hcDQN	full	32	0.018149
a1e2	hcDQN	full	33	0.0197411
a1e2	hcDQN	full	34	0.0205416
a1e2	hcDQN	full	35	0.0203568
a1e2	hcDQN	full	36	0.0180508
a1e2	hcDQN	full	37	0.0191972
a1e2	hcDQN	full	38	0.0181542
a1e2	hcDQN	full	39	0.0212206
a1e2	hcDQN	full	40	0.023195
a1e2	hcDQN	full	41	0.0198872
a1e2	hcDQN	full	42	0.0172664
a1e2	hcDQN	full	43	0.0209732
a1e2	hcDQN	full	44	0.0218964
a1e2	hcDQN	full	45	0.0217987
a1e2	hcDQN	full	46	0.0201555
a1e2	hcDQN	full	47	0.0206121
a1e2	hcDQN	full	48	0.0200682
a1e2	hcDQN	full	49	0.0208506
a2e1	hcDRQN	full	0	0.00590435
a2e1	hcDRQN	full	1	0.0053174
a2e1	hcDRQN	full	2	0.00537525
a2e1	hcDRQN	full	3	0.00546004
a2e1	hcDRQN	full	4	0.0054986
a2e1	hcDRQN	full	5	0.00564475
a2e1	hcDRQN	full	6	0.00596573
a2e1	hcDRQN	full	7	0.00512591
a2e1	hcDRQN	full	8	0.00589642
a2e1	hcDRQN	full	9	0.00551013
a2e1	hcDRQN	full	10	0.00458586
a2e1	hcDRQN	full	11	0.00544029
a2e1	hcDRQN	full	12	0.00548386
a2e1	hcDRQN	full	13	0.00576819
a2e1	hcDRQN	full	14	0.00578251
a2e1	hcDRQN	full	15	0.00557615
a2e1	hcDRQN	full	16	0.00529632
a2e1	hcDRQN	full	17	0.00590828
a2e1	hcDRQN	full	18	0.00534387
a2e1	hcDRQN	full	19	0.00516681
a2e1	hcDRQN	full	20	0.00535621
a2e1	hcDRQN	full	21	0.00539184
a2e1	hcDRQN	full	22	0.00553884
a2e1	hcDRQN	full	23	0.00542323
a2e1	hcDRQN	full	24	0.00545218
a2e1	hcDRQN	full	25	0.00583517
a2e1	hcDRQN	full	26	0.00585417
a2e1	hcDRQN	full	27	0.00576287
a2e1	hcDRQN	full	28	0.0054712
a2e1	hcDRQN	full	29	0.00534729
a2e1	hcDRQN	full	30	0.00549809
a2e1	hcDRQN	full	31	0.00552756
a2e1	hcDRQN	full	32	0.00586973
a2e1	hcDRQN	full	33	0.00548132
a2e1	hcDRQN	full	34	0.00516118
a2e1	hcDRQN	full	35	0.00528842
a2e1	hcDRQN	full	36	0.00618927
a2e1	hcDRQN	full	37	0.00525539
a2e1	hcDRQN	full	38	0.00514072
a2e1	hcDRQN	full	39	0.00547735
a2e1	hcDRQN	full	40	0.00618818
a2e1	hcDRQN	full	41	0.00561175
a2e1	hcDRQN	full	42	0.00567969
a2e1	hcDRQN	full	43	0.00503241
a2e1	hcDRQN	full	44	0.00505933
a2e1	hcDRQN	full	45	0.00557753
a2e1	hcDRQN	full	46	0.00541989
a2e1	hcDRQN	full	47	0.00571329
a2e1	hcDRQN	full	48	0.00519658
a2e1	hcDRQN	full	49	0.00594301
a2e1	hcDQN	full	0	0.000431108
a2e1	hcDQN	full	1	0.000395362
a2e1	hcDQN	full	2	0.000417418
a2e1	hcDQN	full	3	0.000410964
a2e1	hcDQN	full	4	0.000432156
a2e1	hcDQN	full	5	0.00041718
a2e1	hcDQN	full	6	0.000426133
a2e1	hcDQN	full	7	0.000413462
a2e1	hcDQN	full	8	0.000418268
a2e1	hcDQN	full	9	0.000440651
a2e1	hcDQN	full	10	0.000439956
a2e1	hcDQN	full	11	0.000393521
a2e1	hcDQN	full	12	0.000419093
a2e1	hcDQN	full	13	0.00041737
a2e1	hcDQN	full	14	0.000401185
a2e1	hcDQN	full	15	0.000404948
a2e1	hcDQN	full	16	0.000416677
a2e1	hcDQN	full	17	0.000426167
a2e1	hcDQN	full	18	0.000420839
a2e1	hcDQN	full	19	0.000409247
a2e1	hcDQN	full	20	0.00040134
a2e1	hcDQN	full	21	0.000388637
a2e1	hcDQN	full	22	0.000433355
a2e1	hcDQN	full	23	0.000407548
a2e1	hcDQN	full	24	0.000403823
a2e1	hcDQN	full	25	0.000418556
a2e1	hcDQN	full	26	0.000413343
a2e1	hcDQN	full	27	0.000414196
a2e1	hcDQN	full	28	0.000422489
a2e1	hcDQN	full	29	0.000408416
a2e1	hcDQN	full	30	0.000401383
a2e1	hcDQN	full	31	0.000412646
a2e1	hcDQN	full	32	0.000415208
a2e1	hcDQN	full	33	0.000401004
a2e1	hcDQN	full	34	0.000400799
a2e1	hcDQN	full	35	0.00040151
a2e1	hcDQN	full	36	0.000424442
a2e1	hcDQN	full	37	0.00043144
a2e1	hcDQN	full	38	0.000430074
a2e1	hcDQN	full	39	0.000403162
a2e1	hcDQN	full	40	0.000405863
a2e1	hcDQN	full	41	0.000398681
a2e1	hcDQN	full	42	0.000437006
a2e1	hcDQN	full	43	0.000408441
a2e1	hcDQN	full	44	0.000413938
a2e1	hcDQN	full	45	0.000408543
a2e1	hcDQN	full	46	0.000416462
a2e1	hcDQN	full	47	0.000401494
a2e1	hcDQN	full	48	0.000406765
a2e1	hcDQN	full	49	0.000403174
a2e2	hcDRQN	full	0	0.000639222
a2e2	hcDRQN	full	1	0.000728403
a2e2	hcDRQN	full	2	0.000744865
a2e2	hcDRQN	full	3	0.000752762
a2e2	hcDRQN	full	4	0.000772816
a2e2	hcDRQN	full	5	0.000752073
a2e2	hcDRQN	full	6	0.00071728
a2e2	hcDRQN	full	7	0.000738225
a2e2	hcDRQN	full	8	0.000701659
a2e2	hcDRQN	full	9	0.000746725
a2e2	hcDRQN	full	10	0.00070996
a2e2	hcDRQN	full	11	0.000640587
a2e2	hcDRQN	full	12	0.000718666
a2e2	hcDRQN	full	13	0.000721824
a2e2	hcDRQN	full	14	0.000679736
a2e2	hcDRQN	full	15	0.000735883
a2e2	hcDRQN	full	16	0.00076015
a2e2	hcDRQN	full	17	0.000680383
a2e2	hcDRQN	full	18	0.000745476
a2e2	hcDRQN	full	19	0.000749269
a2e2	hcDRQN	full	20	0.000687386
a2e2	hcDRQN	full	21	0.000704656
a2e2	hcDRQN	full	22	0.000682524
a2e2	hcDRQN	full	23	0.000700039
a2e2	hcDRQN	full	24	0.000718038
a2e2	hcDRQN	full	25	0.000759443
a2e2	hcDRQN	full	26	0.000697989
a2e2	hcDRQN	full	27	0.000666814
a2e2	hcDRQN	full	28	0.000612692
a2e2	hcDRQN	full	29	0.00069695
a2e2	hcDRQN	full	30	0.000675026
a2e2	hcDRQN	full	31	0.000726058
a2e2	hcDRQN	full	32	0.00072755
a2e2	hcDRQN	full	33	0.000665715
a2e2	hcDRQN	full	34	0.000732074
a2e2	hcDRQN	full	35	0.000712537
a2e2	hcDRQN	full	36	0.000711121
a2e2	hcDRQN	full	37	0.000702018
a2e2	hcDRQN	full	38	0.000752436
a2e2	hcDRQN	full	39	0.000739982
a2e2	hcDRQN	full	40	0.000726114
a2e2	hcDRQN	full	41	0.000758922
a2e2	hcDRQN	full	42	0.000720923
a2e2	hcDRQN	full	43	0.000724462
a2e2	hcDRQN	full	44	0.000737964
a2e2	hcDRQN	full	45	0.000710535
a2e2	hcDRQN	full	46	0.000678819
a2e2	hcDRQN	full	47	0.00077974
a2e2	hcDRQN	full	48	0.000751844
a2e2	hcDRQN	full	49	0.000675503
a2e2	hcDQN	full	0	0.00102085
a2e2	hcDQN	full	1	0.0010151
a2e2	hcDQN	full	2	0.000983203
a2e2	hcDQN	full	3	0.00111455
a2e2	hcDQN	full	4	0.00119395
a2e2	hcDQN	full	5	0.00111629
a2e2	hcDQN	full	6	0.00119793
a2e2	hcDQN	full	7	0.00106019
a2e2	hcDQN	full	8	0.00110764
a2e2	hcDQN	full	9	0.00102479
a2e2	hcDQN	full	10	0.00109082
a2e2	hcDQN	full	11	0.00116414
a2e2	hcDQN	full	12	0.00113903
a2e2	hcDQN	full	13	0.0011604
a2e2	hcDQN	full	14	0.00106093
a2e2	hcDQN	full	15	0.0011529
a2e2	hcDQN	full	16	0.00119034
a2e2	hcDQN	full	17	0.00112858
a2e2	hcDQN	full	18	0.000992505
a2e2	hcDQN	full	19	0.00110899
a2e2	hcDQN	full	20	0.00110634
a2e2	hcDQN	full	21	0.00104252
a2e2	hcDQN	full	22	0.00101753
a2e2	hcDQN	full	23	0.00103275
a2e2	hcDQN	full	24	0.00116935
a2e2	hcDQN	full	25	0.00109859
a2e2	hcDQN	full	26	0.00120571
a2e2	hcDQN	full	27	0.000964166
a2e2	hcDQN	full	28	0.00111876
a2e2	hcDQN	full	29	0.00120078
a2e2	hcDQN	full	30	0.00121689
a2e2	hcDQN	full	31	0.00105178
a2e2	hcDQN	full	32	0.00120017
a2e2	hcDQN	full	33	0.00116552
a2e2	hcDQN	full	34	0.00117168
a2e2	hcDQN	full	35	0.00110424
a2e2	hcDQN	full	36	0.00115969
a2e2	hcDQN	full	37	0.00115307
a2e2	hcDQN	full	38	0.00104737
a2e2	hcDQN	full	39	0.000901132
a2e2	hcDQN	full	40	0.00116887
a2e2	hcDQN	full	41	0.00116362
a2e2	hcDQN	full	42	0.00114174
a2e2	hcDQN	full	43	0.00106187
a2e2	hcDQN	full	44	0.00106175
a2e2	hcDQN	full	45	0.000980432
a2e2	hcDQN	full	46	0.00120311
a2e2	hcDQN	full	47	0.00108424
a2e2	hcDQN	full	48	0.00114897
a2e2	hcDQN	full	49	0.00106602
overall	hcDRQN	full	0	0.000610894
overall	hcDRQN	full	1	0.000625505
overall	hcDRQN	full	2	0.000664438
overall	hcDRQN	full	3	0.000638714
overall	hcDRQN	full	4	0.000655792
overall	hcDRQN	full	5	0.000647724
overall	hcDRQN	full	6	0.000619187
overall	hcDRQN	full	7	0.000646897
overall	hcDRQN	full	8	0.000626708
overall	hcDRQN	full	9	0.000626572
overall	hcDRQN	full	10	0.000636438
overall	hcDRQN	full	11	0.000598271
overall	hcDRQN	full	12	0.000662187
overall	hcDRQN	full	13	0.000618373
overall	hcDRQN	full	14	0.000657674
overall	hcDRQN	full	15	0.000637359
overall	hcDRQN	full	16	0.000670179
overall	hcDRQN	full	17	0.000618634
overall	hcDRQN	full	18	0.000626821
overall	hcDRQN	full	19	0.000642096
overall	hcDRQN	full	20	0.000582245
overall	hcDRQN	full	21	0.000653622
overall	hcDRQN	full	22	0.000670404
overall	hcDRQN	full	23	0.00066065
overall	hcDRQN	full	24	0.000651901
overall	hcDRQN	full	25	0.00063072
overall	hcDRQN	full	26	0.000664297
overall	hcDRQN	full	27	0.000659409
overall	hcDRQN	full	28	0.000643386
overall	hcDRQN	full	29	0.000634273
overall	hcDRQN	full	30	0.000625646
overall	hcDRQN	full	31	0.000605224
overall	hcDRQN	full	32	0.000662988
overall	hcDRQN	full	33	0.000583078
overall	hcDRQN	full	34	0.000625449
overall	hcDRQN	full	35	0.000638019
overall	hcDRQN	full	36	0.000654373
overall	hcDRQN	full	37	0.000675578
overall	hcDRQN	full	38	0.000657511
overall	hcDRQN	full	39	0.000627298
overall	hcDRQN	full	40	0.000651275
overall	hcDRQN	full	41	0.000604487
overall	hcDRQN	full	42	0.000667778
overall	hcDRQN	full	43	0.000630474
overall	hcDRQN	full	44	0.00061831
overall	hcDRQN	full	45	0.000619126
overall	hcDRQN	full	46	0.00063271
overall	hcDRQN	full	47	0.000624917
overall	hcDRQN	full	48	0.000688
overall	hcDRQN	full	49	0.000617265
overall	hcDRQN	full	50	0.00500447
overall	hcDRQN	full	51	0.0057802
overall	hcDRQN	full	52	0.00508244
overall	hcDRQN	full	53	0.00469487
overall	hcDRQN	full	54	0.00508817
overall	hcDRQN	full	55	0.00531699
overall	hcDRQN	full	56	0.00510488
overall	hcDRQN	full	57	0.00599695
overall	hcDRQN	full	58	0.00549376
overall	hcDRQN	full	59	0.00580631
overall	hcDRQN	full	60	0.00568306
overall	hcDRQN	full	61	0.00458696
overall	hcDRQN	full	62	0.00505372
overall	hcDRQN	full	63	0.00421487
overall	hcDRQN	full	64	0.00495785
overall	hcDRQN	full	65	0.00558643
overall	hcDRQN	full	66	0.00488762
overall	hcDRQN	full	67	0.00496132
overall	hcDRQN	full	68	0.0053049
overall	hcDRQN	full	69	0.00546947
overall	hcDRQN	full	70	0.00506137
overall	hcDRQN	full	71	0.00509723
overall	hcDRQN	full	72	0.0054772
overall	hcDRQN	full	73	0.00527918
overall	hcDRQN	full	74	0.00508671
overall	hcDRQN	full	75	0.00530075
overall	hcDRQN	full	76	0.00521568
overall	hcDRQN	full	77	0.00527938
overall	hcDRQN	full	78	0.00590264
overall	hcDRQN	full	79	0.00507961
overall	hcDRQN	full	80	0.00499591
overall	hcDRQN	full	81	0.00569296
overall	hcDRQN	full	82	0.00493669
overall	hcDRQN	full	83	0.00580225
overall	hcDRQN	full	84	0.00511922
overall	hcDRQN	full	85	0.00521487
overall	hcDRQN	full	86	0.00545031
overall	hcDRQN	full	87	0.00562141
overall	hcDRQN	full	88	0.00554429
overall	hcDRQN	full	89	0.00511585
overall	hcDRQN	full	90	0.00505776
overall	hcDRQN	full	91	0.00531251
overall	hcDRQN	full	92	0.00523659
overall	hcDRQN	full	93	0.00495933
overall	hcDRQN	full	94	0.00533508
overall	hcDRQN	full	95	0.00554326
overall	hcDRQN	full	96	0.00524793
overall	hcDRQN	full	97	0.00574662
overall	hcDRQN	full	98	0.00533493
overall	hcDRQN	full	99	0.00513292
overall	hcDRQN	full	100	0.00425854
overall	hcDRQN	full	101	0.00429127
overall	hcDRQN	full	102	0.00439304
overall	hcDRQN	full	103	0.00471414
overall	hcDRQN	full	104	0.00492311
overall	hcDRQN	full	105	0.00493992
overall	hcDRQN	full	106	0.00470522
overall	hcDRQN	full	107	0.0046113
overall	hcDRQN	full	108	0.00389997
overall	hcDRQN	full	109	0.0047882
overall	hcDRQN	full	110	0.00517223
overall	hcDRQN	full	111	0.00461467
overall	hcDRQN	full	112	0.0045586
overall	hcDRQN	full	113	0.00467766
overall	hcDRQN	full	114	0.00468533
overall	hcDRQN	full	115	0.00453321
overall	hcDRQN	full	116	0.00440286
overall	hcDRQN	full	117	0.00459133
overall	hcDRQN	full	118	0.00414716
overall	hcDRQN	full	119	0.00401632
overall	hcDRQN	full	120	0.00484734
overall	hcDRQN	full	121	0.00438127
overall	hcDRQN	full	122	0.00468208
overall	hcDRQN	full	123	0.00489696
overall	hcDRQN	full	124	0.0048113
overall	hcDRQN	full	125	0.00435685
overall	hcDRQN	full	126	0.00458185
overall	hcDRQN	full	127	0.00419986
overall	hcDRQN	full	128	0.00447184
overall	hcDRQN	full	129	0.00476665
overall	hcDRQN	full	130	0.00450684
overall	hcDRQN	full	131	0.00376806
overall	hcDRQN	full	132	0.00392182
overall	hcDRQN	full	133	0.00429325
overall	hcDRQN	full	134	0.00484024
overall	hcDRQN	full	135	0.00454965
overall	hcDRQN	full	136	0.00453483
overall	hcDRQN	full	137	0.00416146
overall	hcDRQN	full	138	0.00453616
overall	hcDRQN	full	139	0.00391569
overall	hcDRQN	full	140	0.00458622
overall	hcDRQN	full	141	0.00480078
overall	hcDRQN	full	142	0.00428915
overall	hcDRQN	full	143	0.00477648
overall	hcDRQN	full	144	0.00431419
overall	hcDRQN	full	145	0.0045364
overall	hcDRQN	full	146	0.00446381
overall	hcDRQN	full	147	0.00452269
overall	hcDRQN	full	148	0.00488987
overall	hcDRQN	full	149	0.00472442
overall	hcDRQN	full	150	0.00125606
overall	hcDRQN	full	151	0.00137577
overall	hcDRQN	full	152	0.00139262
overall	hcDRQN	full	153	0.00142868
overall	hcDRQN	full	154	0.001392
overall	hcDRQN	full	155	0.00151085
overall	hcDRQN	full	156	0.00125497
overall	hcDRQN	full	157	0.00144288
overall	hcDRQN	full	158	0.00140824
overall	hcDRQN	full	159	0.00152253
overall	hcDRQN	full	160	0.00139806
overall	hcDRQN	full	161	0.0014174
overall	hcDRQN	full	162	0.00156347
overall	hcDRQN	full	163	0.00146592
overall	hcDRQN	full	164	0.00144695
overall	hcDRQN	full	165	0.00134599
overall	hcDRQN	full	166	0.00139947
overall	hcDRQN	full	167	0.00121839
overall	hcDRQN	full	168	0.00130014
overall	hcDRQN	full	169	0.00145083
overall	hcDRQN	full	170	0.00120557
overall	hcDRQN	full	171	0.00139482
overall	hcDRQN	full	172	0.00138723
overall	hcDRQN	full	173	0.00142476
overall	hcDRQN	full	174	0.00121395
overall	hcDRQN	full	175	0.00118013
overall	hcDRQN	full	176	0.00149759
overall	hcDRQN	full	177	0.00139662
overall	hcDRQN	full	178	0.00142689
overall	hcDRQN	full	179	0.00154885
overall	hcDRQN	full	180	0.001403
overall	hcDRQN	full	181	0.00118687
overall	hcDRQN	full	182	0.00135388
overall	hcDRQN	full	183	0.00146816
overall	hcDRQN	full	184	0.00134242
overall	hcDRQN	full	185	0.00135481
overall	hcDRQN	full	186	0.00132462
overall	hcDRQN	full	187	0.00153381
overall	hcDRQN	full	188	0.00151111
overall	hcDRQN	full	189	0.00120248
overall	hcDRQN	full	190	0.00157793
overall	hcDRQN	full	191	0.00130718
overall	hcDRQN	full	192	0.0015904
overall	hcDRQN	full	193	0.0012526
overall	hcDRQN	full	194	0.00149679
overall	hcDRQN	full	195	0.00132817
overall	hcDRQN	full	196	0.00136969
overall	hcDRQN	full	197	0.00147473
overall	hcDRQN	full	198	0.00131066
overall	hcDRQN	full	199	0.0014173
overall	hcDRQN	full	200	0.00590435
overall	hcDRQN	full	201	0.0053174
overall	hcDRQN	full	202	0.00537525
overall	hcDRQN	full	203	0.00546004
overall	hcDRQN	full	204	0.0054986
overall	hcDRQN	full	205	0.00564475
overall	hcDRQN	full	206	0.00596573
overall	hcDRQN	full	207	0.00512591
overall	hcDRQN	full	208	0.00589642
overall	hcDRQN	full	209	0.00551013
overall	hcDRQN	full	210	0.00458586
overall	hcDRQN	full	211	0.00544029
overall	hcDRQN	full	212	0.00548386
overall	hcDRQN	full	213	0.00576819
overall	hcDRQN	full	214	0.00578251
overall	hcDRQN	full	215	0.00557615
overall	hcDRQN	full	216	0.00529632
overall	hcDRQN	full	217	0.00590828
overall	hcDRQN	full	218	0.00534387
overall	hcDRQN	full	219	0.00516681
overall	hcDRQN	full	220	0.00535621
overall	hcDRQN	full	221	0.00539184
overall	hcDRQN	full	222	0.00553884
overall	hcDRQN	full	223	0.00542323
overall	hcDRQN	full	224	0.00545218
overall	hcDRQN	full	225	0.00583517
overall	hcDRQN	full	226	0.00585417
overall	hcDRQN	full	227	0.00576287
overall	hcDRQN	full	228	0.0054712
overall	hcDRQN	full	229	0.00534729
overall	hcDRQN	full	230	0.00549809
overall	hcDRQN	full	231	0.00552756
overall	hcDRQN	full	232	0.00586973
overall	hcDRQN	full	233	0.00548132
overall	hcDRQN	full	234	0.00516118
overall	hcDRQN	full	235	0.00528842
overall	hcDRQN	full	236	0.00618927
overall	hcDRQN	full	237	0.00525539
overall	hcDRQN	full	238	0.00514072
overall	hcDRQN	full	239	0.00547735
overall	hcDRQN	full	240	0.00618818
overall	hcDRQN	full	241	0.00561175
overall	hcDRQN	full	242	0.00567969
overall	hcDRQN	full	243	0.00503241
overall	hcDRQN	full	244	0.00505933
overall	hcDRQN	full	245	0.00557753
overall	hcDRQN	full	246	0.00541989
overall	hcDRQN	full	247	0.00571329
overall	hcDRQN	full	248	0.00519658
overall	hcDRQN	full	249	0.00594301
overall	hcDRQN	full	250	0.000639222
overall	hcDRQN	full	251	0.000728403
overall	hcDRQN	full	252	0.000744865
overall	hcDRQN	full	253	0.000752762
overall	hcDRQN	full	254	0.000772816
overall	hcDRQN	full	255	0.000752073
overall	hcDRQN	full	256	0.00071728
overall	hcDRQN	full	257	0.000738225
overall	hcDRQN	full	258	0.000701659
overall	hcDRQN	full	259	0.000746725
overall	hcDRQN	full	260	0.00070996
overall	hcDRQN	full	261	0.000640587
overall	hcDRQN	full	262	0.000718666
overall	hcDRQN	full	263	0.000721824
overall	hcDRQN	full	264	0.000679736
overall	hcDRQN	full	265	0.000735883
overall	hcDRQN	full	266	0.00076015
overall	hcDRQN	full	267	0.000680383
overall	hcDRQN	full	268	0.000745476
overall	hcDRQN	full	269	0.000749269
overall	hcDRQN	full	270	0.000687386
overall	hcDRQN	full	271	0.000704656
overall	hcDRQN	full	272	0.000682524
overall	hcDRQN	full	273	0.000700039
overall	hcDRQN	full	274	0.000718038
overall	hcDRQN	full	275	0.000759443
overall	hcDRQN	full	276	0.000697989
overall	hcDRQN	full	277	0.000666814
overall	hcDRQN	full	278	0.000612692
overall	hcDRQN	full	279	0.00069695
overall	hcDRQN	full	280	0.000675026
overall	hcDRQN	full	281	0.000726058
overall	hcDRQN	full	282	0.00072755
overall	hcDRQN	full	283	0.000665715
overall	hcDRQN	full	284	0.000732074
overall	hcDRQN	full	285	0.000712537
overall	hcDRQN	full	286	0.000711121
overall	hcDRQN	full	287	0.000702018
overall	hcDRQN	full	288	0.000752436
overall	hcDRQN	full	289	0.000739982
overall	hcDRQN	full	290	0.000726114
overall	hcDRQN	full	291	0.000758922
overall	hcDRQN	full	292	0.000720923
overall	hcDRQN	full	293	0.000724462
overall	hcDRQN	full	294	0.000737964
overall	hcDRQN	full	295	0.000710535
overall	hcDRQN	full	296	0.000678819
overall	hcDRQN	full	297	0.00077974
overall	hcDRQN	full	298	0.000751844
overall	hcDRQN	full	299	0.000675503
overall	hcDQN	full	0	0.0232611
overall	hcDQN	full	1	0.0232539
overall	hcDQN	full	2	0.0232543
overall	hcDQN	full	3	0.023297
overall	hcDQN	full	4	0.02245
overall	hcDQN	full	5	0.0222893
overall	hcDQN	full	6	0.0218496
overall	hcDQN	full	7	0.0208621
overall	hcDQN	full	8	0.0235509
overall	hcDQN	full	9	0.0247626
overall	hcDQN	full	10	0.022353
overall	hcDQN	full	11	0.0223285
overall	hcDQN	full	12	0.0227104
overall	hcDQN	full	13	0.022483
overall	hcDQN	full	14	0.0209439
overall	hcDQN	full	15	0.0253632
overall	hcDQN	full	16	0.0239022
overall	hcDQN	full	17	0.022087
overall	hcDQN	full	18	0.0236785
overall	hcDQN	full	19	0.022518
overall	hcDQN	full	20	0.0228758
overall	hcDQN	full	21	0.0237838
overall	hcDQN	full	22	0.024713
overall	hcDQN	full	23	0.0256068
overall	hcDQN	full	24	0.0258976
overall	hcDQN	full	25	0.0228171
overall	hcDQN	full	26	0.0224213
overall	hcDQN	full	27	0.0233668
overall	hcDQN	full	28	0.0234121
overall	hcDQN	full	29	0.0220514
overall	hcDQN	full	30	0.0222309
overall	hcDQN	full	31	0.0244926
overall	hcDQN	full	32	0.0257997
overall	hcDQN	full	33	0.0228524
overall	hcDQN	full	34	0.0221875
overall	hcDQN	full	35	0.0227627
overall	hcDQN	full	36	0.0216398
overall	hcDQN	full	37	0.0227792
overall	hcDQN	full	38	0.0238761
overall	hcDQN	full	39	0.0230814
overall	hcDQN	full	40	0.0251573
overall	hcDQN	full	41	0.0234477
overall	hcDQN	full	42	0.0239687
overall	hcDQN	full	43	0.022975
overall	hcDQN	full	44	0.0252852
overall	hcDQN	full	45	0.0212814
overall	hcDQN	full	46	0.0227308
overall	hcDQN	full	47	0.0213582
overall	hcDQN	full	48	0.0245131
overall	hcDQN	full	49	0.0245511
overall	hcDQN	full	50	0.00137799
overall	hcDQN	full	51	0.00130553
overall	hcDQN	full	52	0.00125384
overall	hcDQN	full	53	0.00141928
overall	hcDQN	full	54	0.00127337
overall	hcDQN	full	55	0.00132768
overall	hcDQN	full	56	0.0013572
overall	hcDQN	full	57	0.00140925
overall	hcDQN	full	58	0.00141759
overall	hcDQN	full	59	0.00137294
overall	hcDQN	full	60	0.00115508
overall	hcDQN	full	61	0.00134432
overall	hcDQN	full	62	0.0012819
overall	hcDQN	full	63	0.00135477
overall	hcDQN	full	64	0.00147576
overall	hcDQN	full	65	0.0014553
overall	hcDQN	full	66	0.00139117
overall	hcDQN	full	67	0.00142248
overall	hcDQN	full	68	0.00120368
overall	hcDQN	full	69	0.00138837
overall	hcDQN	full	70	0.00143551
overall	hcDQN	full	71	0.00128951
overall	hcDQN	full	72	0.00141143
overall	hcDQN	full	73	0.00132521
overall	hcDQN	full	74	0.00147677
overall	hcDQN	full	75	0.00148861
overall	hcDQN	full	76	0.00130831
overall	hcDQN	full	77	0.00152751
overall	hcDQN	full	78	0.00134614
overall	hcDQN	full	79	0.00159323
overall	hcDQN	full	80	0.00131306
overall	hcDQN	full	81	0.00137399
overall	hcDQN	full	82	0.00139038
overall	hcDQN	full	83	0.00128461
overall	hcDQN	full	84	0.00117768
overall	hcDQN	full	85	0.00127926
overall	hcDQN	full	86	0.00148545
overall	hcDQN	full	87	0.00133093
overall	hcDQN	full	88	0.00133114
overall	hcDQN	full	89	0.00153342
overall	hcDQN	full	90	0.00142114
overall	hcDQN	full	91	0.00144405
overall	hcDQN	full	92	0.00146019
overall	hcDQN	full	93	0.00126743
overall	hcDQN	full	94	0.00138068
overall	hcDQN	full	95	0.00138347
overall	hcDQN	full	96	0.00134956
overall	hcDQN	full	97	0.00124706
overall	hcDQN	full	98	0.00141788
overall	hcDQN	full	99	0.00118502
overall	hcDQN	full	100	0.0175903
overall	hcDQN	full	101	0.0147301
overall	hcDQN	full	102	0.0197452
overall	hcDQN	full	103	0.0195658
overall	hcDQN	full	104	0.0187458
overall	hcDQN	full	105	0.0177541
overall	hcDQN	full	106	0.0207094
overall	hcDQN	full	107	0.01607
overall	hcDQN	full	108	0.0174442
overall	hcDQN	full	109	0.0165097
overall	hcDQN	full	110	0.0190279
overall	hcDQN	full	111	0.0178797
overall	hcDQN	full	112	0.0214121
overall	hcDQN	full	113	0.0185434
overall	hcDQN	full	114	0.0181918
overall	hcDQN	full	115	0.0193038
overall	hcDQN	full	116	0.0175157
overall	hcDQN	full	117	0.0170337
overall	hcDQN	full	118	0.0192522
overall	hcDQN	full	119	0.0178489
overall	hcDQN	full	120	0.0198564
overall	hcDQN	full	121	0.0189778
overall	hcDQN	full	122	0.0186786
overall	hcDQN	full	123	0.0186128
overall	hcDQN	full	124	0.0184008
overall	hcDQN	full	125	0.0190775
overall	hcDQN	full	126	0.0179747
overall	hcDQN	full	127	0.0158363
overall	hcDQN	full	128	0.0186256
overall	hcDQN	full	129	0.0178879
overall	hcDQN	full	130	0.0166322
overall	hcDQN	full	131	0.0195888
overall	hcDQN	full	132	0.017998
overall	hcDQN	full	133	0.0161275
overall	hcDQN	full	134	0.0184166
overall	hcDQN	full	135	0.0175944
overall	hcDQN	full	136	0.0161873
overall	hcDQN	full	137	0.0189468
overall	hcDQN	full	138	0.0170794
overall	hcDQN	full	139	0.0195034
overall	hcDQN	full	140	0.0172892
overall	hcDQN	full	141	0.0198579
overall	hcDQN	full	142	0.019102
overall	hcDQN	full	143	0.0186679
overall	hcDQN	full	144	0.0174833
overall	hcDQN	full	145	0.0197589
overall	hcDQN	full	146	0.0192091
overall	hcDQN	full	147	0.0180224
overall	hcDQN	full	148	0.0193147
overall	hcDQN	full	149	0.0171136
overall	hcDQN	full	150	0.0203341
overall	hcDQN	full	151	0.0214393
overall	hcDQN	full	152	0.0216586
overall	hcDQN	full	153	0.0222993
overall	hcDQN	full	154	0.0203296
overall	hcDQN	full	155	0.0204607
overall	hcDQN	full	156	0.0192386
overall	hcDQN	full	157	0.0189906
overall	hcDQN	full	158	0.0182975
overall	hcDQN	full	159	0.0196666
overall	hcDQN	full	160	0.0201452
overall	hcDQN	full	161	0.0199749
overall	hcDQN	full	162	0.0206665
overall	hcDQN	full	163	0.0182537
overall	hcDQN	full	164	0.0221162
overall	hcDQN	full	165	0.0203336
overall	hcDQN	full	166	0.0213166
overall	hcDQN	full	167	0.0203813
overall	hcDQN	full	168	0.0188535
overall	hcDQN	full	169	0.0195421
overall	hcDQN	full	170	0.0158251
overall	hcDQN	full	171	0.020217
overall	hcDQN	full	172	0.0198629
overall	hcDQN	full	173	0.0214665
overall	hcDQN	full	174	0.0177538
overall	hcDQN	full	175	0.0198513
overall	hcDQN	full	176	0.0195677
overall	hcDQN	full	177	0.01837
overall	hcDQN	full	178	0.0181137
overall	hcDQN	full	179	0.0184796
overall	hcDQN	full	180	0.0211799
overall	hcDQN	full	181	0.0211817
overall	hcDQN	full	182	0.018149
overall	hcDQN	full	183	0.0197411
overall	hcDQN	full	184	0.0205416
overall	hcDQN	full	185	0.0203568
overall	hcDQN	full	186	0.0180508
overall	hcDQN	full	187	0.0191972
overall	hcDQN	full	188	0.0181542
overall	hcDQN	full	189	0.0212206
overall	hcDQN	full	190	0.023195
overall	hcDQN	full	191	0.0198872
overall	hcDQN	full	192	0.0172664
overall	hcDQN	full	193	0.0209732
overall	hcDQN	full	194	0.0218964
overall	hcDQN	full	195	0.0217987
overall	hcDQN	full	196	0.0201555
overall	hcDQN	full	197	0.0206121
overall	hcDQN	full	198	0.0200682
overall	hcDQN	full	199	0.0208506
overall	hcDQN	full	200	0.000431108
overall	hcDQN	full	201	0.000395362
overall	hcDQN	full	202	0.000417418
overall	hcDQN	full	203	0.000410964
overall	hcDQN	full	204	0.000432156
overall	hcDQN	full	205	0.00041718
overall	hcDQN	full	206	0.000426133
overall	hcDQN	full	207	0.000413462
overall	hcDQN	full	208	0.000418268
overall	hcDQN	full	209	0.000440651
overall	hcDQN	full	210	0.000439956
overall	hcDQN	full	211	0.000393521
overall	hcDQN	full	212	0.000419093
overall	hcDQN	full	213	0.00041737
overall	hcDQN	full	214	0.000401185
overall	hcDQN	full	215	0.000404948
overall	hcDQN	full	216	0.000416677
overall	hcDQN	full	217	0.000426167
overall	hcDQN	full	218	0.000420839
overall	hcDQN	full	219	0.000409247
overall	hcDQN	full	220	0.00040134
overall	hcDQN	full	221	0.000388637
overall	hcDQN	full	222	0.000433355
overall	hcDQN	full	223	0.000407548
overall	hcDQN	full	224	0.000403823
overall	hcDQN	full	225	0.000418556
overall	hcDQN	full	226	0.000413343
overall	hcDQN	full	227	0.000414196
overall	hcDQN	full	228	0.000422489
overall	hcDQN	full	229	0.000408416
overall	hcDQN	full	230	0.000401383
overall	hcDQN	full	231	0.000412646
overall	hcDQN	full	232	0.000415208
overall	hcDQN	full	233	0.000401004
overall	hcDQN	full	234	0.000400799
overall	hcDQN	full	235	0.00040151
overall	hcDQN	full	236	0.000424442
overall	hcDQN	full	237	0.00043144
overall	hcDQN	full	238	0.000430074
overall	hcDQN	full	239	0.000403162
overall	hcDQN	full	240	0.000405863
overall	hcDQN	full	241	0.000398681
overall	hcDQN	full	242	0.000437006
overall	hcDQN	full	243	0.000408441
overall	hcDQN	full	244	0.000413938
overall	hcDQN	full	245	0.000408543
overall	hcDQN	full	246	0.000416462
overall	hcDQN	full	247	0.000401494
overall	hcDQN	full	248	0.000406765
overall	hcDQN	full	249	0.000403174
overall	hcDQN	full	250	0.00102085
overall	hcDQN	full	251	0.0010151
overall	hcDQN	full	252	0.000983203
overall	hcDQN	full	253	0.00111455
overall	hcDQN	full	254	0.00119395
overall	hcDQN	full	255	0.00111629
overall	hcDQN	full	256	0.00119793
overall	hcDQN	full	257	0.00106019
overall	hcDQN	full	258	0.00110764
overall	hcDQN	full	259	0.00102479
overall	hcDQN	full	260	0.00109082
overall	hcDQN	full	261	0.00116414
overall	hcDQN	full	262	0.00113903
overall	hcDQN	full	263	0.0011604
overall	hcDQN	full	264	0.00106093
overall	hcDQN	full	265	0.0011529
overall	hcDQN	full	266	0.00119034
overall	hcDQN	full	267	0.00112858
overall	hcDQN	full	268	0.000992505
overall	hcDQN	full	269	0.00110899
overall	hcDQN	full	270	0.00110634
overall	hcDQN	full	271	0.00104252
overall	hcDQN	full	272	0.00101753
overall	hcDQN	full	273	0.00103275
overall	hcDQN	full	274	0.00116935
overall	hcDQN	full	275	0.00109859
overall	hcDQN	full	276	0.00120571
overall	hcDQN	full	277	0.000964166
overall	hcDQN	full	278	0.00111876
overall	hcDQN	full	279	0.00120078
overall	hcDQN	full	280	0.00121689
overall	hcDQN	full	281	0.00105178
overall	hcDQN	full	282	0.00120017
overall	hcDQN	full	283	0.00116552
overall	hcDQN	full	284	0.00117168
overall	hcDQN	full	285	0.00110424
overall	hcDQN	full	286	0.00115969
overall	hcDQN	full	287	0.00115307
overall	hcDQN	full	288	0.00104737
overall	hcDQN	full	289	0.000901132
overall	hcDQN	full	290	0.00116887
overall	hcDQN	full	291	0.00116362
overall	hcDQN	full	292	0.00114174
overall	hcDQN	full	293	0.00106187
overall	hcDQN	full	294	0.00106175
overall	hcDQN	full	295	0.000980432
overall	hcDQN	full	296	0.00120311
overall	hcDQN	full	297	0.00108424
overall	hcDQN	full	298	0.00114897
overall	hcDQN	full	299	0.00106602

## Sheet: e
pair	title	model	mean	sem
allo	Allo N vs Allo S	Animal	0.00327257	0.000677252
allo	Allo N vs Allo S	hcDRQN	0.000637818	3.31064e-06
allo	Allo N vs Allo S	hcDQN	0.0232223	0.000177429
ego	Ego N vs Ego S	Animal	0.00447821	0.000653097
ego	Ego N vs Ego S	hcDRQN	0.00526511	4.90533e-05
ego	Ego N vs Ego S	hcDQN	0.00136492	1.33369e-05
a1e1	Allo N vs Ego N	Animal	0.00564155	0.00173765
a1e1	Allo N vs Ego N	hcDRQN	0.00451704	4.27927e-05
a1e1	Allo N vs Ego N	hcDQN	0.0182539	0.000186243
a1e2	Allo N vs Ego S	Animal	0.00624672	0.00131662
a1e2	Allo N vs Ego S	hcDRQN	0.00138949	1.51597e-05
a1e2	Allo N vs Ego S	hcDQN	0.0199657	0.000204708
a2e1	Allo S vs Ego N	Animal	0.00419573	0.000728663
a2e1	Allo S vs Ego N	hcDRQN	0.00551589	4.375e-05
a2e1	Allo S vs Ego N	hcDQN	0.000413709	1.76067e-06
a2e2	Allo S vs Ego S	Animal	0.00178048	0.000259729
a2e2	Allo S vs Ego S	hcDRQN	0.000715437	5.06332e-06
a2e2	Allo S vs Ego S	hcDQN	0.00110464	1.05464e-05
pair	title	model	variant	seed_id	value
allo	Allo N vs Allo S	Animal	animal	0	3.74258e-07
allo	Allo N vs Allo S	Animal	animal	1	0.00119926
allo	Allo N vs Allo S	Animal	animal	2	0.0125055
allo	Allo N vs Allo S	Animal	animal	3	0.00840667
allo	Allo N vs Allo S	Animal	animal	4	0.000763854
allo	Allo N vs Allo S	Animal	animal	5	3.23601e-05
allo	Allo N vs Allo S	Animal	animal	6	4.8569e-21
allo	Allo N vs Allo S	hcDRQN	full	0	0.000610894
allo	Allo N vs Allo S	hcDRQN	full	1	0.000625505
allo	Allo N vs Allo S	hcDRQN	full	2	0.000664438
allo	Allo N vs Allo S	hcDRQN	full	3	0.000638714
allo	Allo N vs Allo S	hcDRQN	full	4	0.000655792
allo	Allo N vs Allo S	hcDRQN	full	5	0.000647724
allo	Allo N vs Allo S	hcDRQN	full	6	0.000619187
allo	Allo N vs Allo S	hcDRQN	full	7	0.000646897
allo	Allo N vs Allo S	hcDRQN	full	8	0.000626708
allo	Allo N vs Allo S	hcDRQN	full	9	0.000626572
allo	Allo N vs Allo S	hcDRQN	full	10	0.000636438
allo	Allo N vs Allo S	hcDRQN	full	11	0.000598271
allo	Allo N vs Allo S	hcDRQN	full	12	0.000662187
allo	Allo N vs Allo S	hcDRQN	full	13	0.000618373
allo	Allo N vs Allo S	hcDRQN	full	14	0.000657674
allo	Allo N vs Allo S	hcDRQN	full	15	0.000637359
allo	Allo N vs Allo S	hcDRQN	full	16	0.000670179
allo	Allo N vs Allo S	hcDRQN	full	17	0.000618634
allo	Allo N vs Allo S	hcDRQN	full	18	0.000626821
allo	Allo N vs Allo S	hcDRQN	full	19	0.000642096
allo	Allo N vs Allo S	hcDRQN	full	20	0.000582245
allo	Allo N vs Allo S	hcDRQN	full	21	0.000653622
allo	Allo N vs Allo S	hcDRQN	full	22	0.000670404
allo	Allo N vs Allo S	hcDRQN	full	23	0.00066065
allo	Allo N vs Allo S	hcDRQN	full	24	0.000651901
allo	Allo N vs Allo S	hcDRQN	full	25	0.00063072
allo	Allo N vs Allo S	hcDRQN	full	26	0.000664297
allo	Allo N vs Allo S	hcDRQN	full	27	0.000659409
allo	Allo N vs Allo S	hcDRQN	full	28	0.000643386
allo	Allo N vs Allo S	hcDRQN	full	29	0.000634273
allo	Allo N vs Allo S	hcDRQN	full	30	0.000625646
allo	Allo N vs Allo S	hcDRQN	full	31	0.000605224
allo	Allo N vs Allo S	hcDRQN	full	32	0.000662988
allo	Allo N vs Allo S	hcDRQN	full	33	0.000583078
allo	Allo N vs Allo S	hcDRQN	full	34	0.000625449
allo	Allo N vs Allo S	hcDRQN	full	35	0.000638019
allo	Allo N vs Allo S	hcDRQN	full	36	0.000654373
allo	Allo N vs Allo S	hcDRQN	full	37	0.000675578
allo	Allo N vs Allo S	hcDRQN	full	38	0.000657511
allo	Allo N vs Allo S	hcDRQN	full	39	0.000627298
allo	Allo N vs Allo S	hcDRQN	full	40	0.000651275
allo	Allo N vs Allo S	hcDRQN	full	41	0.000604487
allo	Allo N vs Allo S	hcDRQN	full	42	0.000667778
allo	Allo N vs Allo S	hcDRQN	full	43	0.000630474
allo	Allo N vs Allo S	hcDRQN	full	44	0.00061831
allo	Allo N vs Allo S	hcDRQN	full	45	0.000619126
allo	Allo N vs Allo S	hcDRQN	full	46	0.00063271
allo	Allo N vs Allo S	hcDRQN	full	47	0.000624917
allo	Allo N vs Allo S	hcDRQN	full	48	0.000688
allo	Allo N vs Allo S	hcDRQN	full	49	0.000617265
allo	Allo N vs Allo S	hcDQN	full	0	0.0232611
allo	Allo N vs Allo S	hcDQN	full	1	0.0232539
allo	Allo N vs Allo S	hcDQN	full	2	0.0232543
allo	Allo N vs Allo S	hcDQN	full	3	0.023297
allo	Allo N vs Allo S	hcDQN	full	4	0.02245
allo	Allo N vs Allo S	hcDQN	full	5	0.0222893
allo	Allo N vs Allo S	hcDQN	full	6	0.0218496
allo	Allo N vs Allo S	hcDQN	full	7	0.0208621
allo	Allo N vs Allo S	hcDQN	full	8	0.0235509
allo	Allo N vs Allo S	hcDQN	full	9	0.0247626
allo	Allo N vs Allo S	hcDQN	full	10	0.022353
allo	Allo N vs Allo S	hcDQN	full	11	0.0223285
allo	Allo N vs Allo S	hcDQN	full	12	0.0227104
allo	Allo N vs Allo S	hcDQN	full	13	0.022483
allo	Allo N vs Allo S	hcDQN	full	14	0.0209439
allo	Allo N vs Allo S	hcDQN	full	15	0.0253632
allo	Allo N vs Allo S	hcDQN	full	16	0.0239022
allo	Allo N vs Allo S	hcDQN	full	17	0.022087
allo	Allo N vs Allo S	hcDQN	full	18	0.0236785
allo	Allo N vs Allo S	hcDQN	full	19	0.022518
allo	Allo N vs Allo S	hcDQN	full	20	0.0228758
allo	Allo N vs Allo S	hcDQN	full	21	0.0237838
allo	Allo N vs Allo S	hcDQN	full	22	0.024713
allo	Allo N vs Allo S	hcDQN	full	23	0.0256068
allo	Allo N vs Allo S	hcDQN	full	24	0.0258976
allo	Allo N vs Allo S	hcDQN	full	25	0.0228171
allo	Allo N vs Allo S	hcDQN	full	26	0.0224213
allo	Allo N vs Allo S	hcDQN	full	27	0.0233668
allo	Allo N vs Allo S	hcDQN	full	28	0.0234121
allo	Allo N vs Allo S	hcDQN	full	29	0.0220514
allo	Allo N vs Allo S	hcDQN	full	30	0.0222309
allo	Allo N vs Allo S	hcDQN	full	31	0.0244926
allo	Allo N vs Allo S	hcDQN	full	32	0.0257997
allo	Allo N vs Allo S	hcDQN	full	33	0.0228524
allo	Allo N vs Allo S	hcDQN	full	34	0.0221875
allo	Allo N vs Allo S	hcDQN	full	35	0.0227627
allo	Allo N vs Allo S	hcDQN	full	36	0.0216398
allo	Allo N vs Allo S	hcDQN	full	37	0.0227792
allo	Allo N vs Allo S	hcDQN	full	38	0.0238761
allo	Allo N vs Allo S	hcDQN	full	39	0.0230814
allo	Allo N vs Allo S	hcDQN	full	40	0.0251573
allo	Allo N vs Allo S	hcDQN	full	41	0.0234477
allo	Allo N vs Allo S	hcDQN	full	42	0.0239687
allo	Allo N vs Allo S	hcDQN	full	43	0.022975
allo	Allo N vs Allo S	hcDQN	full	44	0.0252852
allo	Allo N vs Allo S	hcDQN	full	45	0.0212814
allo	Allo N vs Allo S	hcDQN	full	46	0.0227308
allo	Allo N vs Allo S	hcDQN	full	47	0.0213582
allo	Allo N vs Allo S	hcDQN	full	48	0.0245131
allo	Allo N vs Allo S	hcDQN	full	49	0.0245511
ego	Ego N vs Ego S	Animal	animal	0	0.000533114
ego	Ego N vs Ego S	Animal	animal	1	0.00363161
ego	Ego N vs Ego S	Animal	animal	2	0.0100834
ego	Ego N vs Ego S	Animal	animal	3	0.000469848
ego	Ego N vs Ego S	Animal	animal	4	0.0121914
ego	Ego N vs Ego S	Animal	animal	5	0.00443798
ego	Ego N vs Ego S	Animal	animal	6	2.05068e-20
ego	Ego N vs Ego S	hcDRQN	full	0	0.00500447
ego	Ego N vs Ego S	hcDRQN	full	1	0.0057802
ego	Ego N vs Ego S	hcDRQN	full	2	0.00508244
ego	Ego N vs Ego S	hcDRQN	full	3	0.00469487
ego	Ego N vs Ego S	hcDRQN	full	4	0.00508817
ego	Ego N vs Ego S	hcDRQN	full	5	0.00531699
ego	Ego N vs Ego S	hcDRQN	full	6	0.00510488
ego	Ego N vs Ego S	hcDRQN	full	7	0.00599695
ego	Ego N vs Ego S	hcDRQN	full	8	0.00549376
ego	Ego N vs Ego S	hcDRQN	full	9	0.00580631
ego	Ego N vs Ego S	hcDRQN	full	10	0.00568306
ego	Ego N vs Ego S	hcDRQN	full	11	0.00458696
ego	Ego N vs Ego S	hcDRQN	full	12	0.00505372
ego	Ego N vs Ego S	hcDRQN	full	13	0.00421487
ego	Ego N vs Ego S	hcDRQN	full	14	0.00495785
ego	Ego N vs Ego S	hcDRQN	full	15	0.00558643
ego	Ego N vs Ego S	hcDRQN	full	16	0.00488762
ego	Ego N vs Ego S	hcDRQN	full	17	0.00496132
ego	Ego N vs Ego S	hcDRQN	full	18	0.0053049
ego	Ego N vs Ego S	hcDRQN	full	19	0.00546947
ego	Ego N vs Ego S	hcDRQN	full	20	0.00506137
ego	Ego N vs Ego S	hcDRQN	full	21	0.00509723
ego	Ego N vs Ego S	hcDRQN	full	22	0.0054772
ego	Ego N vs Ego S	hcDRQN	full	23	0.00527918
ego	Ego N vs Ego S	hcDRQN	full	24	0.00508671
ego	Ego N vs Ego S	hcDRQN	full	25	0.00530075
ego	Ego N vs Ego S	hcDRQN	full	26	0.00521568
ego	Ego N vs Ego S	hcDRQN	full	27	0.00527938
ego	Ego N vs Ego S	hcDRQN	full	28	0.00590264
ego	Ego N vs Ego S	hcDRQN	full	29	0.00507961
ego	Ego N vs Ego S	hcDRQN	full	30	0.00499591
ego	Ego N vs Ego S	hcDRQN	full	31	0.00569296
ego	Ego N vs Ego S	hcDRQN	full	32	0.00493669
ego	Ego N vs Ego S	hcDRQN	full	33	0.00580225
ego	Ego N vs Ego S	hcDRQN	full	34	0.00511922
ego	Ego N vs Ego S	hcDRQN	full	35	0.00521487
ego	Ego N vs Ego S	hcDRQN	full	36	0.00545031
ego	Ego N vs Ego S	hcDRQN	full	37	0.00562141
ego	Ego N vs Ego S	hcDRQN	full	38	0.00554429
ego	Ego N vs Ego S	hcDRQN	full	39	0.00511585
ego	Ego N vs Ego S	hcDRQN	full	40	0.00505776
ego	Ego N vs Ego S	hcDRQN	full	41	0.00531251
ego	Ego N vs Ego S	hcDRQN	full	42	0.00523659
ego	Ego N vs Ego S	hcDRQN	full	43	0.00495933
ego	Ego N vs Ego S	hcDRQN	full	44	0.00533508
ego	Ego N vs Ego S	hcDRQN	full	45	0.00554326
ego	Ego N vs Ego S	hcDRQN	full	46	0.00524793
ego	Ego N vs Ego S	hcDRQN	full	47	0.00574662
ego	Ego N vs Ego S	hcDRQN	full	48	0.00533493
ego	Ego N vs Ego S	hcDRQN	full	49	0.00513292
ego	Ego N vs Ego S	hcDQN	full	0	0.00137799
ego	Ego N vs Ego S	hcDQN	full	1	0.00130553
ego	Ego N vs Ego S	hcDQN	full	2	0.00125384
ego	Ego N vs Ego S	hcDQN	full	3	0.00141928
ego	Ego N vs Ego S	hcDQN	full	4	0.00127337
ego	Ego N vs Ego S	hcDQN	full	5	0.00132768
ego	Ego N vs Ego S	hcDQN	full	6	0.0013572
ego	Ego N vs Ego S	hcDQN	full	7	0.00140925
ego	Ego N vs Ego S	hcDQN	full	8	0.00141759
ego	Ego N vs Ego S	hcDQN	full	9	0.00137294
ego	Ego N vs Ego S	hcDQN	full	10	0.00115508
ego	Ego N vs Ego S	hcDQN	full	11	0.00134432
ego	Ego N vs Ego S	hcDQN	full	12	0.0012819
ego	Ego N vs Ego S	hcDQN	full	13	0.00135477
ego	Ego N vs Ego S	hcDQN	full	14	0.00147576
ego	Ego N vs Ego S	hcDQN	full	15	0.0014553
ego	Ego N vs Ego S	hcDQN	full	16	0.00139117
ego	Ego N vs Ego S	hcDQN	full	17	0.00142248
ego	Ego N vs Ego S	hcDQN	full	18	0.00120368
ego	Ego N vs Ego S	hcDQN	full	19	0.00138837
ego	Ego N vs Ego S	hcDQN	full	20	0.00143551
ego	Ego N vs Ego S	hcDQN	full	21	0.00128951
ego	Ego N vs Ego S	hcDQN	full	22	0.00141143
ego	Ego N vs Ego S	hcDQN	full	23	0.00132521
ego	Ego N vs Ego S	hcDQN	full	24	0.00147677
ego	Ego N vs Ego S	hcDQN	full	25	0.00148861
ego	Ego N vs Ego S	hcDQN	full	26	0.00130831
ego	Ego N vs Ego S	hcDQN	full	27	0.00152751
ego	Ego N vs Ego S	hcDQN	full	28	0.00134614
ego	Ego N vs Ego S	hcDQN	full	29	0.00159323
ego	Ego N vs Ego S	hcDQN	full	30	0.00131306
ego	Ego N vs Ego S	hcDQN	full	31	0.00137399
ego	Ego N vs Ego S	hcDQN	full	32	0.00139038
ego	Ego N vs Ego S	hcDQN	full	33	0.00128461
ego	Ego N vs Ego S	hcDQN	full	34	0.00117768
ego	Ego N vs Ego S	hcDQN	full	35	0.00127926
ego	Ego N vs Ego S	hcDQN	full	36	0.00148545
ego	Ego N vs Ego S	hcDQN	full	37	0.00133093
ego	Ego N vs Ego S	hcDQN	full	38	0.00133114
ego	Ego N vs Ego S	hcDQN	full	39	0.00153342
ego	Ego N vs Ego S	hcDQN	full	40	0.00142114
ego	Ego N vs Ego S	hcDQN	full	41	0.00144405
ego	Ego N vs Ego S	hcDQN	full	42	0.00146019
ego	Ego N vs Ego S	hcDQN	full	43	0.00126743
ego	Ego N vs Ego S	hcDQN	full	44	0.00138068
ego	Ego N vs Ego S	hcDQN	full	45	0.00138347
ego	Ego N vs Ego S	hcDQN	full	46	0.00134956
ego	Ego N vs Ego S	hcDQN	full	47	0.00124706
ego	Ego N vs Ego S	hcDQN	full	48	0.00141788
ego	Ego N vs Ego S	hcDQN	full	49	0.00118502
a1e1	Allo N vs Ego N	Animal	animal	0	2.19437e-05
a1e1	Allo N vs Ego N	Animal	animal	1	0.00144747
a1e1	Allo N vs Ego N	Animal	animal	2	1.64159e-05
a1e1	Allo N vs Ego N	Animal	animal	3	0.0350496
a1e1	Allo N vs Ego N	Animal	animal	4	0.00256873
a1e1	Allo N vs Ego N	Animal	animal	5	0.000386688
a1e1	Allo N vs Ego N	Animal	animal	6	2.66432e-19
a1e1	Allo N vs Ego N	hcDRQN	full	0	0.00425854
a1e1	Allo N vs Ego N	hcDRQN	full	1	0.00429127
a1e1	Allo N vs Ego N	hcDRQN	full	2	0.00439304
a1e1	Allo N vs Ego N	hcDRQN	full	3	0.00471414
a1e1	Allo N vs Ego N	hcDRQN	full	4	0.00492311
a1e1	Allo N vs Ego N	hcDRQN	full	5	0.00493992
a1e1	Allo N vs Ego N	hcDRQN	full	6	0.00470522
a1e1	Allo N vs Ego N	hcDRQN	full	7	0.0046113
a1e1	Allo N vs Ego N	hcDRQN	full	8	0.00389997
a1e1	Allo N vs Ego N	hcDRQN	full	9	0.0047882
a1e1	Allo N vs Ego N	hcDRQN	full	10	0.00517223
a1e1	Allo N vs Ego N	hcDRQN	full	11	0.00461467
a1e1	Allo N vs Ego N	hcDRQN	full	12	0.0045586
a1e1	Allo N vs Ego N	hcDRQN	full	13	0.00467766
a1e1	Allo N vs Ego N	hcDRQN	full	14	0.00468533
a1e1	Allo N vs Ego N	hcDRQN	full	15	0.00453321
a1e1	Allo N vs Ego N	hcDRQN	full	16	0.00440286
a1e1	Allo N vs Ego N	hcDRQN	full	17	0.00459133
a1e1	Allo N vs Ego N	hcDRQN	full	18	0.00414716
a1e1	Allo N vs Ego N	hcDRQN	full	19	0.00401632
a1e1	Allo N vs Ego N	hcDRQN	full	20	0.00484734
a1e1	Allo N vs Ego N	hcDRQN	full	21	0.00438127
a1e1	Allo N vs Ego N	hcDRQN	full	22	0.00468208
a1e1	Allo N vs Ego N	hcDRQN	full	23	0.00489696
a1e1	Allo N vs Ego N	hcDRQN	full	24	0.0048113
a1e1	Allo N vs Ego N	hcDRQN	full	25	0.00435685
a1e1	Allo N vs Ego N	hcDRQN	full	26	0.00458185
a1e1	Allo N vs Ego N	hcDRQN	full	27	0.00419986
a1e1	Allo N vs Ego N	hcDRQN	full	28	0.00447184
a1e1	Allo N vs Ego N	hcDRQN	full	29	0.00476665
a1e1	Allo N vs Ego N	hcDRQN	full	30	0.00450684
a1e1	Allo N vs Ego N	hcDRQN	full	31	0.00376806
a1e1	Allo N vs Ego N	hcDRQN	full	32	0.00392182
a1e1	Allo N vs Ego N	hcDRQN	full	33	0.00429325
a1e1	Allo N vs Ego N	hcDRQN	full	34	0.00484024
a1e1	Allo N vs Ego N	hcDRQN	full	35	0.00454965
a1e1	Allo N vs Ego N	hcDRQN	full	36	0.00453483
a1e1	Allo N vs Ego N	hcDRQN	full	37	0.00416146
a1e1	Allo N vs Ego N	hcDRQN	full	38	0.00453616
a1e1	Allo N vs Ego N	hcDRQN	full	39	0.00391569
a1e1	Allo N vs Ego N	hcDRQN	full	40	0.00458622
a1e1	Allo N vs Ego N	hcDRQN	full	41	0.00480078
a1e1	Allo N vs Ego N	hcDRQN	full	42	0.00428915
a1e1	Allo N vs Ego N	hcDRQN	full	43	0.00477648
a1e1	Allo N vs Ego N	hcDRQN	full	44	0.00431419
a1e1	Allo N vs Ego N	hcDRQN	full	45	0.0045364
a1e1	Allo N vs Ego N	hcDRQN	full	46	0.00446381
a1e1	Allo N vs Ego N	hcDRQN	full	47	0.00452269
a1e1	Allo N vs Ego N	hcDRQN	full	48	0.00488987
a1e1	Allo N vs Ego N	hcDRQN	full	49	0.00472442
a1e1	Allo N vs Ego N	hcDQN	full	0	0.0175903
a1e1	Allo N vs Ego N	hcDQN	full	1	0.0147301
a1e1	Allo N vs Ego N	hcDQN	full	2	0.0197452
a1e1	Allo N vs Ego N	hcDQN	full	3	0.0195658
a1e1	Allo N vs Ego N	hcDQN	full	4	0.0187458
a1e1	Allo N vs Ego N	hcDQN	full	5	0.0177541
a1e1	Allo N vs Ego N	hcDQN	full	6	0.0207094
a1e1	Allo N vs Ego N	hcDQN	full	7	0.01607
a1e1	Allo N vs Ego N	hcDQN	full	8	0.0174442
a1e1	Allo N vs Ego N	hcDQN	full	9	0.0165097
a1e1	Allo N vs Ego N	hcDQN	full	10	0.0190279
a1e1	Allo N vs Ego N	hcDQN	full	11	0.0178797
a1e1	Allo N vs Ego N	hcDQN	full	12	0.0214121
a1e1	Allo N vs Ego N	hcDQN	full	13	0.0185434
a1e1	Allo N vs Ego N	hcDQN	full	14	0.0181918
a1e1	Allo N vs Ego N	hcDQN	full	15	0.0193038
a1e1	Allo N vs Ego N	hcDQN	full	16	0.0175157
a1e1	Allo N vs Ego N	hcDQN	full	17	0.0170337
a1e1	Allo N vs Ego N	hcDQN	full	18	0.0192522
a1e1	Allo N vs Ego N	hcDQN	full	19	0.0178489
a1e1	Allo N vs Ego N	hcDQN	full	20	0.0198564
a1e1	Allo N vs Ego N	hcDQN	full	21	0.0189778
a1e1	Allo N vs Ego N	hcDQN	full	22	0.0186786
a1e1	Allo N vs Ego N	hcDQN	full	23	0.0186128
a1e1	Allo N vs Ego N	hcDQN	full	24	0.0184008
a1e1	Allo N vs Ego N	hcDQN	full	25	0.0190775
a1e1	Allo N vs Ego N	hcDQN	full	26	0.0179747
a1e1	Allo N vs Ego N	hcDQN	full	27	0.0158363
a1e1	Allo N vs Ego N	hcDQN	full	28	0.0186256
a1e1	Allo N vs Ego N	hcDQN	full	29	0.0178879
a1e1	Allo N vs Ego N	hcDQN	full	30	0.0166322
a1e1	Allo N vs Ego N	hcDQN	full	31	0.0195888
a1e1	Allo N vs Ego N	hcDQN	full	32	0.017998
a1e1	Allo N vs Ego N	hcDQN	full	33	0.0161275
a1e1	Allo N vs Ego N	hcDQN	full	34	0.0184166
a1e1	Allo N vs Ego N	hcDQN	full	35	0.0175944
a1e1	Allo N vs Ego N	hcDQN	full	36	0.0161873
a1e1	Allo N vs Ego N	hcDQN	full	37	0.0189468
a1e1	Allo N vs Ego N	hcDQN	full	38	0.0170794
a1e1	Allo N vs Ego N	hcDQN	full	39	0.0195034
a1e1	Allo N vs Ego N	hcDQN	full	40	0.0172892
a1e1	Allo N vs Ego N	hcDQN	full	41	0.0198579
a1e1	Allo N vs Ego N	hcDQN	full	42	0.019102
a1e1	Allo N vs Ego N	hcDQN	full	43	0.0186679
a1e1	Allo N vs Ego N	hcDQN	full	44	0.0174833
a1e1	Allo N vs Ego N	hcDQN	full	45	0.0197589
a1e1	Allo N vs Ego N	hcDQN	full	46	0.0192091
a1e1	Allo N vs Ego N	hcDQN	full	47	0.0180224
a1e1	Allo N vs Ego N	hcDQN	full	48	0.0193147
a1e1	Allo N vs Ego N	hcDQN	full	49	0.0171136
a1e2	Allo N vs Ego S	Animal	animal	0	0.000771377
a1e2	Allo N vs Ego S	Animal	animal	1	0.000493602
a1e2	Allo N vs Ego S	Animal	animal	2	0.00928616
a1e2	Allo N vs Ego S	Animal	animal	3	0.0274033
a1e2	Allo N vs Ego S	Animal	animal	4	0.00356794
a1e2	Allo N vs Ego S	Animal	animal	5	0.00220466
a1e2	Allo N vs Ego S	Animal	animal	6	1.39105e-19
a1e2	Allo N vs Ego S	hcDRQN	full	0	0.00125606
a1e2	Allo N vs Ego S	hcDRQN	full	1	0.00137577
a1e2	Allo N vs Ego S	hcDRQN	full	2	0.00139262
a1e2	Allo N vs Ego S	hcDRQN	full	3	0.00142868
a1e2	Allo N vs Ego S	hcDRQN	full	4	0.001392
a1e2	Allo N vs Ego S	hcDRQN	full	5	0.00151085
a1e2	Allo N vs Ego S	hcDRQN	full	6	0.00125497
a1e2	Allo N vs Ego S	hcDRQN	full	7	0.00144288
a1e2	Allo N vs Ego S	hcDRQN	full	8	0.00140824
a1e2	Allo N vs Ego S	hcDRQN	full	9	0.00152253
a1e2	Allo N vs Ego S	hcDRQN	full	10	0.00139806
a1e2	Allo N vs Ego S	hcDRQN	full	11	0.0014174
a1e2	Allo N vs Ego S	hcDRQN	full	12	0.00156347
a1e2	Allo N vs Ego S	hcDRQN	full	13	0.00146592
a1e2	Allo N vs Ego S	hcDRQN	full	14	0.00144695
a1e2	Allo N vs Ego S	hcDRQN	full	15	0.00134599
a1e2	Allo N vs Ego S	hcDRQN	full	16	0.00139947
a1e2	Allo N vs Ego S	hcDRQN	full	17	0.00121839
a1e2	Allo N vs Ego S	hcDRQN	full	18	0.00130014
a1e2	Allo N vs Ego S	hcDRQN	full	19	0.00145083
a1e2	Allo N vs Ego S	hcDRQN	full	20	0.00120557
a1e2	Allo N vs Ego S	hcDRQN	full	21	0.00139482
a1e2	Allo N vs Ego S	hcDRQN	full	22	0.00138723
a1e2	Allo N vs Ego S	hcDRQN	full	23	0.00142476
a1e2	Allo N vs Ego S	hcDRQN	full	24	0.00121395
a1e2	Allo N vs Ego S	hcDRQN	full	25	0.00118013
a1e2	Allo N vs Ego S	hcDRQN	full	26	0.00149759
a1e2	Allo N vs Ego S	hcDRQN	full	27	0.00139662
a1e2	Allo N vs Ego S	hcDRQN	full	28	0.00142689
a1e2	Allo N vs Ego S	hcDRQN	full	29	0.00154885
a1e2	Allo N vs Ego S	hcDRQN	full	30	0.001403
a1e2	Allo N vs Ego S	hcDRQN	full	31	0.00118687
a1e2	Allo N vs Ego S	hcDRQN	full	32	0.00135388
a1e2	Allo N vs Ego S	hcDRQN	full	33	0.00146816
a1e2	Allo N vs Ego S	hcDRQN	full	34	0.00134242
a1e2	Allo N vs Ego S	hcDRQN	full	35	0.00135481
a1e2	Allo N vs Ego S	hcDRQN	full	36	0.00132462
a1e2	Allo N vs Ego S	hcDRQN	full	37	0.00153381
a1e2	Allo N vs Ego S	hcDRQN	full	38	0.00151111
a1e2	Allo N vs Ego S	hcDRQN	full	39	0.00120248
a1e2	Allo N vs Ego S	hcDRQN	full	40	0.00157793
a1e2	Allo N vs Ego S	hcDRQN	full	41	0.00130718
a1e2	Allo N vs Ego S	hcDRQN	full	42	0.0015904
a1e2	Allo N vs Ego S	hcDRQN	full	43	0.0012526
a1e2	Allo N vs Ego S	hcDRQN	full	44	0.00149679
a1e2	Allo N vs Ego S	hcDRQN	full	45	0.00132817
a1e2	Allo N vs Ego S	hcDRQN	full	46	0.00136969
a1e2	Allo N vs Ego S	hcDRQN	full	47	0.00147473
a1e2	Allo N vs Ego S	hcDRQN	full	48	0.00131066
a1e2	Allo N vs Ego S	hcDRQN	full	49	0.0014173
a1e2	Allo N vs Ego S	hcDQN	full	0	0.0203341
a1e2	Allo N vs Ego S	hcDQN	full	1	0.0214393
a1e2	Allo N vs Ego S	hcDQN	full	2	0.0216586
a1e2	Allo N vs Ego S	hcDQN	full	3	0.0222993
a1e2	Allo N vs Ego S	hcDQN	full	4	0.0203296
a1e2	Allo N vs Ego S	hcDQN	full	5	0.0204607
a1e2	Allo N vs Ego S	hcDQN	full	6	0.0192386
a1e2	Allo N vs Ego S	hcDQN	full	7	0.0189906
a1e2	Allo N vs Ego S	hcDQN	full	8	0.0182975
a1e2	Allo N vs Ego S	hcDQN	full	9	0.0196666
a1e2	Allo N vs Ego S	hcDQN	full	10	0.0201452
a1e2	Allo N vs Ego S	hcDQN	full	11	0.0199749
a1e2	Allo N vs Ego S	hcDQN	full	12	0.0206665
a1e2	Allo N vs Ego S	hcDQN	full	13	0.0182537
a1e2	Allo N vs Ego S	hcDQN	full	14	0.0221162
a1e2	Allo N vs Ego S	hcDQN	full	15	0.0203336
a1e2	Allo N vs Ego S	hcDQN	full	16	0.0213166
a1e2	Allo N vs Ego S	hcDQN	full	17	0.0203813
a1e2	Allo N vs Ego S	hcDQN	full	18	0.0188535
a1e2	Allo N vs Ego S	hcDQN	full	19	0.0195421
a1e2	Allo N vs Ego S	hcDQN	full	20	0.0158251
a1e2	Allo N vs Ego S	hcDQN	full	21	0.020217
a1e2	Allo N vs Ego S	hcDQN	full	22	0.0198629
a1e2	Allo N vs Ego S	hcDQN	full	23	0.0214665
a1e2	Allo N vs Ego S	hcDQN	full	24	0.0177538
a1e2	Allo N vs Ego S	hcDQN	full	25	0.0198513
a1e2	Allo N vs Ego S	hcDQN	full	26	0.0195677
a1e2	Allo N vs Ego S	hcDQN	full	27	0.01837
a1e2	Allo N vs Ego S	hcDQN	full	28	0.0181137
a1e2	Allo N vs Ego S	hcDQN	full	29	0.0184796
a1e2	Allo N vs Ego S	hcDQN	full	30	0.0211799
a1e2	Allo N vs Ego S	hcDQN	full	31	0.0211817
a1e2	Allo N vs Ego S	hcDQN	full	32	0.018149
a1e2	Allo N vs Ego S	hcDQN	full	33	0.0197411
a1e2	Allo N vs Ego S	hcDQN	full	34	0.0205416
a1e2	Allo N vs Ego S	hcDQN	full	35	0.0203568
a1e2	Allo N vs Ego S	hcDQN	full	36	0.0180508
a1e2	Allo N vs Ego S	hcDQN	full	37	0.0191972
a1e2	Allo N vs Ego S	hcDQN	full	38	0.0181542
a1e2	Allo N vs Ego S	hcDQN	full	39	0.0212206
a1e2	Allo N vs Ego S	hcDQN	full	40	0.023195
a1e2	Allo N vs Ego S	hcDQN	full	41	0.0198872
a1e2	Allo N vs Ego S	hcDQN	full	42	0.0172664
a1e2	Allo N vs Ego S	hcDQN	full	43	0.0209732
a1e2	Allo N vs Ego S	hcDQN	full	44	0.0218964
a1e2	Allo N vs Ego S	hcDQN	full	45	0.0217987
a1e2	Allo N vs Ego S	hcDQN	full	46	0.0201555
a1e2	Allo N vs Ego S	hcDQN	full	47	0.0206121
a1e2	Allo N vs Ego S	hcDQN	full	48	0.0200682
a1e2	Allo N vs Ego S	hcDQN	full	49	0.0208506
a2e1	Allo S vs Ego N	Animal	animal	0	2.80495e-05
a2e1	Allo S vs Ego N	Animal	animal	1	1.16645e-05
a2e1	Allo S vs Ego N	Animal	animal	2	0.013428
a2e1	Allo S vs Ego N	Animal	animal	3	0.0091255
a2e1	Allo S vs Ego N	Animal	animal	4	0.0061341
a2e1	Allo S vs Ego N	Animal	animal	5	0.000642774
a2e1	Allo S vs Ego N	Animal	animal	6	1.99343e-19
a2e1	Allo S vs Ego N	hcDRQN	full	0	0.00590435
a2e1	Allo S vs Ego N	hcDRQN	full	1	0.0053174
a2e1	Allo S vs Ego N	hcDRQN	full	2	0.00537525
a2e1	Allo S vs Ego N	hcDRQN	full	3	0.00546004
a2e1	Allo S vs Ego N	hcDRQN	full	4	0.0054986
a2e1	Allo S vs Ego N	hcDRQN	full	5	0.00564475
a2e1	Allo S vs Ego N	hcDRQN	full	6	0.00596573
a2e1	Allo S vs Ego N	hcDRQN	full	7	0.00512591
a2e1	Allo S vs Ego N	hcDRQN	full	8	0.00589642
a2e1	Allo S vs Ego N	hcDRQN	full	9	0.00551013
a2e1	Allo S vs Ego N	hcDRQN	full	10	0.00458586
a2e1	Allo S vs Ego N	hcDRQN	full	11	0.00544029
a2e1	Allo S vs Ego N	hcDRQN	full	12	0.00548386
a2e1	Allo S vs Ego N	hcDRQN	full	13	0.00576819
a2e1	Allo S vs Ego N	hcDRQN	full	14	0.00578251
a2e1	Allo S vs Ego N	hcDRQN	full	15	0.00557615
a2e1	Allo S vs Ego N	hcDRQN	full	16	0.00529632
a2e1	Allo S vs Ego N	hcDRQN	full	17	0.00590828
a2e1	Allo S vs Ego N	hcDRQN	full	18	0.00534387
a2e1	Allo S vs Ego N	hcDRQN	full	19	0.00516681
a2e1	Allo S vs Ego N	hcDRQN	full	20	0.00535621
a2e1	Allo S vs Ego N	hcDRQN	full	21	0.00539184
a2e1	Allo S vs Ego N	hcDRQN	full	22	0.00553884
a2e1	Allo S vs Ego N	hcDRQN	full	23	0.00542323
a2e1	Allo S vs Ego N	hcDRQN	full	24	0.00545218
a2e1	Allo S vs Ego N	hcDRQN	full	25	0.00583517
a2e1	Allo S vs Ego N	hcDRQN	full	26	0.00585417
a2e1	Allo S vs Ego N	hcDRQN	full	27	0.00576287
a2e1	Allo S vs Ego N	hcDRQN	full	28	0.0054712
a2e1	Allo S vs Ego N	hcDRQN	full	29	0.00534729
a2e1	Allo S vs Ego N	hcDRQN	full	30	0.00549809
a2e1	Allo S vs Ego N	hcDRQN	full	31	0.00552756
a2e1	Allo S vs Ego N	hcDRQN	full	32	0.00586973
a2e1	Allo S vs Ego N	hcDRQN	full	33	0.00548132
a2e1	Allo S vs Ego N	hcDRQN	full	34	0.00516118
a2e1	Allo S vs Ego N	hcDRQN	full	35	0.00528842
a2e1	Allo S vs Ego N	hcDRQN	full	36	0.00618927
a2e1	Allo S vs Ego N	hcDRQN	full	37	0.00525539
a2e1	Allo S vs Ego N	hcDRQN	full	38	0.00514072
a2e1	Allo S vs Ego N	hcDRQN	full	39	0.00547735
a2e1	Allo S vs Ego N	hcDRQN	full	40	0.00618818
a2e1	Allo S vs Ego N	hcDRQN	full	41	0.00561175
a2e1	Allo S vs Ego N	hcDRQN	full	42	0.00567969
a2e1	Allo S vs Ego N	hcDRQN	full	43	0.00503241
a2e1	Allo S vs Ego N	hcDRQN	full	44	0.00505933
a2e1	Allo S vs Ego N	hcDRQN	full	45	0.00557753
a2e1	Allo S vs Ego N	hcDRQN	full	46	0.00541989
a2e1	Allo S vs Ego N	hcDRQN	full	47	0.00571329
a2e1	Allo S vs Ego N	hcDRQN	full	48	0.00519658
a2e1	Allo S vs Ego N	hcDRQN	full	49	0.00594301
a2e1	Allo S vs Ego N	hcDQN	full	0	0.000431108
a2e1	Allo S vs Ego N	hcDQN	full	1	0.000395362
a2e1	Allo S vs Ego N	hcDQN	full	2	0.000417418
a2e1	Allo S vs Ego N	hcDQN	full	3	0.000410964
a2e1	Allo S vs Ego N	hcDQN	full	4	0.000432156
a2e1	Allo S vs Ego N	hcDQN	full	5	0.00041718
a2e1	Allo S vs Ego N	hcDQN	full	6	0.000426133
a2e1	Allo S vs Ego N	hcDQN	full	7	0.000413462
a2e1	Allo S vs Ego N	hcDQN	full	8	0.000418268
a2e1	Allo S vs Ego N	hcDQN	full	9	0.000440651
a2e1	Allo S vs Ego N	hcDQN	full	10	0.000439956
a2e1	Allo S vs Ego N	hcDQN	full	11	0.000393521
a2e1	Allo S vs Ego N	hcDQN	full	12	0.000419093
a2e1	Allo S vs Ego N	hcDQN	full	13	0.00041737
a2e1	Allo S vs Ego N	hcDQN	full	14	0.000401185
a2e1	Allo S vs Ego N	hcDQN	full	15	0.000404948
a2e1	Allo S vs Ego N	hcDQN	full	16	0.000416677
a2e1	Allo S vs Ego N	hcDQN	full	17	0.000426167
a2e1	Allo S vs Ego N	hcDQN	full	18	0.000420839
a2e1	Allo S vs Ego N	hcDQN	full	19	0.000409247
a2e1	Allo S vs Ego N	hcDQN	full	20	0.00040134
a2e1	Allo S vs Ego N	hcDQN	full	21	0.000388637
a2e1	Allo S vs Ego N	hcDQN	full	22	0.000433355
a2e1	Allo S vs Ego N	hcDQN	full	23	0.000407548
a2e1	Allo S vs Ego N	hcDQN	full	24	0.000403823
a2e1	Allo S vs Ego N	hcDQN	full	25	0.000418556
a2e1	Allo S vs Ego N	hcDQN	full	26	0.000413343
a2e1	Allo S vs Ego N	hcDQN	full	27	0.000414196
a2e1	Allo S vs Ego N	hcDQN	full	28	0.000422489
a2e1	Allo S vs Ego N	hcDQN	full	29	0.000408416
a2e1	Allo S vs Ego N	hcDQN	full	30	0.000401383
a2e1	Allo S vs Ego N	hcDQN	full	31	0.000412646
a2e1	Allo S vs Ego N	hcDQN	full	32	0.000415208
a2e1	Allo S vs Ego N	hcDQN	full	33	0.000401004
a2e1	Allo S vs Ego N	hcDQN	full	34	0.000400799
a2e1	Allo S vs Ego N	hcDQN	full	35	0.00040151
a2e1	Allo S vs Ego N	hcDQN	full	36	0.000424442
a2e1	Allo S vs Ego N	hcDQN	full	37	0.00043144
a2e1	Allo S vs Ego N	hcDQN	full	38	0.000430074
a2e1	Allo S vs Ego N	hcDQN	full	39	0.000403162
a2e1	Allo S vs Ego N	hcDQN	full	40	0.000405863
a2e1	Allo S vs Ego N	hcDQN	full	41	0.000398681
a2e1	Allo S vs Ego N	hcDQN	full	42	0.000437006
a2e1	Allo S vs Ego N	hcDQN	full	43	0.000408441
a2e1	Allo S vs Ego N	hcDQN	full	44	0.000413938
a2e1	Allo S vs Ego N	hcDQN	full	45	0.000408543
a2e1	Allo S vs Ego N	hcDQN	full	46	0.000416462
a2e1	Allo S vs Ego N	hcDQN	full	47	0.000401494
a2e1	Allo S vs Ego N	hcDQN	full	48	0.000406765
a2e1	Allo S vs Ego N	hcDQN	full	49	0.000403174
a2e2	Allo S vs Ego S	Animal	animal	0	0.000805733
a2e2	Allo S vs Ego S	Animal	animal	1	0.00323164
a2e2	Allo S vs Ego S	Animal	animal	2	0.000239107
a2e2	Allo S vs Ego S	Animal	animal	3	0.00545405
a2e2	Allo S vs Ego S	Animal	animal	4	0.00103005
a2e2	Allo S vs Ego S	Animal	animal	5	0.00170282
a2e2	Allo S vs Ego S	Animal	animal	6	9.19766e-20
a2e2	Allo S vs Ego S	hcDRQN	full	0	0.000639222
a2e2	Allo S vs Ego S	hcDRQN	full	1	0.000728403
a2e2	Allo S vs Ego S	hcDRQN	full	2	0.000744865
a2e2	Allo S vs Ego S	hcDRQN	full	3	0.000752762
a2e2	Allo S vs Ego S	hcDRQN	full	4	0.000772816
a2e2	Allo S vs Ego S	hcDRQN	full	5	0.000752073
a2e2	Allo S vs Ego S	hcDRQN	full	6	0.00071728
a2e2	Allo S vs Ego S	hcDRQN	full	7	0.000738225
a2e2	Allo S vs Ego S	hcDRQN	full	8	0.000701659
a2e2	Allo S vs Ego S	hcDRQN	full	9	0.000746725
a2e2	Allo S vs Ego S	hcDRQN	full	10	0.00070996
a2e2	Allo S vs Ego S	hcDRQN	full	11	0.000640587
a2e2	Allo S vs Ego S	hcDRQN	full	12	0.000718666
a2e2	Allo S vs Ego S	hcDRQN	full	13	0.000721824
a2e2	Allo S vs Ego S	hcDRQN	full	14	0.000679736
a2e2	Allo S vs Ego S	hcDRQN	full	15	0.000735883
a2e2	Allo S vs Ego S	hcDRQN	full	16	0.00076015
a2e2	Allo S vs Ego S	hcDRQN	full	17	0.000680383
a2e2	Allo S vs Ego S	hcDRQN	full	18	0.000745476
a2e2	Allo S vs Ego S	hcDRQN	full	19	0.000749269
a2e2	Allo S vs Ego S	hcDRQN	full	20	0.000687386
a2e2	Allo S vs Ego S	hcDRQN	full	21	0.000704656
a2e2	Allo S vs Ego S	hcDRQN	full	22	0.000682524
a2e2	Allo S vs Ego S	hcDRQN	full	23	0.000700039
a2e2	Allo S vs Ego S	hcDRQN	full	24	0.000718038
a2e2	Allo S vs Ego S	hcDRQN	full	25	0.000759443
a2e2	Allo S vs Ego S	hcDRQN	full	26	0.000697989
a2e2	Allo S vs Ego S	hcDRQN	full	27	0.000666814
a2e2	Allo S vs Ego S	hcDRQN	full	28	0.000612692
a2e2	Allo S vs Ego S	hcDRQN	full	29	0.00069695
a2e2	Allo S vs Ego S	hcDRQN	full	30	0.000675026
a2e2	Allo S vs Ego S	hcDRQN	full	31	0.000726058
a2e2	Allo S vs Ego S	hcDRQN	full	32	0.00072755
a2e2	Allo S vs Ego S	hcDRQN	full	33	0.000665715
a2e2	Allo S vs Ego S	hcDRQN	full	34	0.000732074
a2e2	Allo S vs Ego S	hcDRQN	full	35	0.000712537
a2e2	Allo S vs Ego S	hcDRQN	full	36	0.000711121
a2e2	Allo S vs Ego S	hcDRQN	full	37	0.000702018
a2e2	Allo S vs Ego S	hcDRQN	full	38	0.000752436
a2e2	Allo S vs Ego S	hcDRQN	full	39	0.000739982
a2e2	Allo S vs Ego S	hcDRQN	full	40	0.000726114
a2e2	Allo S vs Ego S	hcDRQN	full	41	0.000758922
a2e2	Allo S vs Ego S	hcDRQN	full	42	0.000720923
a2e2	Allo S vs Ego S	hcDRQN	full	43	0.000724462
a2e2	Allo S vs Ego S	hcDRQN	full	44	0.000737964
a2e2	Allo S vs Ego S	hcDRQN	full	45	0.000710535
a2e2	Allo S vs Ego S	hcDRQN	full	46	0.000678819
a2e2	Allo S vs Ego S	hcDRQN	full	47	0.00077974
a2e2	Allo S vs Ego S	hcDRQN	full	48	0.000751844
a2e2	Allo S vs Ego S	hcDRQN	full	49	0.000675503
a2e2	Allo S vs Ego S	hcDQN	full	0	0.00102085
a2e2	Allo S vs Ego S	hcDQN	full	1	0.0010151
a2e2	Allo S vs Ego S	hcDQN	full	2	0.000983203
a2e2	Allo S vs Ego S	hcDQN	full	3	0.00111455
a2e2	Allo S vs Ego S	hcDQN	full	4	0.00119395
a2e2	Allo S vs Ego S	hcDQN	full	5	0.00111629
a2e2	Allo S vs Ego S	hcDQN	full	6	0.00119793
a2e2	Allo S vs Ego S	hcDQN	full	7	0.00106019
a2e2	Allo S vs Ego S	hcDQN	full	8	0.00110764
a2e2	Allo S vs Ego S	hcDQN	full	9	0.00102479
a2e2	Allo S vs Ego S	hcDQN	full	10	0.00109082
a2e2	Allo S vs Ego S	hcDQN	full	11	0.00116414
a2e2	Allo S vs Ego S	hcDQN	full	12	0.00113903
a2e2	Allo S vs Ego S	hcDQN	full	13	0.0011604
a2e2	Allo S vs Ego S	hcDQN	full	14	0.00106093
a2e2	Allo S vs Ego S	hcDQN	full	15	0.0011529
a2e2	Allo S vs Ego S	hcDQN	full	16	0.00119034
a2e2	Allo S vs Ego S	hcDQN	full	17	0.00112858
a2e2	Allo S vs Ego S	hcDQN	full	18	0.000992505
a2e2	Allo S vs Ego S	hcDQN	full	19	0.00110899
a2e2	Allo S vs Ego S	hcDQN	full	20	0.00110634
a2e2	Allo S vs Ego S	hcDQN	full	21	0.00104252
a2e2	Allo S vs Ego S	hcDQN	full	22	0.00101753
a2e2	Allo S vs Ego S	hcDQN	full	23	0.00103275
a2e2	Allo S vs Ego S	hcDQN	full	24	0.00116935
a2e2	Allo S vs Ego S	hcDQN	full	25	0.00109859
a2e2	Allo S vs Ego S	hcDQN	full	26	0.00120571
a2e2	Allo S vs Ego S	hcDQN	full	27	0.000964166
a2e2	Allo S vs Ego S	hcDQN	full	28	0.00111876
a2e2	Allo S vs Ego S	hcDQN	full	29	0.00120078
a2e2	Allo S vs Ego S	hcDQN	full	30	0.00121689
a2e2	Allo S vs Ego S	hcDQN	full	31	0.00105178
a2e2	Allo S vs Ego S	hcDQN	full	32	0.00120017
a2e2	Allo S vs Ego S	hcDQN	full	33	0.00116552
a2e2	Allo S vs Ego S	hcDQN	full	34	0.00117168
a2e2	Allo S vs Ego S	hcDQN	full	35	0.00110424
a2e2	Allo S vs Ego S	hcDQN	full	36	0.00115969
a2e2	Allo S vs Ego S	hcDQN	full	37	0.00115307
a2e2	Allo S vs Ego S	hcDQN	full	38	0.00104737
a2e2	Allo S vs Ego S	hcDQN	full	39	0.000901132
a2e2	Allo S vs Ego S	hcDQN	full	40	0.00116887
a2e2	Allo S vs Ego S	hcDQN	full	41	0.00116362
a2e2	Allo S vs Ego S	hcDQN	full	42	0.00114174
a2e2	Allo S vs Ego S	hcDQN	full	43	0.00106187
a2e2	Allo S vs Ego S	hcDQN	full	44	0.00106175
a2e2	Allo S vs Ego S	hcDQN	full	45	0.000980432
a2e2	Allo S vs Ego S	hcDQN	full	46	0.00120311
a2e2	Allo S vs Ego S	hcDQN	full	47	0.00108424
a2e2	Allo S vs Ego S	hcDQN	full	48	0.00114897
a2e2	Allo S vs Ego S	hcDQN	full	49	0.00106602
