# Supplementary material for: Hippocampus supports multi-task reinforcement learning under partial observability
Source: Nat Commun. 2025 Oct 30;16:9619. doi: 10.1038/s41467-025-64591-9 (PMC12575782; doi:10.1038/s41467-025-64591-9)
Supplement: Supplementary file 7 — Source Data [file 41467_2025_64591_MOESM7_ESM.zip › source_data/SM/SourceData_S13.xlsx]

## Sheet: panel_data
panel	title	model	seed_id	value
allo	Allo N vs Allo S	Animal	0	3.74258e-07
allo	Allo N vs Allo S	Animal	1	0.00119926
allo	Allo N vs Allo S	Animal	2	0.0125055
allo	Allo N vs Allo S	Animal	3	0.00840667
allo	Allo N vs Allo S	Animal	4	0.000763854
allo	Allo N vs Allo S	Animal	5	3.23601e-05
allo	Allo N vs Allo S	Animal	6	4.8569e-21
allo	Allo N vs Allo S	hcDRQN	0	0.000959699
allo	Allo N vs Allo S	hcDRQN	1	0.000998109
allo	Allo N vs Allo S	hcDRQN	2	0.00110046
allo	Allo N vs Allo S	hcDRQN	3	0.00103284
allo	Allo N vs Allo S	hcDRQN	4	0.00107773
allo	Allo N vs Allo S	hcDRQN	5	0.00105652
allo	Allo N vs Allo S	hcDRQN	6	0.0009815
allo	Allo N vs Allo S	hcDRQN	7	0.00105435
allo	Allo N vs Allo S	hcDRQN	8	0.00100127
allo	Allo N vs Allo S	hcDRQN	9	0.00100092
allo	Allo N vs Allo S	hcDRQN	10	0.00102685
allo	Allo N vs Allo S	hcDRQN	11	0.000926515
allo	Allo N vs Allo S	hcDRQN	12	0.00109454
allo	Allo N vs Allo S	hcDRQN	13	0.000979359
allo	Allo N vs Allo S	hcDRQN	14	0.00108268
allo	Allo N vs Allo S	hcDRQN	15	0.00102927
allo	Allo N vs Allo S	hcDRQN	16	0.00111555
allo	Allo N vs Allo S	hcDRQN	17	0.000980047
allo	Allo N vs Allo S	hcDRQN	18	0.00100157
allo	Allo N vs Allo S	hcDRQN	19	0.00104172
allo	Allo N vs Allo S	hcDRQN	20	0.000884384
allo	Allo N vs Allo S	hcDRQN	21	0.00107202
allo	Allo N vs Allo S	hcDRQN	22	0.00111614
allo	Allo N vs Allo S	hcDRQN	23	0.0010905
allo	Allo N vs Allo S	hcDRQN	24	0.0010675
allo	Allo N vs Allo S	hcDRQN	25	0.00101182
allo	Allo N vs Allo S	hcDRQN	26	0.00110009
allo	Allo N vs Allo S	hcDRQN	27	0.00108724
allo	Allo N vs Allo S	hcDRQN	28	0.00104512
allo	Allo N vs Allo S	hcDRQN	29	0.00102116
allo	Allo N vs Allo S	hcDRQN	30	0.000998481
allo	Allo N vs Allo S	hcDRQN	31	0.000944794
allo	Allo N vs Allo S	hcDRQN	32	0.00109665
allo	Allo N vs Allo S	hcDRQN	33	0.000886574
allo	Allo N vs Allo S	hcDRQN	34	0.000997963
allo	Allo N vs Allo S	hcDRQN	35	0.00103101
allo	Allo N vs Allo S	hcDRQN	36	0.001074
allo	Allo N vs Allo S	hcDRQN	37	0.00112975
allo	Allo N vs Allo S	hcDRQN	38	0.00108225
allo	Allo N vs Allo S	hcDRQN	39	0.00100282
allo	Allo N vs Allo S	hcDRQN	40	0.00106586
allo	Allo N vs Allo S	hcDRQN	41	0.000942855
allo	Allo N vs Allo S	hcDRQN	42	0.00110924
allo	Allo N vs Allo S	hcDRQN	43	0.00101117
allo	Allo N vs Allo S	hcDRQN	44	0.000979194
allo	Allo N vs Allo S	hcDRQN	45	0.000981339
allo	Allo N vs Allo S	hcDRQN	46	0.00101705
allo	Allo N vs Allo S	hcDRQN	47	0.000996564
allo	Allo N vs Allo S	hcDRQN	48	0.0011624
allo	Allo N vs Allo S	hcDRQN	49	0.000976448
allo	Allo N vs Allo S	hcDQN	0	0.265563
allo	Allo N vs Allo S	hcDQN	1	0.265494
allo	Allo N vs Allo S	hcDQN	2	0.265497
allo	Allo N vs Allo S	hcDQN	3	0.265906
allo	Allo N vs Allo S	hcDQN	4	0.257798
allo	Allo N vs Allo S	hcDQN	5	0.25626
allo	Allo N vs Allo S	hcDQN	6	0.25205
allo	Allo N vs Allo S	hcDQN	7	0.242597
allo	Allo N vs Allo S	hcDQN	8	0.268337
allo	Allo N vs Allo S	hcDQN	9	0.279936
allo	Allo N vs Allo S	hcDQN	10	0.256869
allo	Allo N vs Allo S	hcDQN	11	0.256634
allo	Allo N vs Allo S	hcDQN	12	0.260291
allo	Allo N vs Allo S	hcDQN	13	0.258114
allo	Allo N vs Allo S	hcDQN	14	0.24338
allo	Allo N vs Allo S	hcDQN	15	0.285685
allo	Allo N vs Allo S	hcDQN	16	0.2717
allo	Allo N vs Allo S	hcDQN	17	0.254323
allo	Allo N vs Allo S	hcDQN	18	0.269558
allo	Allo N vs Allo S	hcDQN	19	0.258449
allo	Allo N vs Allo S	hcDQN	20	0.261874
allo	Allo N vs Allo S	hcDQN	21	0.270567
allo	Allo N vs Allo S	hcDQN	22	0.279461
allo	Allo N vs Allo S	hcDQN	23	0.288017
allo	Allo N vs Allo S	hcDQN	24	0.290802
allo	Allo N vs Allo S	hcDQN	25	0.261312
allo	Allo N vs Allo S	hcDQN	26	0.257523
allo	Allo N vs Allo S	hcDQN	27	0.266574
allo	Allo N vs Allo S	hcDQN	28	0.267008
allo	Allo N vs Allo S	hcDQN	29	0.253982
allo	Allo N vs Allo S	hcDQN	30	0.2557
allo	Allo N vs Allo S	hcDQN	31	0.277352
allo	Allo N vs Allo S	hcDQN	32	0.289864
allo	Allo N vs Allo S	hcDQN	33	0.26165
allo	Allo N vs Allo S	hcDQN	34	0.255285
allo	Allo N vs Allo S	hcDQN	35	0.260791
allo	Allo N vs Allo S	hcDQN	36	0.250042
allo	Allo N vs Allo S	hcDQN	37	0.260949
allo	Allo N vs Allo S	hcDQN	38	0.27145
allo	Allo N vs Allo S	hcDQN	39	0.263842
allo	Allo N vs Allo S	hcDQN	40	0.283714
allo	Allo N vs Allo S	hcDQN	41	0.267349
allo	Allo N vs Allo S	hcDQN	42	0.272336
allo	Allo N vs Allo S	hcDQN	43	0.262824
allo	Allo N vs Allo S	hcDQN	44	0.284939
allo	Allo N vs Allo S	hcDQN	45	0.246611
allo	Allo N vs Allo S	hcDQN	46	0.260486
allo	Allo N vs Allo S	hcDQN	47	0.247346
allo	Allo N vs Allo S	hcDQN	48	0.277548
allo	Allo N vs Allo S	hcDQN	49	0.277911
ego	Ego N vs Ego S	Animal	0	0.000533114
ego	Ego N vs Ego S	Animal	1	0.00363161
ego	Ego N vs Ego S	Animal	2	0.0100834
ego	Ego N vs Ego S	Animal	3	0.000469848
ego	Ego N vs Ego S	Animal	4	0.0121914
ego	Ego N vs Ego S	Animal	5	0.00443798
ego	Ego N vs Ego S	Animal	6	2.05068e-20
ego	Ego N vs Ego S	hcDRQN	0	0.000747501
ego	Ego N vs Ego S	hcDRQN	1	0.000815889
ego	Ego N vs Ego S	hcDRQN	2	0.000754375
ego	Ego N vs Ego S	hcDRQN	3	0.000720207
ego	Ego N vs Ego S	hcDRQN	4	0.00075488
ego	Ego N vs Ego S	hcDRQN	5	0.000775052
ego	Ego N vs Ego S	hcDRQN	6	0.000756353
ego	Ego N vs Ego S	hcDRQN	7	0.000834997
ego	Ego N vs Ego S	hcDRQN	8	0.000790636
ego	Ego N vs Ego S	hcDRQN	9	0.000818191
ego	Ego N vs Ego S	hcDRQN	10	0.000807325
ego	Ego N vs Ego S	hcDRQN	11	0.000710694
ego	Ego N vs Ego S	hcDRQN	12	0.000751843
ego	Ego N vs Ego S	hcDRQN	13	0.000677892
ego	Ego N vs Ego S	hcDRQN	14	0.000743392
ego	Ego N vs Ego S	hcDRQN	15	0.000798807
ego	Ego N vs Ego S	hcDRQN	16	0.0007372
ego	Ego N vs Ego S	hcDRQN	17	0.000743697
ego	Ego N vs Ego S	hcDRQN	18	0.000773986
ego	Ego N vs Ego S	hcDRQN	19	0.000788495
ego	Ego N vs Ego S	hcDRQN	20	0.000752517
ego	Ego N vs Ego S	hcDRQN	21	0.000755679
ego	Ego N vs Ego S	hcDRQN	22	0.000789176
ego	Ego N vs Ego S	hcDRQN	23	0.000771719
ego	Ego N vs Ego S	hcDRQN	24	0.000754752
ego	Ego N vs Ego S	hcDRQN	25	0.000773621
ego	Ego N vs Ego S	hcDRQN	26	0.000766121
ego	Ego N vs Ego S	hcDRQN	27	0.000771737
ego	Ego N vs Ego S	hcDRQN	28	0.000826683
ego	Ego N vs Ego S	hcDRQN	29	0.000754125
ego	Ego N vs Ego S	hcDRQN	30	0.000746746
ego	Ego N vs Ego S	hcDRQN	31	0.000808198
ego	Ego N vs Ego S	hcDRQN	32	0.000741526
ego	Ego N vs Ego S	hcDRQN	33	0.000817832
ego	Ego N vs Ego S	hcDRQN	34	0.000757617
ego	Ego N vs Ego S	hcDRQN	35	0.00076605
ego	Ego N vs Ego S	hcDRQN	36	0.000786806
ego	Ego N vs Ego S	hcDRQN	37	0.00080189
ego	Ego N vs Ego S	hcDRQN	38	0.000795091
ego	Ego N vs Ego S	hcDRQN	39	0.000757321
ego	Ego N vs Ego S	hcDRQN	40	0.000752199
ego	Ego N vs Ego S	hcDRQN	41	0.000774658
ego	Ego N vs Ego S	hcDRQN	42	0.000767965
ego	Ego N vs Ego S	hcDRQN	43	0.000743522
ego	Ego N vs Ego S	hcDRQN	44	0.000776648
ego	Ego N vs Ego S	hcDRQN	45	0.000795
ego	Ego N vs Ego S	hcDRQN	46	0.000768965
ego	Ego N vs Ego S	hcDRQN	47	0.000812928
ego	Ego N vs Ego S	hcDRQN	48	0.000776634
ego	Ego N vs Ego S	hcDRQN	49	0.000758825
ego	Ego N vs Ego S	hcDQN	0	0.000592611
ego	Ego N vs Ego S	hcDQN	1	0.000573752
ego	Ego N vs Ego S	hcDQN	2	0.000560295
ego	Ego N vs Ego S	hcDQN	3	0.000603359
ego	Ego N vs Ego S	hcDQN	4	0.00056538
ego	Ego N vs Ego S	hcDQN	5	0.000579516
ego	Ego N vs Ego S	hcDQN	6	0.000587201
ego	Ego N vs Ego S	hcDQN	7	0.000600747
ego	Ego N vs Ego S	hcDQN	8	0.00060292
ego	Ego N vs Ego S	hcDQN	9	0.000591298
ego	Ego N vs Ego S	hcDQN	10	0.000534591
ego	Ego N vs Ego S	hcDQN	11	0.000583849
ego	Ego N vs Ego S	hcDQN	12	0.0005676
ego	Ego N vs Ego S	hcDQN	13	0.000586569
ego	Ego N vs Ego S	hcDQN	14	0.000618061
ego	Ego N vs Ego S	hcDQN	15	0.000612735
ego	Ego N vs Ego S	hcDQN	16	0.000596042
ego	Ego N vs Ego S	hcDQN	17	0.000604193
ego	Ego N vs Ego S	hcDQN	18	0.00054724
ego	Ego N vs Ego S	hcDQN	19	0.000595314
ego	Ego N vs Ego S	hcDQN	20	0.000607585
ego	Ego N vs Ego S	hcDQN	21	0.000569582
ego	Ego N vs Ego S	hcDQN	22	0.000601315
ego	Ego N vs Ego S	hcDQN	23	0.000578873
ego	Ego N vs Ego S	hcDQN	24	0.000618323
ego	Ego N vs Ego S	hcDQN	25	0.000621405
ego	Ego N vs Ego S	hcDQN	26	0.000574476
ego	Ego N vs Ego S	hcDQN	27	0.00063153
ego	Ego N vs Ego S	hcDQN	28	0.00058432
ego	Ego N vs Ego S	hcDQN	29	0.000648638
ego	Ego N vs Ego S	hcDQN	30	0.00057571
ego	Ego N vs Ego S	hcDQN	31	0.00059157
ego	Ego N vs Ego S	hcDQN	32	0.000595838
ego	Ego N vs Ego S	hcDQN	33	0.000568306
ego	Ego N vs Ego S	hcDQN	34	0.000540472
ego	Ego N vs Ego S	hcDQN	35	0.000566912
ego	Ego N vs Ego S	hcDQN	36	0.000620582
ego	Ego N vs Ego S	hcDQN	37	0.000580362
ego	Ego N vs Ego S	hcDQN	38	0.000580418
ego	Ego N vs Ego S	hcDQN	39	0.000633069
ego	Ego N vs Ego S	hcDQN	40	0.000603844
ego	Ego N vs Ego S	hcDQN	41	0.000609807
ego	Ego N vs Ego S	hcDQN	42	0.000614009
ego	Ego N vs Ego S	hcDQN	43	0.000563833
ego	Ego N vs Ego S	hcDQN	44	0.000593311
ego	Ego N vs Ego S	hcDQN	45	0.000594039
ego	Ego N vs Ego S	hcDQN	46	0.000585212
ego	Ego N vs Ego S	hcDQN	47	0.000558532
ego	Ego N vs Ego S	hcDQN	48	0.000602994
ego	Ego N vs Ego S	hcDQN	49	0.000542383
a1e1	Allo N vs Ego N	Animal	0	2.19437e-05
a1e1	Allo N vs Ego N	Animal	1	0.00144747
a1e1	Allo N vs Ego N	Animal	2	1.64159e-05
a1e1	Allo N vs Ego N	Animal	3	0.0350496
a1e1	Allo N vs Ego N	Animal	4	0.00256873
a1e1	Allo N vs Ego N	Animal	5	0.000386688
a1e1	Allo N vs Ego N	Animal	6	2.66432e-19
a1e1	Allo N vs Ego N	hcDRQN	0	0.000816078
a1e1	Allo N vs Ego N	hcDRQN	1	0.000821219
a1e1	Allo N vs Ego N	hcDRQN	2	0.000837205
a1e1	Allo N vs Ego N	hcDRQN	3	0.000887641
a1e1	Allo N vs Ego N	hcDRQN	4	0.000920465
a1e1	Allo N vs Ego N	hcDRQN	5	0.000923105
a1e1	Allo N vs Ego N	hcDRQN	6	0.000886239
a1e1	Allo N vs Ego N	hcDRQN	7	0.000871487
a1e1	Allo N vs Ego N	hcDRQN	8	0.000759756
a1e1	Allo N vs Ego N	hcDRQN	9	0.000899273
a1e1	Allo N vs Ego N	hcDRQN	10	0.000959594
a1e1	Allo N vs Ego N	hcDRQN	11	0.000872017
a1e1	Allo N vs Ego N	hcDRQN	12	0.00086321
a1e1	Allo N vs Ego N	hcDRQN	13	0.00088191
a1e1	Allo N vs Ego N	hcDRQN	14	0.000883115
a1e1	Allo N vs Ego N	hcDRQN	15	0.000859221
a1e1	Allo N vs Ego N	hcDRQN	16	0.000838747
a1e1	Allo N vs Ego N	hcDRQN	17	0.00086835
a1e1	Allo N vs Ego N	hcDRQN	18	0.000798583
a1e1	Allo N vs Ego N	hcDRQN	19	0.000778032
a1e1	Allo N vs Ego N	hcDRQN	20	0.000908562
a1e1	Allo N vs Ego N	hcDRQN	21	0.000835356
a1e1	Allo N vs Ego N	hcDRQN	22	0.000882605
a1e1	Allo N vs Ego N	hcDRQN	23	0.000916356
a1e1	Allo N vs Ego N	hcDRQN	24	0.000902901
a1e1	Allo N vs Ego N	hcDRQN	25	0.00083152
a1e1	Allo N vs Ego N	hcDRQN	26	0.000866861
a1e1	Allo N vs Ego N	hcDRQN	27	0.000806861
a1e1	Allo N vs Ego N	hcDRQN	28	0.000849582
a1e1	Allo N vs Ego N	hcDRQN	29	0.000895888
a1e1	Allo N vs Ego N	hcDRQN	30	0.00085508
a1e1	Allo N vs Ego N	hcDRQN	31	0.000739037
a1e1	Allo N vs Ego N	hcDRQN	32	0.000763188
a1e1	Allo N vs Ego N	hcDRQN	33	0.000821531
a1e1	Allo N vs Ego N	hcDRQN	34	0.000907448
a1e1	Allo N vs Ego N	hcDRQN	35	0.000861803
a1e1	Allo N vs Ego N	hcDRQN	36	0.000859477
a1e1	Allo N vs Ego N	hcDRQN	37	0.000800829
a1e1	Allo N vs Ego N	hcDRQN	38	0.000859684
a1e1	Allo N vs Ego N	hcDRQN	39	0.000762226
a1e1	Allo N vs Ego N	hcDRQN	40	0.000867548
a1e1	Allo N vs Ego N	hcDRQN	41	0.00090125
a1e1	Allo N vs Ego N	hcDRQN	42	0.000820887
a1e1	Allo N vs Ego N	hcDRQN	43	0.000897433
a1e1	Allo N vs Ego N	hcDRQN	44	0.000824819
a1e1	Allo N vs Ego N	hcDRQN	45	0.000859722
a1e1	Allo N vs Ego N	hcDRQN	46	0.00084832
a1e1	Allo N vs Ego N	hcDRQN	47	0.000857569
a1e1	Allo N vs Ego N	hcDRQN	48	0.000915244
a1e1	Allo N vs Ego N	hcDRQN	49	0.000889256
a1e1	Allo N vs Ego N	hcDQN	0	0.236085
a1e1	Allo N vs Ego N	hcDQN	1	0.207103
a1e1	Allo N vs Ego N	hcDQN	2	0.25792
a1e1	Allo N vs Ego N	hcDQN	3	0.256102
a1e1	Allo N vs Ego N	hcDQN	4	0.247793
a1e1	Allo N vs Ego N	hcDQN	5	0.237745
a1e1	Allo N vs Ego N	hcDQN	6	0.26769
a1e1	Allo N vs Ego N	hcDQN	7	0.220679
a1e1	Allo N vs Ego N	hcDQN	8	0.234604
a1e1	Allo N vs Ego N	hcDQN	9	0.225134
a1e1	Allo N vs Ego N	hcDQN	10	0.250651
a1e1	Allo N vs Ego N	hcDQN	11	0.239017
a1e1	Allo N vs Ego N	hcDQN	12	0.27481
a1e1	Allo N vs Ego N	hcDQN	13	0.245743
a1e1	Allo N vs Ego N	hcDQN	14	0.242179
a1e1	Allo N vs Ego N	hcDQN	15	0.253447
a1e1	Allo N vs Ego N	hcDQN	16	0.235328
a1e1	Allo N vs Ego N	hcDQN	17	0.230445
a1e1	Allo N vs Ego N	hcDQN	18	0.252924
a1e1	Allo N vs Ego N	hcDQN	19	0.238705
a1e1	Allo N vs Ego N	hcDQN	20	0.259047
a1e1	Allo N vs Ego N	hcDQN	21	0.250144
a1e1	Allo N vs Ego N	hcDQN	22	0.247112
a1e1	Allo N vs Ego N	hcDQN	23	0.246446
a1e1	Allo N vs Ego N	hcDQN	24	0.244297
a1e1	Allo N vs Ego N	hcDQN	25	0.251154
a1e1	Allo N vs Ego N	hcDQN	26	0.23998
a1e1	Allo N vs Ego N	hcDQN	27	0.218312
a1e1	Allo N vs Ego N	hcDQN	28	0.246576
a1e1	Allo N vs Ego N	hcDQN	29	0.2391
a1e1	Allo N vs Ego N	hcDQN	30	0.226376
a1e1	Allo N vs Ego N	hcDQN	31	0.256335
a1e1	Allo N vs Ego N	hcDQN	32	0.240215
a1e1	Allo N vs Ego N	hcDQN	33	0.221262
a1e1	Allo N vs Ego N	hcDQN	34	0.244457
a1e1	Allo N vs Ego N	hcDQN	35	0.236126
a1e1	Allo N vs Ego N	hcDQN	36	0.221869
a1e1	Allo N vs Ego N	hcDQN	37	0.24983
a1e1	Allo N vs Ego N	hcDQN	38	0.230908
a1e1	Allo N vs Ego N	hcDQN	39	0.25547
a1e1	Allo N vs Ego N	hcDQN	40	0.233033
a1e1	Allo N vs Ego N	hcDQN	41	0.259062
a1e1	Allo N vs Ego N	hcDQN	42	0.251402
a1e1	Allo N vs Ego N	hcDQN	43	0.247003
a1e1	Allo N vs Ego N	hcDQN	44	0.235
a1e1	Allo N vs Ego N	hcDQN	45	0.258059
a1e1	Allo N vs Ego N	hcDQN	46	0.252487
a1e1	Allo N vs Ego N	hcDQN	47	0.240463
a1e1	Allo N vs Ego N	hcDQN	48	0.253558
a1e1	Allo N vs Ego N	hcDQN	49	0.231255
a1e2	Allo N vs Ego S	Animal	0	0.000771377
a1e2	Allo N vs Ego S	Animal	1	0.000493602
a1e2	Allo N vs Ego S	Animal	2	0.00928616
a1e2	Allo N vs Ego S	Animal	3	0.0274033
a1e2	Allo N vs Ego S	Animal	4	0.00356794
a1e2	Allo N vs Ego S	Animal	5	0.00220466
a1e2	Allo N vs Ego S	Animal	6	1.39105e-19
a1e2	Allo N vs Ego S	hcDRQN	0	0.000719443
a1e2	Allo N vs Ego S	hcDRQN	1	0.000794796
a1e2	Allo N vs Ego S	hcDRQN	2	0.000805403
a1e2	Allo N vs Ego S	hcDRQN	3	0.000828106
a1e2	Allo N vs Ego S	hcDRQN	4	0.000805017
a1e2	Allo N vs Ego S	hcDRQN	5	0.000879827
a1e2	Allo N vs Ego S	hcDRQN	6	0.00071876
a1e2	Allo N vs Ego S	hcDRQN	7	0.000837041
a1e2	Allo N vs Ego S	hcDRQN	8	0.000815236
a1e2	Allo N vs Ego S	hcDRQN	9	0.000887176
a1e2	Allo N vs Ego S	hcDRQN	10	0.000808826
a1e2	Allo N vs Ego S	hcDRQN	11	0.000821005
a1e2	Allo N vs Ego S	hcDRQN	12	0.000912952
a1e2	Allo N vs Ego S	hcDRQN	13	0.000851547
a1e2	Allo N vs Ego S	hcDRQN	14	0.000839601
a1e2	Allo N vs Ego S	hcDRQN	15	0.000776053
a1e2	Allo N vs Ego S	hcDRQN	16	0.000809719
a1e2	Allo N vs Ego S	hcDRQN	17	0.000695731
a1e2	Allo N vs Ego S	hcDRQN	18	0.00074719
a1e2	Allo N vs Ego S	hcDRQN	19	0.000842047
a1e2	Allo N vs Ego S	hcDRQN	20	0.000687665
a1e2	Allo N vs Ego S	hcDRQN	21	0.000806788
a1e2	Allo N vs Ego S	hcDRQN	22	0.000802012
a1e2	Allo N vs Ego S	hcDRQN	23	0.000825637
a1e2	Allo N vs Ego S	hcDRQN	24	0.000692939
a1e2	Allo N vs Ego S	hcDRQN	25	0.00067165
a1e2	Allo N vs Ego S	hcDRQN	26	0.000871481
a1e2	Allo N vs Ego S	hcDRQN	27	0.000807923
a1e2	Allo N vs Ego S	hcDRQN	28	0.000826977
a1e2	Allo N vs Ego S	hcDRQN	29	0.000903747
a1e2	Allo N vs Ego S	hcDRQN	30	0.000811939
a1e2	Allo N vs Ego S	hcDRQN	31	0.000675895
a1e2	Allo N vs Ego S	hcDRQN	32	0.000781019
a1e2	Allo N vs Ego S	hcDRQN	33	0.000852952
a1e2	Allo N vs Ego S	hcDRQN	34	0.000773808
a1e2	Allo N vs Ego S	hcDRQN	35	0.000781605
a1e2	Allo N vs Ego S	hcDRQN	36	0.000762599
a1e2	Allo N vs Ego S	hcDRQN	37	0.000894282
a1e2	Allo N vs Ego S	hcDRQN	38	0.000879992
a1e2	Allo N vs Ego S	hcDRQN	39	0.000685716
a1e2	Allo N vs Ego S	hcDRQN	40	0.000922051
a1e2	Allo N vs Ego S	hcDRQN	41	0.000751621
a1e2	Allo N vs Ego S	hcDRQN	42	0.000929901
a1e2	Allo N vs Ego S	hcDRQN	43	0.000717269
a1e2	Allo N vs Ego S	hcDRQN	44	0.000870976
a1e2	Allo N vs Ego S	hcDRQN	45	0.000764834
a1e2	Allo N vs Ego S	hcDRQN	46	0.000790969
a1e2	Allo N vs Ego S	hcDRQN	47	0.000857089
a1e2	Allo N vs Ego S	hcDRQN	48	0.000753812
a1e2	Allo N vs Ego S	hcDRQN	49	0.000820942
a1e2	Allo N vs Ego S	hcDQN	0	0.247657
a1e2	Allo N vs Ego S	hcDQN	1	0.259847
a1e2	Allo N vs Ego S	hcDQN	2	0.262266
a1e2	Allo N vs Ego S	hcDQN	3	0.269333
a1e2	Allo N vs Ego S	hcDQN	4	0.247607
a1e2	Allo N vs Ego S	hcDQN	5	0.249053
a1e2	Allo N vs Ego S	hcDQN	6	0.235573
a1e2	Allo N vs Ego S	hcDQN	7	0.232838
a1e2	Allo N vs Ego S	hcDQN	8	0.225193
a1e2	Allo N vs Ego S	hcDQN	9	0.240295
a1e2	Allo N vs Ego S	hcDQN	10	0.245573
a1e2	Allo N vs Ego S	hcDQN	11	0.243695
a1e2	Allo N vs Ego S	hcDQN	12	0.251324
a1e2	Allo N vs Ego S	hcDQN	13	0.22471
a1e2	Allo N vs Ego S	hcDQN	14	0.267313
a1e2	Allo N vs Ego S	hcDQN	15	0.247652
a1e2	Allo N vs Ego S	hcDQN	16	0.258494
a1e2	Allo N vs Ego S	hcDQN	17	0.248178
a1e2	Allo N vs Ego S	hcDQN	18	0.231326
a1e2	Allo N vs Ego S	hcDQN	19	0.238921
a1e2	Allo N vs Ego S	hcDQN	20	0.197923
a1e2	Allo N vs Ego S	hcDQN	21	0.246365
a1e2	Allo N vs Ego S	hcDQN	22	0.24246
a1e2	Allo N vs Ego S	hcDQN	23	0.260147
a1e2	Allo N vs Ego S	hcDQN	24	0.219196
a1e2	Allo N vs Ego S	hcDQN	25	0.242332
a1e2	Allo N vs Ego S	hcDQN	26	0.239203
a1e2	Allo N vs Ego S	hcDQN	27	0.225993
a1e2	Allo N vs Ego S	hcDQN	28	0.223166
a1e2	Allo N vs Ego S	hcDQN	29	0.227202
a1e2	Allo N vs Ego S	hcDQN	30	0.256986
a1e2	Allo N vs Ego S	hcDQN	31	0.257006
a1e2	Allo N vs Ego S	hcDQN	32	0.223555
a1e2	Allo N vs Ego S	hcDQN	33	0.241116
a1e2	Allo N vs Ego S	hcDQN	34	0.249945
a1e2	Allo N vs Ego S	hcDQN	35	0.247908
a1e2	Allo N vs Ego S	hcDQN	36	0.222472
a1e2	Allo N vs Ego S	hcDQN	37	0.235117
a1e2	Allo N vs Ego S	hcDQN	38	0.223613
a1e2	Allo N vs Ego S	hcDQN	39	0.257435
a1e2	Allo N vs Ego S	hcDQN	40	0.279213
a1e2	Allo N vs Ego S	hcDQN	41	0.242728
a1e2	Allo N vs Ego S	hcDQN	42	0.213821
a1e2	Allo N vs Ego S	hcDQN	43	0.254706
a1e2	Allo N vs Ego S	hcDQN	44	0.264889
a1e2	Allo N vs Ego S	hcDQN	45	0.263811
a1e2	Allo N vs Ego S	hcDQN	46	0.245687
a1e2	Allo N vs Ego S	hcDQN	47	0.250723
a1e2	Allo N vs Ego S	hcDQN	48	0.244724
a1e2	Allo N vs Ego S	hcDQN	49	0.253354
a2e1	Allo S vs Ego N	Animal	0	2.80495e-05
a2e1	Allo S vs Ego N	Animal	1	1.16645e-05
a2e1	Allo S vs Ego N	Animal	2	0.013428
a2e1	Allo S vs Ego N	Animal	3	0.0091255
a2e1	Allo S vs Ego N	Animal	4	0.0061341
a2e1	Allo S vs Ego N	Animal	5	0.000642774
a2e1	Allo S vs Ego N	Animal	6	1.99343e-19
a2e1	Allo S vs Ego N	hcDRQN	0	0.00124692
a2e1	Allo S vs Ego N	hcDRQN	1	0.00111755
a2e1	Allo S vs Ego N	hcDRQN	2	0.00113031
a2e1	Allo S vs Ego N	hcDRQN	3	0.00114899
a2e1	Allo S vs Ego N	hcDRQN	4	0.00115749
a2e1	Allo S vs Ego N	hcDRQN	5	0.0011897
a2e1	Allo S vs Ego N	hcDRQN	6	0.00126045
a2e1	Allo S vs Ego N	hcDRQN	7	0.00107535
a2e1	Allo S vs Ego N	hcDRQN	8	0.00124517
a2e1	Allo S vs Ego N	hcDRQN	9	0.00116003
a2e1	Allo S vs Ego N	hcDRQN	10	0.00095632
a2e1	Allo S vs Ego N	hcDRQN	11	0.00114464
a2e1	Allo S vs Ego N	hcDRQN	12	0.00115424
a2e1	Allo S vs Ego N	hcDRQN	13	0.00121691
a2e1	Allo S vs Ego N	hcDRQN	14	0.00122007
a2e1	Allo S vs Ego N	hcDRQN	15	0.00117458
a2e1	Allo S vs Ego N	hcDRQN	16	0.00111291
a2e1	Allo S vs Ego N	hcDRQN	17	0.00124779
a2e1	Allo S vs Ego N	hcDRQN	18	0.00112339
a2e1	Allo S vs Ego N	hcDRQN	19	0.00108436
a2e1	Allo S vs Ego N	hcDRQN	20	0.00112611
a2e1	Allo S vs Ego N	hcDRQN	21	0.00113396
a2e1	Allo S vs Ego N	hcDRQN	22	0.00116636
a2e1	Allo S vs Ego N	hcDRQN	23	0.00114088
a2e1	Allo S vs Ego N	hcDRQN	24	0.00114726
a2e1	Allo S vs Ego N	hcDRQN	25	0.00123167
a2e1	Allo S vs Ego N	hcDRQN	26	0.00123586
a2e1	Allo S vs Ego N	hcDRQN	27	0.00121574
a2e1	Allo S vs Ego N	hcDRQN	28	0.00115145
a2e1	Allo S vs Ego N	hcDRQN	29	0.00112414
a2e1	Allo S vs Ego N	hcDRQN	30	0.00115738
a2e1	Allo S vs Ego N	hcDRQN	31	0.00116387
a2e1	Allo S vs Ego N	hcDRQN	32	0.00123929
a2e1	Allo S vs Ego N	hcDRQN	33	0.00115368
a2e1	Allo S vs Ego N	hcDRQN	34	0.00108312
a2e1	Allo S vs Ego N	hcDRQN	35	0.00111117
a2e1	Allo S vs Ego N	hcDRQN	36	0.00130972
a2e1	Allo S vs Ego N	hcDRQN	37	0.00110389
a2e1	Allo S vs Ego N	hcDRQN	38	0.00107861
a2e1	Allo S vs Ego N	hcDRQN	39	0.00115281
a2e1	Allo S vs Ego N	hcDRQN	40	0.00130948
a2e1	Allo S vs Ego N	hcDRQN	41	0.00118243
a2e1	Allo S vs Ego N	hcDRQN	42	0.00119741
a2e1	Allo S vs Ego N	hcDRQN	43	0.00105474
a2e1	Allo S vs Ego N	hcDRQN	44	0.00106068
a2e1	Allo S vs Ego N	hcDRQN	45	0.00117489
a2e1	Allo S vs Ego N	hcDRQN	46	0.00114014
a2e1	Allo S vs Ego N	hcDRQN	47	0.00120481
a2e1	Allo S vs Ego N	hcDRQN	48	0.00109093
a2e1	Allo S vs Ego N	hcDRQN	49	0.00125544
a2e1	Allo S vs Ego N	hcDQN	0	0.0182098
a2e1	Allo S vs Ego N	hcDQN	1	0.0157545
a2e1	Allo S vs Ego N	hcDQN	2	0.0172694
a2e1	Allo S vs Ego N	hcDQN	3	0.0168261
a2e1	Allo S vs Ego N	hcDQN	4	0.0182817
a2e1	Allo S vs Ego N	hcDQN	5	0.0172531
a2e1	Allo S vs Ego N	hcDQN	6	0.017868
a2e1	Allo S vs Ego N	hcDQN	7	0.0169977
a2e1	Allo S vs Ego N	hcDQN	8	0.0173278
a2e1	Allo S vs Ego N	hcDQN	9	0.0188652
a2e1	Allo S vs Ego N	hcDQN	10	0.0188175
a2e1	Allo S vs Ego N	hcDQN	11	0.0156281
a2e1	Allo S vs Ego N	hcDQN	12	0.0173845
a2e1	Allo S vs Ego N	hcDQN	13	0.0172662
a2e1	Allo S vs Ego N	hcDQN	14	0.0161545
a2e1	Allo S vs Ego N	hcDQN	15	0.0164129
a2e1	Allo S vs Ego N	hcDQN	16	0.0172185
a2e1	Allo S vs Ego N	hcDQN	17	0.0178704
a2e1	Allo S vs Ego N	hcDQN	18	0.0175044
a2e1	Allo S vs Ego N	hcDQN	19	0.0167082
a2e1	Allo S vs Ego N	hcDQN	20	0.0161651
a2e1	Allo S vs Ego N	hcDQN	21	0.0152926
a2e1	Allo S vs Ego N	hcDQN	22	0.0183641
a2e1	Allo S vs Ego N	hcDQN	23	0.0165915
a2e1	Allo S vs Ego N	hcDQN	24	0.0163357
a2e1	Allo S vs Ego N	hcDQN	25	0.0173476
a2e1	Allo S vs Ego N	hcDQN	26	0.0169896
a2e1	Allo S vs Ego N	hcDQN	27	0.0170481
a2e1	Allo S vs Ego N	hcDQN	28	0.0176177
a2e1	Allo S vs Ego N	hcDQN	29	0.0166512
a2e1	Allo S vs Ego N	hcDQN	30	0.0161681
a2e1	Allo S vs Ego N	hcDQN	31	0.0169417
a2e1	Allo S vs Ego N	hcDQN	32	0.0171176
a2e1	Allo S vs Ego N	hcDQN	33	0.0161421
a2e1	Allo S vs Ego N	hcDQN	34	0.016128
a2e1	Allo S vs Ego N	hcDQN	35	0.0161768
a2e1	Allo S vs Ego N	hcDQN	36	0.0177519
a2e1	Allo S vs Ego N	hcDQN	37	0.0182325
a2e1	Allo S vs Ego N	hcDQN	38	0.0181387
a2e1	Allo S vs Ego N	hcDQN	39	0.0162903
a2e1	Allo S vs Ego N	hcDQN	40	0.0164758
a2e1	Allo S vs Ego N	hcDQN	41	0.0159825
a2e1	Allo S vs Ego N	hcDQN	42	0.0186148
a2e1	Allo S vs Ego N	hcDQN	43	0.0166528
a2e1	Allo S vs Ego N	hcDQN	44	0.0170304
a2e1	Allo S vs Ego N	hcDQN	45	0.0166599
a2e1	Allo S vs Ego N	hcDQN	46	0.0172038
a2e1	Allo S vs Ego N	hcDQN	47	0.0161757
a2e1	Allo S vs Ego N	hcDQN	48	0.0165377
a2e1	Allo S vs Ego N	hcDQN	49	0.0162911
a2e2	Allo S vs Ego S	Animal	0	0.000805733
a2e2	Allo S vs Ego S	Animal	1	0.00323164
a2e2	Allo S vs Ego S	Animal	2	0.000239107
a2e2	Allo S vs Ego S	Animal	3	0.00545405
a2e2	Allo S vs Ego S	Animal	4	0.00103005
a2e2	Allo S vs Ego S	Animal	5	0.00170282
a2e2	Allo S vs Ego S	Animal	6	9.19766e-20
a2e2	Allo S vs Ego S	hcDRQN	0	0.000262754
a2e2	Allo S vs Ego S	hcDRQN	1	0.000311247
a2e2	Allo S vs Ego S	hcDRQN	2	0.000320198
a2e2	Allo S vs Ego S	hcDRQN	3	0.000324492
a2e2	Allo S vs Ego S	hcDRQN	4	0.000335397
a2e2	Allo S vs Ego S	hcDRQN	5	0.000324117
a2e2	Allo S vs Ego S	hcDRQN	6	0.000305198
a2e2	Allo S vs Ego S	hcDRQN	7	0.000316587
a2e2	Allo S vs Ego S	hcDRQN	8	0.000296704
a2e2	Allo S vs Ego S	hcDRQN	9	0.000321209
a2e2	Allo S vs Ego S	hcDRQN	10	0.000301218
a2e2	Allo S vs Ego S	hcDRQN	11	0.000263496
a2e2	Allo S vs Ego S	hcDRQN	12	0.000305952
a2e2	Allo S vs Ego S	hcDRQN	13	0.000307669
a2e2	Allo S vs Ego S	hcDRQN	14	0.000284783
a2e2	Allo S vs Ego S	hcDRQN	15	0.000315314
a2e2	Allo S vs Ego S	hcDRQN	16	0.000328509
a2e2	Allo S vs Ego S	hcDRQN	17	0.000285135
a2e2	Allo S vs Ego S	hcDRQN	18	0.00032053
a2e2	Allo S vs Ego S	hcDRQN	19	0.000322593
a2e2	Allo S vs Ego S	hcDRQN	20	0.000288943
a2e2	Allo S vs Ego S	hcDRQN	21	0.000298334
a2e2	Allo S vs Ego S	hcDRQN	22	0.000286299
a2e2	Allo S vs Ego S	hcDRQN	23	0.000295823
a2e2	Allo S vs Ego S	hcDRQN	24	0.00030561
a2e2	Allo S vs Ego S	hcDRQN	25	0.000328124
a2e2	Allo S vs Ego S	hcDRQN	26	0.000294709
a2e2	Allo S vs Ego S	hcDRQN	27	0.000277757
a2e2	Allo S vs Ego S	hcDRQN	28	0.000248328
a2e2	Allo S vs Ego S	hcDRQN	29	0.000294143
a2e2	Allo S vs Ego S	hcDRQN	30	0.000282222
a2e2	Allo S vs Ego S	hcDRQN	31	0.000309971
a2e2	Allo S vs Ego S	hcDRQN	32	0.000310783
a2e2	Allo S vs Ego S	hcDRQN	33	0.000277159
a2e2	Allo S vs Ego S	hcDRQN	34	0.000313243
a2e2	Allo S vs Ego S	hcDRQN	35	0.000302619
a2e2	Allo S vs Ego S	hcDRQN	36	0.000301849
a2e2	Allo S vs Ego S	hcDRQN	37	0.000296899
a2e2	Allo S vs Ego S	hcDRQN	38	0.000324315
a2e2	Allo S vs Ego S	hcDRQN	39	0.000317542
a2e2	Allo S vs Ego S	hcDRQN	40	0.000310002
a2e2	Allo S vs Ego S	hcDRQN	41	0.000327841
a2e2	Allo S vs Ego S	hcDRQN	42	0.000307179
a2e2	Allo S vs Ego S	hcDRQN	43	0.000309103
a2e2	Allo S vs Ego S	hcDRQN	44	0.000316445
a2e2	Allo S vs Ego S	hcDRQN	45	0.00030153
a2e2	Allo S vs Ego S	hcDRQN	46	0.000284285
a2e2	Allo S vs Ego S	hcDRQN	47	0.000339161
a2e2	Allo S vs Ego S	hcDRQN	48	0.000323993
a2e2	Allo S vs Ego S	hcDRQN	49	0.000282481
a2e2	Allo S vs Ego S	hcDQN	0	0.0150461
a2e2	Allo S vs Ego S	hcDQN	1	0.0149802
a2e2	Allo S vs Ego S	hcDQN	2	0.014614
a2e2	Allo S vs Ego S	hcDQN	3	0.0161218
a2e2	Allo S vs Ego S	hcDQN	4	0.0170333
a2e2	Allo S vs Ego S	hcDQN	5	0.0161418
a2e2	Allo S vs Ego S	hcDQN	6	0.0170789
a2e2	Allo S vs Ego S	hcDQN	7	0.0154978
a2e2	Allo S vs Ego S	hcDQN	8	0.0160425
a2e2	Allo S vs Ego S	hcDQN	9	0.0150914
a2e2	Allo S vs Ego S	hcDQN	10	0.0158495
a2e2	Allo S vs Ego S	hcDQN	11	0.0166911
a2e2	Allo S vs Ego S	hcDQN	12	0.0164028
a2e2	Allo S vs Ego S	hcDQN	13	0.0166481
a2e2	Allo S vs Ego S	hcDQN	14	0.0155063
a2e2	Allo S vs Ego S	hcDQN	15	0.016562
a2e2	Allo S vs Ego S	hcDQN	16	0.0169918
a2e2	Allo S vs Ego S	hcDQN	17	0.0162829
a2e2	Allo S vs Ego S	hcDQN	18	0.0147208
a2e2	Allo S vs Ego S	hcDQN	19	0.016058
a2e2	Allo S vs Ego S	hcDQN	20	0.0160276
a2e2	Allo S vs Ego S	hcDQN	21	0.0152949
a2e2	Allo S vs Ego S	hcDQN	22	0.0150081
a2e2	Allo S vs Ego S	hcDQN	23	0.0151828
a2e2	Allo S vs Ego S	hcDQN	24	0.0167509
a2e2	Allo S vs Ego S	hcDQN	25	0.0159386
a2e2	Allo S vs Ego S	hcDQN	26	0.0171683
a2e2	Allo S vs Ego S	hcDQN	27	0.0143955
a2e2	Allo S vs Ego S	hcDQN	28	0.0161701
a2e2	Allo S vs Ego S	hcDQN	29	0.0171117
a2e2	Allo S vs Ego S	hcDQN	30	0.0172966
a2e2	Allo S vs Ego S	hcDQN	31	0.0154012
a2e2	Allo S vs Ego S	hcDQN	32	0.0171047
a2e2	Allo S vs Ego S	hcDQN	33	0.016707
a2e2	Allo S vs Ego S	hcDQN	34	0.0167776
a2e2	Allo S vs Ego S	hcDQN	35	0.0160035
a2e2	Allo S vs Ego S	hcDQN	36	0.01664
a2e2	Allo S vs Ego S	hcDQN	37	0.016564
a2e2	Allo S vs Ego S	hcDQN	38	0.0153506
a2e2	Allo S vs Ego S	hcDQN	39	0.0136719
a2e2	Allo S vs Ego S	hcDQN	40	0.0167454
a2e2	Allo S vs Ego S	hcDQN	41	0.0166851
a2e2	Allo S vs Ego S	hcDQN	42	0.016434
a2e2	Allo S vs Ego S	hcDQN	43	0.015517
a2e2	Allo S vs Ego S	hcDQN	44	0.0155157
a2e2	Allo S vs Ego S	hcDQN	45	0.0145822
a2e2	Allo S vs Ego S	hcDQN	46	0.0171385
a2e2	Allo S vs Ego S	hcDQN	47	0.0157739
a2e2	Allo S vs Ego S	hcDQN	48	0.016517
a2e2	Allo S vs Ego S	hcDQN	49	0.0155647
