# Supplementary material for: Hippocampus supports multi-task reinforcement learning under partial observability
Source: Nat Commun. 2025 Oct 30;16:9619. doi: 10.1038/s41467-025-64591-9 (PMC12575782; doi:10.1038/s41467-025-64591-9)
Supplement: Supplementary file 7 — Source Data [file 41467_2025_64591_MOESM7_ESM.zip › source_data/SM/SourceData_S6-S8.xlsx]

## Sheet: Fig3_animal_raw_wide
trial	dec_allo_n_c	dec_allo_n_inc	dec_ego_n_c	dec_ego_n_inc	strat_allo_n_c	strat_allo_n_inc	strat_ego_n_c	strat_ego_n_inc	time_allo_n_c	time_allo_n_inc	time_ego_n_c	time_ego_n_inc
0	24.0636	-23.5858	17.4989	-14.6964	76.5333	95.8489	-88.4697	-107.005	102.633	75.7622	73.3583	85.3617
1	20.4635	-26.2943	15.7323	-19.1469	84.6259	104.369	-91.2304	-101.168	109.724	88.6015	90.0914	84.3665
2	24.5197	-26.7403	13.3929	-24.4372	98.5028	113.082	-94.1393	-105.114	109.886	92.3663	90.7836	96.7546
3	20.6525	-27.3562	16.3911	-21.5479	89.8919	90.6454	-92.1257	-93.9848	112.698	91.1385	99.7565	85.9958
4	25.9278	-36.9404	21.4552	-14.1013	93.6451	110.158	-94.1254	-105.799	106.299	85.5849	93.2915	92.1671
5	36.0187	-35.89	21.3976	-20.4695	105.573	118.103	-98.8938	-105.227	91.6822	82.7801	86.6462	75.4785
6	32.5349	-45.5484	33.916	-30.4267	104.497	97.6649	-97.7329	-104.232	74.2814	68.4768	70.2504	66.9454
7	35.2158	-44.9526	31.2987	-25.2333	107.563	107.41	-97.4693	-109.922	68.1616	62.6402	58.5407	71.228
8	41.6372	-46.3359	32.3414	-34.8425	107.819	113.914	-92.4751	-107.443	61.7602	51.9137	44.0607	47.4701
9	39.1624	-46.888	35.7022	-36.8603	103.272	117.955	-98.4624	-108.414	51.9161	34.3222	41.0328	44.7999
10	38.8039	-47.2616	29.3759	-37.7985	94.8463	106.004	-94.4293	-101.373	36.9696	9.96914	27.883	23.3484
11	41.9114	-36.7963	32.7147	-33.3534	122.981	89.4568	-93.2135	-91.6945	12.3726	-9.30177	11.8657	-4.61686
12	39.3516	-42.6449	34.6885	-35.3795	106.862	100.103	-91.3386	-85.9708	-25.1883	-40.8762	-16.9873	-43.9566
13	36.1102	-33.6825	27.7398	-19.4178	86.3384	90.9876	-83.4914	-89.4532	-50.6478	-43.5499	-45.4099	-57.8107
14	35.1305	-37.7787	32.8731	-27.5695	74.2366	91.2859	-78.8326	-79.6708	-56.0859	-48.4172	-61.5596	-66.255
15	37.1167	-38.768	33.7288	-21.6036	71.8394	88.8114	-80.4511	-80.1244	-63.6615	-36.8859	-66.346	-57.4514
16	45.53	-32.8346	43.1761	-33.164	73.6384	88.8383	-73.2868	-78.044	-62.8311	-38.6084	-69.3131	-51.9371
17	47.4516	-53.2479	47.1335	-42.1994	70.8356	95.5755	-76.422	-83.659	-57.3952	-44.5278	-62.6805	-40.5406
18	37.3836	-34.5928	32.6632	-38.9877	58.4451	86.1488	-75.1653	-86.7449	-60.9196	-33.375	-58.8725	-40.6498
19	49.6558	-51.3021	42.0577	-47.7138	63.3914	98.5662	-74.1024	-85.5463	-49.4316	-45.2463	-61.2629	-33.4331
20	44.2186	-41.7111	57.5305	-41.514	59.1528	73.4606	-72.3305	-80.5591	-55.8513	-45.536	-51.8479	-25.5719
21	38.3857	-43.598	55.6569	-56.7141	67.3184	87.6481	-73.494	-80.4624	-60.7026	-37.5359	-56.5545	-34.4532
22	45.1715	-40.1133	42.9889	-44.3097	56.9192	80.3475	-77.1178	-86.0523	-47.8402	-47.4294	-55.6727	-25.9801
23	46.752	-39.1923	41.575	-48.912	59.9034	88.8452	-74.4643	-84.8247	-44.5955	-50.6801	-44.4982	-31.702
24	40.9386	-41.9568	42.1479	-42.2944	69.1532	88.0803	-76.2512	-86.0303	-45.4117	-47.1446	-43.7956	-33.4499
25	48.5672	-27.5108	40.7256	-55.0488	60.3176	77.9361	-71.4072	-80.9402	-49.4856	-48.8725	-46.1664	-31.4073
26	43.5908	-38.9462	50.0292	-48.6758	69.888	67.1064	-70.1441	-81.542	-43.1908	-49.7959	-43.485	-36.4005
27	37.1414	-35.2998	46.0206	-46.0535	72.5873	81.4453	-75.0066	-83.9834	-42.3423	-37.6508	-38.0348	-28.3381
28	32.5557	-31.5884	47.9956	-37.3352	62.6655	73.5259	-73.4151	-88.2023	-35.0961	-29.6636	-36.9254	-22.7869
29	35.0769	-39.0583	43.9427	-36.7069	68.637	88.1643	-71.6112	-89.0789	-33.6208	-38.8743	-37.9663	-21.0273

## Sheet: Fig3_animal_raw_tidy
trial	series	value
0	dec_allo_n_c	24.0636
1	dec_allo_n_c	20.4635
2	dec_allo_n_c	24.5197
3	dec_allo_n_c	20.6525
4	dec_allo_n_c	25.9278
5	dec_allo_n_c	36.0187
6	dec_allo_n_c	32.5349
7	dec_allo_n_c	35.2158
8	dec_allo_n_c	41.6372
9	dec_allo_n_c	39.1624
10	dec_allo_n_c	38.8039
11	dec_allo_n_c	41.9114
12	dec_allo_n_c	39.3516
13	dec_allo_n_c	36.1102
14	dec_allo_n_c	35.1305
15	dec_allo_n_c	37.1167
16	dec_allo_n_c	45.53
17	dec_allo_n_c	47.4516
18	dec_allo_n_c	37.3836
19	dec_allo_n_c	49.6558
20	dec_allo_n_c	44.2186
21	dec_allo_n_c	38.3857
22	dec_allo_n_c	45.1715
23	dec_allo_n_c	46.752
24	dec_allo_n_c	40.9386
25	dec_allo_n_c	48.5672
26	dec_allo_n_c	43.5908
27	dec_allo_n_c	37.1414
28	dec_allo_n_c	32.5557
29	dec_allo_n_c	35.0769
0	dec_allo_n_inc	-23.5858
1	dec_allo_n_inc	-26.2943
2	dec_allo_n_inc	-26.7403
3	dec_allo_n_inc	-27.3562
4	dec_allo_n_inc	-36.9404
5	dec_allo_n_inc	-35.89
6	dec_allo_n_inc	-45.5484
7	dec_allo_n_inc	-44.9526
8	dec_allo_n_inc	-46.3359
9	dec_allo_n_inc	-46.888
10	dec_allo_n_inc	-47.2616
11	dec_allo_n_inc	-36.7963
12	dec_allo_n_inc	-42.6449
13	dec_allo_n_inc	-33.6825
14	dec_allo_n_inc	-37.7787
15	dec_allo_n_inc	-38.768
16	dec_allo_n_inc	-32.8346
17	dec_allo_n_inc	-53.2479
18	dec_allo_n_inc	-34.5928
19	dec_allo_n_inc	-51.3021
20	dec_allo_n_inc	-41.7111
21	dec_allo_n_inc	-43.598
22	dec_allo_n_inc	-40.1133
23	dec_allo_n_inc	-39.1923
24	dec_allo_n_inc	-41.9568
25	dec_allo_n_inc	-27.5108
26	dec_allo_n_inc	-38.9462
27	dec_allo_n_inc	-35.2998
28	dec_allo_n_inc	-31.5884
29	dec_allo_n_inc	-39.0583
0	dec_ego_n_c	17.4989
1	dec_ego_n_c	15.7323
2	dec_ego_n_c	13.3929
3	dec_ego_n_c	16.3911
4	dec_ego_n_c	21.4552
5	dec_ego_n_c	21.3976
6	dec_ego_n_c	33.916
7	dec_ego_n_c	31.2987
8	dec_ego_n_c	32.3414
9	dec_ego_n_c	35.7022
10	dec_ego_n_c	29.3759
11	dec_ego_n_c	32.7147
12	dec_ego_n_c	34.6885
13	dec_ego_n_c	27.7398
14	dec_ego_n_c	32.8731
15	dec_ego_n_c	33.7288
16	dec_ego_n_c	43.1761
17	dec_ego_n_c	47.1335
18	dec_ego_n_c	32.6632
19	dec_ego_n_c	42.0577
20	dec_ego_n_c	57.5305
21	dec_ego_n_c	55.6569
22	dec_ego_n_c	42.9889
23	dec_ego_n_c	41.575
24	dec_ego_n_c	42.1479
25	dec_ego_n_c	40.7256
26	dec_ego_n_c	50.0292
27	dec_ego_n_c	46.0206
28	dec_ego_n_c	47.9956
29	dec_ego_n_c	43.9427
0	dec_ego_n_inc	-14.6964
1	dec_ego_n_inc	-19.1469
2	dec_ego_n_inc	-24.4372
3	dec_ego_n_inc	-21.5479
4	dec_ego_n_inc	-14.1013
5	dec_ego_n_inc	-20.4695
6	dec_ego_n_inc	-30.4267
7	dec_ego_n_inc	-25.2333
8	dec_ego_n_inc	-34.8425
9	dec_ego_n_inc	-36.8603
10	dec_ego_n_inc	-37.7985
11	dec_ego_n_inc	-33.3534
12	dec_ego_n_inc	-35.3795
13	dec_ego_n_inc	-19.4178
14	dec_ego_n_inc	-27.5695
15	dec_ego_n_inc	-21.6036
16	dec_ego_n_inc	-33.164
17	dec_ego_n_inc	-42.1994
18	dec_ego_n_inc	-38.9877
19	dec_ego_n_inc	-47.7138
20	dec_ego_n_inc	-41.514
21	dec_ego_n_inc	-56.7141
22	dec_ego_n_inc	-44.3097
23	dec_ego_n_inc	-48.912
24	dec_ego_n_inc	-42.2944
25	dec_ego_n_inc	-55.0488
26	dec_ego_n_inc	-48.6758
27	dec_ego_n_inc	-46.0535
28	dec_ego_n_inc	-37.3352
29	dec_ego_n_inc	-36.7069
0	strat_allo_n_c	76.5333
1	strat_allo_n_c	84.6259
2	strat_allo_n_c	98.5028
3	strat_allo_n_c	89.8919
4	strat_allo_n_c	93.6451
5	strat_allo_n_c	105.573
6	strat_allo_n_c	104.497
7	strat_allo_n_c	107.563
8	strat_allo_n_c	107.819
9	strat_allo_n_c	103.272
10	strat_allo_n_c	94.8463
11	strat_allo_n_c	122.981
12	strat_allo_n_c	106.862
13	strat_allo_n_c	86.3384
14	strat_allo_n_c	74.2366
15	strat_allo_n_c	71.8394
16	strat_allo_n_c	73.6384
17	strat_allo_n_c	70.8356
18	strat_allo_n_c	58.4451
19	strat_allo_n_c	63.3914
20	strat_allo_n_c	59.1528
21	strat_allo_n_c	67.3184
22	strat_allo_n_c	56.9192
23	strat_allo_n_c	59.9034
24	strat_allo_n_c	69.1532
25	strat_allo_n_c	60.3176
26	strat_allo_n_c	69.888
27	strat_allo_n_c	72.5873
28	strat_allo_n_c	62.6655
29	strat_allo_n_c	68.637
0	strat_allo_n_inc	95.8489
1	strat_allo_n_inc	104.369
2	strat_allo_n_inc	113.082
3	strat_allo_n_inc	90.6454
4	strat_allo_n_inc	110.158
5	strat_allo_n_inc	118.103
6	strat_allo_n_inc	97.6649
7	strat_allo_n_inc	107.41
8	strat_allo_n_inc	113.914
9	strat_allo_n_inc	117.955
10	strat_allo_n_inc	106.004
11	strat_allo_n_inc	89.4568
12	strat_allo_n_inc	100.103
13	strat_allo_n_inc	90.9876
14	strat_allo_n_inc	91.2859
15	strat_allo_n_inc	88.8114
16	strat_allo_n_inc	88.8383
17	strat_allo_n_inc	95.5755
18	strat_allo_n_inc	86.1488
19	strat_allo_n_inc	98.5662
20	strat_allo_n_inc	73.4606
21	strat_allo_n_inc	87.6481
22	strat_allo_n_inc	80.3475
23	strat_allo_n_inc	88.8452
24	strat_allo_n_inc	88.0803
25	strat_allo_n_inc	77.9361
26	strat_allo_n_inc	67.1064
27	strat_allo_n_inc	81.4453
28	strat_allo_n_inc	73.5259
29	strat_allo_n_inc	88.1643
0	strat_ego_n_c	-88.4697
1	strat_ego_n_c	-91.2304
2	strat_ego_n_c	-94.1393
3	strat_ego_n_c	-92.1257
4	strat_ego_n_c	-94.1254
5	strat_ego_n_c	-98.8938
6	strat_ego_n_c	-97.7329
7	strat_ego_n_c	-97.4693
8	strat_ego_n_c	-92.4751
9	strat_ego_n_c	-98.4624
10	strat_ego_n_c	-94.4293
11	strat_ego_n_c	-93.2135
12	strat_ego_n_c	-91.3386
13	strat_ego_n_c	-83.4914
14	strat_ego_n_c	-78.8326
15	strat_ego_n_c	-80.4511
16	strat_ego_n_c	-73.2868
17	strat_ego_n_c	-76.422
18	strat_ego_n_c	-75.1653
19	strat_ego_n_c	-74.1024
20	strat_ego_n_c	-72.3305
21	strat_ego_n_c	-73.494
22	strat_ego_n_c	-77.1178
23	strat_ego_n_c	-74.4643
24	strat_ego_n_c	-76.2512
25	strat_ego_n_c	-71.4072
26	strat_ego_n_c	-70.1441
27	strat_ego_n_c	-75.0066
28	strat_ego_n_c	-73.4151
29	strat_ego_n_c	-71.6112
0	strat_ego_n_inc	-107.005
1	strat_ego_n_inc	-101.168
2	strat_ego_n_inc	-105.114
3	strat_ego_n_inc	-93.9848
4	strat_ego_n_inc	-105.799
5	strat_ego_n_inc	-105.227
6	strat_ego_n_inc	-104.232
7	strat_ego_n_inc	-109.922
8	strat_ego_n_inc	-107.443
9	strat_ego_n_inc	-108.414
10	strat_ego_n_inc	-101.373
11	strat_ego_n_inc	-91.6945
12	strat_ego_n_inc	-85.9708
13	strat_ego_n_inc	-89.4532
14	strat_ego_n_inc	-79.6708
15	strat_ego_n_inc	-80.1244
16	strat_ego_n_inc	-78.044
17	strat_ego_n_inc	-83.659
18	strat_ego_n_inc	-86.7449
19	strat_ego_n_inc	-85.5463
20	strat_ego_n_inc	-80.5591
21	strat_ego_n_inc	-80.4624
22	strat_ego_n_inc	-86.0523
23	strat_ego_n_inc	-84.8247
24	strat_ego_n_inc	-86.0303
25	strat_ego_n_inc	-80.9402
26	strat_ego_n_inc	-81.542
27	strat_ego_n_inc	-83.9834
28	strat_ego_n_inc	-88.2023
29	strat_ego_n_inc	-89.0789
0	time_allo_n_c	102.633
1	time_allo_n_c	109.724
2	time_allo_n_c	109.886
3	time_allo_n_c	112.698
4	time_allo_n_c	106.299
5	time_allo_n_c	91.6822
6	time_allo_n_c	74.2814
7	time_allo_n_c	68.1616
8	time_allo_n_c	61.7602
9	time_allo_n_c	51.9161
10	time_allo_n_c	36.9696
11	time_allo_n_c	12.3726
12	time_allo_n_c	-25.1883
13	time_allo_n_c	-50.6478
14	time_allo_n_c	-56.0859
15	time_allo_n_c	-63.6615
16	time_allo_n_c	-62.8311
17	time_allo_n_c	-57.3952
18	time_allo_n_c	-60.9196
19	time_allo_n_c	-49.4316
20	time_allo_n_c	-55.8513
21	time_allo_n_c	-60.7026
22	time_allo_n_c	-47.8402
23	time_allo_n_c	-44.5955
24	time_allo_n_c	-45.4117
25	time_allo_n_c	-49.4856
26	time_allo_n_c	-43.1908
27	time_allo_n_c	-42.3423
28	time_allo_n_c	-35.0961
29	time_allo_n_c	-33.6208
0	time_allo_n_inc	75.7622
1	time_allo_n_inc	88.6015
2	time_allo_n_inc	92.3663
3	time_allo_n_inc	91.1385
4	time_allo_n_inc	85.5849
5	time_allo_n_inc	82.7801
6	time_allo_n_inc	68.4768
7	time_allo_n_inc	62.6402
8	time_allo_n_inc	51.9137
9	time_allo_n_inc	34.3222
10	time_allo_n_inc	9.96914
11	time_allo_n_inc	-9.30177
12	time_allo_n_inc	-40.8762
13	time_allo_n_inc	-43.5499
14	time_allo_n_inc	-48.4172
15	time_allo_n_inc	-36.8859
16	time_allo_n_inc	-38.6084
17	time_allo_n_inc	-44.5278
18	time_allo_n_inc	-33.375
19	time_allo_n_inc	-45.2463
20	time_allo_n_inc	-45.536
21	time_allo_n_inc	-37.5359
22	time_allo_n_inc	-47.4294
23	time_allo_n_inc	-50.6801
24	time_allo_n_inc	-47.1446
25	time_allo_n_inc	-48.8725
26	time_allo_n_inc	-49.7959
27	time_allo_n_inc	-37.6508
28	time_allo_n_inc	-29.6636
29	time_allo_n_inc	-38.8743
0	time_ego_n_c	73.3583
1	time_ego_n_c	90.0914
2	time_ego_n_c	90.7836
3	time_ego_n_c	99.7565
4	time_ego_n_c	93.2915
5	time_ego_n_c	86.6462
6	time_ego_n_c	70.2504
7	time_ego_n_c	58.5407
8	time_ego_n_c	44.0607
9	time_ego_n_c	41.0328
10	time_ego_n_c	27.883
11	time_ego_n_c	11.8657
12	time_ego_n_c	-16.9873
13	time_ego_n_c	-45.4099
14	time_ego_n_c	-61.5596
15	time_ego_n_c	-66.346
16	time_ego_n_c	-69.3131
17	time_ego_n_c	-62.6805
18	time_ego_n_c	-58.8725
19	time_ego_n_c	-61.2629
20	time_ego_n_c	-51.8479
21	time_ego_n_c	-56.5545
22	time_ego_n_c	-55.6727
23	time_ego_n_c	-44.4982
24	time_ego_n_c	-43.7956
25	time_ego_n_c	-46.1664
26	time_ego_n_c	-43.485
27	time_ego_n_c	-38.0348
28	time_ego_n_c	-36.9254
29	time_ego_n_c	-37.9663
0	time_ego_n_inc	85.3617
1	time_ego_n_inc	84.3665
2	time_ego_n_inc	96.7546
3	time_ego_n_inc	85.9958
4	time_ego_n_inc	92.1671
5	time_ego_n_inc	75.4785
6	time_ego_n_inc	66.9454
7	time_ego_n_inc	71.228
8	time_ego_n_inc	47.4701
9	time_ego_n_inc	44.7999
10	time_ego_n_inc	23.3484
11	time_ego_n_inc	-4.61686
12	time_ego_n_inc	-43.9566
13	time_ego_n_inc	-57.8107
14	time_ego_n_inc	-66.255
15	time_ego_n_inc	-57.4514
16	time_ego_n_inc	-51.9371
17	time_ego_n_inc	-40.5406
18	time_ego_n_inc	-40.6498
19	time_ego_n_inc	-33.4331
20	time_ego_n_inc	-25.5719
21	time_ego_n_inc	-34.4532
22	time_ego_n_inc	-25.9801
23	time_ego_n_inc	-31.702
24	time_ego_n_inc	-33.4499
25	time_ego_n_inc	-31.4073
26	time_ego_n_inc	-36.4005
27	time_ego_n_inc	-28.3381
28	time_ego_n_inc	-22.7869
29	time_ego_n_inc	-21.0273

## Sheet: Fig3_animal_ema_wide
trial	dec_allo_n_c	dec_allo_n_inc	dec_ego_n_c	dec_ego_n_inc	strat_allo_n_c	strat_allo_n_inc	strat_ego_n_c	strat_ego_n_inc	time_allo_n_c	time_allo_n_inc	time_ego_n_c	time_ego_n_inc
0	24.0636	-23.5858	17.4989	-14.6964	76.5333	95.8489	-88.4697	-107.005	102.633	75.7622	73.3583	85.3617
1	21.9459	-25.1791	16.4597	-17.3144	81.2936	100.861	-90.0936	-103.572	106.804	83.3147	83.2013	84.7763
2	23.1212	-25.8919	15.0593	-20.5668	89.1517	106.441	-91.941	-104.276	108.212	87.4479	86.6635	90.2458
3	22.1466	-26.47	15.5851	-20.9541	89.4439	100.205	-92.0139	-100.213	109.983	88.9049	91.8325	88.5679
4	23.5101	-30.2457	17.7019	-18.4829	90.9589	103.794	-92.7753	-102.228	108.654	87.7077	92.3586	89.8658
5	27.763	-32.1648	18.9584	-19.1584	95.9276	108.659	-94.8556	-103.247	102.884	86.0323	90.4164	84.9741
6	29.3231	-36.5402	23.8484	-22.8423	98.7292	105.065	-95.7963	-103.569	93.533	80.293	83.8236	79.0801
7	31.199	-39.2183	26.2202	-23.6035	101.541	105.811	-96.3289	-105.592	85.456	74.6732	75.7748	76.5804
8	34.4622	-41.4434	28.1338	-27.117	103.504	108.344	-95.1241	-106.17	78.0483	67.5582	65.8605	67.48
9	35.9132	-43.1242	30.4703	-30.1249	103.432	111.311	-96.1547	-106.863	69.9808	57.2976	58.1957	60.4782
10	36.7979	-44.3905	30.1354	-32.4734	100.805	109.687	-95.6266	-105.183	59.8776	42.8126	48.9184	49.1146
11	38.3535	-42.0803	30.92	-32.7411	107.551	103.533	-94.8925	-101.08	45.4261	26.9589	37.6466	32.7689
12	38.6559	-42.2513	32.0616	-33.5404	107.342	102.494	-93.8159	-96.5026	24.0345	6.40923	21.0961	9.52604
13	37.8869	-39.6631	30.7562	-29.2747	100.998	99.0183	-90.6974	-94.3733	1.47684	-8.68086	1.00805	-10.8129
14	37.0561	-39.0951	31.3943	-28.7607	92.9313	96.6875	-87.121	-89.9415	-15.8744	-20.6586	-17.8518	-27.5249
15	37.0743	-38.9966	32.097	-26.6064	86.5826	94.3168	-85.1134	-86.9866	-30.2583	-25.543	-32.4486	-36.5328
16	39.6169	-37.1437	35.4285	-28.5783	82.6903	92.6694	-81.5571	-84.2975	-40.0529	-29.4718	-43.5337	-41.1648
17	41.9712	-41.9829	38.9457	-32.6713	79.1281	93.5427	-80.0141	-84.1057	-45.2641	-33.9959	-49.2871	-40.9773
18	40.5933	-39.7633	37.0588	-34.5684	72.9161	91.322	-78.5578	-84.8983	-49.9661	-33.8094	-52.166	-40.8789
19	43.3142	-43.2277	38.5597	-38.5152	70.0564	93.497	-77.2201	-85.0929	-49.8056	-37.2432	-54.8972	-38.6434
20	43.5857	-42.7725	44.2541	-39.4153	66.7835	87.4827	-75.7524	-83.732	-51.6203	-39.7325	-53.9819	-34.7197
21	42.0251	-43.0202	47.6763	-44.607	66.9441	87.5323	-75.0746	-82.7507	-54.3461	-39.0732	-54.754	-34.6398
22	42.9693	-42.1479	46.2697	-44.5178	63.9358	85.3763	-75.6878	-83.7415	-52.3938	-41.5808	-55.0297	-32.0411
23	44.1043	-41.2611	44.861	-45.8363	62.7258	86.4172	-75.3206	-84.0665	-50.0538	-44.3111	-51.8696	-31.9394
24	43.1544	-41.4698	44.047	-44.7736	64.6543	86.9162	-75.5998	-84.6557	-48.661	-45.1613	-49.4471	-32.3926
25	44.7784	-37.2817	43.0505	-47.8565	63.3532	84.2219	-74.3419	-83.541	-48.9084	-46.2747	-48.4628	-32.097
26	44.4221	-37.7811	45.1442	-48.1023	65.3137	79.0869	-73.0825	-82.9413	-47.193	-47.3312	-46.9693	-33.3881
27	42.2378	-37.0367	45.4072	-47.4876	67.4959	79.7945	-73.6598	-83.2539	-45.7377	-44.4269	-44.2889	-31.8731
28	39.3331	-35.4022	46.1837	-44.4418	66.0467	77.9138	-73.5864	-84.7385	-42.5451	-39.9978	-42.0797	-29.1471
29	38.0562	-36.499	45.5114	-42.1213	66.8238	80.989	-72.9938	-86.0406	-39.8678	-39.6607	-40.8457	-26.7111

## Sheet: DRQN_std_seed5_raw
trial	dec_allo_n_inc	dec_allo_n_c	dec_allo_s_inc	dec_allo_s_c	dec_ego_n_inc	dec_ego_n_c	dec_ego_s_inc	dec_ego_s_c	strat_allo_n_inc	strat_allo_n_c	strat_allo_s_inc	strat_allo_s_c	strat_ego_n_inc	strat_ego_n_c	strat_ego_s_inc	strat_ego_s_c	time_allo_n_inc	time_allo_n_c	time_allo_s_inc	time_allo_s_c	time_ego_n_inc	time_ego_n_c	time_ego_s_inc	time_ego_s_c
0	-0.177836	0.168667	-0.11815	0.243835	-0.0110482	0.225819	-0.0170144	0.225688	0.0597757	0.0587936	0.0462386	0.0442734	-0.0226797	-0.0531682	-0.0156626	0.0045975	0.266322	0.404118	0.249976	0.304363	-0.0141716	0.356897	-0.0222935	0.389958
1	-0.160645	0.415611	-0.239869	0.290489	-0.0110482	0.31979	-0.0170144	0.356202	0.0536909	0.0285878	0.0339007	0.100207	-0.0226797	0.0016156	-0.0156626	-0.0630236	0.289516	0.39297	0.361716	0.354206	-0.0141716	0.430027	-0.0222935	0.492268
2	-0.133256	0.228395	-0.1271	0.207622	-0.011002	0.281828	-0.0170144	0.232022	0.0101023	0.0696362	0.0392884	0.0348711	-0.0227367	-0.0401629	-0.0156626	-0.0284984	0.273163	0.370998	0.261294	0.354146	-0.0141538	0.343501	-0.0222935	0.401903
3	-0.125698	0.351917	-0.228973	0.293949	-0.011002	0.32526	-0.0170144	0.302309	0.0621547	0.05067	0.00261609	0.126049	-0.0227367	-0.0919451	-0.0156626	0.013903	0.253879	0.375097	0.348363	0.40128	-0.0141538	0.443495	-0.0222935	0.410391
4	-0.1476	0.270974	-0.149764	0.209179	-0.0109526	0.259178	-0.0170144	0.230534	0.0403996	0.0638894	0.016003	0.0368623	-0.0227735	-0.00421051	-0.0156626	-0.015507	0.262284	0.380881	0.273752	0.329218	-0.0141468	0.38468	-0.0222935	0.408499
5	-0.137251	0.343123	-0.244407	0.315526	-0.0109526	0.308407	-0.0170144	0.422402	0.0505753	0.0458625	0.0893212	0.0982278	-0.0227735	-0.000529407	-0.0156626	-0.0509531	0.241392	0.382566	0.362009	0.341569	-0.0141468	0.40019	-0.0222935	0.355316
6	-0.163616	0.190954	-0.140207	0.227887	-0.010898	0.292404	-0.0170144	0.254119	0.0456717	0.0724622	0.00148188	0.0106811	-0.0228182	-0.0457623	-0.0156626	-0.0261235	0.263788	0.380423	0.249648	0.37204	-0.0141531	0.380175	-0.0222935	0.389077
7	-0.163374	0.289275	-0.208485	0.282078	-0.010898	0.361672	-0.0170144	0.316288	0.0195788	0.0803013	0.0269029	0.0293282	-0.0228182	-0.0470147	-0.0156626	-0.0229834	0.30989	0.414438	0.345001	0.475173	-0.0141531	0.40564	-0.0222935	0.398117
8	-0.174762	0.256395	-0.189835	0.200684	-0.0108682	0.256093	-0.0170144	0.260938	0.0533791	0.0342778	0.0362505	0.0413762	-0.0228742	-0.0281255	-0.0156626	0.0349725	0.248671	0.421695	0.297192	0.371908	-0.0141423	0.402406	-0.0222935	0.377655
9	-0.144026	0.262204	-0.233801	0.254299	-0.0108682	0.271705	-0.0170144	0.272505	0.0464657	0.0382319	0.0796436	-0.0207721	-0.0228742	0.0279435	-0.0156626	-0.0517633	0.271747	0.415873	0.320944	0.495982	-0.0141423	0.403995	-0.0222935	0.483738
10	-0.195842	0.233068	-0.188112	0.210284	-0.010876	0.270279	-0.0170144	0.29884	0.0304432	0.0929576	0.024464	0.0706431	-0.0229221	-0.0213194	-0.0156626	-0.068085	0.323172	0.364286	0.301867	0.404568	-0.0141489	0.394098	-0.0222935	0.376062
11	-0.161004	0.259516	-0.20452	0.316809	-0.010876	0.261171	-0.0170144	0.251456	0.0324922	0.113567	0.105319	-0.0177169	-0.0229221	-0.0563914	-0.0156626	-0.0398769	0.27818	0.363429	0.232044	0.4696	-0.0141489	0.453147	-0.0222935	0.459725
12	-0.137853	0.314953	-0.106022	0.138413	-0.0108106	0.31202	-0.0170144	0.319465	0.0404619	0.018634	0.0202501	0.0895331	-0.0230143	-0.0453554	-0.0156626	-0.0215199	0.250439	0.34818	0.248865	0.439404	-0.0141623	0.381318	-0.0222935	0.377568
13	-0.139082	0.301839	-0.248995	0.27281	-0.0108106	0.256686	-0.0170144	0.312762	0.0214166	0.0242498	-0.0102682	0.0822965	-0.0230143	-0.0444682	-0.0156626	-0.0311323	0.27139	0.443417	0.366443	0.383113	-0.0141623	0.406698	-0.0222935	0.45295
14	-0.154135	0.272639	-0.14011	0.292696	-0.0107186	0.295937	-0.0170144	0.292089	0.0699861	0.0793182	0.0119272	0.0541773	-0.0231388	-0.0175458	-0.0156626	0.0316544	0.217766	0.3539	0.272994	0.328543	-0.0141887	0.395528	-0.0222935	0.357053
15	-0.167515	0.247491	-0.210369	0.228386	-0.0107186	0.295151	-0.0170144	0.277027	0.0175514	0.00424224	0.053193	0.0658172	-0.0231388	-0.0400968	-0.0156626	0.00863819	0.268484	0.504486	0.286688	0.442158	-0.0141887	0.332957	-0.0222935	0.413605
16	-0.168121	0.220748	-0.176663	0.252394	-0.0106166	0.33066	-0.0170144	0.279678	0.0470958	-0.00531638	0.00766709	0.0997898	-0.023248	0.0210448	-0.0156626	0.0128606	0.251819	0.424794	0.349738	0.320104	-0.0142489	0.331257	-0.0222935	0.372375
17	-0.15042	0.271692	-0.274391	0.162521	-0.0106166	0.248441	-0.0170144	0.320399	0.0819117	0.066667	0.0736252	0.128869	-0.023248	0.0158752	-0.0156626	-0.0272768	0.231199	0.436371	0.336905	0.408442	-0.0142489	0.341167	-0.0222935	0.45813
18	-0.161929	0.199062	-0.160182	0.263691	-0.0105096	0.336088	-0.0170144	0.320683	0.0712951	0.036116	0.00768989	0.0955852	-0.0233778	-0.110141	-0.0156626	-0.0479129	0.24215	0.323203	0.261936	0.288717	-0.0142737	0.353643	-0.0222935	0.362764
19	-0.087448	0.222691	-0.163397	0.112003	-0.0105096	0.235358	-0.0170144	0.131271	0.0344454	0.00539511	0.0583289	0.0154524	-0.0233778	-0.0302999	-0.0156626	0.0209255	0.218984	0.367078	0.289459	0.416988	-0.0142737	0.293585	-0.0222935	0.367771
20	-0.140989	0.0929154	-0.207914	0.179144	-0.0104063	0.127559	-0.0170144	0.0561547	0.0427493	0.106042	0.0509621	-0.0444486	-0.0235269	-0.0498254	-0.0156626	-0.00249628	0.249206	0.205132	0.315125	0.216491	-0.0142693	0.182294	-0.0222935	0.123712
21	-0.0556448	0.0769527	-0.089499	0.0652669	-0.0104063	0.0577235	-0.0170144	0.0569835	0.00208165	0.0934619	0.0402538	0.0996449	-0.0235269	-0.113813	-0.0156626	-0.0520885	0.183633	0.138395	0.24432	0.1292	-0.0142693	0.186761	-0.0222935	0.166968
22	-0.126029	0.124976	-0.134268	0.0949954	-0.0103111	0.107568	-0.0170144	0.00443479	0.0406201	0.0517283	0.0365692	0.068077	-0.0236695	-0.0626617	-0.0156626	-0.107295	0.219371	0.132943	0.277914	0.135913	-0.0142607	0.160497	-0.0222935	0.158354
23	-0.0371427	-0.0641687	-0.0699477	0.0751754	-0.0103111	-0.00773306	-0.0170144	0.0135537	-0.00403817	0.037534	0.0492438	0.0172313	-0.0236695	-0.115009	-0.0156626	-0.0808979	0.180964	0.167707	0.218424	0.0968472	-0.0142607	0.131775	-0.0222935	0.116532
24	-0.0884139	0.0509539	-0.165482	0.108103	-0.0102077	0.0426608	-0.0170144	-0.00525126	0.0354025	0.0362489	0.0501615	0.0330992	-0.0237616	-0.0423728	-0.0156626	-0.063308	0.164693	0.0615214	0.234456	0.0811496	-0.0142815	0.0768515	-0.0222935	0.0707472
25	-0.0180739	-0.0114435	0.0267964	0.0664474	-0.0102077	-0.0224059	-0.0170144	0.0222258	-0.0083669	0.0134679	0.0968214	0.0580306	-0.0237616	-0.0960851	-0.0156626	-0.0944152	0.146829	0.119583	0.136496	0.0663097	-0.0142815	0.0879167	-0.0222935	0.117455
26	-0.107131	0.0377466	-0.0216846	0.0399094	-0.0100852	0.019426	-0.0170144	-0.0291393	0.0242496	0.0365661	0.0433136	0.0890245	-0.0239352	-0.0734085	-0.0156626	-0.109547	0.218743	0.0263676	0.162443	0.0851019	-0.014231	0.0714434	-0.0222935	0.0997866
27	-0.0487446	0.0147056	-0.0962529	0.0503956	-0.0100852	-0.0141005	-0.0170144	0.00584977	0.0322787	0.0328699	0.113524	0.035365	-0.0239352	-0.11694	-0.0156626	-0.0752444	0.135066	0.0521573	0.206247	0.0856833	-0.014231	0.0837795	-0.0222935	0.0534945
28	-0.070325	0.0452882	-0.0896375	0.0562005	-0.0100098	0.000847252	-0.0170144	-0.00873696	0.0409383	0.0466389	0.0767764	0.0600666	-0.0240304	-0.0594521	-0.0156626	-0.0651165	0.155043	0.00311457	0.192798	0.0759707	-0.0142161	0.0385583	-0.0222935	0.035484
29	-0.046827	0.0302113	-0.111445	0.0227348	-0.0100098	-0.0160745	-0.0170144	-0.008963	0.00342718	0.021666	0.136812	0.0487962	-0.0240304	-0.0872614	-0.0156626	-0.045339	0.13296	0.00359343	0.185601	0.110454	-0.0142161	0.0607368	-0.0222935	0.0141248
30	-0.0477156	0.0243299	-0.0959094	0.0685931	-0.00990124	0.00565764	-0.0170144	-0.0235117	0.0332138	0.0353909	0.12258	0.0629039	-0.0241408	-0.0965849	-0.0156626	-0.0777571	0.142918	0.0277364	0.148721	0.0869355	-0.0141962	0.0798334	-0.0222935	0.0345293
31	-0.0404621	0.0447421	-0.0799529	0.0341415	-0.00990124	-0.0223129	-0.0170144	-0.023079	0.029505	0.0549726	0.100066	0.0372442	-0.0241408	-0.0866496	-0.0156626	-0.0807772	0.10477	0.00450515	0.137776	0.0695486	-0.0141962	0.0542297	-0.0222935	0.0408502
32	0.00419663	0.0317392	-0.0549733	0.0391682	-0.0098624	-0.0052492	-0.0170144	-0.0427748	0.0154579	0.0226641	0.100936	0.0435703	-0.0242653	-0.0833336	-0.0156626	-0.0369767	0.0769035	0.0317705	0.125551	0.11775	-0.0141434	0.038421	-0.0222935	0.0180459
33	0.0551702	-0.00351712	-0.0221877	0.0557844	-0.0098624	-0.0122766	-0.0170144	-0.0379019	0.0230197	0.0367866	0.122276	0.0467781	-0.0242653	-0.0695669	-0.0156626	-0.0503368	0.0446498	0.0303221	0.0832646	0.0577391	-0.0141434	0.0316927	-0.0222935	0.0148682
34	-0.0489882	0.00682984	-0.00504111	0.0589234	-0.00991202	-0.00782183	-0.0170144	-0.0178388	0.0166643	0.0433479	0.176013	0.0958277	-0.0243126	-0.110387	-0.0156626	-0.0306296	0.102292	0.0146102	0.0182846	0.0293717	-0.0140756	0.0587357	-0.0222935	-0.0118765
35	-0.0438024	0.0123429	-0.0152057	0.0325413	-0.00991202	-0.00364199	-0.0170144	-0.0325979	0.0543351	0.0183971	0.0900231	0.037386	-0.0243126	-0.0832827	-0.0156626	-0.0502196	0.0888229	0.0252677	0.0991393	0.0562033	-0.0140756	0.0425777	-0.0222935	0.0139635
36	0.0115484	-0.00537123	-0.0221114	-0.0203912	-0.0100123	-0.0156744	-0.0170144	-0.0256503	0.0245532	0.0193791	0.120268	0.0684363	-0.0243153	-0.0724693	-0.0156626	-0.0440451	0.0408873	0.0538403	0.0953177	0.0744952	-0.0140054	0.0252395	-0.0222935	0.0112039
37	-0.039687	-0.00841143	-0.0388603	0.0342956	-0.0100123	0.0154777	-0.0170144	-0.0530199	-0.0275164	0.0410365	0.134825	0.0388097	-0.0243153	-0.132002	-0.0156626	-0.0474839	0.134884	0.0218822	0.0809595	0.0256388	-0.0140054	0.0579118	-0.0222935	0.0124697
38	0.0280839	-0.0158446	-0.0109803	-0.0200175	-0.0102109	-0.018174	-0.0170144	-0.00982981	0.030526	0.0219012	0.101914	0.064544	-0.0243349	-0.0633357	-0.0156626	-0.031214	0.0438415	0.0255988	0.119105	0.0293931	-0.0138751	0.0156092	-0.0222935	0.00338569
39	-0.0338186	-0.000767579	-0.0814868	0.0451268	-0.0102109	0.00219323	-0.0170144	-0.0180145	0.0289477	0.0240256	0.105754	0.0232771	-0.0243349	-0.0853444	-0.0156626	-0.102169	0.0983168	0.0302042	0.133504	0.0365753	-0.0138751	0.0172528	-0.0222935	0.0228304
40	-0.00208028	0.028752	-0.052961	0.0136439	-0.0104399	-0.00854287	-0.0170144	-0.0142361	-0.00394001	0.0193901	0.112776	0.043544	-0.024352	-0.0749723	-0.0156626	-0.041083	0.0897939	0.0206508	0.106795	0.0277098	-0.0137274	0.0149711	-0.0222935	0.0134587
41	0.016998	0.0393863	-0.0472029	0.0204532	-0.0107213	0.00853035	-0.0170144	-0.0162255	0.00861006	0.0135388	0.14548	0.0348822	-0.0243218	-0.0874571	-0.0156626	-0.0649433	0.0793999	-0.0246361	0.0652232	0.0239042	-0.0136023	0.0210635	-0.0222935	-0.00400114
42	-0.0209976	0.0350993	-0.0278738	-0.0308833	-0.0107213	-0.0108068	-0.0170144	-0.0229352	0.00468487	0.0222424	0.119652	0.0805903	-0.0243218	-0.0737704	-0.0156626	-0.0582812	0.100212	-0.00359764	0.0783644	0.0149525	-0.0136023	0.0145869	-0.0222935	0.00689308
43	0.0300138	0.00356047	-0.0594645	0.032468	-0.0110206	-0.0271268	-0.0170144	-0.0304597	0.0207912	0.00374846	0.0820131	0.0430896	-0.0242575	-0.0708711	-0.0156626	-0.0746237	0.045711	0.0273563	0.129567	0.0391944	-0.0135203	0.0286573	-0.0222935	0.0153646
44	-0.00638469	0.0303787	-0.0732235	0.00778646	-0.0113289	-0.00469601	-0.0170144	-0.0196044	0.0298829	0.0138438	0.112816	0.0168053	-0.0242499	-0.0752014	-0.0156626	-0.0524304	0.0678089	-0.0184984	0.104724	0.0368878	-0.0134016	0.0171549	-0.0222935	0.00187461
45	0.00647077	0.0376541	0.0669236	0.0075093	-0.0113289	-0.00511683	-0.0170144	-0.0243353	0.001428	-0.00108613	0.196614	0.0628727	-0.0242499	-0.0610744	-0.0156626	-0.0558808	0.0939035	-0.00168976	-0.0951794	0.026827	-0.0134016	0.0213063	-0.0222935	-0.00973065
46	-0.0111222	0.0460586	0.00913495	-0.043193	-0.0116314	-0.0184131	-0.0170144	-0.0220467	0.0159689	0.0355541	0.0837982	0.0997326	-0.0242425	-0.06255	-0.0156626	-0.0563903	0.0936636	-0.0206229	0.0663595	0.0165743	-0.0133142	0.0151393	-0.0222935	-0.00571664
47	-0.0621681	0.0413132	-0.0103265	0.0269491	-0.0116314	-0.00407577	-0.0170144	-0.0319456	0.0392424	-0.0062515	0.125349	0.0414618	-0.0242425	-0.0492807	-0.0156626	-0.0770005	0.093184	-0.00430654	0.0140583	0.0270755	-0.0133142	-0.000130558	-0.0222935	0.0100004
48	-0.0461293	0.0689152	-0.0709262	0.00013522	-0.0119211	-0.00424033	-0.0170144	-0.0138116	-0.00563408	0.00788635	0.110272	0.0392344	-0.0242497	-0.0724707	-0.0156626	-0.0593428	0.104415	-0.0111288	0.0703556	0.0330874	-0.013229	0.014594	-0.0222935	-0.00545761
49	-0.0373498	0.0292784	0.00742779	0.0377787	-0.0119211	0.00398869	-0.0170144	-0.0148243	0.0133787	0.0108399	0.167523	0.0316227	-0.0242497	-0.0628141	-0.0156626	-0.0525577	0.0831547	0.000728156	0.000510514	0.0307511	-0.013229	0.00925564	-0.0222935	-0.0150884
50	-0.0368054	0.0171597	-0.0322333	-0.0123537	-0.0121817	-0.0357245	-0.0170144	-0.0352043	-0.0193118	-0.00337116	0.11719	0.0754299	-0.0243166	-0.0607876	-0.0156626	-0.0539265	0.100532	0.00361321	0.0601834	0.0113529	-0.0131131	0.00636873	-0.0222935	0.00201754
51	-0.00291604	0.0347354	0.00215621	0.00942028	-0.0121817	-0.00263649	-0.0170144	-0.0286279	0.0106639	0.0132744	0.083986	0.0387231	-0.0243166	-0.0469139	-0.0156626	-0.0689596	0.0682622	-0.00949771	0.0583608	0.0283222	-0.0131131	-0.00822579	-0.0222935	0.00256154
52	-0.00949393	0.0356749	-0.0168597	-0.00159406	-0.0123731	-0.0110528	-0.0170144	-0.0211188	-0.0135464	-0.0181064	0.131601	0.040833	-0.0243447	-0.0592408	-0.0156626	-0.0559544	0.0713241	0.0262362	0.038213	-0.0115344	-0.0130724	-0.0072149	-0.0222935	-0.00755621
53	0.0710719	0.0191781	0.0303695	-0.00730386	-0.0123731	0.00317269	-0.0170144	-0.0240172	0.00362736	0.0139115	0.129055	0.0743582	-0.0243447	-0.0518364	-0.0156626	-0.0542241	0.0373386	-0.0115305	-0.0495257	-0.0196435	-0.0130724	0.00170437	-0.0222935	-0.00923023
54	-0.0175262	0.0527728	0.000441334	-0.00829387	-0.0125763	0.00125346	-0.0170144	-0.0188147	-0.00447225	0.00912648	0.0976468	0.0554472	-0.0244172	-0.0921497	-0.0156626	-0.0521302	0.0702418	-0.0435877	0.0486609	-0.0110692	-0.0130058	0.0263371	-0.0222935	-0.0110684
55	-0.0166293	0.0416173	-0.0195629	0.0102428	-0.0125763	0.00121372	-0.0170144	-0.0270845	0.0265647	0.00463875	0.117864	0.0388287	-0.0244172	-0.0739533	-0.0156626	-0.0515205	0.0482691	-0.0247543	0.0267634	0.00743488	-0.0130058	0.0167667	-0.0222935	-0.00129789
56	-0.0102802	0.031591	-0.0565932	-0.00573131	-0.0127062	0.014948	-0.0170144	-0.0216196	-0.0035902	-0.0205478	0.0682435	0.0418383	-0.0245299	-0.0871635	-0.0156626	-0.0482459	0.0411022	-0.00354775	0.128559	-0.00962403	-0.0129457	0.0244911	-0.0222935	-0.00823394
57	-0.00474225	-0.00065496	0.0568612	0.00266652	-0.0127062	0.00297626	-0.0170144	-0.0177055	0.0413796	-0.00321895	0.124668	0.0610927	-0.0245299	-0.0606417	-0.0156626	-0.0436531	0.0343943	-0.00537725	-0.0399854	-0.0163256	-0.0129457	0.00791256	-0.0222935	-0.0121534
58	-0.0230366	0.0126884	-0.00662825	-0.0055846	-0.0128469	-0.00510279	-0.0170144	-0.0216618	-0.00970272	0.00198001	0.0619161	0.0417665	-0.0245545	-0.061273	-0.0156626	-0.0482769	0.05678	-0.0167726	0.0568421	-0.00964157	-0.0129447	0.013894	-0.0222935	-0.00816099
59	0.00690756	0.0243807	0.00936079	0.0108081	-0.0128469	0.00450169	-0.0170144	-0.0275696	0.0275687	0.015755	0.127482	0.0379714	-0.0245545	-0.0706747	-0.0156626	-0.0381334	0.0198565	-0.0259636	0.000723408	0.00709848	-0.0129447	0.00807552	-0.0222935	-0.00501287
60	0.0094509	0.0101552	-0.00052831	-0.00196581	-0.0129607	-0.0097101	-0.0170144	-0.024648	0.0122364	-0.0246258	0.0948721	0.0426879	-0.0245889	-0.06644	-0.0156626	-0.0385944	0.0266817	0.0131703	0.0701684	-0.0117616	-0.0129701	0.00104601	-0.0222935	-0.0162654
61	-0.00463548	0.00612773	-0.00483608	0.00285189	-0.0129607	-0.00194605	-0.0170144	-0.0254464	0.0154401	0.0151354	0.138228	0.0611726	-0.0245889	-0.0590509	-0.0156626	-0.0468764	0.0489977	-0.0131076	-0.0245752	-0.0169158	-0.0129701	0.000941485	-0.0222935	-0.00339474
62	-0.0294988	0.0113592	0.0292905	-0.00521788	-0.0130477	0.0107833	-0.0170144	-0.031876	0.0120123	-0.00890906	0.0839345	0.0453772	-0.0246253	-0.0934006	-0.0156626	-0.0282557	0.060575	-0.0219371	0.0144867	-0.0124218	-0.0129913	0.0378411	-0.0222935	-0.0159841
63	0.00393294	0.0164722	-0.0261729	0.0120123	-0.0130477	0.00627267	-0.0170144	-0.0249503	0.00694587	0.00478525	0.0905595	0.0363494	-0.0246253	-0.050009	-0.0156626	-0.0473194	0.0514071	0.00229818	0.042025	0.00697242	-0.0129913	-0.00455227	-0.0222935	-0.00351697
64	-0.0173442	0.0274743	-0.0134404	-0.00155637	-0.0131244	-0.0320241	-0.0170144	-0.0256817	0.0248005	0.0204152	0.127015	0.0424028	-0.0246823	-0.0499708	-0.0156626	-0.0290474	0.0540256	-0.0373788	0.0341716	-0.012058	-0.0130226	-0.000568121	-0.0222935	-0.00865281
65	0.0354075	0.00449471	-0.0110091	0.00337418	-0.0131244	0.00124051	-0.0170144	-0.0208906	0.00508343	0.000281584	0.0932646	0.060971	-0.0246823	-0.0445373	-0.0156626	-0.0449042	0.0256246	0.00287391	0.0560084	-0.0173548	-0.0130226	-0.0118572	-0.0222935	-0.00959978
66	-0.020758	0.0204626	0.00275272	-0.0102987	-0.013189	-0.0123256	-0.0170144	-0.0199473	0.0183368	0.0164173	0.109071	0.039462	-0.024664	-0.0280446	-0.0156626	-0.0386457	0.0369839	-0.03594	0.018363	-0.00453047	-0.0131072	-0.0091578	-0.0222935	-0.0133012
67	-0.00215832	0.0163905	0.0374081	0.00944879	-0.013189	-0.0110048	-0.0170144	-0.00995901	0.0107559	-0.00822784	0.104113	0.038337	-0.024664	-0.0579238	-0.0156626	-0.0534122	0.0454377	-0.00449317	0.00185497	0.0121737	-0.0131072	-0.00706412	-0.0222935	-0.00865384
68	0.000758924	-0.00828244	0.00640848	0.000228501	-0.0132505	-0.000409062	-0.0170144	-0.0264534	-0.014174	0.00254937	0.125546	0.0466943	-0.0246944	-0.0299897	-0.0156626	-0.0541257	0.0643566	0.00197697	0.0192218	-0.0181962	-0.013161	-0.0291157	-0.0222935	-0.00118034
69	0.000161853	0.0145953	0.0395637	0.000674	-0.0132941	-0.00466629	-0.0170144	-0.0156504	-0.00474952	-0.00933445	0.122368	0.0461943	-0.0247004	-0.0505436	-0.0156626	-0.0493502	0.0405955	-0.00366269	-0.0200381	-0.00709851	-0.0132504	-0.0108267	-0.0222935	-0.0103701
70	-0.0190462	-0.00170399	-0.012596	0.00409901	-0.0133426	-0.0125756	-0.0170144	-0.0224701	0.0180893	-0.00443738	0.0787449	0.0444521	-0.0247521	-0.0478776	-0.0156626	-0.0590702	0.00192662	-0.00197942	0.0576575	-0.00967979	-0.0132677	-0.00441603	-0.0222935	-0.00097155
71	0.013053	0.00646908	0.0361478	0.00123431	-0.0133426	-0.00625774	-0.0170144	-0.0187214	-0.00708837	-0.00750115	0.0855994	0.0426606	-0.0247521	-0.0476871	-0.0156626	-0.0557685	0.0379013	-0.0061941	-0.00413593	0.00697202	-0.0132677	-0.0122837	-0.0222935	-0.00249258
72	-0.020921	0.0723473	0.0595987	-0.0150114	-0.0134129	-0.0162467	-0.0170144	-0.0233543	-0.00317498	0.00463005	0.131684	0.0547267	-0.0247439	-0.0321561	-0.0156626	-0.0569869	0.056642	-0.051045	-0.0340602	-0.00917295	-0.0133144	-0.0116097	-0.0222935	-0.00289897
73	-0.00961262	-0.00273173	0.00397155	-0.013202	-0.0134129	-0.00199898	-0.0170144	-0.0270592	0.0232538	-0.00624186	0.111605	0.0298707	-0.0247439	-0.0438081	-0.0156626	-0.0744171	0.0269403	0.00213606	0.0351916	0.00680259	-0.0133144	-0.00947555	-0.0222935	0.00826773
74	0.0052589	0.0118072	0.0182981	-0.00897491	-0.0134495	-0.0224797	-0.0170144	-0.00858256	-0.0252736	-0.00211871	0.0923465	0.044123	-0.0247228	-0.0392945	-0.0156626	-0.0399654	0.0133118	-0.010789	0.0367042	-0.00817571	-0.01337	-0.00933627	-0.0222935	-0.0129125
75	0.0205685	-0.0350177	-0.0793039	-0.0159623	-0.0134495	-0.00530809	-0.0170144	-0.0198678	-0.000531094	-0.00288872	0.167453	0.0540071	-0.0247228	-0.0376278	-0.0156626	-0.0752364	0.018748	0.0498561	0.019694	-0.00460814	-0.01337	-0.0124272	-0.0222935	0.00718336
76	0.0163421	-0.00837074	0.0203991	-0.014146	-0.013507	-0.0118534	-0.0170144	-0.030375	0.000154655	0.0154308	0.112379	0.0447724	-0.024738	-0.0380381	-0.0156626	-0.0359047	0.00680104	-0.0177195	-0.00424969	-0.00459293	-0.0133895	-0.010635	-0.0222935	-0.00406205
77	0.0300579	0.00229953	0.015265	-0.0168124	-0.013507	-0.00484302	-0.0170144	-0.0219529	0.00582499	-0.00166904	0.081761	0.0259441	-0.024738	-0.0377323	-0.0156626	-0.0710747	-0.0027815	-0.0276656	0.0231252	0.0118152	-0.0133895	-0.0132926	-0.0222935	-0.00165383
78	0.00431487	-0.00355348	0.0192246	-0.0124943	-0.013521	-0.0191414	-0.0170144	-0.0135629	0.00869494	0.013107	0.073566	0.047066	-0.0247495	-0.0455154	-0.0156626	-0.0547141	-0.00133573	-0.0142018	0.0346362	-0.011244	-0.0134059	-0.00728035	-0.0222935	-0.00963323
79	0.0743276	0.00470202	-0.00545325	-0.0209697	-0.013521	-0.00493024	-0.0170144	-0.0245231	0.0241108	0.0048947	0.126957	0.0551466	-0.0247495	-0.0377556	-0.0156626	-0.0541068	-0.0374888	-0.00073297	0.0487938	-0.00453128	-0.0134059	-0.0138558	-0.0222935	-0.00480606
80	-0.00969853	0.00526274	-0.00649863	-0.0183907	-0.0135891	0.0242572	-0.0170144	-0.012738	-0.00976643	0.0197175	0.144176	0.0626184	-0.024729	-0.0806497	-0.0156626	-0.0567552	0.0223515	-0.0309817	0.0190746	-0.02191	-0.0134334	-0.00059639	-0.0222935	-0.0121033
81	0.028105	0.0125222	0.0113434	-0.0119355	-0.0135891	-0.00814947	-0.0170144	-0.0308473	0.00676838	0.0081322	0.108828	0.0285566	-0.024729	-0.0329637	-0.0156626	-0.0516081	-0.0130848	-0.011777	0.017387	0.00750631	-0.0134334	-0.0181952	-0.0222935	-0.000986013
82	0.00657717	-0.0115166	0.0241657	-0.0125443	-0.0136062	-0.016792	-0.0170144	-0.0293022	0.000389991	0.00708875	0.111693	0.0468082	-0.0247285	-0.0316121	-0.0156626	-0.0644009	0.0156276	0.00575269	-0.0191425	-0.011296	-0.0134542	-0.0152617	-0.0222935	0.00128317
83	0.0479774	-0.005266	0.014102	-0.0134407	-0.0136062	-0.0083442	-0.0170144	-0.0215251	-0.000140301	0.0121067	0.083962	0.053267	-0.0247285	-0.032729	-0.0156626	-0.0229269	-0.0158663	-0.0135697	0.0428513	-0.0044028	-0.0134542	-0.0187539	-0.0222935	-0.0202188
84	-0.00337669	-0.016288	0.0338109	-0.0138327	-0.0136323	-0.0171816	-0.0170144	-0.0341469	0.0125023	0.015454	0.0926071	0.0447717	-0.0246974	-0.0314449	-0.0156626	-0.067481	0.0202614	0.0125654	-0.00457992	-0.00472357	-0.0134736	-0.0151339	-0.0222935	-0.00289786
85	0.028353	-0.00314526	0.0940017	-0.0135306	-0.0136323	-0.00841594	-0.0170144	-0.0184501	0.0150444	-0.00277604	0.072703	0.0267972	-0.0246974	-0.0324189	-0.0156626	-0.0285438	-0.031024	0.0112244	0.0135557	0.0192426	-0.0134736	-0.0194411	-0.0222935	-0.0145878
86	0.015639	-0.00527653	-0.00781704	-0.0103007	-0.0136468	-0.0175381	-0.0170144	-0.0186284	-0.00160587	0.0247797	0.0596351	0.0506398	-0.0247222	-0.0312253	-0.0156626	-0.0647421	0.015822	-0.00913847	0.0394337	-0.0113652	-0.0134672	-0.0150533	-0.0222935	-0.00378121
87	0.0256878	0.00184162	0.0406825	-0.0235309	-0.0136468	-0.00854873	-0.0170144	-0.0184651	0.00674502	-0.00414776	0.0833321	0.0391307	-0.0247222	-0.0319741	-0.0156626	-0.0285683	-0.0150312	0.00207907	0.01631	0.0041419	-0.0134672	-0.0201563	-0.0222935	-0.0145153
88	0.0193691	0.0308075	0.0298288	-0.017641	-0.0136316	-0.0178753	-0.0170144	-0.0165345	0.000484065	-0.000128221	0.0664983	0.0510148	-0.0247045	-0.0311496	-0.0156626	-0.0676266	-0.00134344	-0.0422129	-0.00624858	-0.00916168	-0.0134945	-0.014947	-0.0222935	-0.00425286
89	0.0034419	-0.0105497	0.00767814	-0.0064048	-0.0136316	-0.00340879	-0.0170144	-0.0185115	0.0190901	-0.000159842	0.0178442	0.0257521	-0.0247045	-0.0506003	-0.0156626	-0.0286139	-0.00417672	-0.0154046	0.051639	0.00558656	-0.0134945	-0.0109509	-0.0222935	-0.0144523
90	0.0432221	-0.0164222	0.0787715	-0.00262143	-0.0136678	-0.0131644	-0.0170144	-0.0207983	-0.0155419	0.0021771	0.0410368	0.0478975	-0.0246863	-0.0237625	-0.0156626	-0.0644104	0.00260486	-0.00106048	-0.019717	-0.0104336	-0.0134962	-0.0157338	-0.0222935	-0.00454388
91	0.00651969	-0.00641741	0.0525203	-0.0266488	-0.0136678	-0.02595	-0.0170144	-0.0162317	0.01247	-0.00669109	0.0268395	0.0671283	-0.0246863	-0.0322112	-0.0156626	-0.0457966	0.00429242	-0.0131478	0.0173919	-0.01512	-0.0134962	-0.00532453	-0.0222935	-0.0114795
92	0.00399242	-0.0131705	0.0803812	-0.0160963	-0.0136831	-0.0099016	-0.0170144	-0.0190631	-0.0102593	0.0195074	0.113536	0.0625169	-0.0246912	-0.0341269	-0.0156626	-0.0521999	0.012792	-0.0218732	-0.0890973	-0.01518	-0.0134848	-0.0158241	-0.0222935	-0.00804312
93	0.0287877	-0.000549831	0.0204456	-0.00973627	-0.0136831	-0.0110172	-0.0170144	-0.0162185	0.0203542	0.0133833	0.0377327	0.0220848	-0.0246912	-0.0293577	-0.0156626	-0.0459005	-0.0127419	-0.0224397	-0.00552098	0.00433892	-0.0134848	-0.0172302	-0.0222935	-0.0114596
94	-0.00247425	-0.0122574	0.0529071	-0.00510063	-0.0136975	-0.0104502	-0.0170144	-0.0205834	0.000183879	0.00404862	0.0742651	0.0488198	-0.0246759	-0.033884	-0.0156626	-0.0500986	0.0186492	-0.010285	-0.0211279	-0.00374822	-0.0134877	-0.0157174	-0.0222935	-0.0095886
95	0.0112516	0.0067395	0.011381	-0.0244965	-0.0137159	-0.0142783	-0.0170144	-0.0162928	0.0292326	-0.00482453	0.108489	0.0509622	-0.0246532	-0.0157322	-0.0156626	-0.0459203	-0.00628452	-0.0301742	-0.0487723	-0.00673066	-0.013504	-0.0248008	-0.0222935	-0.0114082
96	0.0205075	-0.00893342	0.0379755	-0.011861	-0.0137156	-0.0110145	-0.0170144	-0.0134647	-0.00900533	0.011711	0.0826464	0.0551603	-0.0246178	-0.0336996	-0.0156626	-0.0528095	-0.01101	-0.0283601	-0.0182592	-0.00163179	-0.013512	-0.0155483	-0.0222935	-0.00877216
97	0.0029977	-0.0139726	0.045267	-0.0137773	-0.0137156	-0.0111097	-0.0170144	-0.0162098	0.0310131	0.00334282	0.0486907	0.0313933	-0.0246178	-0.0287165	-0.0156626	-0.0459377	-0.00576427	-0.0135482	-0.00858627	-0.00738745	-0.013512	-0.0177685	-0.0222935	-0.0114751
98	0.0410521	-0.0160979	0.0236417	-0.0127131	-0.0137481	-0.0116246	-0.0170144	-0.0232441	-0.0207952	0.00231538	0.0725579	0.083069	-0.0245977	-0.0334395	-0.0156626	-0.0479376	0.00937572	-0.000947701	0.00743816	-0.0181627	-0.0135194	-0.015383	-0.0222935	-0.00673822
99	0.00639357	-0.0134182	0.0493306	-0.0194832	-0.0137481	-0.0110041	-0.0170144	-0.0159435	0.0293059	0.00205529	0.0862123	0.0334762	-0.0245977	-0.0232588	-0.0156626	-0.0458718	-0.021087	-0.00550721	-0.0251141	0.000157058	-0.0135194	-0.0185489	-0.0222935	-0.0117638
100	0.0476408	-0.0201177	0.0170185	-0.00494048	-0.0137674	-0.0121588	-0.0170144	-0.014133	-0.02257	0.00729973	0.084012	0.0358094	-0.0246045	-0.0332183	-0.0156626	-0.0528215	-0.00647581	-0.00999147	-0.0234704	0.00010452	-0.0135151	-0.0152311	-0.0222935	-0.00843252
101	-0.0120886	-0.00768051	0.00283144	-0.0065194	-0.0137674	-0.0206913	-0.0170144	-0.015881	0.0348184	-0.00493775	0.0828098	0.0355855	-0.0246045	-0.0257954	-0.0156626	-0.0458414	0.0049809	-0.00693108	-0.0023391	-0.00638619	-0.0135151	-0.0106374	-0.0222935	-0.0119144
102	0.0447766	-0.0131428	0.0880702	-0.0186231	-0.0137832	-0.00980662	-0.0170144	-0.0346118	-0.00554032	0.000103714	0.0449164	0.0682344	-0.0246089	-0.0329205	-0.0156626	-0.0492675	-0.0157478	-0.00725735	-0.0152043	-0.000815577	-0.0135231	-0.0181064	-0.0222935	0.000394187
103	0.0177178	0.00604645	0.0569328	-0.0133297	-0.0137832	-0.0129364	-0.0170144	-0.0158098	0.0201752	-0.00563858	0.0610498	0.031382	-0.0246089	-0.0329438	-0.0156626	-0.0458248	-0.0269997	-0.026626	-0.0295503	-0.00768146	-0.0135231	-0.0149377	-0.0222935	-0.0120517
104	0.0129969	0.0239345	0.0557123	0.00961999	-0.0138114	-0.0228811	-0.0170144	-0.019249	-0.00318875	0.0169249	0.0622217	0.038234	-0.0245686	-0.0211792	-0.0156626	-0.0511706	0.0130336	-0.0421907	-0.0133384	0.00732709	-0.0135627	-0.0201408	-0.0222935	-0.00826124
105	0.00479134	-0.00453252	0.0380355	-0.0130748	-0.0138114	-0.0131974	-0.0170144	-0.0157246	0.0122754	-0.00775523	0.0799004	0.0312447	-0.0245686	-0.0328639	-0.0156626	-0.0458001	0.0171362	-0.00948385	-0.0221951	-0.00767993	-0.0135627	-0.0149141	-0.0222935	-0.0121877
106	0.0175304	-0.00625857	0.0836103	-0.0244089	-0.0137695	-0.0110992	-0.0170144	-0.0340916	-0.0136702	0.0061915	0.0544882	0.0659184	-0.0245696	-0.023221	-0.0156626	-0.0492912	0.0253373	-0.0117342	-0.0315365	0.00255335	-0.0135842	-0.0186554	-0.0222935	-0.000148048
107	-0.0393247	-0.00535929	0.0361695	-0.0130342	-0.0137695	-0.0135357	-0.0170144	-0.0260816	-7.3888e-05	0.0153109	0.0645935	0.0312044	-0.0245696	-0.0327964	-0.0156626	-0.0442385	0.0326895	-0.0254535	-0.00407547	-0.00770032	-0.0135842	-0.0148416	-0.0222935	-0.0109627
108	0.0192068	0.0301604	0.0456958	0.00250582	-0.0137555	-0.0229296	-0.0170144	-0.0237319	-0.0195527	-0.000213735	0.0751414	0.0398445	-0.0245441	-0.0208648	-0.0156626	-0.0276426	0.0241544	-0.0398096	-0.027893	0.000894319	-0.0136016	-0.0203739	-0.0222935	-0.0138549
109	-0.0285122	-0.00408651	-0.00714413	-0.0128992	-0.0137555	-0.0137398	-0.0170144	-0.0186512	0.0140402	-0.00714689	0.0812898	0.0310541	-0.0245441	-0.0327801	-0.0156626	-0.0630178	0.0297251	-0.0131136	0.0353936	-0.00772844	-0.0136016	-0.0148056	-0.0222935	-0.00709138
110	0.0233511	-0.0175994	0.0451089	-0.0283733	-0.013698	-0.0113108	-0.0170144	-0.0176015	0.00534858	0.00209645	0.0641279	0.0744194	-0.0245244	-0.023236	-0.0156626	-0.0318246	0.00216233	-0.000760859	-0.0130714	-0.014106	-0.0136543	-0.0186692	-0.0222935	-0.0110834
111	-0.0217254	-0.0103898	0.0301492	-0.0128786	-0.013698	-0.0139422	-0.0170144	-0.0186755	0.0243012	-0.00161899	0.0514528	0.0310508	-0.0245244	-0.0327122	-0.0156626	-0.0631622	0.0304478	-0.0225742	0.0340504	-0.00776774	-0.0136543	-0.0147867	-0.0222935	-0.00707953
112	0.00778761	-0.0182944	0.0282841	0.0101247	-0.0136222	-0.0227048	-0.0170144	-0.0156782	-0.0149579	0.0077166	0.0727809	0.0397829	-0.0245442	-0.0208387	-0.0156626	-0.0345619	0.0238755	0.00221492	0.0148997	0.00304237	-0.0136816	-0.0205095	-0.0222935	-0.0115707
113	-0.0237463	-0.0124001	0.0825295	-0.0224793	-0.0136222	-0.0140717	-0.0170144	-0.0186182	0.0235668	-0.00423749	0.0505418	0.0511665	-0.0245442	-0.0326164	-0.0156626	-0.0633587	0.00211745	0.000191188	-0.0210069	-0.00736895	-0.0136816	-0.0147891	-0.0222935	-0.00705964
114	-0.00484047	0.000820619	0.00323148	0.00464538	-0.0135335	-0.0114652	-0.0170144	-0.0150979	-0.00468361	0.0125923	0.0559139	0.0446784	-0.0245477	-0.0230588	-0.0156626	-0.048045	0.00361377	-0.017545	0.0359995	-0.0021421	-0.0137105	-0.0187445	-0.0222935	-0.0129254
115	-0.0167355	0.0136936	0.0687382	-0.0021838	-0.0135335	-0.0140585	-0.0170144	-0.0187528	0.0177738	-0.00821276	0.0797617	0.0194753	-0.0245477	-0.0326318	-0.0156626	-0.0635945	0.0122168	-0.0445851	-0.0309398	0.0118465	-0.0137105	-0.0147355	-0.0222935	-0.00693676
116	-0.0154763	-0.00874393	0.0211845	-0.0219719	-0.013466	-0.0222728	-0.0170144	-0.0153337	-0.00928572	-0.00819569	0.0550986	0.0469265	-0.0245506	-0.0208941	-0.0156626	-0.0353944	0.0432971	-0.0181079	0.0257002	-0.00458662	-0.0137345	-0.020624	-0.0222935	-0.0144259
117	0.0139749	0.0221306	0.0945769	-0.0170369	-0.013466	-0.0140274	-0.0170144	-0.0188775	-0.00274651	-0.0148753	0.145055	0.0516672	-0.0245506	-0.0326657	-0.0156626	-0.0637618	0.000646473	-0.0401958	-0.111613	-0.00610175	-0.0137345	-0.0146797	-0.0222935	-0.00687846
118	0.0171405	-0.00871089	-0.00923387	-0.00816878	-0.0134699	-0.0116115	-0.0170144	-0.0164924	0.00138708	-0.00813607	0.0532607	0.0494941	-0.0245026	-0.022869	-0.0156626	-0.0332256	-0.028112	-0.0181768	0.0387739	-0.0126497	-0.013771	-0.0187373	-0.0222935	-0.0168238
119	-0.00345946	0.00844	0.0613255	-0.0236635	-0.0134699	-0.0140577	-0.0170144	-0.0265118	-0.000905868	-0.00528814	0.0969289	0.0683646	-0.0245026	-0.0325966	-0.0156626	-0.0453865	0.0282586	-0.0412662	-0.0562048	-0.0159445	-0.013771	-0.0146778	-0.0222935	-0.00930151
120	0.0274727	-0.0086853	0.00259216	-0.0145322	-0.0134338	-0.0219134	-0.0170144	-0.0124985	-0.0177517	-0.00819345	0.094914	0.0486452	-0.0245094	-0.0210425	-0.0156626	-0.0357203	0.00420973	-0.0181715	0.0104543	-0.00851017	-0.0137843	-0.0206424	-0.0222935	-0.0136208
121	0.0261147	0.0193456	0.0513684	-0.0230562	-0.0134338	-0.0141121	-0.0170144	-0.0188032	0.00313169	-0.012565	0.0773687	0.066208	-0.0245094	-0.0326681	-0.0156626	-0.0641024	-0.00544954	-0.0339688	-0.0413991	-0.0123005	-0.0137843	-0.0145604	-0.0222935	-0.00687897
122	0.049536	-0.00870568	0.0569515	0.000461349	-0.0134485	-0.0217538	-0.0170144	-0.0278838	-0.00288381	-0.00810193	0.0615885	0.045407	-0.0244626	-0.0211218	-0.0156626	-0.0502192	-0.0229472	-0.018229	0.00469134	-0.0101166	-0.0138136	-0.0206334	-0.0222935	-0.00428794
123	0.019307	-0.0152738	0.0486564	-0.0245774	-0.0134486	-0.0141217	-0.0170144	-0.02349	-0.00348997	-0.00807669	0.0700394	0.0686731	-0.0244328	-0.0326205	-0.0156626	-0.0237444	0.0130108	-0.0231432	-0.0235234	-0.0162244	-0.0138315	-0.014525	-0.0222935	-0.0258078
124	0.0464016	-0.0086743	0.0555171	0.000433526	-0.0134486	-0.0116819	-0.0170144	-0.028891	-0.0167512	-0.00809264	0.0551419	0.0454584	-0.0244328	-0.0227017	-0.0156626	-0.0627069	0.00550733	-0.0182943	-0.0221906	-0.0102441	-0.0138315	-0.0186346	-0.0222935	-0.000374692
125	-0.0106611	0.0218557	0.0324319	-0.0200646	-0.0134287	-0.0142808	-0.0170144	-0.0157839	0.0102839	-0.0149052	0.115548	0.0666238	-0.0244466	-0.032672	-0.0156626	-0.0464691	0.0272297	-0.0401282	-0.0462551	-0.0128821	-0.0138514	-0.0143363	-0.0222935	-0.0130659
126	0.00560829	-0.00871569	0.0111314	-0.0209131	-0.0134287	-0.0212497	-0.0170144	-0.0289722	0.000815279	-0.00797699	0.0452768	0.03145	-0.0244466	-0.0213341	-0.0156626	-0.0627478	0.0180842	-0.018304	0.0325535	0.0024466	-0.0138514	-0.0206653	-0.0222935	-0.000620512
127	0.0265978	-0.0206431	0.0369575	-0.0213467	-0.013373	-0.0212621	-0.0170144	-0.0161353	0.00637809	-0.00401663	0.0930002	0.0651723	-0.0244457	-0.0309023	-0.0156626	-0.0465244	-0.00929056	-0.019765	-0.0234791	-0.00613704	-0.0139119	-0.0193051	-0.0222935	-0.0129429
128	0.0138213	-0.00863147	0.055671	0.0043005	-0.013373	-0.0143386	-0.0170144	-0.0263491	0.002906	-0.00797689	0.0655338	0.0561903	-0.0244457	-0.0231571	-0.0156626	-0.0447675	-0.0156989	-0.0183536	-0.0198647	-0.0273926	-0.0139119	-0.0155485	-0.0222935	-0.00900175
129	0.031242	0.0192661	0.0283239	-0.0200718	-0.00355825	-0.011743	-0.0170144	-0.0163215	0.0344986	-0.0124117	0.0467091	0.0505459	-0.0178218	-0.0322705	-0.0156626	-0.0499496	-0.0462126	-0.0341232	0.025596	0.000143189	-0.0257397	-0.0170545	-0.0222935	-0.00841233
130	0.015625	-0.00864957	0.00336366	0.0017517	-0.0136261	-0.014375	-0.0170144	-0.0193327	0.0156162	-0.00788323	0.0795822	0.0562508	-0.0241961	-0.0231534	-0.0156626	-0.0643073	-0.0127202	-0.0184411	0.0190235	-0.0270645	-0.0140271	-0.0155275	-0.0222935	-0.00700554
131	-0.00304308	-0.0154034	0.0554694	-0.0198904	0.00383306	-0.0169248	-0.0170144	-0.0156917	0.00742786	-0.00804838	0.0799681	0.0520895	-0.0300502	-0.0353658	-0.0156626	-0.0344878	0.014021	-0.0233329	-0.0383003	-0.00638649	-0.0197188	-0.00970269	-0.0222935	-0.0119418
132	0.00822909	-0.00863505	0.0198675	-0.0161372	-0.0137588	-0.0144161	-0.0170144	-0.019719	0.0208434	-0.00788328	0.0651381	0.0485015	-0.0241282	-0.0231636	-0.0156626	-0.0641971	-0.015721	-0.0184254	-0.0019907	-0.0090613	-0.0140266	-0.0154907	-0.0222935	-0.0068386
133	0.0197012	0.0214837	0.0128708	-0.0295427	-0.00901672	-0.0184154	-0.0170144	-0.0170237	0.029819	-0.0146131	0.0886461	0.0833935	-0.0272687	-0.0266065	-0.0156626	-0.0298746	-0.0214836	-0.0403309	-0.00918908	-0.0212629	-0.0117484	-0.0176044	-0.0222935	-0.0171546
134	0.00151623	-0.00858907	0.0508886	-0.0218609	-0.0138177	-0.0144524	-0.0170144	-0.0202311	0.0217445	-0.00785539	0.0986851	0.0563024	-0.0241036	-0.0232151	-0.0156626	-0.0641649	-0.00827105	-0.0185057	-0.0431134	-0.0237835	-0.0140256	-0.0154197	-0.0222935	-0.00655348
135	-0.0056909	-0.0153898	0.0613237	-0.0150041	-0.0177902	-0.011183	-0.0170144	-0.0152075	0.0159014	-0.00790639	0.0715115	0.0638707	-0.0174559	-0.0441291	-0.0156626	-0.0352344	0.0119768	-0.0234751	-0.0380566	-0.0150954	-0.013729	-0.0122873	-0.0222935	-0.0148018
136	0.0102995	-0.00854312	0.0700267	-0.0132818	-0.0139053	-0.011521	-0.0170144	-0.0208407	0.000863332	-0.00778752	0.0590301	0.0308418	-0.0241216	-0.0361584	-0.0156626	-0.0640587	0.000758469	-0.0185158	-0.0277379	-0.00751726	-0.0139813	-0.015183	-0.0222935	-0.00627173
137	0.0139936	0.0189611	0.101307	-0.0217984	-0.0051032	-0.0157425	-0.0170144	-0.0164008	0.0341147	-0.0120805	0.0324852	0.070792	-0.0347911	-0.0325088	-0.0156626	-0.0331812	-0.0190269	-0.0341052	-0.0312631	-0.00524728	-0.0143126	-0.0131962	-0.0222935	-0.0171751
138	0.0364483	-0.0085229	0.0734604	-0.0254342	-0.0139674	-0.00656513	-0.0170144	-0.0214752	0.0139794	-0.00774263	0.0899503	0.0513428	-0.0241412	-0.0489335	-0.0156626	-0.0640033	-0.0212069	-0.0185796	-0.0301898	-0.0070092	-0.013935	-0.00728486	-0.0222935	-0.00585827
139	-0.0140635	-0.0153236	0.0465581	0.00554356	-0.0177521	-0.0132148	-0.0170144	-0.0134522	0.028068	-0.00782495	0.0497632	0.0442686	-0.0173351	-0.0187165	-0.0156626	-0.0351704	-0.00150737	-0.023711	0.00731615	-0.00326113	-0.0139702	-0.0204247	-0.0222935	-0.0133408
140	0.0289148	-0.00855084	0.0232523	-0.025125	-0.0139948	-0.0149839	-0.0170144	-0.0310293	0.0114106	-0.00767002	0.111673	0.0513238	-0.024148	-0.0278374	-0.0156626	-0.0454466	-0.0128872	-0.0186007	-0.0155707	-0.00694572	-0.0139443	-0.0179566	-0.0222935	-0.00780565
141	0.0253378	-0.0101116	0.0173822	0.0118235	-0.00536106	-0.0132175	-0.0170144	-0.0285966	0.0347368	-0.0129055	0.075442	0.0458645	-0.0350367	-0.0187181	-0.0156626	-0.0320496	-0.0389851	-0.0142855	0.0172973	-0.0150278	-0.0141416	-0.0204317	-0.0222935	-0.00825251
142	0.0126553	-0.0085129	0.0463355	-0.024607	-0.0139646	-0.0152455	-0.0170144	-0.0410498	0.0134773	-0.00771343	0.0770897	0.0512997	-0.02418	-0.0277838	-0.0156626	-0.0424672	-0.00248665	-0.0186214	0.00545833	-0.00692437	-0.013931	-0.0177758	-0.0222935	-0.00274963
143	-0.00865015	-0.0200586	0.0139973	-0.00190266	-0.0171246	-0.0154606	-0.0170144	-0.0180833	0.0155758	-0.00345332	0.0631467	0.0629872	-0.0173677	-0.0277184	-0.0156626	-0.0286131	0.0011867	-0.020483	-0.00831229	-0.0188956	-0.0145063	-0.0176643	-0.0222935	-0.0157745
144	0.0158145	-0.00851253	0.0346115	-0.00805303	-0.0138815	-0.0132648	-0.0170144	-0.0385742	0.0122142	-0.00757832	0.0759022	0.0513946	-0.0242292	-0.0186986	-0.0156626	-0.0476254	-0.0124109	-0.0186698	-0.00272164	-0.00476166	-0.0139414	-0.0204376	-0.0222935	-0.000154668
145	0.0369972	-0.0112804	0.0417669	-0.0197834	-0.00590051	-0.0157802	-0.0170144	-0.0179844	0.0279766	-0.00703383	0.067234	0.0669326	-0.0348242	-0.0276895	-0.0156626	-0.0287215	-0.0385849	-0.0203905	-0.0372023	-0.012865	-0.0139874	-0.0174543	-0.0222935	-0.0157948
146	0.0454218	-0.00346544	0.0448177	0.00197185	-0.0137683	-0.0160631	-0.0170144	-0.0294602	0.000491398	-0.0160077	0.0778026	0.0311644	-0.0241865	-0.027739	-0.0156626	-0.0625925	-0.0203376	-0.0238428	-0.0191516	-0.00518551	-0.0140135	-0.0172325	-0.0222935	-0.00354236
147	0.0275369	-0.0140342	0.0312858	-0.0271805	-0.0156963	-0.0132778	-0.0170144	-0.017729	0.0378921	-0.00639386	0.0417608	0.0837454	-0.0172513	-0.0186966	-0.0156626	-0.0283484	-0.0363715	-0.0152678	-0.0097981	-0.0210416	-0.0155228	-0.0204444	-0.0222935	-0.0126394
148	0.0355626	0.0213872	0.044904	0.00724398	-0.0136917	-0.0164093	-0.0170144	-0.0267732	0.0145685	-0.0143936	0.0711957	0.0322184	-0.024104	-0.0277642	-0.0156626	-0.0228536	-0.0279364	-0.0374409	-0.00207817	-0.00510652	-0.0141111	-0.0169801	-0.0222935	-0.0170646
149	0.0269673	-0.0204223	-0.00794439	-0.0188114	-0.00587747	-0.0132973	-0.0170144	-0.0155036	0.0347235	0.00275428	0.050627	0.0656897	-0.0345953	-0.0187086	-0.0156626	-0.0308943	-0.0366245	-0.00674248	0.0334511	-0.0173269	-0.0142065	-0.0204212	-0.0222935	-0.0135429
150	0.038869	-0.00766979	0.0939257	0.00741779	-0.013507	-0.0167484	-0.0170144	-0.0265792	0.0134565	-0.0114614	0.0328672	0.0301156	-0.0239612	-0.0277984	-0.0156626	-0.0175725	-0.0362593	-0.0210017	-0.0349715	0.00171352	-0.0143514	-0.0167353	-0.0222935	-0.0175871
151	-0.0198375	0.0091805	0.0700103	-0.018957	-0.01447	-0.013326	-0.0170144	-0.0171091	0.0331548	0.00271607	0.0643185	0.0674403	-0.0167314	-0.018721	-0.0156626	-0.0258155	-0.0146476	-0.0457552	-0.026476	-0.0131741	-0.0168649	-0.0203946	-0.0222935	-0.018754
152	0.0213316	-0.00491871	0.0257191	0.00146386	-0.0132853	-0.0171109	-0.0170144	-0.0225309	0.0191727	-0.0136991	0.0640612	0.0312645	-0.0238214	-0.0279004	-0.0156626	-0.0278427	-0.0186417	-0.0181185	0.00817117	-0.00556374	-0.0146476	-0.0164181	-0.0222935	-0.015502
153	-0.0307566	-0.0148592	0.0531084	-0.0268364	-0.00610931	-0.0133457	-0.0170144	-0.0149742	0.0439718	-0.000320956	0.0545438	0.084246	-0.0342118	-0.0187036	-0.0156626	-0.0314476	0.0154373	-0.0216465	-0.0372632	-0.0210401	-0.0145455	-0.0203922	-0.0222935	-0.0159594
154	0.0255694	-0.00750939	0.0956683	-0.00653873	-0.0130948	-0.0173543	-0.0170144	-0.0193637	0.0216857	-0.0112933	0.0684423	0.0516272	-0.0236729	-0.0280273	-0.0156626	-0.0409493	-0.0331387	-0.0211858	-0.0396276	-0.00557305	-0.0149098	-0.0161724	-0.0222935	-0.0136141
155	0.0220728	-0.0220124	0.0194256	-0.0111637	-0.0134218	-0.0174972	-0.0170144	-0.0158614	0.0125155	0.00425481	0.0502458	0.047281	-0.0161692	-0.0281778	-0.0156626	-0.0293578	-0.00723089	-0.0197697	0.0011051	-0.0132705	-0.0182304	-0.0159496	-0.0222935	-0.0184833
156	0.0346007	-0.00484654	0.0650532	-0.0151738	-0.0128427	-0.0133688	-0.0170144	-0.0194907	0.0122451	-0.0135553	0.130149	0.0575312	-0.0235716	-0.0186995	-0.0156626	-0.0408727	-0.0236058	-0.0182569	-0.0937876	-0.000118113	-0.0151907	-0.0203813	-0.0222935	-0.0136425
157	0.00581948	-0.014978	0.0302798	-0.0111294	-0.0062194	-0.0175995	-0.0170144	-0.0131168	0.0305937	-0.000243069	0.0463266	0.0454654	-0.0337536	-0.0283438	-0.0156626	-0.027137	0.00575977	-0.0215615	-0.0368986	-0.0063723	-0.0148862	-0.0157606	-0.0222935	-0.0160435
158	0.0603257	-0.00344593	0.0460496	-0.0244583	-0.012648	-0.0133803	-0.0170144	-0.0172299	0.0344383	-0.0155087	0.0899358	0.0477599	-0.0234771	-0.0186847	-0.0156626	-0.0213616	-0.0555569	-0.024133	-0.0230152	-0.00590614	-0.0154173	-0.0203841	-0.0222935	-0.0186509
159	-0.0240364	-0.0135336	0.0157897	-0.016577	-0.012051	-0.0176163	-0.0170144	-0.025912	0.0342904	-0.00590838	0.0429861	0.0371174	-0.015748	-0.0285288	-0.0156626	-0.0244695	0.0141575	-0.0157939	0.00805062	-0.0221874	-0.0196512	-0.0155808	-0.0222935	-0.0129234
160	0.0437971	-0.00504111	0.036703	-0.0326794	-0.0124449	-0.0133802	-0.0170144	-0.0172639	0.0220648	-0.0132724	0.0998694	0.0560543	-0.0234213	-0.0186886	-0.0156626	-0.0213374	-0.0301588	-0.0183784	-0.0364746	-0.00884162	-0.0156296	-0.0203799	-0.0222935	-0.0186391
161	0.00943159	-0.0201182	0.0214142	-0.0148208	-0.00541673	-0.0176396	-0.0170144	-0.0131513	0.027628	0.00303146	0.0596305	0.0223501	-0.0331086	-0.0286879	-0.0156626	-0.0259773	-0.00272012	-0.00707761	-0.0174014	-0.0156996	-0.0159894	-0.0153928	-0.0222935	-0.0191008
162	0.0279963	-0.00349343	0.028001	-0.00914256	-0.0123201	-0.0134061	-0.0170144	-0.0198821	0.0188295	-0.0153467	0.0927911	0.0696233	-0.0233218	-0.0186726	-0.0156626	-0.0244706	-0.0271912	-0.0241473	0.00241709	-0.034525	-0.0158514	-0.0203748	-0.0222935	-0.0248204
163	0.0379901	-0.022089	0.00823239	-0.0148375	-0.0110489	-0.01762	-0.0170144	-0.0173255	0.0254351	0.00454691	0.0673525	0.0222377	-0.0153212	-0.0288166	-0.0156626	-0.0213127	-0.0291595	-0.019946	-0.0055308	-0.0155588	-0.0209902	-0.015227	-0.0222935	-0.0186151
164	0.0476785	-0.00501587	0.0466352	-0.00390772	-0.0121676	-0.0134123	-0.0170144	-0.023885	0.00985329	-0.0131531	0.120016	0.0680954	-0.0232278	-0.0186766	-0.0156626	-0.0207292	-0.0295756	-0.0185633	-0.0550238	-0.0372434	-0.0161019	-0.0203594	-0.0222935	-0.0166665
165	0.0324725	-0.0151989	0.0539334	-0.0148133	-0.00488965	-0.0175819	-0.0170144	-0.017534	0.014473	4.51061e-05	0.0582155	0.0222265	-0.0324136	-0.0289546	-0.0156626	-0.0245915	-0.0181804	-0.0219398	-0.030026	-0.015528	-0.0170421	-0.0150578	-0.0222935	-0.0145584
166	0.0541727	-0.00348096	0.0173363	-0.00872236	-0.012015	-0.0134231	-0.0170144	-0.017354	0.0306894	-0.0151882	0.100535	0.0691408	-0.0231444	-0.0186805	-0.0156626	-0.0213024	-0.0649991	-0.0242759	-0.0308933	-0.0346108	-0.0163406	-0.0203507	-0.0222935	-0.01861
167	-0.00908831	-0.0220377	0.0478702	-0.0192731	0.00138223	-0.0175968	-0.0170144	-0.0154457	0.0307749	0.00455228	0.0591413	0.0431666	-0.0331059	-0.0290052	-0.0156626	-0.0270894	0.00256309	-0.020065	-0.0154373	-0.0305183	-0.0257154	-0.0149401	-0.0222935	-0.0154218
168	0.0661678	-0.00504646	0.0506392	-0.0238972	-0.0118609	-0.0134381	-0.0170144	-0.0173648	0.0195185	-0.0131348	0.0861081	0.0570403	-0.0230807	-0.0186595	-0.0156626	-0.0212908	-0.0585322	-0.018573	-0.0570949	-0.0223609	-0.0165419	-0.0203477	-0.0222935	-0.0185999
169	-0.00187561	-0.0153962	0.0221421	-0.0146483	-0.00244215	-0.0174746	-0.0170144	-0.017964	0.0395653	0.000304775	0.0521386	0.0341037	-0.0331402	-0.0290945	-0.0156626	-0.0218254	-0.0177321	-0.0220245	-0.00618526	-0.0201675	-0.0192593	-0.0148506	-0.0222935	-0.0197661
170	0.0118264	-0.00351069	0.0411044	-0.0222247	-0.0117744	-0.0175124	-0.0170144	-0.0173433	0.0129063	-0.0150268	0.118013	0.0419278	-0.0229858	-0.0291456	-0.0156626	-0.0213182	-0.0114791	-0.0243534	-0.0600794	-0.0155476	-0.0167534	-0.0147206	-0.0222935	-0.0185878
171	-0.00254285	-0.0220257	0.0495134	-0.0106272	0.00736315	-0.0134433	-0.0170144	-0.0155691	0.0297254	0.00459003	0.0634109	0.0409399	-0.0239287	-0.0186543	-0.0156626	-0.0276351	-0.00880494	-0.0200742	-0.0145196	-0.0237489	-0.0376624	-0.0203439	-0.0222935	-0.017021
172	0.0190095	0.00249766	0.0226454	-0.0222079	-0.0116998	-0.0174918	-0.0170144	-0.0164203	0.0118064	-0.00888136	0.0817053	0.0417904	-0.022875	-0.0292213	-0.0156626	-0.0255893	-0.0197454	-0.0265779	-0.00685323	-0.0154874	-0.0169668	-0.0146191	-0.0222935	-0.0195818
173	0.0292397	0.0157225	0.0442302	-0.000851112	0.007413	-0.013444	-0.0170144	-0.0173976	0.0422986	-0.000788285	0.026239	0.0360813	-0.0238371	-0.0186449	-0.0156626	-0.0213428	-0.0452469	-0.0482592	0.00110975	-0.0213298	-0.0378477	-0.0203589	-0.0222935	-0.0184884
174	0.0265465	-0.00361599	-0.00690801	-0.0223457	-0.0115866	-0.00990839	-0.0170144	-0.0126935	0.000719916	-0.0148524	0.123412	0.0416436	-0.0227611	-0.0220113	-0.0156626	-0.0270314	-0.0184372	-0.0243902	-0.02245	-0.01524	-0.0171961	-0.0207616	-0.0222935	-0.0163939
175	-0.0256108	-0.0113198	0.0378423	-0.00956375	0.00747622	-0.0134326	-0.0170144	-0.0173929	0.0164955	0.00262492	0.0646007	0.0423202	-0.0236261	-0.0186722	-0.0156626	-0.0213873	0.0112219	-0.0273944	-0.015393	-0.0143571	-0.0380869	-0.0203324	-0.0222935	-0.0184344
176	0.0163222	-0.00843259	0.0426148	-0.0104887	-0.0114682	-0.0172696	-0.0170144	-0.0257591	0.0174522	-0.00668851	0.0707628	-0.00205437	-0.0226633	-0.0290533	-0.0156626	-0.0244704	-0.0193429	-0.0193262	-0.0324845	0.0181545	-0.0173553	-0.014734	-0.0222935	-0.0132973
177	-0.0162077	-0.0110143	0.0492252	-0.00686323	0.00750487	-0.0134528	-0.0170144	-0.0173828	0.0206173	-0.00730399	0.0304039	-0.00730311	-0.0233636	-0.0186547	-0.0156626	-0.0213988	0.00504713	-0.0273719	-0.0177387	0.00711296	-0.0383088	-0.0203339	-0.0222935	-0.0184226
178	0.0125369	-0.0169373	0.0405647	-0.0250675	0.00751648	-0.0172061	-0.0170144	-0.0129139	0.0171291	0.00380627	0.107891	-0.000632423	-0.0231779	-0.0291102	-0.0156626	-0.0259449	-0.0165738	-0.0267569	-0.0451345	0.00976508	-0.0384608	-0.0147532	-0.0222935	-0.0193979
179	0.0291372	-0.010349	0.0256569	-0.0256508	-0.0113014	-0.0134434	-0.0170144	-0.017394	-0.00456611	-0.011907	0.076465	0.00861848	-0.0225005	-0.0186798	-0.0156626	-0.0214381	-0.0142886	-0.0122221	-0.0264847	-0.00356177	-0.0176697	-0.0203125	-0.0222935	-0.0184012
180	0.00372683	-0.0109537	0.0322313	0.00980674	0.00757742	-0.0171689	-0.0170144	-0.0206387	0.0296313	4.39484e-05	0.0841783	0.00281094	-0.0229809	-0.0291591	-0.0156626	-0.0235632	-0.0138191	-0.0288619	-0.00429719	-0.00464599	-0.0386628	-0.0147715	-0.0222935	-0.0250241
181	0.0345535	-0.0116693	0.0322985	-0.0149019	-0.0111974	-0.0170714	-0.0170144	-0.0173182	0.00017269	-0.00926548	0.0585206	0.000569112	-0.02245	-0.0292795	-0.0156626	-0.0214691	-0.0166325	-0.0159084	-0.0206269	-0.0051136	-0.0178058	-0.0147663	-0.0222935	-0.0184631
182	0.00063006	-0.0168788	-0.000580126	-0.0252415	0.00766871	-0.0134412	-0.0170144	-0.0235484	0.0152348	-0.000339527	0.0885374	0.0237075	-0.0227228	-0.0186687	-0.0156626	-0.0210122	-0.00493298	-0.023118	-0.00169426	-0.00230871	-0.0389284	-0.0202995	-0.0222935	-0.0167855
183	0.0232317	-0.0103774	0.0478072	-0.014748	-0.0111128	-0.0169181	-0.0170144	-0.0172667	0.0105204	-0.0118258	0.084338	0.000414623	-0.022381	-0.0294232	-0.0156626	-0.021492	-0.0145345	-0.0123335	-0.0510132	-0.00504295	-0.0179173	-0.0147803	-0.0222935	-0.0185232
184	-0.00134906	-0.0129098	0.0488436	-0.0217231	0.00768945	-0.0134224	-0.0170144	-0.0168701	0.0119666	0.00168192	0.0937183	0.0200487	-0.0224368	-0.0186808	-0.0156626	-0.0247769	0.00486912	-0.0238568	-0.0581743	-0.00382797	-0.0391613	-0.0202879	-0.0222935	-0.0149795
185	0.0371365	0.022348	0.0104041	-0.019859	-0.0109764	-0.0167547	-0.0170144	-0.0171791	0.00479854	-0.0150576	0.0464932	-0.0126902	-0.0223379	-0.0295512	-0.0156626	-0.0215012	-0.0271274	-0.0438733	0.0060809	0.00103168	-0.0180311	-0.0147678	-0.0222935	-0.0186355
186	-0.00777837	-0.0201999	0.0712319	-0.0208491	0.00780865	-0.0134108	-0.0170144	-0.0148018	0.0136984	-0.00633255	0.0964228	0.0027278	-0.0221766	-0.0186801	-0.0156626	-0.0272846	0.00686828	-0.00809512	-0.062742	-0.00815794	-0.0394218	-0.0202862	-0.0222935	-0.0158552
187	0.0252084	-0.0136546	0.0602392	-0.0198243	-0.010843	-0.0166128	-0.0170144	-0.0170824	0.0198162	-0.00552873	0.0688072	-0.0128467	-0.0222978	-0.0296797	-0.0156626	-0.0215485	-0.0286989	-0.0129555	-0.0450782	0.00114191	-0.0181586	-0.0147675	-0.0222935	-0.0187383
188	-0.0164838	-0.00848966	0.0224666	-0.0175782	0.00778858	-0.0134622	-0.0170144	-0.0172279	0.0197113	-0.00628873	0.0857798	-0.0167357	-0.021861	-0.0186619	-0.0156626	-0.0223761	0.0102153	-0.0287528	-0.00452875	0.00387787	-0.0397382	-0.0202621	-0.0222935	-0.0200204
189	-0.0254701	-0.0136536	0.0153921	-0.0170144	-0.0106902	-0.0164457	-0.0170144	-0.0169569	0.0176864	-0.00547855	0.0778907	-0.0156626	-0.0222348	-0.029767	-0.0156626	-0.0215885	0.0153873	-0.0130199	-0.0198506	-0.0222935	-0.0183625	-0.0148324	-0.0222935	-0.0188613
190	0.0229048	-0.0137348	0.0156982	-0.0170144	-0.0025061	-0.0135085	-0.0170144	-0.014928	0.0172017	-0.00661886	0.0876149	-0.0156626	-0.0320476	-0.018675	-0.0156626	-0.0281614	-0.0352117	-0.0225314	-0.00558563	-0.0222935	-0.020676	-0.0202271	-0.0222935	-0.0169631
191	-0.00974146	-0.0136078	0.0333098	-0.0170144	-0.0105536	-0.0163928	-0.0170144	-0.0168656	0.0155588	-0.00537037	0.0751758	-0.0156626	-0.0221899	-0.0298698	-0.0156626	-0.0216185	7.19636e-06	-0.0131078	-0.0419666	-0.0222935	-0.0185473	-0.0148661	-0.0222935	-0.0189766
192	0.000650989	-0.00836855	0.0293154	-0.0170144	-0.0279111	-0.0135526	-0.0170144	-0.0156971	0.0125688	-0.00615979	0.0578126	-0.0156626	-0.0232986	-0.0187221	-0.0156626	-0.0260788	0.00145845	-0.0287607	-0.0106915	-0.0222935	-0.0102412	-0.0201518	-0.0222935	-0.0195114
193	0.0163719	-0.0136252	0.035024	-0.0170144	-0.0104747	-0.0163945	-0.0170144	-0.0168115	0.0219506	-0.00536144	0.0657751	-0.0156626	-0.0221418	-0.0299848	-0.0156626	-0.0215863	-0.0295335	-0.0130731	-0.0262119	-0.0222935	-0.018682	-0.0148784	-0.0222935	-0.0190759
194	-0.0114847	-0.00986552	0.0476493	-0.0170144	-0.00795816	-0.0136367	-0.0170144	-0.0115326	0.00138443	-0.0041927	0.0680199	-0.0156626	-0.014306	-0.0187322	-0.0156626	-0.0275416	0.00757835	-0.0231864	-0.0416338	-0.0222935	-0.0229326	-0.0200922	-0.0222935	-0.0170723
195	0.0150503	-0.00912638	0.0448802	-0.0170144	-0.010366	-0.0164577	-0.0170144	-0.0167691	0.0230678	-0.0132003	0.0598133	-0.0156626	-0.0220759	-0.0300717	-0.0156626	-0.0215838	-0.0264626	-0.0181604	-0.0440792	-0.0222935	-0.0188513	-0.0149295	-0.0222935	-0.0191416
196	0.0133022	-0.0129295	0.0524137	-0.0170144	-0.00764721	-0.0137377	-0.0170144	-0.0253204	0.0185596	0.00170614	0.0919074	-0.0156626	-0.0141211	-0.0187357	-0.0156626	-0.0244616	-0.0146559	-0.0236443	-0.0584436	-0.0222935	-0.0233193	-0.020026	-0.0222935	-0.0149481
197	0.0304931	-0.0154609	0.0294519	-0.0170144	-0.0103404	-0.0166237	-0.0170144	-0.0167823	0.0239185	-0.00351623	0.0628823	-0.0156626	-0.0219492	-0.0301862	-0.0156626	-0.0216088	-0.0320191	-0.0162803	-0.035252	-0.0222935	-0.0190029	-0.0148832	-0.0222935	-0.0191407
198	0.0516601	-0.00843639	0.0217322	-0.0170144	-0.0106779	-0.0170144	-0.0170144	-0.0128113	0.0105062	-0.00634562	0.090411	-0.0156626	-0.0161904	-0.0156626	-0.0156626	-0.0257702	-0.0492934	-0.0195479	-0.0211012	-0.0222935	-0.0234665	-0.0222935	-0.0222935	-0.0209451
199	0.0542267	-0.0139685	0.0580589	-0.0170144	-0.0104334	-0.0170144	-0.0170144	-0.0167647	0.0162824	-0.00534222	0.0794372	-0.0156626	-0.0217383	-0.0156626	-0.0156626	-0.0215786	-0.0451817	-0.022001	-0.0585596	-0.0222935	-0.0191828	-0.0222935	-0.0222935	-0.019161
200	0.0339103	-0.00843647	0.0244274	-0.0170144	-0.00105881	-0.0170144	-0.0170144	-0.0200633	0.0219419	-0.00634316	0.0826097	-0.0156626	-0.0260782	-0.0156626	-0.0156626	-0.0230446	-0.0329727	-0.0195523	-0.0463367	-0.0222935	-0.0206653	-0.0222935	-0.0222935	-0.0257397
201	-0.00353661	-0.015642	0.0321688	-0.0170144	-0.0105163	-0.0170144	-0.0170144	-0.0168256	-0.000318542	-0.00348727	0.0462883	-0.0156626	-0.0215478	-0.0156626	-0.0156626	-0.0215392	-0.00115668	-0.0161366	0.00443372	-0.0222935	-0.01938	-0.0222935	-0.0222935	-0.0191526
202	0.00799599	-0.00844646	0.0399846	-0.0170144	-0.00816863	-0.0170144	-0.0170144	-0.0231972	0.0215798	-0.00630996	0.134909	-0.0156626	-0.0254864	-0.0156626	-0.0156626	-0.0204564	-0.0105601	-0.019566	-0.0878539	-0.0222935	-0.0141785	-0.0222935	-0.0222935	-0.0178779
203	-0.0239699	-0.0141052	0.0627709	-0.0170144	-0.0106822	-0.0170144	-0.0170144	-0.0168899	0.0191146	-0.00512435	0.0410795	-0.0156626	-0.0213356	-0.0156626	-0.0156626	-0.0215302	0.0192406	-0.0220382	-0.0362645	-0.0222935	-0.0195387	-0.0222935	-0.0222935	-0.0191035
204	0.0308026	-0.00851937	0.0470739	-0.0170144	-0.0056224	-0.0170144	-0.0170144	-0.0165214	0.0157457	-0.00627777	0.11985	-0.0156626	-0.0111306	-0.0156626	-0.0156626	-0.0246378	-0.0277542	-0.019529	-0.0797113	-0.0222935	-0.0305414	-0.0222935	-0.0222935	-0.0159008
205	0.0119764	-0.0156429	0.0280057	-0.0170144	-0.0107922	-0.0170144	-0.0170144	-0.01691	0.0173744	-0.00336694	0.0212337	-0.0156626	-0.0211529	-0.0156626	-0.0156626	-0.0214857	-0.0198721	-0.0161488	-0.0163753	-0.0222935	-0.0197113	-0.0222935	-0.0222935	-0.0190845
206	0.0018108	-0.0139387	0.009574	-0.0170144	-0.00578833	-0.0170144	-0.0170144	-0.0146489	0.0227457	-0.00529694	0.0987536	-0.0156626	-0.0108442	-0.0156626	-0.0156626	-0.0270593	-0.00647279	-0.0129218	-0.0309999	-0.0222935	-0.0308886	-0.0222935	-0.0222935	-0.0166353
207	-0.013399	-0.00897513	0.0331316	-0.0170144	-0.0108524	-0.0170144	-0.0170144	-0.0169455	0.00935536	-0.00615988	0.0620259	-0.0156626	-0.0210042	-0.0156626	-0.0156626	-0.0214496	0.00293799	-0.0285646	-0.0264293	-0.0222935	-0.0198307	-0.0222935	-0.0222935	-0.0190468
208	-0.0159223	-0.01407	0.0505336	-0.0170144	-0.00589654	-0.0170144	-0.0170144	-0.0173212	0.0366532	-0.0052376	0.0627334	-0.0156626	-0.0104898	-0.0156626	-0.0156626	-0.0223965	0.00519656	-0.0129235	-0.0410945	-0.0222935	-0.0312219	-0.0222935	-0.0222935	-0.0203277
209	-0.0240638	-0.0106737	0.0222689	-0.0170144	-0.0109029	-0.0170144	-0.0170144	-0.0169861	0.0378373	-0.00430551	0.0433997	-0.0156626	-0.0208818	-0.0156626	-0.0156626	-0.0214242	0.0080532	-0.0225661	-0.00260554	-0.0222935	-0.0199584	-0.0222935	-0.0222935	-0.0189989
210	0.037268	0.0173118	0.0591914	-0.0170144	-0.00594931	-0.0170144	-0.0170144	-0.0157265	0.00773284	-0.00670461	0.0463014	-0.0156626	-0.0102354	-0.0156626	-0.0156626	-0.027773	-0.0382188	-0.0388746	-0.0395124	-0.0222935	-0.0315024	-0.0222935	-0.0222935	-0.0164783
211	-0.0108433	-0.00934921	0.0469962	-0.0170144	-0.0109425	-0.0170144	-0.0170144	-0.0170428	0.0239654	-0.00609324	0.0483682	-0.0156626	-0.0207757	-0.0156626	-0.0156626	-0.0213779	-0.00914811	-0.028501	-0.00751392	-0.0222935	-0.0200696	-0.0222935	-0.0222935	-0.0189561
212	0.00959866	-0.0142171	0.0252605	-0.0170144	-0.00599184	-0.0170144	-0.0170144	-0.0166136	0.0351011	-0.00504891	0.0712779	-0.0156626	-0.0099772	-0.0156626	-0.0156626	-0.0259033	-0.00715466	-0.0129829	-0.0162493	-0.0222935	-0.0318127	-0.0222935	-0.0222935	-0.0188769
213	0.0081665	-0.0108135	0.0438028	-0.0170144	-0.0109779	-0.0170144	-0.0170144	-0.0170536	0.034527	-0.00404776	0.0403311	-0.0156626	-0.0207046	-0.0156626	-0.0156626	-0.021359	-0.0273649	-0.0226793	-0.0516193	-0.0222935	-0.0201712	-0.0222935	-0.0222935	-0.0189471
214	0.00191705	-0.0129839	-0.0108658	-0.0170144	-0.00602231	-0.0170144	-0.0170144	-0.0119416	0.0127656	0.00490177	0.0710367	-0.0156626	-0.00973435	-0.0156626	-0.0156626	-0.0271497	-0.00418963	-0.0319682	0.00564044	-0.0222935	-0.0320827	-0.0222935	-0.0222935	-0.0166873
215	-0.0100036	-0.0149447	0.052779	-0.0170144	-0.010958	-0.0170144	-0.0170144	-0.0259439	0.0229869	-0.00482897	0.0730115	-0.0156626	-0.0206915	-0.0156626	-0.0156626	-0.0245464	-0.0107067	-0.022013	-0.0474052	-0.0222935	-0.0202163	-0.0222935	-0.0222935	-0.0142657
216	-0.0107929	-0.00887237	0.0415282	-0.0170144	-0.00596578	-0.0170144	-0.0170144	-0.0170273	0.0298692	-0.00589106	0.0497298	-0.0156626	-0.00952046	-0.0156626	-0.0156626	-0.021357	0.00814133	-0.019676	-0.0325175	-0.0222935	-0.0323238	-0.0222935	-0.0222935	-0.0189346
217	-0.0019779	-0.0164329	0.026109	-0.0170144	-0.0109165	-0.0170144	-0.0170144	-0.0125607	0.0586487	-0.00288257	0.0530421	-0.0156626	-0.0206105	-0.0156626	-0.0156626	-0.0255874	-0.0233922	-0.0160993	-0.0110915	-0.0222935	-0.0203111	-0.0222935	-0.0222935	-0.020711
218	0.0120734	-0.00888357	0.0236915	-0.0170144	-0.00584937	-0.0170144	-0.0170144	-0.0170518	0.0424615	-0.00584957	0.0433335	-0.0156626	-0.00938379	-0.0156626	-0.0156626	-0.0212999	-0.041986	-0.0197187	-0.0151529	-0.0222935	-0.0325263	-0.0222935	-0.0222935	-0.0189597
219	-0.0046953	-0.0153227	0.0794294	-0.0170144	-0.0108843	-0.0170144	-0.0170144	-0.0206389	0.0370988	-0.00482717	0.0481143	-0.0156626	-0.0205764	-0.0156626	-0.0156626	-0.0223888	-0.0183934	-0.0218529	-0.0688496	-0.0222935	-0.0203694	-0.0222935	-0.0222935	-0.0258632
220	-0.00966843	-0.0242497	0.00945273	-0.0170144	-0.00575652	-0.0170144	-0.0170144	-0.0170624	0.0387838	0.000686341	0.0309957	-0.0156626	-0.00926594	-0.0156626	-0.0156626	-0.0212766	-0.00766136	-0.00884971	-0.0300483	-0.0222935	-0.0326807	-0.0222935	-0.0222935	-0.0189544
221	0.0141783	-0.011807	0.0554466	-0.0170144	-0.0108767	-0.0170144	-0.0170144	-0.0217077	0.0336721	-0.0107655	0.0332565	-0.0156626	-0.0205399	-0.0156626	-0.0156626	-0.0195727	-0.0373992	-0.0122265	-0.0271026	-0.0222935	-0.0204322	-0.0222935	-0.0222935	-0.0194654
222	0.0397472	-0.0140538	0.0308866	-0.0170144	-0.00567665	-0.0170144	-0.0170144	-0.017072	0.0331648	0.00206742	0.0538076	-0.0156626	-0.00911174	-0.0156626	-0.0156626	-0.0212716	-0.0573351	-0.023347	-0.0464634	-0.0222935	-0.0328962	-0.0222935	-0.0222935	-0.0189204
223	0.00052603	-0.0105893	0.0440849	-0.0170144	-0.0108978	-0.0170144	-0.0170144	-0.0159015	0.0313942	-0.0125681	0.0407362	-0.0156626	-0.0205032	-0.0156626	-0.0156626	-0.0245139	-0.0149768	-0.0182059	-0.0484767	-0.0222935	-0.0204708	-0.0222935	-0.0222935	-0.0162154
224	0.0188204	-0.0155372	0.0459252	-0.0170144	-0.00570815	-0.0170144	-0.0170144	-0.0170445	0.04435	-0.000566086	0.0388415	-0.0156626	-0.00899436	-0.0156626	-0.0156626	-0.0212608	-0.0360016	-0.0245774	-0.0449882	-0.0222935	-0.0330093	-0.0222935	-0.0222935	-0.0189272
225	-0.0247508	-0.0118832	0.0309097	-0.0170144	-0.00567319	-0.0170144	-0.0170144	-0.0141387	0.023732	-0.0105769	0.0492041	-0.0156626	-0.00890694	-0.0156626	-0.0156626	-0.0268699	0.00522075	-0.0123312	-0.0256264	-0.0222935	-0.0331076	-0.0222935	-0.0222935	-0.0168942
226	0.0294195	-0.0118519	0.0409055	-0.0170144	-0.0108963	-0.0170144	-0.0170144	-0.0170473	0.030879	-0.00104908	0.0490355	-0.0156626	-0.0204295	-0.0156626	-0.0156626	-0.0212264	-0.0331228	-0.0267839	-0.0355766	-0.0222935	-0.0205592	-0.0222935	-0.0222935	-0.0189435
227	-0.0132892	-0.00360234	0.0231711	-0.0170144	-0.00555842	-0.0170144	-0.0170144	-0.0173292	0.0230841	-0.00628203	0.023195	-0.0156626	-0.00887744	-0.0156626	-0.0156626	-0.0221101	-0.00361826	-0.0206136	-0.022129	-0.0222935	-0.0332121	-0.0222935	-0.0222935	-0.02008
228	0.0717264	-0.019756	0.0492547	-0.0170144	-0.00558253	-0.0170144	-0.0170144	-0.0170258	0.0445231	0.00307945	0.0434472	-0.0156626	-0.00873159	-0.0156626	-0.0156626	-0.0212182	-0.0803002	-0.0165725	-0.0436964	-0.0222935	-0.0333358	-0.0222935	-0.0222935	-0.0189573
229	0.0202923	-0.0053831	0.0238053	-0.0170144	-0.0109759	-0.0170144	-0.0170144	-0.0161034	0.0268157	-0.0131742	0.0205821	-0.0156626	-0.020309	-0.0156626	-0.0156626	-0.0276299	-0.0305971	-0.0249799	0.0144708	-0.0222935	-0.0206301	-0.0222935	-0.0222935	-0.0158857
230	-0.0159465	-0.0198172	0.0320158	-0.0170144	-0.00564125	-0.0170144	-0.0170144	-0.0169859	0.0359253	0.00311648	0.0396483	-0.0156626	-0.00867474	-0.0156626	-0.0156626	-0.0211633	-0.0118108	-0.0166068	-0.0430607	-0.0222935	-0.0333657	-0.0222935	-0.0222935	-0.0190057
231	-0.0322877	-0.00629519	0.0290888	-0.0170144	-0.0109658	-0.0170144	-0.0170144	-0.0168246	0.0351993	-0.0114387	0.0346351	-0.0156626	-0.0202371	-0.0156626	-0.0156626	-0.0257547	0.00546254	-0.0190294	-0.0196924	-0.0222935	-0.0207196	-0.0222935	-0.0222935	-0.0184314
232	0.030117	0.0118592	0.0465054	-0.0170144	-0.00565872	-0.0170144	-0.0170144	-0.0132779	0.0329067	0.00165224	0.0334937	-0.0156626	-0.00848382	-0.0156626	-0.0156626	-0.0229544	-0.0414663	-0.0428185	-0.0315178	-0.0222935	-0.0335825	-0.0222935	-0.0222935	-0.0230552
233	-0.0136747	-0.00710982	0.0304903	-0.0170144	-0.0109422	-0.0170144	-0.0170144	-0.016965	0.0292476	-0.00887873	0.0608885	-0.0156626	-0.0201792	-0.0156626	-0.0156626	-0.0210745	0.00706883	-0.02288	-0.0155596	-0.0222935	-0.0208089	-0.0222935	-0.0222935	-0.0190954
234	0.0241906	-0.0198738	0.0781809	-0.0170144	-0.00206932	-0.0170144	-0.0170144	-0.0163444	0.0235325	0.00304625	0.0396114	-0.0156626	-0.0283354	-0.0156626	-0.0156626	-0.0257797	-0.0361449	-0.0165166	-0.0457826	-0.0222935	-0.0241513	-0.0222935	-0.0222935	-0.018796
235	0.040962	-0.00628816	0.00109099	-0.0170144	-0.0108812	-0.0170144	-0.0170144	-0.016939	0.0483621	-0.0114003	0.0290163	-0.0156626	-0.0201651	-0.0156626	-0.0156626	-0.0210362	-0.0653225	-0.0190625	0.0174785	-0.0222935	-0.0208687	-0.0222935	-0.0222935	-0.0191496
236	-0.0276504	-0.0182203	0.0668023	-0.0170144	0.000469835	-0.0170144	-0.0170144	-0.0109054	0.0237444	0.0131463	0.0270533	-0.0156626	-0.0291981	-0.0156626	-0.0156626	-0.0267927	0.00360176	-0.0359042	-0.0570064	-0.0222935	-0.0301156	-0.0222935	-0.0222935	-0.017761
237	-0.00661812	-0.00562456	0.0590536	-0.0170144	-0.0108027	-0.0170144	-0.0170144	-0.0169074	0.0373217	-0.012957	0.0443725	-0.0156626	-0.0201687	-0.0156626	-0.0156626	-0.0210695	-0.0140018	-0.0250276	-0.0547771	-0.0222935	-0.0209382	-0.0222935	-0.0222935	-0.0191841
238	-0.00543266	-0.0196544	0.00148428	-0.0170144	-0.00144144	-0.0170144	-0.0170144	-0.0255921	0.0315009	0.00307732	0.0651288	-0.0156626	-0.0293632	-0.0156626	-0.0156626	-0.0243218	-0.0232996	-0.0166412	-0.0234699	-0.0222935	-0.0276072	-0.0222935	-0.0222935	-0.0146198
239	-0.0227259	0.00233689	0.0817284	-0.0170144	-0.0107567	-0.0170144	-0.0170144	-0.0169256	0.0430414	-0.00711282	0.0161597	-0.0156626	-0.0201659	-0.0156626	-0.0156626	-0.021248	-0.0121482	-0.0275721	-0.0650593	-0.0222935	-0.0209946	-0.0222935	-0.0222935	-0.0191046
240	-0.00635641	-0.0197698	0.0329533	-0.0170144	-0.0267737	-0.0170144	-0.0170144	-0.0125448	0.0400361	0.00310354	0.0429002	-0.0156626	-0.0228659	-0.0156626	-0.0156626	-0.0250427	-0.0365072	-0.0166565	-0.0565256	-0.0222935	-0.012971	-0.0222935	-0.0222935	-0.0218044
241	0.0198556	-0.0105403	-0.0447704	-0.0170144	-0.0107059	-0.0170144	-0.0170144	-0.0237367	0.0415195	-0.00506512	0.0324366	-0.0156626	-0.020159	-0.0156626	-0.0156626	-0.012461	-0.0431766	-0.0286818	0.0249432	-0.0222935	-0.0210474	-0.0222935	-0.0222935	-0.0220326
242	0.0258861	-0.002769	0.0852961	-0.0170144	-0.00827521	-0.0170144	-0.0170144	-0.0124774	0.046998	-0.00470779	0.00759691	-0.0156626	-0.0115074	-0.0156626	-0.0156626	-0.0241701	-0.0353546	-0.0199998	-0.0601148	-0.0222935	-0.0260286	-0.0222935	-0.0222935	-0.0226073
243	0.0582649	-0.0109265	0.0556077	-0.0170144	-0.0139397	-0.0170144	-0.0170144	-0.023749	0.013644	-0.00363773	0.0278829	-0.0156626	-0.0153088	-0.0156626	-0.0156626	-0.0119283	-0.0377978	-0.0228245	-0.0425888	-0.0222935	-0.0230748	-0.0222935	-0.0222935	-0.0225469
244	0.0402211	-0.0118375	-0.00992811	-0.0170144	0.000314376	-0.0170144	-0.0170144	-0.0143219	0.0295232	-0.0166857	0.0168712	-0.0156626	-0.00889372	-0.0156626	-0.0156626	-0.0305628	-0.0408013	-0.0144472	-0.0344734	-0.0222935	-0.0480922	-0.0222935	-0.0222935	-0.0237746
245	0.0346322	-0.00830518	0.0174652	-0.0170144	-0.0237018	-0.0170144	-0.0170144	-0.0206136	0.00682351	-0.0103132	0.0425958	-0.0156626	-0.0201204	-0.0156626	-0.0156626	-0.0197832	-0.0128438	-0.0259173	-0.0222439	-0.0222935	-0.0125595	-0.0222935	-0.0222935	-0.0212015
246	0.0639861	-0.0297312	0.0503921	-0.0170144	-0.0138315	-0.0170144	-0.0170144	-0.0149211	0.0291795	0.00968119	0.0424516	-0.0156626	-0.0152941	-0.0156626	-0.0156626	-0.0300484	-0.0486389	-0.0201667	-0.0545519	-0.0222935	-0.0231595	-0.0222935	-0.0222935	-0.0233555
247	0.0655887	-0.000129555	0.0328745	-0.0170144	0.000492176	-0.0170144	-0.0170144	-0.0149211	-0.0098884	-0.0183704	0.0398906	-0.0156626	-0.0246002	-0.0156626	-0.0156626	-0.0300484	-0.0318503	-0.0339415	-0.0404029	-0.0222935	-0.0273241	-0.0222935	-0.0222935	-0.0233555
248	0.0379559	-0.0183249	-0.00351694	-0.0170144	-0.0241575	-0.0170144	-0.0170144	-0.0168384	0.0339099	-0.0183916	0.0623498	-0.0156626	-0.0201416	-0.0156626	-0.0156626	-0.030435	-0.0515772	-0.0240036	-0.0246119	-0.0222935	-0.0123003	-0.0222935	-0.0222935	-0.0214346
249	0.0562843	-0.00882587	-0.00965324	-0.0170144	-0.0247947	-0.0170144	-0.0170144	-0.0168384	0.0299916	0.0139304	-0.0198874	-0.0156626	-0.0202586	-0.0156626	-0.0156626	-0.030435	-0.0386829	-0.0400873	0.000598836	-0.0222935	-0.0118457	-0.0222935	-0.0222935	-0.0214346
250	0.0290101	-0.00340368	0.0376885	-0.0170144	0.000515756	-0.0170144	-0.0170144	-0.0183167	0.0202888	-0.00266183	0.0227089	-0.0156626	-0.0247454	-0.0156626	-0.0156626	-0.0310376	-0.042629	-0.0359439	-0.032866	-0.0222935	-0.0272474	-0.0222935	-0.0222935	-0.019541
251	0.0278577	-0.00993769	0.0793055	-0.0170144	-5.88496e-06	-0.0170144	-0.0170144	-0.0183167	0.0322095	-0.0156228	0.032023	-0.0156626	-0.0246583	-0.0156626	-0.0156626	-0.0310376	-0.00934024	-0.0202918	-0.0723856	-0.0222935	-0.0271383	-0.0222935	-0.0222935	-0.019541
252	0.044129	0.00066095	-0.0624792	-0.0170144	-0.0254743	-0.0170144	-0.0170144	-0.0187189	0.0250492	-0.00292582	0.0049572	-0.0156626	-0.0204051	-0.0156626	-0.0156626	-0.0310898	-0.0573559	-0.0376127	0.0534849	-0.0222935	-0.0113342	-0.0222935	-0.0222935	-0.0189397
253	0.0362018	-0.0175188	0.0423545	-0.0170144	-0.0261207	-0.0170144	-0.0170144	-0.0182209	0.0315585	0.0178383	0.0146634	-0.0156626	-0.0206375	-0.0156626	-0.0156626	-0.0310753	-0.058691	-0.0337711	-0.0281921	-0.0222935	-0.0107282	-0.0222935	-0.0222935	-0.0190664
254	0.0338438	-0.0360575	0.0683557	-0.0170144	-0.000504501	-0.0170144	-0.0170144	-0.0182209	0.0267887	0.0109543	0.048802	-0.0156626	-0.0246643	-0.0156626	-0.0156626	-0.0310753	-0.0141973	-0.00509319	-0.0718223	-0.0222935	-0.0270315	-0.0222935	-0.0222935	-0.0190664
255	0.0458971	-0.0237869	0.031035	-0.0170144	-0.000981777	-0.0170144	-0.0170144	-0.018199	0.0189763	0.00176872	0.0554719	-0.0156626	-0.0246021	-0.0156626	-0.0156626	-0.0309011	-0.0549845	-0.0163807	-0.0365506	-0.0222935	-0.0269757	-0.0222935	-0.0222935	-0.0196429
256	0.0548745	-0.022417	0.0289669	-0.0170144	-0.0266645	-0.0170144	-0.0170144	-0.018199	0.0297345	0.0142026	0.0717307	-0.0156626	-0.0208363	-0.0156626	-0.0156626	-0.0309011	-0.0563468	-0.0299324	-0.0203436	-0.0222935	-0.0101281	-0.0222935	-0.0222935	-0.0196429
257	0.0411197	-0.0360995	0.0494806	-0.0170144	-2.2557e-05	-0.0170144	-0.0170144	-0.0178178	0.0128209	0.011026	0.047864	-0.0156626	-0.0246607	-0.0156626	-0.0156626	-0.0302645	-0.019454	-0.00519865	-0.0621953	-0.0222935	-0.0277264	-0.0222935	-0.0222935	-0.0209385
258	0.0435903	-0.0287416	0.0284709	-0.0170144	-2.2557e-05	-0.0170144	-0.0170144	-0.0178178	0.00980332	0.0100108	0.0559507	-0.0156626	-0.0246607	-0.0156626	-0.0156626	-0.0302645	-0.025415	-0.0226064	-0.0299206	-0.0222935	-0.0277264	-0.0222935	-0.0222935	-0.0209385
259	0.0728967	-0.0239226	0.0384569	-0.0170144	-0.00577619	-0.0170144	-0.0170144	-0.0175734	0.0140447	0.00403221	0.0816289	-0.0156626	-0.00304291	-0.0156626	-0.0156626	-0.0296324	-0.0443724	-0.010744	-0.0487618	-0.0222935	-0.0486763	-0.0222935	-0.0222935	-0.0217898
260	0.0555492	-0.023266	0.0274886	-0.0170144	-0.000521641	-0.0170144	-0.0170144	-0.0175734	0.00692491	0.00193906	0.0649781	-0.0156626	-0.0247208	-0.0156626	-0.0156626	-0.0296324	-0.0394836	-0.0168262	-0.0234811	-0.0222935	-0.0272862	-0.0222935	-0.0222935	-0.0217898
261	0.023857	-0.0287553	0.0464003	-0.0170144	-0.00568533	-0.0170144	-0.0170144	-0.0178492	0.0114727	0.0101543	0.0728247	-0.0156626	-0.0033442	-0.0156626	-0.0156626	-0.0293689	-0.00336381	-0.0227447	-0.0525492	-0.0222935	-0.0482622	-0.0222935	-0.0222935	-0.0216416
262	0.06106	-0.0232018	0.0594384	-0.0170144	-0.00403473	-0.0170144	-0.0170144	-0.0178492	0.00266623	0.00190159	0.0468535	-0.0156626	-0.0246002	-0.0156626	-0.0156626	-0.0293689	-0.0444448	-0.0168113	-0.0695383	-0.0222935	-0.0214214	-0.0222935	-0.0222935	-0.0216416
263	0.0629826	-0.0224545	0.034849	-0.0170144	-0.0132963	-0.0170144	-0.0170144	-0.0183502	0.00193448	0.0143737	0.0593362	-0.0156626	-0.0147641	-0.0156626	-0.0156626	-0.0293491	-0.057073	-0.0301574	-0.0207549	-0.0222935	-0.0242799	-0.0222935	-0.0222935	-0.0208029
264	0.0331948	-0.0360254	0.0354774	-0.0170144	0.00374489	-0.0170144	-0.0170144	-0.0183502	-0.00185137	0.0112517	0.0744203	-0.0156626	-0.0326231	-0.0156626	-0.0156626	-0.0293491	-0.00366099	-0.00554626	-0.0382988	-0.0222935	-0.0235035	-0.0222935	-0.0222935	-0.0208029
265	0.024002	-0.0285938	0.0592145	-0.0170144	-0.00435946	-0.0170144	-0.0170144	-0.0170144	-0.00187816	0.0102915	0.0294296	-0.0156626	-0.0247545	-0.0156626	-0.0156626	-0.0156626	-0.00397738	-0.0229249	-0.0448199	-0.0222935	-0.0213691	-0.0222935	-0.0222935	-0.0222935
266	0.0653619	-0.0225114	0.0498725	-0.0170144	0.00316739	-0.0170144	-0.0170144	-0.0170144	0.00809872	0.0143741	0.0482059	-0.0156626	-0.0321475	-0.0156626	-0.0156626	-0.0156626	-0.0536726	-0.0301112	-0.0422838	-0.0222935	-0.0235178	-0.0222935	-0.0222935	-0.0222935
267	0.0658864	-0.0228444	0.0125072	-0.0170144	0.00316739	-0.0170144	-0.0170144	-0.0170144	-0.00082418	0.00214848	0.0644342	-0.0156626	-0.0321475	-0.0156626	-0.0156626	-0.0156626	-0.050326	-0.0172853	-0.00889755	-0.0222935	-0.0235178	-0.0222935	-0.0222935	-0.0222935
268	0.0345671	-0.0287536	0.0665188	-0.0170144	0.00277233	-0.0170144	-0.0170144	-0.0170144	-0.00627055	0.0104249	0.0367351	-0.0156626	-0.0318546	-0.0156626	-0.0156626	-0.0156626	-0.0022909	-0.0229114	-0.06029	-0.0222935	-0.0233971	-0.0222935	-0.0222935	-0.0222935
269	0.0259385	0.00355219	-0.00979987	-0.0170144	0.00277233	-0.0170144	-0.0170144	-0.0170144	0.0186225	0.00928868	0.0284072	-0.0156626	-0.0318546	-0.0156626	-0.0156626	-0.0156626	-0.026564	-0.0495193	0.0016982	-0.0222935	-0.0233971	-0.0222935	-0.0222935	-0.0222935
270	0.0738334	-0.0226801	-0.00460071	-0.0170144	0.00240124	-0.0170144	-0.0170144	-0.0170144	0.0106124	0.00231512	0.0634309	-0.0156626	-0.0316455	-0.0156626	-0.0156626	-0.0156626	-0.0757969	-0.0174643	-0.000268752	-0.0222935	-0.0231615	-0.0222935	-0.0222935	-0.0222935
271	0.0180736	-0.024658	0.0743002	-0.0170144	0.00240124	-0.0170144	-0.0170144	-0.0170144	9.93485e-05	0.00857687	0.0770146	-0.0156626	-0.0316455	-0.0156626	-0.0156626	-0.0156626	0.00449235	-0.0249759	-0.0664833	-0.0222935	-0.0231615	-0.0222935	-0.0222935	-0.0222935
272	0.0218248	0.00360595	0.018058	-0.0170144	0.00536346	-0.0170144	-0.0170144	-0.0170144	0.0031684	0.00933622	0.0459263	-0.0156626	-0.0569284	-0.0156626	-0.0156626	-0.0156626	-0.00476468	-0.0495535	-0.0148412	-0.0222935	-0.000652991	-0.0222935	-0.0222935	-0.0222935
273	0.0255053	-0.0285908	0.0234914	-0.0170144	0.00202359	-0.0170144	-0.0170144	-0.0170144	0.0103983	0.0212537	0.0527791	-0.0156626	-0.0314545	-0.0156626	-0.0156626	-0.0156626	-0.0243196	-0.0403968	-0.0185759	-0.0222935	-0.0229802	-0.0222935	-0.0222935	-0.0222935
274	0.0217256	-0.0246864	0.0563717	-0.0170144	-0.000885514	-0.0170144	-0.0170144	-0.0170144	0.0147445	0.0086492	0.0672964	-0.0156626	-0.02819	-0.0156626	-0.0156626	-0.0156626	-0.0187774	-0.0250837	-0.0536535	-0.0222935	-0.0203281	-0.0222935	-0.0222935	-0.0222935
275	0.0302505	-0.0308093	0.0918301	-0.0170144	0.00551847	-0.0170144	-0.0170144	-0.0170144	0.0107114	0.0112201	0.0549899	-0.0156626	-0.0577538	-0.0156626	-0.0156626	-0.0156626	-0.0200053	-0.0208907	-0.0526382	-0.0222935	-5.44789e-05	-0.0222935	-0.0222935	-0.0222935
276	0.0374312	-0.0263156	0.053432	-0.0170144	-0.00448729	-0.0170144	-0.0170144	-0.0170144	0.0177706	0.0165167	0.0598061	-0.0156626	-0.0248821	-0.0156626	-0.0156626	-0.0156626	-0.0296768	-0.0398679	-0.0214277	-0.0222935	-0.021184	-0.0222935	-0.0222935	-0.0222935
277	0.00603901	-0.0227656	0.0156434	-0.0170144	-0.00155993	-0.0170144	-0.0170144	-0.0170144	0.022256	0.0188377	0.0349165	-0.0156626	-0.0281162	-0.0156626	-0.0156626	-0.0156626	-0.0103609	-0.0447199	-0.0224659	-0.0222935	-0.0202482	-0.0222935	-0.0222935	-0.0222935
278	0.0232902	-0.0267382	0.0957977	-0.0170144	0.00101238	-0.0170144	-0.0170144	-0.0170144	0.0204379	0.00889767	0.0439772	-0.0156626	-0.03138	-0.0156626	-0.0156626	-0.0156626	-0.0271238	-0.0174766	-0.0423674	-0.0222935	-0.0226346	-0.0222935	-0.0222935	-0.0222935
279	0.0507141	-0.0285722	0.0918135	-0.0170144	-0.00437494	-0.0170144	-0.0170144	-0.0170144	0.0135615	0.00693593	0.0560042	-0.0156626	-0.0248423	-0.0156626	-0.0156626	-0.0156626	-0.0446052	-0.0207692	-0.0474626	-0.0222935	-0.0212371	-0.0222935	-0.0222935	-0.0222935
280	0.0228201	-0.0243876	0.0537338	-0.0170144	0.00730343	-0.0170144	-0.0170144	-0.0170144	0.022178	0.0188254	0.0517575	-0.0156626	-0.0593392	-0.0156626	-0.0156626	-0.0156626	-0.0110662	-0.0370588	-0.0564437	-0.0222935	-0.000269875	-0.0222935	-0.0222935	-0.0222935
281	-0.000234626	-0.0226359	0.0327322	-0.0170144	0.00106227	-0.0170144	-0.0170144	-0.0170144	0.0265455	0.00284817	0.0195318	-0.0156626	-0.0312333	-0.0156626	-0.0156626	-0.0156626	-0.0173184	-0.0181809	0.0144693	-0.0222935	-0.0224573	-0.0222935	-0.0222935	-0.0222935
282	0.0236862	-0.0282409	0.0923197	-0.0170144	-0.00109077	-0.0170144	-0.0170144	-0.0170144	0.00741076	0.00735426	0.0514696	-0.0156626	-0.0277677	-0.0156626	-0.0156626	-0.0156626	-0.0238598	-0.0214144	-0.0602114	-0.0222935	-0.0205342	-0.0222935	-0.0222935	-0.0222935
283	0.0594165	-0.0281856	0.0555651	-0.0170144	0.00756606	-0.0170144	-0.0170144	-0.0170144	0.00980009	0.00756115	0.0743334	-0.0156626	-0.0594548	-0.0156626	-0.0156626	-0.0156626	-0.0305909	-0.0217417	-0.0497436	-0.0222935	-0.000418238	-0.0222935	-0.0222935	-0.0222935
284	-0.00315367	-0.0227263	0.00524985	-0.0170144	0.00962937	-0.0170144	-0.0170144	-0.0170144	0.0233476	0.00295278	0.0267654	-0.0156626	-0.0601279	-0.0156626	-0.0156626	-0.0156626	0.00549082	-0.0182088	0.0178595	-0.0222935	-0.00101305	-0.0222935	-0.0222935	-0.0222935
285	-0.00198135	-0.0240185	0.0554745	-0.0170144	-0.00132001	-0.0170144	-0.0170144	-0.0170144	0.0168288	0.0185708	0.0341525	-0.0156626	-0.0276922	-0.0156626	-0.0156626	-0.0156626	-0.00925274	-0.037028	-0.0134255	-0.0222935	-0.0206366	-0.0222935	-0.0222935	-0.0222935
286	0.0318494	-0.0280017	0.0411588	-0.0170144	-0.00165115	-0.0170144	-0.0170144	-0.0170144	0.00908988	0.00764379	0.05549	-0.0156626	-0.0276247	-0.0156626	-0.0156626	-0.0156626	-0.0190766	-0.0219828	-0.0221309	-0.0222935	-0.0206382	-0.0222935	-0.0222935	-0.0222935
287	0.0379942	-0.0278192	0.0382496	-0.0170144	0.01125	-0.0170144	-0.0170144	-0.0170144	0.00584286	0.00777389	0.0627274	-0.0156626	-0.0607458	-0.0156626	-0.0156626	-0.0156626	-0.0248289	-0.0222382	-0.0234928	-0.0222935	-0.00136107	-0.0222935	-0.0222935	-0.0222935
288	0.015424	-0.0237376	0.0240128	-0.0170144	-0.00428413	-0.0170144	-0.0170144	-0.0170144	0.0399877	0.0184931	0.0433251	-0.0156626	-0.0248895	-0.0156626	-0.0156626	-0.0156626	-0.0468425	-0.0371281	-0.00663113	-0.0222935	-0.0212965	-0.0222935	-0.0222935	-0.0222935
289	0.0116703	-0.0235398	0.0270071	-0.0170144	-0.00205541	-0.0170144	-0.0170144	-0.0170144	0.00858424	0.0185169	0.0771825	-0.0156626	-0.0276152	-0.0156626	-0.0156626	-0.0156626	-0.0134287	-0.0372245	-0.0414891	-0.0222935	-0.0206079	-0.0222935	-0.0222935	-0.0222935
290	0.0210768	-0.0276107	0.0535676	-0.0170144	0.000656134	-0.0170144	-0.0170144	-0.0170144	0.0311624	0.00791458	0.0444495	-0.0156626	-0.0308384	-0.0156626	-0.0156626	-0.0156626	-0.0321455	-0.0224608	-0.0255655	-0.0222935	-0.0223973	-0.0222935	-0.0222935	-0.0222935
291	0.0506415	-0.023448	0.0442862	-0.0170144	-0.00409954	-0.0170144	-0.0170144	-0.0170144	0.0220889	0.0185635	0.0523778	-0.0156626	-0.0248989	-0.0156626	-0.0156626	-0.0156626	-0.0453398	-0.0373419	-0.0373705	-0.0222935	-0.0213613	-0.0222935	-0.0222935	-0.0222935
292	-0.00066545	-0.0235083	0.0192107	-0.0170144	0.00093724	-0.0170144	-0.0170144	-0.0170144	0.021954	0.0186028	0.0586107	-0.0156626	-0.0308937	-0.0156626	-0.0156626	-0.0156626	-0.0224614	-0.0373464	-0.0249181	-0.0222935	-0.0222949	-0.0222935	-0.0222935	-0.0222935
293	0.0186797	-0.026275	0.0612073	-0.0170144	0.00093724	-0.0170144	-0.0170144	-0.0170144	0.0376874	0.00902289	0.0323442	-0.0156626	-0.0308937	-0.0156626	-0.0156626	-0.0156626	-0.037216	-0.0178447	-0.0420307	-0.0222935	-0.0222949	-0.0222935	-0.0222935	-0.0222935
294	0.0310712	-0.0261793	0.0756864	-0.0170144	0.00107531	-0.0170144	-0.0170144	-0.0170144	0.0365994	0.00901172	0.0550269	-0.0156626	-0.0308907	-0.0156626	-0.0156626	-0.0156626	-0.0383387	-0.0179316	-0.0516605	-0.0222935	-0.0221412	-0.0222935	-0.0222935	-0.0222935
295	0.00899554	-0.0235064	0.0452115	-0.0170144	0.00107531	-0.0170144	-0.0170144	-0.0170144	0.0130334	0.0184131	0.0461958	-0.0156626	-0.0308907	-0.0156626	-0.0156626	-0.0156626	-0.0159672	-0.0372332	-0.0246941	-0.0222935	-0.0221412	-0.0222935	-0.0222935	-0.0222935
296	0.0161454	-0.0236211	0.0590907	-0.0170144	0.000942274	-0.0170144	-0.0170144	-0.0170144	0.0301789	0.0182834	0.0448649	-0.0156626	-0.0308578	-0.0156626	-0.0156626	-0.0156626	-0.0316847	-0.0371203	-0.0322973	-0.0222935	-0.021899	-0.0222935	-0.0222935	-0.0222935
297	0.000846018	-0.0266077	0.0782158	-0.0170144	0.000942274	-0.0170144	-0.0170144	-0.0170144	0.0307092	0.00786902	0.0659734	-0.0156626	-0.0308578	-0.0156626	-0.0156626	-0.0156626	-0.0251558	-0.0232586	-0.0623775	-0.0222935	-0.021899	-0.0222935	-0.0222935	-0.0222935
298	0.0317273	-0.0260403	0.0512317	-0.0170144	0.000765688	-0.0170144	-0.0170144	-0.0170144	0.0293923	0.00881548	0.055015	-0.0156626	-0.0307465	-0.0156626	-0.0156626	-0.0156626	-0.0383185	-0.0178837	-0.024382	-0.0222935	-0.0217299	-0.0222935	-0.0222935	-0.0222935
299	0.0216565	-0.0235286	-0.0261572	-0.0170144	0.000765688	-0.0170144	-0.0170144	-0.0170144	0.0200533	0.0184558	0.0518468	-0.0156626	-0.0307465	-0.0156626	-0.0156626	-0.0156626	-0.0141542	-0.0372221	0.0424585	-0.0222935	-0.0217299	-0.0222935	-0.0222935	-0.0222935
300	0.0130453	0.0060722	0.0797485	-0.0170144	0.000613026	-0.0170144	-0.0170144	-0.0170144	0.0185981	0.0079316	0.0602794	-0.0156626	-0.0307058	-0.0156626	-0.0156626	-0.0156626	-0.025524	-0.0446346	-0.0530878	-0.0222935	-0.0214459	-0.0222935	-0.0222935	-0.0222935
301	0.0561942	-0.0258186	0.0786418	-0.0170144	0.000613026	-0.0170144	-0.0170144	-0.0170144	0.0547055	0.00881822	0.0781957	-0.0156626	-0.0307058	-0.0156626	-0.0156626	-0.0156626	-0.0707216	-0.0180236	-0.0628503	-0.0222935	-0.0214459	-0.0222935	-0.0222935	-0.0222935
302	0.0347844	-0.0257879	-0.00421532	-0.0170144	0.000583894	-0.0170144	-0.0170144	-0.0170144	0.0224964	0.00873674	0.0638937	-0.0156626	-0.0308308	-0.0156626	-0.0156626	-0.0156626	-0.0292126	-0.0180091	0.00882893	-0.0222935	-0.0210671	-0.0222935	-0.0222935	-0.0222935
303	0.0277102	0.00602299	0.0375328	-0.0170144	0.000583894	-0.0170144	-0.0170144	-0.0170144	0.0237021	0.00774125	0.0407089	-0.0156626	-0.0308308	-0.0156626	-0.0156626	-0.0156626	-0.00874871	-0.0445239	-0.00431481	-0.0222935	-0.0210671	-0.0222935	-0.0222935	-0.0222935
304	0.0695973	-0.038563	0.0904761	-0.0170144	0.000556179	-0.0170144	-0.0170144	-0.0170144	0.0295004	0.0092103	0.0737732	-0.0156626	-0.0310333	-0.0156626	-0.0156626	-0.0156626	-0.0557994	-0.00411099	-0.0752109	-0.0222935	-0.0206109	-0.0222935	-0.0222935	-0.0222935
305	0.0613305	-0.0259926	0.065684	-0.0170144	0.000556179	-0.0170144	-0.0170144	-0.0170144	0.0344665	0.00869603	0.0682767	-0.0156626	-0.0310333	-0.0156626	-0.0156626	-0.0156626	-0.0565829	-0.0179469	-0.0624431	-0.0222935	-0.0206109	-0.0222935	-0.0222935	-0.0222935
306	0.0413661	-0.0239884	0.0405374	-0.0170144	0.000487316	-0.0170144	-0.0170144	-0.0170144	0.0382661	0.0184086	0.035187	-0.0156626	-0.0311333	-0.0156626	-0.0156626	-0.0156626	-0.0283596	-0.0369392	-0.00734018	-0.0222935	-0.0202575	-0.0222935	-0.0222935	-0.0222935
307	0.06421	-0.0363074	0.0328737	-0.0170144	0.000487316	-0.0170144	-0.0170144	-0.0170144	0.0209699	0.0191759	0.0490837	-0.0156626	-0.0311333	-0.0156626	-0.0156626	-0.0156626	-0.0355678	-0.0234678	-0.0126686	-0.0222935	-0.0202575	-0.0222935	-0.0222935	-0.0222935
308	0.0533075	-0.0262766	0.039084	-0.0170144	0.000362726	-0.0170144	-0.0170144	-0.0170144	0.0237637	0.00867549	0.0542019	-0.0156626	-0.0312244	-0.0156626	-0.0156626	-0.0156626	-0.0387667	-0.0177936	-0.0450635	-0.0222935	-0.0199456	-0.0222935	-0.0222935	-0.0222935
309	0.047626	-0.0242612	0.0565353	-0.0170144	0.000362726	-0.0170144	-0.0170144	-0.0170144	0.0469964	0.0186996	0.0863804	-0.0156626	-0.0312244	-0.0156626	-0.0156626	-0.0156626	-0.0498386	-0.0369645	-0.0612754	-0.0222935	-0.0199456	-0.0222935	-0.0222935	-0.0222935
310	0.0363879	-0.0242519	0.0191647	-0.0170144	0.000192078	-0.0170144	-0.0170144	-0.0170144	0.0313338	0.0187802	0.0295068	-0.0156626	-0.0312202	-0.0156626	-0.0156626	-0.0156626	-0.0299366	-0.03697	0.004147	-0.0222935	-0.0197117	-0.0222935	-0.0222935	-0.0222935
311	0.033539	-0.0261942	0.0347776	-0.0170144	0.000192078	-0.0170144	-0.0170144	-0.0170144	0.0159947	0.00886277	0.0372048	-0.0156626	-0.0312202	-0.0156626	-0.0156626	-0.0156626	-0.0315776	-0.0179546	-0.011263	-0.0222935	-0.0197117	-0.0222935	-0.0222935	-0.0222935
312	0.0282564	-0.0261354	0.0598573	-0.0170144	6.05277e-05	-0.0170144	-0.0170144	-0.0170144	0.0300981	0.00886836	0.076205	-0.0156626	-0.031247	-0.0156626	-0.0156626	-0.0156626	-0.0391764	-0.0179582	-0.0726952	-0.0222935	-0.0195119	-0.0222935	-0.0222935	-0.0222935
313	0.0419459	-0.0242402	0.0375004	-0.0170144	5.0412e-05	-0.0170144	-0.0170144	-0.0170144	0.0353844	0.0188395	0.054803	-0.0156626	-0.0313617	-0.0156626	-0.0156626	-0.0156626	-0.0377212	-0.0369579	-0.04365	-0.0222935	-0.0192677	-0.0222935	-0.0222935	-0.0222935
314	0.041393	-0.0243115	0.039619	-0.0170144	5.0412e-05	-0.0170144	-0.0170144	-0.0170144	0.0349601	0.0188385	0.0475244	-0.0156626	-0.0313617	-0.0156626	-0.0156626	-0.0156626	-0.0470424	-0.0369087	-0.0147105	-0.0222935	-0.0192677	-0.0222935	-0.0222935	-0.0222935
315	0.013073	-0.0261998	0.0439833	-0.0170144	0.00010982	-0.0170144	-0.0170144	-0.0170144	0.0217435	0.00888908	0.0460848	-0.0156626	-0.0315151	-0.0156626	-0.0156626	-0.0156626	-0.0148494	-0.0179739	-0.0450289	-0.0222935	-0.0190799	-0.0222935	-0.0222935	-0.0222935
316	0.0233159	-0.0246048	0.058817	-0.0170144	0.00010982	-0.0170144	-0.0170144	-0.0170144	0.0309698	0.0187087	0.0703734	-0.0156626	-0.0315151	-0.0156626	-0.0156626	-0.0156626	-0.0314132	-0.036681	-0.0774768	-0.0222935	-0.0190799	-0.0222935	-0.0222935	-0.0222935
317	0.0532639	-0.0266642	0.0546639	-0.0170144	0.000130344	-0.0170144	-0.0170144	-0.0170144	0.0417935	0.00877924	0.066935	-0.0156626	-0.0315881	-0.0156626	-0.0156626	-0.0156626	-0.0606056	-0.0177047	-0.0590361	-0.0222935	-0.0189561	-0.0222935	-0.0222935	-0.0222935
318	0.00927271	-0.026776	0.0451372	-0.0170144	0.000130344	-0.0170144	-0.0170144	-0.0170144	0.0335726	0.00884884	0.0596665	-0.0156626	-0.0315881	-0.0156626	-0.0156626	-0.0156626	-0.0188967	-0.0176734	-0.0401415	-0.0222935	-0.0189561	-0.0222935	-0.0222935	-0.0222935
319	0.0319413	-0.0249326	0.0534617	-0.0170144	0.000116259	-0.0170144	-0.0170144	-0.0170144	0.0280191	0.0188802	0.0494503	-0.0156626	-0.0316718	-0.0156626	-0.0156626	-0.0156626	-0.0344856	-0.0365555	-0.0434591	-0.0222935	-0.0188913	-0.0222935	-0.0222935	-0.0222935
320	0.0292247	-0.0269104	0.0331363	-0.0170144	0.000116259	-0.0170144	-0.0170144	-0.0170144	0.0380541	0.00880987	0.0716851	-0.0156626	-0.0316718	-0.0156626	-0.0156626	-0.0156626	-0.0278058	-0.0175853	-0.0419228	-0.0222935	-0.0188913	-0.0222935	-0.0222935	-0.0222935
321	0.0222771	-0.0272948	0.0633152	-0.0170144	3.27223e-05	-0.0170144	-0.0170144	-0.0170144	0.0252929	0.0085879	0.0737584	-0.0156626	-0.0316298	-0.0156626	-0.0156626	-0.0156626	-0.0254561	-0.0172951	-0.0756999	-0.0222935	-0.0188849	-0.0222935	-0.0222935	-0.0222935
322	0.0490048	-0.025142	0.037811	-0.0170144	3.27223e-05	-0.0170144	-0.0170144	-0.0170144	0.0368694	0.0180974	0.0631369	-0.0156626	-0.0316298	-0.0156626	-0.0156626	-0.0156626	-0.0492644	-0.0357427	-0.0322365	-0.0222935	-0.0188849	-0.0222935	-0.0222935	-0.0222935
323	0.0097068	-0.0359578	0.0438555	-0.0170144	3.49045e-05	-0.0170144	-0.0170144	-0.0170144	0.047186	0.000351402	0.0529894	-0.0156626	-0.0316886	-0.0156626	-0.0156626	-0.0156626	-0.0338531	-0.013484	-0.0205899	-0.0222935	-0.0188738	-0.0222935	-0.0222935	-0.0222935
324	0.0378593	-0.0359578	0.05812	-0.0170144	3.49045e-05	-0.0170144	-0.0170144	-0.0170144	0.0333168	0.000351402	0.0552353	-0.0156626	-0.0316886	-0.0156626	-0.0156626	-0.0156626	-0.0290177	-0.013484	-0.0567417	-0.0222935	-0.0188738	-0.0222935	-0.0222935	-0.0222935
325	0.0244475	-0.0361016	0.034767	-0.0170144	3.27212e-05	-0.0170144	-0.0170144	-0.0170144	0.0331233	0.00023821	0.054764	-0.0156626	-0.0317609	-0.0156626	-0.0156626	-0.0156626	-0.0202558	-0.0133603	-0.0350139	-0.0222935	-0.0188193	-0.0222935	-0.0222935	-0.0222935
326	0.0339543	-0.0361016	0.0460278	-0.0170144	3.27212e-05	-0.0170144	-0.0170144	-0.0170144	0.0332246	0.00023821	0.0480389	-0.0156626	-0.0317609	-0.0156626	-0.0156626	-0.0156626	-0.0483574	-0.0133603	-0.0226093	-0.0222935	-0.0188193	-0.0222935	-0.0222935	-0.0222935
327	0.0571553	-0.0170144	0.0338927	-0.0170144	-5.77852e-06	-0.0170144	-0.0170144	-0.0170144	0.0421122	-0.0156626	0.0843304	-0.0156626	-0.0318342	-0.0156626	-0.0156626	-0.0156626	-0.0545894	-0.0222935	-0.053906	-0.0222935	-0.0187175	-0.0222935	-0.0222935	-0.0222935
328	0.025891	-0.0170144	-0.0166706	-0.0170144	-5.77852e-06	-0.0170144	-0.0170144	-0.0170144	0.0414539	-0.0156626	0.0656495	-0.0156626	-0.0318342	-0.0156626	-0.0156626	-0.0156626	-0.0515831	-0.0222935	-0.0109467	-0.0222935	-0.0187175	-0.0222935	-0.0222935	-0.0222935
329	0.0358072	-0.0170144	0.0656709	-0.0170144	3.80186e-05	-0.0170144	-0.0170144	-0.0170144	0.0250437	-0.0156626	0.0296859	-0.0156626	-0.0318433	-0.0156626	-0.0156626	-0.0156626	-0.0387833	-0.0222935	-0.052175	-0.0222935	-0.0187452	-0.0222935	-0.0222935	-0.0222935
330	0.0546932	-0.0170144	0.0468435	-0.0170144	3.80186e-05	-0.0170144	-0.0170144	-0.0170144	0.0376668	-0.0156626	0.0569241	-0.0156626	-0.0318433	-0.0156626	-0.0156626	-0.0156626	-0.0413929	-0.0222935	-0.0382803	-0.0222935	-0.0187452	-0.0222935	-0.0222935	-0.0222935
331	0.0488842	-0.0170144	-0.00571491	-0.0170144	-2.77556e-05	-0.0170144	-0.0170144	-0.0170144	0.0387153	-0.0156626	0.0407168	-0.0156626	-0.0318703	-0.0156626	-0.0156626	-0.0156626	-0.0692185	-0.0222935	-0.000194946	-0.0222935	-0.0187193	-0.0222935	-0.0222935	-0.0222935
332	0.0780328	-0.0170144	0.0122734	-0.0170144	-2.77556e-05	-0.0170144	-0.0170144	-0.0170144	0.0448067	-0.0156626	0.0528989	-0.0156626	-0.0318703	-0.0156626	-0.0156626	-0.0156626	-0.0818266	-0.0222935	-0.0234153	-0.0222935	-0.0187193	-0.0222935	-0.0222935	-0.0222935
333	0.0312304	-0.0170144	0.0515191	-0.0170144	-2.43175e-05	-0.0170144	-0.0170144	-0.0170144	0.0289296	-0.0156626	0.0631185	-0.0156626	-0.0318649	-0.0156626	-0.0156626	-0.0156626	-0.0231265	-0.0222935	-0.0568034	-0.0222935	-0.0187993	-0.0222935	-0.0222935	-0.0222935
334	0.0561266	-0.0170144	0.011279	-0.0170144	-2.43175e-05	-0.0170144	-0.0170144	-0.0170144	0.0146175	-0.0156626	0.0391815	-0.0156626	-0.0318649	-0.0156626	-0.0156626	-0.0156626	-0.0533483	-0.0222935	0.00780032	-0.0222935	-0.0187993	-0.0222935	-0.0222935	-0.0222935
335	0.0712355	-0.0170144	0.0188524	-0.0170144	-5.73126e-05	-0.0170144	-0.0170144	-0.0170144	0.0436612	-0.0156626	0.0496079	-0.0156626	-0.0318537	-0.0156626	-0.0156626	-0.0156626	-0.0796313	-0.0222935	-0.0263407	-0.0222935	-0.0187844	-0.0222935	-0.0222935	-0.0222935
336	0.0137431	-0.0170144	0.028193	-0.0170144	-5.73126e-05	-0.0170144	-0.0170144	-0.0170144	0.0378089	-0.0156626	0.0509948	-0.0156626	-0.0318537	-0.0156626	-0.0156626	-0.0156626	-0.0327416	-0.0222935	-0.0237993	-0.0222935	-0.0187844	-0.0222935	-0.0222935	-0.0222935
337	0.0664606	-0.0170144	0.0179373	-0.0170144	-5.88378e-05	-0.0170144	-0.0170144	-0.0170144	0.0221642	-0.0156626	0.0586312	-0.0156626	-0.0318496	-0.0156626	-0.0156626	-0.0156626	-0.0690117	-0.0222935	-0.0200841	-0.0222935	-0.018815	-0.0222935	-0.0222935	-0.0222935
338	0.0110389	-0.0170144	0.0115006	-0.0170144	-5.88378e-05	-0.0170144	-0.0170144	-0.0170144	0.0291438	-0.0156626	0.0615317	-0.0156626	-0.0318496	-0.0156626	-0.0156626	-0.0156626	-0.0195746	-0.0222935	-0.0286926	-0.0222935	-0.018815	-0.0222935	-0.0222935	-0.0222935
339	0.0147909	-0.0170144	-0.000992945	-0.0170144	-6.79412e-05	-0.0170144	-0.0170144	-0.0170144	0.0455088	-0.0156626	0.023535	-0.0156626	-0.0318806	-0.0156626	-0.0156626	-0.0156626	-0.0280709	-0.0222935	0.0183832	-0.0222935	-0.0187661	-0.0222935	-0.0222935	-0.0222935
340	0.0277512	-0.0170144	0.0338937	-0.0170144	-6.79412e-05	-0.0170144	-0.0170144	-0.0170144	0.0393292	-0.0156626	0.0676583	-0.0156626	-0.0318806	-0.0156626	-0.0156626	-0.0156626	-0.0417967	-0.0222935	-0.0321388	-0.0222935	-0.0187661	-0.0222935	-0.0222935	-0.0222935
341	0.0420775	-0.0170144	-0.00845968	-0.0170144	-0.00290641	-0.0170144	-0.0170144	-0.0170144	0.0249339	-0.0156626	0.0805418	-0.0156626	-0.0253369	-0.0156626	-0.0156626	-0.0156626	-0.0351053	-0.0222935	-0.0251823	-0.0222935	-0.0219119	-0.0222935	-0.0222935	-0.0222935
342	0.0212104	-0.0170144	-0.0169842	-0.0170144	-4.37456e-05	-0.0170144	-0.0170144	-0.0170144	0.0350137	-0.0156626	0.0521289	-0.0156626	-0.0318989	-0.0156626	-0.0156626	-0.0156626	-0.0137726	-0.0222935	0.00314039	-0.0222935	-0.0187812	-0.0222935	-0.0222935	-0.0222935
343	0.0158975	-0.0170144	0.0120604	-0.0170144	-0.00400102	-0.0170144	-0.0170144	-0.0170144	0.0377232	-0.0156626	0.0371846	-0.0156626	-0.0292486	-0.0156626	-0.0156626	-0.0156626	-0.0316852	-0.0222935	-0.00346484	-0.0222935	-0.0182342	-0.0222935	-0.0222935	-0.0222935
344	0.0446023	-0.0170144	0.0123151	-0.0170144	-0.00291996	-0.0170144	-0.0170144	-0.0170144	0.0413696	-0.0156626	0.0811488	-0.0156626	-0.0253766	-0.0156626	-0.0156626	-0.0156626	-0.0444871	-0.0222935	-0.0406168	-0.0222935	-0.0218907	-0.0222935	-0.0222935	-0.0222935
345	-0.000553824	-0.0170144	-0.0139993	-0.0170144	-0.00381256	-0.0170144	-0.0170144	-0.0170144	0.02676	-0.0156626	0.0681527	-0.0156626	-0.0292259	-0.0156626	-0.0156626	-0.0156626	-0.00481246	-0.0222935	-0.0129305	-0.0222935	-0.0183591	-0.0222935	-0.0222935	-0.0222935
346	0.0544204	-0.0170144	3.60715e-05	-0.0170144	-0.00381256	-0.0170144	-0.0170144	-0.0170144	0.0219791	-0.0156626	0.0500704	-0.0156626	-0.0292259	-0.0156626	-0.0156626	-0.0156626	-0.0442096	-0.0222935	-0.01231	-0.0222935	-0.0183591	-0.0222935	-0.0222935	-0.0222935
347	0.0048806	-0.0170144	0.0267985	-0.0170144	-0.00293057	-0.0170144	-0.0170144	-0.0170144	0.0519366	-0.0156626	0.0393555	-0.0156626	-0.0253588	-0.0156626	-0.0156626	-0.0156626	-0.0278222	-0.0222935	-0.0349446	-0.0222935	-0.0219521	-0.0222935	-0.0222935	-0.0222935
348	-0.00748827	-0.0170144	-0.00681484	-0.0170144	-0.00361256	-0.0170144	-0.0170144	-0.0170144	0.0256795	-0.0156626	0.0812287	-0.0156626	-0.0292909	-0.0156626	-0.0156626	-0.0156626	0.0014686	-0.0222935	-0.0166321	-0.0222935	-0.018412	-0.0222935	-0.0222935	-0.0222935
349	0.0204295	-0.0170144	0.017939	-0.0170144	0.00181345	-0.0170144	-0.0170144	-0.0170144	0.0241935	-0.0156626	0.0585176	-0.0156626	-0.0324519	-0.0156626	-0.0156626	-0.0156626	-0.0226465	-0.0222935	-0.0304263	-0.0222935	-0.0186366	-0.0222935	-0.0222935	-0.0222935
350	0.00373375	-0.0170144	0.012022	-0.0170144	-0.00278144	-0.0170144	-0.0170144	-0.0170144	0.0430588	-0.0156626	0.0475408	-0.0156626	-0.0253695	-0.0156626	-0.0156626	-0.0156626	-0.0343809	-0.0222935	-0.029416	-0.0222935	-0.0220215	-0.0222935	-0.0222935	-0.0222935
351	0.0213409	-0.0170144	0.0159496	-0.0170144	0.00222701	-0.0170144	-0.0170144	-0.0170144	0.0262312	-0.0156626	0.0710828	-0.0156626	-0.0324976	-0.0156626	-0.0156626	-0.0156626	-0.027245	-0.0222935	-0.0302217	-0.0222935	-0.0187366	-0.0222935	-0.0222935	-0.0222935
352	0.00793871	-0.0170144	0.0204785	-0.0170144	0.00222701	-0.0170144	-0.0170144	-0.0170144	0.0385109	-0.0156626	0.0586191	-0.0156626	-0.0324976	-0.0156626	-0.0156626	-0.0156626	-0.0217644	-0.0222935	-0.0307939	-0.0222935	-0.0187366	-0.0222935	-0.0222935	-0.0222935
353	0.0042375	-0.0170144	-0.0091215	-0.0170144	0.00260929	-0.0170144	-0.0170144	-0.0170144	0.0265192	-0.0156626	0.0620725	-0.0156626	-0.0326498	-0.0156626	-0.0156626	-0.0156626	-0.0202686	-0.0222935	-0.00817336	-0.0222935	-0.0187482	-0.0222935	-0.0222935	-0.0222935
354	0.0372562	-0.0170144	0.00105016	-0.0170144	0.00260929	-0.0170144	-0.0170144	-0.0170144	0.0243961	-0.0156626	0.0704445	-0.0156626	-0.0326498	-0.0156626	-0.0156626	-0.0156626	-0.0413026	-0.0222935	-0.0262856	-0.0222935	-0.0187482	-0.0222935	-0.0222935	-0.0222935
355	0.0197492	-0.0170144	0.0265099	-0.0170144	0.00298904	-0.0170144	-0.0170144	-0.0170144	0.0490695	-0.0156626	0.0730763	-0.0156626	-0.0327982	-0.0156626	-0.0156626	-0.0156626	-0.0364249	-0.0222935	-0.0657262	-0.0222935	-0.0187558	-0.0222935	-0.0222935	-0.0222935
356	0.0333774	-0.0170144	0.010228	-0.0170144	0.00298904	-0.0170144	-0.0170144	-0.0170144	0.0239273	-0.0156626	0.0670572	-0.0156626	-0.0327982	-0.0156626	-0.0156626	-0.0156626	-0.0366729	-0.0222935	-0.0157432	-0.0222935	-0.0187558	-0.0222935	-0.0222935	-0.0222935
357	0.0464064	-0.0170144	0.0198853	-0.0170144	0.0034025	-0.0170144	-0.0170144	-0.0170144	0.0290094	-0.0156626	0.0694685	-0.0156626	-0.032954	-0.0156626	-0.0156626	-0.0156626	-0.0551889	-0.0222935	-0.0438512	-0.0222935	-0.0187379	-0.0222935	-0.0222935	-0.0222935
358	0.050965	-0.0170144	-0.00548369	-0.0170144	0.0034025	-0.0170144	-0.0170144	-0.0170144	0.0487152	-0.0156626	0.0822716	-0.0156626	-0.032954	-0.0156626	-0.0156626	-0.0156626	-0.0777878	-0.0222935	-0.0531077	-0.0222935	-0.0187379	-0.0222935	-0.0222935	-0.0222935
359	0.0332786	-0.0170144	0.0219028	-0.0170144	0.00368076	-0.0170144	-0.0170144	-0.0170144	0.0352166	-0.0156626	0.0757168	-0.0156626	-0.0330548	-0.0156626	-0.0156626	-0.0156626	-0.0436888	-0.0222935	-0.0620109	-0.0222935	-0.0187364	-0.0222935	-0.0222935	-0.0222935
360	0.083674	-0.0170144	0.014403	-0.0170144	0.00368076	-0.0170144	-0.0170144	-0.0170144	0.0366162	-0.0156626	0.0650066	-0.0156626	-0.0330548	-0.0156626	-0.0156626	-0.0156626	-0.0751886	-0.0222935	-0.0417473	-0.0222935	-0.0187364	-0.0222935	-0.0222935	-0.0222935
361	0.0253726	-0.0170144	0.0417422	-0.0170144	0.00370711	-0.0170144	-0.0170144	-0.0170144	0.0357369	-0.0156626	0.0834677	-0.0156626	-0.0330478	-0.0156626	-0.0156626	-0.0156626	-0.0256788	-0.0222935	-0.0576979	-0.0222935	-0.0187081	-0.0222935	-0.0222935	-0.0222935
362	0.0699634	-0.0170144	0.00777298	-0.0170144	0.00370711	-0.0170144	-0.0170144	-0.0170144	0.0295916	-0.0156626	0.0656792	-0.0156626	-0.0330478	-0.0156626	-0.0156626	-0.0156626	-0.0734124	-0.0222935	-0.0552154	-0.0222935	-0.0187081	-0.0222935	-0.0222935	-0.0222935
363	0.031986	-0.0170144	0.00522381	-0.0170144	0.00371006	-0.0170144	-0.0170144	-0.0170144	0.0573366	-0.0156626	0.104199	-0.0156626	-0.0330721	-0.0156626	-0.0156626	-0.0156626	-0.0374932	-0.0222935	-0.0564908	-0.0222935	-0.0186772	-0.0222935	-0.0222935	-0.0222935
364	0.0378078	-0.0170144	0.0646221	-0.0170144	0.00371006	-0.0170144	-0.0170144	-0.0170144	0.0306153	-0.0156626	0.0621255	-0.0156626	-0.0330721	-0.0156626	-0.0156626	-0.0156626	-0.0235242	-0.0222935	-0.059194	-0.0222935	-0.0186772	-0.0222935	-0.0222935	-0.0222935
365	0.0856054	-0.0170144	0.0164627	-0.0170144	0.00368556	-0.0170144	-0.0170144	-0.0170144	0.0242751	-0.0156626	0.0662978	-0.0156626	-0.0330846	-0.0156626	-0.0156626	-0.0156626	-0.0765806	-0.0222935	-0.0507871	-0.0222935	-0.0186372	-0.0222935	-0.0222935	-0.0222935
366	0.0213531	-0.0170144	0.0342708	-0.0170144	0.00368556	-0.0170144	-0.0170144	-0.0170144	0.0434985	-0.0156626	0.0840183	-0.0156626	-0.0330846	-0.0156626	-0.0156626	-0.0156626	-0.0301957	-0.0222935	-0.0646752	-0.0222935	-0.0186372	-0.0222935	-0.0222935	-0.0222935
367	0.027675	-0.0170144	0.0302585	-0.0170144	0.00374102	-0.0170144	-0.0170144	-0.0170144	0.041724	-0.0156626	0.0403466	-0.0156626	-0.0330915	-0.0156626	-0.0156626	-0.0156626	-0.0288507	-0.0222935	-0.0190955	-0.0222935	-0.0186053	-0.0222935	-0.0222935	-0.0222935
368	0.0526415	-0.0170144	0.0503352	-0.0170144	0.00374102	-0.0170144	-0.0170144	-0.0170144	0.0331385	-0.0156626	0.0762208	-0.0156626	-0.0330915	-0.0156626	-0.0156626	-0.0156626	-0.0495056	-0.0222935	-0.069522	-0.0222935	-0.0186053	-0.0222935	-0.0222935	-0.0222935
369	0.00405252	-0.0170144	0.0205043	-0.0170144	0.00373252	-0.0170144	-0.0170144	-0.0170144	0.0238108	-0.0156626	0.0918199	-0.0156626	-0.0331658	-0.0156626	-0.0156626	-0.0156626	-0.00737323	-0.0222935	-0.0492099	-0.0222935	-0.0184978	-0.0222935	-0.0222935	-0.0222935
370	0.0271291	-0.0170144	0.0412205	-0.0170144	0.00373252	-0.0170144	-0.0170144	-0.0170144	0.0404879	-0.0156626	0.0762657	-0.0156626	-0.0331658	-0.0156626	-0.0156626	-0.0156626	-0.0358867	-0.0222935	-0.0462849	-0.0222935	-0.0184978	-0.0222935	-0.0222935	-0.0222935
371	0.00470921	-0.0170144	0.0776952	-0.0170144	-0.00212721	-0.0170144	-0.0170144	-0.0170144	0.0410076	-0.0156626	0.0446565	-0.0156626	-0.0254151	-0.0156626	-0.0156626	-0.0156626	-0.0237482	-0.0222935	-0.0640726	-0.0222935	-0.0223689	-0.0222935	-0.0222935	-0.0222935
372	0.0038978	-0.0170144	0.0385604	-0.0170144	0.00370287	-0.0170144	-0.0170144	-0.0170144	0.0274915	-0.0156626	0.037119	-0.0156626	-0.033159	-0.0156626	-0.0156626	-0.0156626	-0.00378702	-0.0222935	-0.0292663	-0.0222935	-0.0184573	-0.0222935	-0.0222935	-0.0222935
373	0.0209933	-0.0170144	0.0230614	-0.0170144	0.00376212	-0.0170144	-0.0170144	-0.0170144	0.0287057	-0.0156626	0.0843534	-0.0156626	-0.033203	-0.0156626	-0.0156626	-0.0156626	-0.0457485	-0.0222935	-0.059159	-0.0222935	-0.0183285	-0.0222935	-0.0222935	-0.0222935
374	0.0180737	-0.0170144	0.0569145	-0.0170144	-0.00203344	-0.0170144	-0.0170144	-0.0170144	0.0303347	-0.0156626	0.00320492	-0.0156626	-0.025387	-0.0156626	-0.0156626	-0.0156626	-0.040238	-0.0222935	-0.0414845	-0.0222935	-0.0223651	-0.0222935	-0.0222935	-0.0222935
375	0.00699484	-0.0170144	0.0169413	-0.0170144	0.00361141	-0.0170144	-0.0170144	-0.0170144	0.0312749	-0.0156626	0.00285517	-0.0156626	-0.0331582	-0.0156626	-0.0156626	-0.0156626	-0.0243121	-0.0222935	-0.00171172	-0.0222935	-0.0183172	-0.0222935	-0.0222935	-0.0222935
376	0.0130196	-0.0170144	0.0254951	-0.0170144	0.00361141	-0.0170144	-0.0170144	-0.0170144	0.0248141	-0.0156626	0.00360902	-0.0156626	-0.0331582	-0.0156626	-0.0156626	-0.0156626	-0.0291747	-0.0222935	-0.0335271	-0.0222935	-0.0183172	-0.0222935	-0.0222935	-0.0222935
377	0.00689618	-0.0170144	0.0298169	-0.0170144	0.00332516	-0.0170144	-0.0170144	-0.0170144	0.0054012	-0.0156626	-0.0238887	-0.0156626	-0.0330332	-0.0156626	-0.0156626	-0.0156626	-0.0368155	-0.0222935	-0.0252852	-0.0222935	-0.0183387	-0.0222935	-0.0222935	-0.0222935
378	-0.0366639	-0.0170144	0.0130774	-0.0170144	0.00332516	-0.0170144	-0.0170144	-0.0170144	0.0191406	-0.0156626	0.0012428	-0.0156626	-0.0330332	-0.0156626	-0.0156626	-0.0156626	-0.0196066	-0.0222935	-0.0271204	-0.0222935	-0.0183387	-0.0222935	-0.0222935	-0.0222935
379	-0.0305521	-0.0170144	0.0045778	-0.0170144	-0.00256018	-0.0170144	-0.0170144	-0.0170144	0.0229364	-0.0156626	0.015975	-0.0156626	-0.0252791	-0.0156626	-0.0156626	-0.0156626	-0.00421895	-0.0222935	-0.0424217	-0.0222935	-0.0222597	-0.0222935	-0.0222935	-0.0222935
380	-0.0111954	-0.0170144	0.00205091	-0.0170144	0.00311743	-0.0170144	-0.0170144	-0.0170144	0.00505766	-0.0156626	-0.0111731	-0.0156626	-0.0330087	-0.0156626	-0.0156626	-0.0156626	-0.0127128	-0.0222935	-0.0306114	-0.0222935	-0.0183308	-0.0222935	-0.0222935	-0.0222935
381	-0.0351405	-0.0170144	-0.00933729	-0.0170144	0.00300552	-0.0170144	-0.0170144	-0.0170144	0.0295733	-0.0156626	-0.0100243	-0.0156626	-0.0329981	-0.0156626	-0.0156626	-0.0156626	-0.0219852	-0.0222935	-0.0313471	-0.0222935	-0.0181664	-0.0222935	-0.0222935	-0.0222935
382	-0.0161259	-0.0170144	-0.0184983	-0.0170144	-0.00251491	-0.0170144	-0.0170144	-0.0170144	0.0311186	-0.0156626	0.00144911	-0.0156626	-0.0252477	-0.0156626	-0.0156626	-0.0156626	-0.0304753	-0.0222935	-0.0416397	-0.0222935	-0.0222128	-0.0222935	-0.0222935	-0.0222935
383	0.0091658	-0.0170144	-0.0210308	-0.0170144	0.00296194	-0.0170144	-0.0170144	-0.0170144	-0.00738214	-0.0156626	0.01036	-0.0156626	-0.0330079	-0.0156626	-0.0156626	-0.0156626	-0.0366496	-0.0222935	-0.0464376	-0.0222935	-0.0180625	-0.0222935	-0.0222935	-0.0222935
384	-0.00258605	-0.0170144	-0.0165067	-0.0170144	0.00296194	-0.0170144	-0.0170144	-0.0170144	-0.00901979	-0.0156626	0.00193719	-0.0156626	-0.0330079	-0.0156626	-0.0156626	-0.0156626	-0.0284424	-0.0222935	-0.0429039	-0.0222935	-0.0180625	-0.0222935	-0.0222935	-0.0222935
385	-4.32723e-05	-0.0170144	-0.00563879	-0.0170144	0.00251014	-0.0170144	-0.0170144	-0.0170144	-0.00545172	-0.0156626	0.0100779	-0.0156626	-0.0328075	-0.0156626	-0.0156626	-0.0156626	-0.0411083	-0.0222935	-0.0385806	-0.0222935	-0.0179862	-0.0222935	-0.0222935	-0.0222935
386	5.3472e-05	-0.0170144	-0.0179546	-0.0170144	-0.0170144	-0.0170144	-0.0170144	-0.0170144	-0.0055915	-0.0156626	0.0117102	-0.0156626	-0.0156626	-0.0156626	-0.0156626	-0.0156626	-0.0411069	-0.0222935	-0.0337752	-0.0222935	-0.0222935	-0.0222935	-0.0222935	-0.0222935
387	-0.00254478	-0.0170144	-0.0170144	-0.0170144	-0.0170144	-0.0170144	-0.0170144	-0.0170144	-0.00895691	-0.0156626	-0.0156626	-0.0156626	-0.0156626	-0.0156626	-0.0156626	-0.0156626	-0.028495	-0.0222935	-0.0222935	-0.0222935	-0.0222935	-0.0222935	-0.0222935	-0.0222935
388	-0.0170144	-0.0170144	-0.0170144	-0.0170144	-0.0170144	-0.0170144	-0.0170144	-0.0170144	-0.0156626	-0.0156626	-0.0156626	-0.0156626	-0.0156626	-0.0156626	-0.0156626	-0.0156626	-0.0222935	-0.0222935	-0.0222935	-0.0222935	-0.0222935	-0.0222935	-0.0222935	-0.0222935
389	-0.0170144	-0.0170144	-0.0170144	-0.0170144	-0.0170144	-0.0170144	-0.0170144	-0.0170144	-0.0156626	-0.0156626	-0.0156626	-0.0156626	-0.0156626	-0.0156626	-0.0156626	-0.0156626	-0.0222935	-0.0222935	-0.0222935	-0.0222935	-0.0222935	-0.0222935	-0.0222935	-0.0222935
390	-0.0170144	-0.0170144	-0.0170144	-0.0170144	-0.0170144	-0.0170144	-0.0170144	-0.0170144	-0.0156626	-0.0156626	-0.0156626	-0.0156626	-0.0156626	-0.0156626	-0.0156626	-0.0156626	-0.0222935	-0.0222935	-0.0222935	-0.0222935	-0.0222935	-0.0222935	-0.0222935	-0.0222935
391	-0.0170144	-0.0170144	-0.0170144	-0.0170144	-0.0170144	-0.0170144	-0.0170144	-0.0170144	-0.0156626	-0.0156626	-0.0156626	-0.0156626	-0.0156626	-0.0156626	-0.0156626	-0.0156626	-0.0222935	-0.0222935	-0.0222935	-0.0222935	-0.0222935	-0.0222935	-0.0222935	-0.0222935
392	-0.0170144	-0.0170144	-0.0170144	-0.0170144	-0.0170144	-0.0170144	-0.0170144	-0.0170144	-0.0156626	-0.0156626	-0.0156626	-0.0156626	-0.0156626	-0.0156626	-0.0156626	-0.0156626	-0.0222935	-0.0222935	-0.0222935	-0.0222935	-0.0222935	-0.0222935	-0.0222935	-0.0222935
393	-0.0170144	-0.0170144	-0.0170144	-0.0170144	-0.0170144	-0.0170144	-0.0170144	-0.0170144	-0.0156626	-0.0156626	-0.0156626	-0.0156626	-0.0156626	-0.0156626	-0.0156626	-0.0156626	-0.0222935	-0.0222935	-0.0222935	-0.0222935	-0.0222935	-0.0222935	-0.0222935	-0.0222935
394	-0.0170144	-0.0170144	-0.0170144	-0.0170144	-0.0170144	-0.0170144	-0.0170144	-0.0170144	-0.0156626	-0.0156626	-0.0156626	-0.0156626	-0.0156626	-0.0156626	-0.0156626	-0.0156626	-0.0222935	-0.0222935	-0.0222935	-0.0222935	-0.0222935	-0.0222935	-0.0222935	-0.0222935
395	-0.0170144	-0.0170144	-0.0170144	-0.0170144	-0.0170144	-0.0170144	-0.0170144	-0.0170144	-0.0156626	-0.0156626	-0.0156626	-0.0156626	-0.0156626	-0.0156626	-0.0156626	-0.0156626	-0.0222935	-0.0222935	-0.0222935	-0.0222935	-0.0222935	-0.0222935	-0.0222935	-0.0222935
396	-0.0170144	-0.0170144	-0.0170144	-0.0170144	-0.0170144	-0.0170144	-0.0170144	-0.0170144	-0.0156626	-0.0156626	-0.0156626	-0.0156626	-0.0156626	-0.0156626	-0.0156626	-0.0156626	-0.0222935	-0.0222935	-0.0222935	-0.0222935	-0.0222935	-0.0222935	-0.0222935	-0.0222935
397	-0.0170144	-0.0170144	-0.0170144	-0.0170144	-0.0170144	-0.0170144	-0.0170144	-0.0170144	-0.0156626	-0.0156626	-0.0156626	-0.0156626	-0.0156626	-0.0156626	-0.0156626	-0.0156626	-0.0222935	-0.0222935	-0.0222935	-0.0222935	-0.0222935	-0.0222935	-0.0222935	-0.0222935
398	-0.0170144	-0.0170144	-0.0170144	-0.0170144	-0.0170144	-0.0170144	-0.0170144	-0.0170144	-0.0156626	-0.0156626	-0.0156626	-0.0156626	-0.0156626	-0.0156626	-0.0156626	-0.0156626	-0.0222935	-0.0222935	-0.0222935	-0.0222935	-0.0222935	-0.0222935	-0.0222935	-0.0222935
399	-0.0170144	-0.0170144	-0.0170144	-0.0170144	-0.0170144	-0.0170144	-0.0170144	-0.0170144	-0.0156626	-0.0156626	-0.0156626	-0.0156626	-0.0156626	-0.0156626	-0.0156626	-0.0156626	-0.0222935	-0.0222935	-0.0222935	-0.0222935	-0.0222935	-0.0222935	-0.0222935	-0.0222935

## Sheet: DRQN_std_seed5_tidy
trial	series	value
0	dec_allo_n_inc	-0.177836
1	dec_allo_n_inc	-0.160645
2	dec_allo_n_inc	-0.133256
3	dec_allo_n_inc	-0.125698
4	dec_allo_n_inc	-0.1476
5	dec_allo_n_inc	-0.137251
6	dec_allo_n_inc	-0.163616
7	dec_allo_n_inc	-0.163374
8	dec_allo_n_inc	-0.174762
9	dec_allo_n_inc	-0.144026
10	dec_allo_n_inc	-0.195842
11	dec_allo_n_inc	-0.161004
12	dec_allo_n_inc	-0.137853
13	dec_allo_n_inc	-0.139082
14	dec_allo_n_inc	-0.154135
15	dec_allo_n_inc	-0.167515
16	dec_allo_n_inc	-0.168121
17	dec_allo_n_inc	-0.15042
18	dec_allo_n_inc	-0.161929
19	dec_allo_n_inc	-0.087448
20	dec_allo_n_inc	-0.140989
21	dec_allo_n_inc	-0.0556448
22	dec_allo_n_inc	-0.126029
23	dec_allo_n_inc	-0.0371427
24	dec_allo_n_inc	-0.0884139
25	dec_allo_n_inc	-0.0180739
26	dec_allo_n_inc	-0.107131
27	dec_allo_n_inc	-0.0487446
28	dec_allo_n_inc	-0.070325
29	dec_allo_n_inc	-0.046827
30	dec_allo_n_inc	-0.0477156
31	dec_allo_n_inc	-0.0404621
32	dec_allo_n_inc	0.00419663
33	dec_allo_n_inc	0.0551702
34	dec_allo_n_inc	-0.0489882
35	dec_allo_n_inc	-0.0438024
36	dec_allo_n_inc	0.0115484
37	dec_allo_n_inc	-0.039687
38	dec_allo_n_inc	0.0280839
39	dec_allo_n_inc	-0.0338186
40	dec_allo_n_inc	-0.00208028
41	dec_allo_n_inc	0.016998
42	dec_allo_n_inc	-0.0209976
43	dec_allo_n_inc	0.0300138
44	dec_allo_n_inc	-0.00638469
45	dec_allo_n_inc	0.00647077
46	dec_allo_n_inc	-0.0111222
47	dec_allo_n_inc	-0.0621681
48	dec_allo_n_inc	-0.0461293
49	dec_allo_n_inc	-0.0373498
50	dec_allo_n_inc	-0.0368054
51	dec_allo_n_inc	-0.00291604
52	dec_allo_n_inc	-0.00949393
53	dec_allo_n_inc	0.0710719
54	dec_allo_n_inc	-0.0175262
55	dec_allo_n_inc	-0.0166293
56	dec_allo_n_inc	-0.0102802
57	dec_allo_n_inc	-0.00474225
58	dec_allo_n_inc	-0.0230366
59	dec_allo_n_inc	0.00690756
60	dec_allo_n_inc	0.0094509
61	dec_allo_n_inc	-0.00463548
62	dec_allo_n_inc	-0.0294988
63	dec_allo_n_inc	0.00393294
64	dec_allo_n_inc	-0.0173442
65	dec_allo_n_inc	0.0354075
66	dec_allo_n_inc	-0.020758
67	dec_allo_n_inc	-0.00215832
68	dec_allo_n_inc	0.000758924
69	dec_allo_n_inc	0.000161853
70	dec_allo_n_inc	-0.0190462
71	dec_allo_n_inc	0.013053
72	dec_allo_n_inc	-0.020921
73	dec_allo_n_inc	-0.00961262
74	dec_allo_n_inc	0.0052589
75	dec_allo_n_inc	0.0205685
76	dec_allo_n_inc	0.0163421
77	dec_allo_n_inc	0.0300579
78	dec_allo_n_inc	0.00431487
79	dec_allo_n_inc	0.0743276
80	dec_allo_n_inc	-0.00969853
81	dec_allo_n_inc	0.028105
82	dec_allo_n_inc	0.00657717
83	dec_allo_n_inc	0.0479774
84	dec_allo_n_inc	-0.00337669
85	dec_allo_n_inc	0.028353
86	dec_allo_n_inc	0.015639
87	dec_allo_n_inc	0.0256878
88	dec_allo_n_inc	0.0193691
89	dec_allo_n_inc	0.0034419
90	dec_allo_n_inc	0.0432221
91	dec_allo_n_inc	0.00651969
92	dec_allo_n_inc	0.00399242
93	dec_allo_n_inc	0.0287877
94	dec_allo_n_inc	-0.00247425
95	dec_allo_n_inc	0.0112516
96	dec_allo_n_inc	0.0205075
97	dec_allo_n_inc	0.0029977
98	dec_allo_n_inc	0.0410521
99	dec_allo_n_inc	0.00639357
100	dec_allo_n_inc	0.0476408
101	dec_allo_n_inc	-0.0120886
102	dec_allo_n_inc	0.0447766
103	dec_allo_n_inc	0.0177178
104	dec_allo_n_inc	0.0129969
105	dec_allo_n_inc	0.00479134
106	dec_allo_n_inc	0.0175304
107	dec_allo_n_inc	-0.0393247
108	dec_allo_n_inc	0.0192068
109	dec_allo_n_inc	-0.0285122
110	dec_allo_n_inc	0.0233511
111	dec_allo_n_inc	-0.0217254
112	dec_allo_n_inc	0.00778761
113	dec_allo_n_inc	-0.0237463
114	dec_allo_n_inc	-0.00484047
115	dec_allo_n_inc	-0.0167355
116	dec_allo_n_inc	-0.0154763
117	dec_allo_n_inc	0.0139749
118	dec_allo_n_inc	0.0171405
119	dec_allo_n_inc	-0.00345946
120	dec_allo_n_inc	0.0274727
121	dec_allo_n_inc	0.0261147
122	dec_allo_n_inc	0.049536
123	dec_allo_n_inc	0.019307
124	dec_allo_n_inc	0.0464016
125	dec_allo_n_inc	-0.0106611
126	dec_allo_n_inc	0.00560829
127	dec_allo_n_inc	0.0265978
128	dec_allo_n_inc	0.0138213
129	dec_allo_n_inc	0.031242
130	dec_allo_n_inc	0.015625
131	dec_allo_n_inc	-0.00304308
132	dec_allo_n_inc	0.00822909
133	dec_allo_n_inc	0.0197012
134	dec_allo_n_inc	0.00151623
135	dec_allo_n_inc	-0.0056909
136	dec_allo_n_inc	0.0102995
137	dec_allo_n_inc	0.0139936
138	dec_allo_n_inc	0.0364483
139	dec_allo_n_inc	-0.0140635
140	dec_allo_n_inc	0.0289148
141	dec_allo_n_inc	0.0253378
142	dec_allo_n_inc	0.0126553
143	dec_allo_n_inc	-0.00865015
144	dec_allo_n_inc	0.0158145
145	dec_allo_n_inc	0.0369972
146	dec_allo_n_inc	0.0454218
147	dec_allo_n_inc	0.0275369
148	dec_allo_n_inc	0.0355626
149	dec_allo_n_inc	0.0269673
150	dec_allo_n_inc	0.038869
151	dec_allo_n_inc	-0.0198375
152	dec_allo_n_inc	0.0213316
153	dec_allo_n_inc	-0.0307566
154	dec_allo_n_inc	0.0255694
155	dec_allo_n_inc	0.0220728
156	dec_allo_n_inc	0.0346007
157	dec_allo_n_inc	0.00581948
158	dec_allo_n_inc	0.0603257
159	dec_allo_n_inc	-0.0240364
160	dec_allo_n_inc	0.0437971
161	dec_allo_n_inc	0.00943159
162	dec_allo_n_inc	0.0279963
163	dec_allo_n_inc	0.0379901
164	dec_allo_n_inc	0.0476785
165	dec_allo_n_inc	0.0324725
166	dec_allo_n_inc	0.0541727
167	dec_allo_n_inc	-0.00908831
168	dec_allo_n_inc	0.0661678
169	dec_allo_n_inc	-0.00187561
170	dec_allo_n_inc	0.0118264
171	dec_allo_n_inc	-0.00254285
172	dec_allo_n_inc	0.0190095
173	dec_allo_n_inc	0.0292397
174	dec_allo_n_inc	0.0265465
175	dec_allo_n_inc	-0.0256108
176	dec_allo_n_inc	0.0163222
177	dec_allo_n_inc	-0.0162077
178	dec_allo_n_inc	0.0125369
179	dec_allo_n_inc	0.0291372
180	dec_allo_n_inc	0.00372683
181	dec_allo_n_inc	0.0345535
182	dec_allo_n_inc	0.00063006
183	dec_allo_n_inc	0.0232317
184	dec_allo_n_inc	-0.00134906
185	dec_allo_n_inc	0.0371365
186	dec_allo_n_inc	-0.00777837
187	dec_allo_n_inc	0.0252084
188	dec_allo_n_inc	-0.0164838
189	dec_allo_n_inc	-0.0254701
190	dec_allo_n_inc	0.0229048
191	dec_allo_n_inc	-0.00974146
192	dec_allo_n_inc	0.000650989
193	dec_allo_n_inc	0.0163719
194	dec_allo_n_inc	-0.0114847
195	dec_allo_n_inc	0.0150503
196	dec_allo_n_inc	0.0133022
197	dec_allo_n_inc	0.0304931
198	dec_allo_n_inc	0.0516601
199	dec_allo_n_inc	0.0542267
200	dec_allo_n_inc	0.0339103
201	dec_allo_n_inc	-0.00353661
202	dec_allo_n_inc	0.00799599
203	dec_allo_n_inc	-0.0239699
204	dec_allo_n_inc	0.0308026
205	dec_allo_n_inc	0.0119764
206	dec_allo_n_inc	0.0018108
207	dec_allo_n_inc	-0.013399
208	dec_allo_n_inc	-0.0159223
209	dec_allo_n_inc	-0.0240638
210	dec_allo_n_inc	0.037268
211	dec_allo_n_inc	-0.0108433
212	dec_allo_n_inc	0.00959866
213	dec_allo_n_inc	0.0081665
214	dec_allo_n_inc	0.00191705
215	dec_allo_n_inc	-0.0100036
216	dec_allo_n_inc	-0.0107929
217	dec_allo_n_inc	-0.0019779
218	dec_allo_n_inc	0.0120734
219	dec_allo_n_inc	-0.0046953
220	dec_allo_n_inc	-0.00966843
221	dec_allo_n_inc	0.0141783
222	dec_allo_n_inc	0.0397472
223	dec_allo_n_inc	0.00052603
224	dec_allo_n_inc	0.0188204
225	dec_allo_n_inc	-0.0247508
226	dec_allo_n_inc	0.0294195
227	dec_allo_n_inc	-0.0132892
228	dec_allo_n_inc	0.0717264
229	dec_allo_n_inc	0.0202923
230	dec_allo_n_inc	-0.0159465
231	dec_allo_n_inc	-0.0322877
232	dec_allo_n_inc	0.030117
233	dec_allo_n_inc	-0.0136747
234	dec_allo_n_inc	0.0241906
235	dec_allo_n_inc	0.040962
236	dec_allo_n_inc	-0.0276504
237	dec_allo_n_inc	-0.00661812
238	dec_allo_n_inc	-0.00543266
239	dec_allo_n_inc	-0.0227259
240	dec_allo_n_inc	-0.00635641
241	dec_allo_n_inc	0.0198556
242	dec_allo_n_inc	0.0258861
243	dec_allo_n_inc	0.0582649
244	dec_allo_n_inc	0.0402211
245	dec_allo_n_inc	0.0346322
246	dec_allo_n_inc	0.0639861
247	dec_allo_n_inc	0.0655887
248	dec_allo_n_inc	0.0379559
249	dec_allo_n_inc	0.0562843
250	dec_allo_n_inc	0.0290101
251	dec_allo_n_inc	0.0278577
252	dec_allo_n_inc	0.044129
253	dec_allo_n_inc	0.0362018
254	dec_allo_n_inc	0.0338438
255	dec_allo_n_inc	0.0458971
256	dec_allo_n_inc	0.0548745
257	dec_allo_n_inc	0.0411197
258	dec_allo_n_inc	0.0435903
259	dec_allo_n_inc	0.0728967
260	dec_allo_n_inc	0.0555492
261	dec_allo_n_inc	0.023857
262	dec_allo_n_inc	0.06106
263	dec_allo_n_inc	0.0629826
264	dec_allo_n_inc	0.0331948
265	dec_allo_n_inc	0.024002
266	dec_allo_n_inc	0.0653619
267	dec_allo_n_inc	0.0658864
268	dec_allo_n_inc	0.0345671
269	dec_allo_n_inc	0.0259385
270	dec_allo_n_inc	0.0738334
271	dec_allo_n_inc	0.0180736
272	dec_allo_n_inc	0.0218248
273	dec_allo_n_inc	0.0255053
274	dec_allo_n_inc	0.0217256
275	dec_allo_n_inc	0.0302505
276	dec_allo_n_inc	0.0374312
277	dec_allo_n_inc	0.00603901
278	dec_allo_n_inc	0.0232902
279	dec_allo_n_inc	0.0507141
280	dec_allo_n_inc	0.0228201
281	dec_allo_n_inc	-0.000234626
282	dec_allo_n_inc	0.0236862
283	dec_allo_n_inc	0.0594165
284	dec_allo_n_inc	-0.00315367
285	dec_allo_n_inc	-0.00198135
286	dec_allo_n_inc	0.0318494
287	dec_allo_n_inc	0.0379942
288	dec_allo_n_inc	0.015424
289	dec_allo_n_inc	0.0116703
290	dec_allo_n_inc	0.0210768
291	dec_allo_n_inc	0.0506415
292	dec_allo_n_inc	-0.00066545
293	dec_allo_n_inc	0.0186797
294	dec_allo_n_inc	0.0310712
295	dec_allo_n_inc	0.00899554
296	dec_allo_n_inc	0.0161454
297	dec_allo_n_inc	0.000846018
298	dec_allo_n_inc	0.0317273
299	dec_allo_n_inc	0.0216565
300	dec_allo_n_inc	0.0130453
301	dec_allo_n_inc	0.0561942
302	dec_allo_n_inc	0.0347844
303	dec_allo_n_inc	0.0277102
304	dec_allo_n_inc	0.0695973
305	dec_allo_n_inc	0.0613305
306	dec_allo_n_inc	0.0413661
307	dec_allo_n_inc	0.06421
308	dec_allo_n_inc	0.0533075
309	dec_allo_n_inc	0.047626
310	dec_allo_n_inc	0.0363879
311	dec_allo_n_inc	0.033539
312	dec_allo_n_inc	0.0282564
313	dec_allo_n_inc	0.0419459
314	dec_allo_n_inc	0.041393
315	dec_allo_n_inc	0.013073
316	dec_allo_n_inc	0.0233159
317	dec_allo_n_inc	0.0532639
318	dec_allo_n_inc	0.00927271
319	dec_allo_n_inc	0.0319413
320	dec_allo_n_inc	0.0292247
321	dec_allo_n_inc	0.0222771
322	dec_allo_n_inc	0.0490048
323	dec_allo_n_inc	0.0097068
324	dec_allo_n_inc	0.0378593
325	dec_allo_n_inc	0.0244475
326	dec_allo_n_inc	0.0339543
327	dec_allo_n_inc	0.0571553
328	dec_allo_n_inc	0.025891
329	dec_allo_n_inc	0.0358072
330	dec_allo_n_inc	0.0546932
331	dec_allo_n_inc	0.0488842
332	dec_allo_n_inc	0.0780328
333	dec_allo_n_inc	0.0312304
334	dec_allo_n_inc	0.0561266
335	dec_allo_n_inc	0.0712355
336	dec_allo_n_inc	0.0137431
337	dec_allo_n_inc	0.0664606
338	dec_allo_n_inc	0.0110389
339	dec_allo_n_inc	0.0147909
340	dec_allo_n_inc	0.0277512
341	dec_allo_n_inc	0.0420775
342	dec_allo_n_inc	0.0212104
343	dec_allo_n_inc	0.0158975
344	dec_allo_n_inc	0.0446023
345	dec_allo_n_inc	-0.000553824
346	dec_allo_n_inc	0.0544204
347	dec_allo_n_inc	0.0048806
348	dec_allo_n_inc	-0.00748827
349	dec_allo_n_inc	0.0204295
350	dec_allo_n_inc	0.00373375
351	dec_allo_n_inc	0.0213409
352	dec_allo_n_inc	0.00793871
353	dec_allo_n_inc	0.0042375
354	dec_allo_n_inc	0.0372562
355	dec_allo_n_inc	0.0197492
356	dec_allo_n_inc	0.0333774
357	dec_allo_n_inc	0.0464064
358	dec_allo_n_inc	0.050965
359	dec_allo_n_inc	0.0332786
360	dec_allo_n_inc	0.083674
361	dec_allo_n_inc	0.0253726
362	dec_allo_n_inc	0.0699634
363	dec_allo_n_inc	0.031986
364	dec_allo_n_inc	0.0378078
365	dec_allo_n_inc	0.0856054
366	dec_allo_n_inc	0.0213531
367	dec_allo_n_inc	0.027675
368	dec_allo_n_inc	0.0526415
369	dec_allo_n_inc	0.00405252
370	dec_allo_n_inc	0.0271291
371	dec_allo_n_inc	0.00470921
372	dec_allo_n_inc	0.0038978
373	dec_allo_n_inc	0.0209933
374	dec_allo_n_inc	0.0180737
375	dec_allo_n_inc	0.00699484
376	dec_allo_n_inc	0.0130196
377	dec_allo_n_inc	0.00689618
378	dec_allo_n_inc	-0.0366639
379	dec_allo_n_inc	-0.0305521
380	dec_allo_n_inc	-0.0111954
381	dec_allo_n_inc	-0.0351405
382	dec_allo_n_inc	-0.0161259
383	dec_allo_n_inc	0.0091658
384	dec_allo_n_inc	-0.00258605
385	dec_allo_n_inc	-4.32723e-05
386	dec_allo_n_inc	5.3472e-05
387	dec_allo_n_inc	-0.00254478
388	dec_allo_n_inc	-0.0170144
389	dec_allo_n_inc	-0.0170144
390	dec_allo_n_inc	-0.0170144
391	dec_allo_n_inc	-0.0170144
392	dec_allo_n_inc	-0.0170144
393	dec_allo_n_inc	-0.0170144
394	dec_allo_n_inc	-0.0170144
395	dec_allo_n_inc	-0.0170144
396	dec_allo_n_inc	-0.0170144
397	dec_allo_n_inc	-0.0170144
398	dec_allo_n_inc	-0.0170144
399	dec_allo_n_inc	-0.0170144
0	dec_allo_n_c	0.168667
1	dec_allo_n_c	0.415611
2	dec_allo_n_c	0.228395
3	dec_allo_n_c	0.351917
4	dec_allo_n_c	0.270974
5	dec_allo_n_c	0.343123
6	dec_allo_n_c	0.190954
7	dec_allo_n_c	0.289275
8	dec_allo_n_c	0.256395
9	dec_allo_n_c	0.262204
10	dec_allo_n_c	0.233068
11	dec_allo_n_c	0.259516
12	dec_allo_n_c	0.314953
13	dec_allo_n_c	0.301839
14	dec_allo_n_c	0.272639
15	dec_allo_n_c	0.247491
16	dec_allo_n_c	0.220748
17	dec_allo_n_c	0.271692
18	dec_allo_n_c	0.199062
19	dec_allo_n_c	0.222691
20	dec_allo_n_c	0.0929154
21	dec_allo_n_c	0.0769527
22	dec_allo_n_c	0.124976
23	dec_allo_n_c	-0.0641687
24	dec_allo_n_c	0.0509539
25	dec_allo_n_c	-0.0114435
26	dec_allo_n_c	0.0377466
27	dec_allo_n_c	0.0147056
28	dec_allo_n_c	0.0452882
29	dec_allo_n_c	0.0302113
30	dec_allo_n_c	0.0243299
31	dec_allo_n_c	0.0447421
32	dec_allo_n_c	0.0317392
33	dec_allo_n_c	-0.00351712
34	dec_allo_n_c	0.00682984
35	dec_allo_n_c	0.0123429
36	dec_allo_n_c	-0.00537123
37	dec_allo_n_c	-0.00841143
38	dec_allo_n_c	-0.0158446
39	dec_allo_n_c	-0.000767579
40	dec_allo_n_c	0.028752
41	dec_allo_n_c	0.0393863
42	dec_allo_n_c	0.0350993
43	dec_allo_n_c	0.00356047
44	dec_allo_n_c	0.0303787
45	dec_allo_n_c	0.0376541
46	dec_allo_n_c	0.0460586
47	dec_allo_n_c	0.0413132
48	dec_allo_n_c	0.0689152
49	dec_allo_n_c	0.0292784
50	dec_allo_n_c	0.0171597
51	dec_allo_n_c	0.0347354
52	dec_allo_n_c	0.0356749
53	dec_allo_n_c	0.0191781
54	dec_allo_n_c	0.0527728
55	dec_allo_n_c	0.0416173
56	dec_allo_n_c	0.031591
57	dec_allo_n_c	-0.00065496
58	dec_allo_n_c	0.0126884
59	dec_allo_n_c	0.0243807
60	dec_allo_n_c	0.0101552
61	dec_allo_n_c	0.00612773
62	dec_allo_n_c	0.0113592
63	dec_allo_n_c	0.0164722
64	dec_allo_n_c	0.0274743
65	dec_allo_n_c	0.00449471
66	dec_allo_n_c	0.0204626
67	dec_allo_n_c	0.0163905
68	dec_allo_n_c	-0.00828244
69	dec_allo_n_c	0.0145953
70	dec_allo_n_c	-0.00170399
71	dec_allo_n_c	0.00646908
72	dec_allo_n_c	0.0723473
73	dec_allo_n_c	-0.00273173
74	dec_allo_n_c	0.0118072
75	dec_allo_n_c	-0.0350177
76	dec_allo_n_c	-0.00837074
77	dec_allo_n_c	0.00229953
78	dec_allo_n_c	-0.00355348
79	dec_allo_n_c	0.00470202
80	dec_allo_n_c	0.00526274
81	dec_allo_n_c	0.0125222
82	dec_allo_n_c	-0.0115166
83	dec_allo_n_c	-0.005266
84	dec_allo_n_c	-0.016288
85	dec_allo_n_c	-0.00314526
86	dec_allo_n_c	-0.00527653
87	dec_allo_n_c	0.00184162
88	dec_allo_n_c	0.0308075
89	dec_allo_n_c	-0.0105497
90	dec_allo_n_c	-0.0164222
91	dec_allo_n_c	-0.00641741
92	dec_allo_n_c	-0.0131705
93	dec_allo_n_c	-0.000549831
94	dec_allo_n_c	-0.0122574
95	dec_allo_n_c	0.0067395
96	dec_allo_n_c	-0.00893342
97	dec_allo_n_c	-0.0139726
98	dec_allo_n_c	-0.0160979
99	dec_allo_n_c	-0.0134182
100	dec_allo_n_c	-0.0201177
101	dec_allo_n_c	-0.00768051
102	dec_allo_n_c	-0.0131428
103	dec_allo_n_c	0.00604645
104	dec_allo_n_c	0.0239345
105	dec_allo_n_c	-0.00453252
106	dec_allo_n_c	-0.00625857
107	dec_allo_n_c	-0.00535929
108	dec_allo_n_c	0.0301604
109	dec_allo_n_c	-0.00408651
110	dec_allo_n_c	-0.0175994
111	dec_allo_n_c	-0.0103898
112	dec_allo_n_c	-0.0182944
113	dec_allo_n_c	-0.0124001
114	dec_allo_n_c	0.000820619
115	dec_allo_n_c	0.0136936
116	dec_allo_n_c	-0.00874393
117	dec_allo_n_c	0.0221306
118	dec_allo_n_c	-0.00871089
119	dec_allo_n_c	0.00844
120	dec_allo_n_c	-0.0086853
121	dec_allo_n_c	0.0193456
122	dec_allo_n_c	-0.00870568
123	dec_allo_n_c	-0.0152738
124	dec_allo_n_c	-0.0086743
125	dec_allo_n_c	0.0218557
126	dec_allo_n_c	-0.00871569
127	dec_allo_n_c	-0.0206431
128	dec_allo_n_c	-0.00863147
129	dec_allo_n_c	0.0192661
130	dec_allo_n_c	-0.00864957
131	dec_allo_n_c	-0.0154034
132	dec_allo_n_c	-0.00863505
133	dec_allo_n_c	0.0214837
134	dec_allo_n_c	-0.00858907
135	dec_allo_n_c	-0.0153898
136	dec_allo_n_c	-0.00854312
137	dec_allo_n_c	0.0189611
138	dec_allo_n_c	-0.0085229
139	dec_allo_n_c	-0.0153236
140	dec_allo_n_c	-0.00855084
141	dec_allo_n_c	-0.0101116
142	dec_allo_n_c	-0.0085129
143	dec_allo_n_c	-0.0200586
144	dec_allo_n_c	-0.00851253
145	dec_allo_n_c	-0.0112804
146	dec_allo_n_c	-0.00346544
147	dec_allo_n_c	-0.0140342
148	dec_allo_n_c	0.0213872
149	dec_allo_n_c	-0.0204223
150	dec_allo_n_c	-0.00766979
151	dec_allo_n_c	0.0091805
152	dec_allo_n_c	-0.00491871
153	dec_allo_n_c	-0.0148592
154	dec_allo_n_c	-0.00750939
155	dec_allo_n_c	-0.0220124
156	dec_allo_n_c	-0.00484654
157	dec_allo_n_c	-0.014978
158	dec_allo_n_c	-0.00344593
159	dec_allo_n_c	-0.0135336
160	dec_allo_n_c	-0.00504111
161	dec_allo_n_c	-0.0201182
162	dec_allo_n_c	-0.00349343
163	dec_allo_n_c	-0.022089
164	dec_allo_n_c	-0.00501587
165	dec_allo_n_c	-0.0151989
166	dec_allo_n_c	-0.00348096
167	dec_allo_n_c	-0.0220377
168	dec_allo_n_c	-0.00504646
169	dec_allo_n_c	-0.0153962
170	dec_allo_n_c	-0.00351069
171	dec_allo_n_c	-0.0220257
172	dec_allo_n_c	0.00249766
173	dec_allo_n_c	0.0157225
174	dec_allo_n_c	-0.00361599
175	dec_allo_n_c	-0.0113198
176	dec_allo_n_c	-0.00843259
177	dec_allo_n_c	-0.0110143
178	dec_allo_n_c	-0.0169373
179	dec_allo_n_c	-0.010349
180	dec_allo_n_c	-0.0109537
181	dec_allo_n_c	-0.0116693
182	dec_allo_n_c	-0.0168788
183	dec_allo_n_c	-0.0103774
184	dec_allo_n_c	-0.0129098
185	dec_allo_n_c	0.022348
186	dec_allo_n_c	-0.0201999
187	dec_allo_n_c	-0.0136546
188	dec_allo_n_c	-0.00848966
189	dec_allo_n_c	-0.0136536
190	dec_allo_n_c	-0.0137348
191	dec_allo_n_c	-0.0136078
192	dec_allo_n_c	-0.00836855
193	dec_allo_n_c	-0.0136252
194	dec_allo_n_c	-0.00986552
195	dec_allo_n_c	-0.00912638
196	dec_allo_n_c	-0.0129295
197	dec_allo_n_c	-0.0154609
198	dec_allo_n_c	-0.00843639
199	dec_allo_n_c	-0.0139685
200	dec_allo_n_c	-0.00843647
201	dec_allo_n_c	-0.015642
202	dec_allo_n_c	-0.00844646
203	dec_allo_n_c	-0.0141052
204	dec_allo_n_c	-0.00851937
205	dec_allo_n_c	-0.0156429
206	dec_allo_n_c	-0.0139387
207	dec_allo_n_c	-0.00897513
208	dec_allo_n_c	-0.01407
209	dec_allo_n_c	-0.0106737
210	dec_allo_n_c	0.0173118
211	dec_allo_n_c	-0.00934921
212	dec_allo_n_c	-0.0142171
213	dec_allo_n_c	-0.0108135
214	dec_allo_n_c	-0.0129839
215	dec_allo_n_c	-0.0149447
216	dec_allo_n_c	-0.00887237
217	dec_allo_n_c	-0.0164329
218	dec_allo_n_c	-0.00888357
219	dec_allo_n_c	-0.0153227
220	dec_allo_n_c	-0.0242497
221	dec_allo_n_c	-0.011807
222	dec_allo_n_c	-0.0140538
223	dec_allo_n_c	-0.0105893
224	dec_allo_n_c	-0.0155372
225	dec_allo_n_c	-0.0118832
226	dec_allo_n_c	-0.0118519
227	dec_allo_n_c	-0.00360234
228	dec_allo_n_c	-0.019756
229	dec_allo_n_c	-0.0053831
230	dec_allo_n_c	-0.0198172
231	dec_allo_n_c	-0.00629519
232	dec_allo_n_c	0.0118592
233	dec_allo_n_c	-0.00710982
234	dec_allo_n_c	-0.0198738
235	dec_allo_n_c	-0.00628816
236	dec_allo_n_c	-0.0182203
237	dec_allo_n_c	-0.00562456
238	dec_allo_n_c	-0.0196544
239	dec_allo_n_c	0.00233689
240	dec_allo_n_c	-0.0197698
241	dec_allo_n_c	-0.0105403
242	dec_allo_n_c	-0.002769
243	dec_allo_n_c	-0.0109265
244	dec_allo_n_c	-0.0118375
245	dec_allo_n_c	-0.00830518
246	dec_allo_n_c	-0.0297312
247	dec_allo_n_c	-0.000129555
248	dec_allo_n_c	-0.0183249
249	dec_allo_n_c	-0.00882587
250	dec_allo_n_c	-0.00340368
251	dec_allo_n_c	-0.00993769
252	dec_allo_n_c	0.00066095
253	dec_allo_n_c	-0.0175188
254	dec_allo_n_c	-0.0360575
255	dec_allo_n_c	-0.0237869
256	dec_allo_n_c	-0.022417
257	dec_allo_n_c	-0.0360995
258	dec_allo_n_c	-0.0287416
259	dec_allo_n_c	-0.0239226
260	dec_allo_n_c	-0.023266
261	dec_allo_n_c	-0.0287553
262	dec_allo_n_c	-0.0232018
263	dec_allo_n_c	-0.0224545
264	dec_allo_n_c	-0.0360254
265	dec_allo_n_c	-0.0285938
266	dec_allo_n_c	-0.0225114
267	dec_allo_n_c	-0.0228444
268	dec_allo_n_c	-0.0287536
269	dec_allo_n_c	0.00355219
270	dec_allo_n_c	-0.0226801
271	dec_allo_n_c	-0.024658
272	dec_allo_n_c	0.00360595
273	dec_allo_n_c	-0.0285908
274	dec_allo_n_c	-0.0246864
275	dec_allo_n_c	-0.0308093
276	dec_allo_n_c	-0.0263156
277	dec_allo_n_c	-0.0227656
278	dec_allo_n_c	-0.0267382
279	dec_allo_n_c	-0.0285722
280	dec_allo_n_c	-0.0243876
281	dec_allo_n_c	-0.0226359
282	dec_allo_n_c	-0.0282409
283	dec_allo_n_c	-0.0281856
284	dec_allo_n_c	-0.0227263
285	dec_allo_n_c	-0.0240185
286	dec_allo_n_c	-0.0280017
287	dec_allo_n_c	-0.0278192
288	dec_allo_n_c	-0.0237376
289	dec_allo_n_c	-0.0235398
290	dec_allo_n_c	-0.0276107
291	dec_allo_n_c	-0.023448
292	dec_allo_n_c	-0.0235083
293	dec_allo_n_c	-0.026275
294	dec_allo_n_c	-0.0261793
295	dec_allo_n_c	-0.0235064
296	dec_allo_n_c	-0.0236211
297	dec_allo_n_c	-0.0266077
298	dec_allo_n_c	-0.0260403
299	dec_allo_n_c	-0.0235286
300	dec_allo_n_c	0.0060722
301	dec_allo_n_c	-0.0258186
302	dec_allo_n_c	-0.0257879
303	dec_allo_n_c	0.00602299
304	dec_allo_n_c	-0.038563
305	dec_allo_n_c	-0.0259926
306	dec_allo_n_c	-0.0239884
307	dec_allo_n_c	-0.0363074
308	dec_allo_n_c	-0.0262766
309	dec_allo_n_c	-0.0242612
310	dec_allo_n_c	-0.0242519
311	dec_allo_n_c	-0.0261942
312	dec_allo_n_c	-0.0261354
313	dec_allo_n_c	-0.0242402
314	dec_allo_n_c	-0.0243115
315	dec_allo_n_c	-0.0261998
316	dec_allo_n_c	-0.0246048
317	dec_allo_n_c	-0.0266642
318	dec_allo_n_c	-0.026776
319	dec_allo_n_c	-0.0249326
320	dec_allo_n_c	-0.0269104
321	dec_allo_n_c	-0.0272948
322	dec_allo_n_c	-0.025142
323	dec_allo_n_c	-0.0359578
324	dec_allo_n_c	-0.0359578
325	dec_allo_n_c	-0.0361016
326	dec_allo_n_c	-0.0361016
327	dec_allo_n_c	-0.0170144
328	dec_allo_n_c	-0.0170144
329	dec_allo_n_c	-0.0170144
330	dec_allo_n_c	-0.0170144
331	dec_allo_n_c	-0.0170144
332	dec_allo_n_c	-0.0170144
333	dec_allo_n_c	-0.0170144
334	dec_allo_n_c	-0.0170144
335	dec_allo_n_c	-0.0170144
336	dec_allo_n_c	-0.0170144
337	dec_allo_n_c	-0.0170144
338	dec_allo_n_c	-0.0170144
339	dec_allo_n_c	-0.0170144
340	dec_allo_n_c	-0.0170144
341	dec_allo_n_c	-0.0170144
342	dec_allo_n_c	-0.0170144
343	dec_allo_n_c	-0.0170144
344	dec_allo_n_c	-0.0170144
345	dec_allo_n_c	-0.0170144
346	dec_allo_n_c	-0.0170144
347	dec_allo_n_c	-0.0170144
348	dec_allo_n_c	-0.0170144
349	dec_allo_n_c	-0.0170144
350	dec_allo_n_c	-0.0170144
351	dec_allo_n_c	-0.0170144
352	dec_allo_n_c	-0.0170144
353	dec_allo_n_c	-0.0170144
354	dec_allo_n_c	-0.0170144
355	dec_allo_n_c	-0.0170144
356	dec_allo_n_c	-0.0170144
357	dec_allo_n_c	-0.0170144
358	dec_allo_n_c	-0.0170144
359	dec_allo_n_c	-0.0170144
360	dec_allo_n_c	-0.0170144
361	dec_allo_n_c	-0.0170144
362	dec_allo_n_c	-0.0170144
363	dec_allo_n_c	-0.0170144
364	dec_allo_n_c	-0.0170144
365	dec_allo_n_c	-0.0170144
366	dec_allo_n_c	-0.0170144
367	dec_allo_n_c	-0.0170144
368	dec_allo_n_c	-0.0170144
369	dec_allo_n_c	-0.0170144
370	dec_allo_n_c	-0.0170144
371	dec_allo_n_c	-0.0170144
372	dec_allo_n_c	-0.0170144
373	dec_allo_n_c	-0.0170144
374	dec_allo_n_c	-0.0170144
375	dec_allo_n_c	-0.0170144
376	dec_allo_n_c	-0.0170144
377	dec_allo_n_c	-0.0170144
378	dec_allo_n_c	-0.0170144
379	dec_allo_n_c	-0.0170144
380	dec_allo_n_c	-0.0170144
381	dec_allo_n_c	-0.0170144
382	dec_allo_n_c	-0.0170144
383	dec_allo_n_c	-0.0170144
384	dec_allo_n_c	-0.0170144
385	dec_allo_n_c	-0.0170144
386	dec_allo_n_c	-0.0170144
387	dec_allo_n_c	-0.0170144
388	dec_allo_n_c	-0.0170144
389	dec_allo_n_c	-0.0170144
390	dec_allo_n_c	-0.0170144
391	dec_allo_n_c	-0.0170144
392	dec_allo_n_c	-0.0170144
393	dec_allo_n_c	-0.0170144
394	dec_allo_n_c	-0.0170144
395	dec_allo_n_c	-0.0170144
396	dec_allo_n_c	-0.0170144
397	dec_allo_n_c	-0.0170144
398	dec_allo_n_c	-0.0170144
399	dec_allo_n_c	-0.0170144
0	dec_allo_s_inc	-0.11815
1	dec_allo_s_inc	-0.239869
2	dec_allo_s_inc	-0.1271
3	dec_allo_s_inc	-0.228973
4	dec_allo_s_inc	-0.149764
5	dec_allo_s_inc	-0.244407
6	dec_allo_s_inc	-0.140207
7	dec_allo_s_inc	-0.208485
8	dec_allo_s_inc	-0.189835
9	dec_allo_s_inc	-0.233801
10	dec_allo_s_inc	-0.188112
11	dec_allo_s_inc	-0.20452
12	dec_allo_s_inc	-0.106022
13	dec_allo_s_inc	-0.248995
14	dec_allo_s_inc	-0.14011
15	dec_allo_s_inc	-0.210369
16	dec_allo_s_inc	-0.176663
17	dec_allo_s_inc	-0.274391
18	dec_allo_s_inc	-0.160182
19	dec_allo_s_inc	-0.163397
20	dec_allo_s_inc	-0.207914
21	dec_allo_s_inc	-0.089499
22	dec_allo_s_inc	-0.134268
23	dec_allo_s_inc	-0.0699477
24	dec_allo_s_inc	-0.165482
25	dec_allo_s_inc	0.0267964
26	dec_allo_s_inc	-0.0216846
27	dec_allo_s_inc	-0.0962529
28	dec_allo_s_inc	-0.0896375
29	dec_allo_s_inc	-0.111445
30	dec_allo_s_inc	-0.0959094
31	dec_allo_s_inc	-0.0799529
32	dec_allo_s_inc	-0.0549733
33	dec_allo_s_inc	-0.0221877
34	dec_allo_s_inc	-0.00504111
35	dec_allo_s_inc	-0.0152057
36	dec_allo_s_inc	-0.0221114
37	dec_allo_s_inc	-0.0388603
38	dec_allo_s_inc	-0.0109803
39	dec_allo_s_inc	-0.0814868
40	dec_allo_s_inc	-0.052961
41	dec_allo_s_inc	-0.0472029
42	dec_allo_s_inc	-0.0278738
43	dec_allo_s_inc	-0.0594645
44	dec_allo_s_inc	-0.0732235
45	dec_allo_s_inc	0.0669236
46	dec_allo_s_inc	0.00913495
47	dec_allo_s_inc	-0.0103265
48	dec_allo_s_inc	-0.0709262
49	dec_allo_s_inc	0.00742779
50	dec_allo_s_inc	-0.0322333
51	dec_allo_s_inc	0.00215621
52	dec_allo_s_inc	-0.0168597
53	dec_allo_s_inc	0.0303695
54	dec_allo_s_inc	0.000441334
55	dec_allo_s_inc	-0.0195629
56	dec_allo_s_inc	-0.0565932
57	dec_allo_s_inc	0.0568612
58	dec_allo_s_inc	-0.00662825
59	dec_allo_s_inc	0.00936079
60	dec_allo_s_inc	-0.00052831
61	dec_allo_s_inc	-0.00483608
62	dec_allo_s_inc	0.0292905
63	dec_allo_s_inc	-0.0261729
64	dec_allo_s_inc	-0.0134404
65	dec_allo_s_inc	-0.0110091
66	dec_allo_s_inc	0.00275272
67	dec_allo_s_inc	0.0374081
68	dec_allo_s_inc	0.00640848
69	dec_allo_s_inc	0.0395637
70	dec_allo_s_inc	-0.012596
71	dec_allo_s_inc	0.0361478
72	dec_allo_s_inc	0.0595987
73	dec_allo_s_inc	0.00397155
74	dec_allo_s_inc	0.0182981
75	dec_allo_s_inc	-0.0793039
76	dec_allo_s_inc	0.0203991
77	dec_allo_s_inc	0.015265
78	dec_allo_s_inc	0.0192246
79	dec_allo_s_inc	-0.00545325
80	dec_allo_s_inc	-0.00649863
81	dec_allo_s_inc	0.0113434
82	dec_allo_s_inc	0.0241657
83	dec_allo_s_inc	0.014102
84	dec_allo_s_inc	0.0338109
85	dec_allo_s_inc	0.0940017
86	dec_allo_s_inc	-0.00781704
87	dec_allo_s_inc	0.0406825
88	dec_allo_s_inc	0.0298288
89	dec_allo_s_inc	0.00767814
90	dec_allo_s_inc	0.0787715
91	dec_allo_s_inc	0.0525203
92	dec_allo_s_inc	0.0803812
93	dec_allo_s_inc	0.0204456
94	dec_allo_s_inc	0.0529071
95	dec_allo_s_inc	0.011381
96	dec_allo_s_inc	0.0379755
97	dec_allo_s_inc	0.045267
98	dec_allo_s_inc	0.0236417
99	dec_allo_s_inc	0.0493306
100	dec_allo_s_inc	0.0170185
101	dec_allo_s_inc	0.00283144
102	dec_allo_s_inc	0.0880702
103	dec_allo_s_inc	0.0569328
104	dec_allo_s_inc	0.0557123
105	dec_allo_s_inc	0.0380355
106	dec_allo_s_inc	0.0836103
107	dec_allo_s_inc	0.0361695
108	dec_allo_s_inc	0.0456958
109	dec_allo_s_inc	-0.00714413
110	dec_allo_s_inc	0.0451089
111	dec_allo_s_inc	0.0301492
112	dec_allo_s_inc	0.0282841
113	dec_allo_s_inc	0.0825295
114	dec_allo_s_inc	0.00323148
115	dec_allo_s_inc	0.0687382
116	dec_allo_s_inc	0.0211845
117	dec_allo_s_inc	0.0945769
118	dec_allo_s_inc	-0.00923387
119	dec_allo_s_inc	0.0613255
120	dec_allo_s_inc	0.00259216
121	dec_allo_s_inc	0.0513684
122	dec_allo_s_inc	0.0569515
123	dec_allo_s_inc	0.0486564
124	dec_allo_s_inc	0.0555171
125	dec_allo_s_inc	0.0324319
126	dec_allo_s_inc	0.0111314
127	dec_allo_s_inc	0.0369575
128	dec_allo_s_inc	0.055671
129	dec_allo_s_inc	0.0283239
130	dec_allo_s_inc	0.00336366
131	dec_allo_s_inc	0.0554694
132	dec_allo_s_inc	0.0198675
133	dec_allo_s_inc	0.0128708
134	dec_allo_s_inc	0.0508886
135	dec_allo_s_inc	0.0613237
136	dec_allo_s_inc	0.0700267
137	dec_allo_s_inc	0.101307
138	dec_allo_s_inc	0.0734604
139	dec_allo_s_inc	0.0465581
140	dec_allo_s_inc	0.0232523
141	dec_allo_s_inc	0.0173822
142	dec_allo_s_inc	0.0463355
143	dec_allo_s_inc	0.0139973
144	dec_allo_s_inc	0.0346115
145	dec_allo_s_inc	0.0417669
146	dec_allo_s_inc	0.0448177
147	dec_allo_s_inc	0.0312858
148	dec_allo_s_inc	0.044904
149	dec_allo_s_inc	-0.00794439
150	dec_allo_s_inc	0.0939257
151	dec_allo_s_inc	0.0700103
152	dec_allo_s_inc	0.0257191
153	dec_allo_s_inc	0.0531084
154	dec_allo_s_inc	0.0956683
155	dec_allo_s_inc	0.0194256
156	dec_allo_s_inc	0.0650532
157	dec_allo_s_inc	0.0302798
158	dec_allo_s_inc	0.0460496
159	dec_allo_s_inc	0.0157897
160	dec_allo_s_inc	0.036703
161	dec_allo_s_inc	0.0214142
162	dec_allo_s_inc	0.028001
163	dec_allo_s_inc	0.00823239
164	dec_allo_s_inc	0.0466352
165	dec_allo_s_inc	0.0539334
166	dec_allo_s_inc	0.0173363
167	dec_allo_s_inc	0.0478702
168	dec_allo_s_inc	0.0506392
169	dec_allo_s_inc	0.0221421
170	dec_allo_s_inc	0.0411044
171	dec_allo_s_inc	0.0495134
172	dec_allo_s_inc	0.0226454
173	dec_allo_s_inc	0.0442302
174	dec_allo_s_inc	-0.00690801
175	dec_allo_s_inc	0.0378423
176	dec_allo_s_inc	0.0426148
177	dec_allo_s_inc	0.0492252
178	dec_allo_s_inc	0.0405647
179	dec_allo_s_inc	0.0256569
180	dec_allo_s_inc	0.0322313
181	dec_allo_s_inc	0.0322985
182	dec_allo_s_inc	-0.000580126
183	dec_allo_s_inc	0.0478072
184	dec_allo_s_inc	0.0488436
185	dec_allo_s_inc	0.0104041
186	dec_allo_s_inc	0.0712319
187	dec_allo_s_inc	0.0602392
188	dec_allo_s_inc	0.0224666
189	dec_allo_s_inc	0.0153921
190	dec_allo_s_inc	0.0156982
191	dec_allo_s_inc	0.0333098
192	dec_allo_s_inc	0.0293154
193	dec_allo_s_inc	0.035024
194	dec_allo_s_inc	0.0476493
195	dec_allo_s_inc	0.0448802
196	dec_allo_s_inc	0.0524137
197	dec_allo_s_inc	0.0294519
198	dec_allo_s_inc	0.0217322
199	dec_allo_s_inc	0.0580589
200	dec_allo_s_inc	0.0244274
201	dec_allo_s_inc	0.0321688
202	dec_allo_s_inc	0.0399846
203	dec_allo_s_inc	0.0627709
204	dec_allo_s_inc	0.0470739
205	dec_allo_s_inc	0.0280057
206	dec_allo_s_inc	0.009574
207	dec_allo_s_inc	0.0331316
208	dec_allo_s_inc	0.0505336
209	dec_allo_s_inc	0.0222689
210	dec_allo_s_inc	0.0591914
211	dec_allo_s_inc	0.0469962
212	dec_allo_s_inc	0.0252605
213	dec_allo_s_inc	0.0438028
214	dec_allo_s_inc	-0.0108658
215	dec_allo_s_inc	0.052779
216	dec_allo_s_inc	0.0415282
217	dec_allo_s_inc	0.026109
218	dec_allo_s_inc	0.0236915
219	dec_allo_s_inc	0.0794294
220	dec_allo_s_inc	0.00945273
221	dec_allo_s_inc	0.0554466
222	dec_allo_s_inc	0.0308866
223	dec_allo_s_inc	0.0440849
224	dec_allo_s_inc	0.0459252
225	dec_allo_s_inc	0.0309097
226	dec_allo_s_inc	0.0409055
227	dec_allo_s_inc	0.0231711
228	dec_allo_s_inc	0.0492547
229	dec_allo_s_inc	0.0238053
230	dec_allo_s_inc	0.0320158
231	dec_allo_s_inc	0.0290888
232	dec_allo_s_inc	0.0465054
233	dec_allo_s_inc	0.0304903
234	dec_allo_s_inc	0.0781809
235	dec_allo_s_inc	0.00109099
236	dec_allo_s_inc	0.0668023
237	dec_allo_s_inc	0.0590536
238	dec_allo_s_inc	0.00148428
239	dec_allo_s_inc	0.0817284
240	dec_allo_s_inc	0.0329533
241	dec_allo_s_inc	-0.0447704
242	dec_allo_s_inc	0.0852961
243	dec_allo_s_inc	0.0556077
244	dec_allo_s_inc	-0.00992811
245	dec_allo_s_inc	0.0174652
246	dec_allo_s_inc	0.0503921
247	dec_allo_s_inc	0.0328745
248	dec_allo_s_inc	-0.00351694
249	dec_allo_s_inc	-0.00965324
250	dec_allo_s_inc	0.0376885
251	dec_allo_s_inc	0.0793055
252	dec_allo_s_inc	-0.0624792
253	dec_allo_s_inc	0.0423545
254	dec_allo_s_inc	0.0683557
255	dec_allo_s_inc	0.031035
256	dec_allo_s_inc	0.0289669
257	dec_allo_s_inc	0.0494806
258	dec_allo_s_inc	0.0284709
259	dec_allo_s_inc	0.0384569
260	dec_allo_s_inc	0.0274886
261	dec_allo_s_inc	0.0464003
262	dec_allo_s_inc	0.0594384
263	dec_allo_s_inc	0.034849
264	dec_allo_s_inc	0.0354774
265	dec_allo_s_inc	0.0592145
266	dec_allo_s_inc	0.0498725
267	dec_allo_s_inc	0.0125072
268	dec_allo_s_inc	0.0665188
269	dec_allo_s_inc	-0.00979987
270	dec_allo_s_inc	-0.00460071
271	dec_allo_s_inc	0.0743002
272	dec_allo_s_inc	0.018058
273	dec_allo_s_inc	0.0234914
274	dec_allo_s_inc	0.0563717
275	dec_allo_s_inc	0.0918301
276	dec_allo_s_inc	0.053432
277	dec_allo_s_inc	0.0156434
278	dec_allo_s_inc	0.0957977
279	dec_allo_s_inc	0.0918135
280	dec_allo_s_inc	0.0537338
281	dec_allo_s_inc	0.0327322
282	dec_allo_s_inc	0.0923197
283	dec_allo_s_inc	0.0555651
284	dec_allo_s_inc	0.00524985
285	dec_allo_s_inc	0.0554745
286	dec_allo_s_inc	0.0411588
287	dec_allo_s_inc	0.0382496
288	dec_allo_s_inc	0.0240128
289	dec_allo_s_inc	0.0270071
290	dec_allo_s_inc	0.0535676
291	dec_allo_s_inc	0.0442862
292	dec_allo_s_inc	0.0192107
293	dec_allo_s_inc	0.0612073
294	dec_allo_s_inc	0.0756864
295	dec_allo_s_inc	0.0452115
296	dec_allo_s_inc	0.0590907
297	dec_allo_s_inc	0.0782158
298	dec_allo_s_inc	0.0512317
299	dec_allo_s_inc	-0.0261572
300	dec_allo_s_inc	0.0797485
301	dec_allo_s_inc	0.0786418
302	dec_allo_s_inc	-0.00421532
303	dec_allo_s_inc	0.0375328
304	dec_allo_s_inc	0.0904761
305	dec_allo_s_inc	0.065684
306	dec_allo_s_inc	0.0405374
307	dec_allo_s_inc	0.0328737
308	dec_allo_s_inc	0.039084
309	dec_allo_s_inc	0.0565353
310	dec_allo_s_inc	0.0191647
311	dec_allo_s_inc	0.0347776
312	dec_allo_s_inc	0.0598573
313	dec_allo_s_inc	0.0375004
314	dec_allo_s_inc	0.039619
315	dec_allo_s_inc	0.0439833
316	dec_allo_s_inc	0.058817
317	dec_allo_s_inc	0.0546639
318	dec_allo_s_inc	0.0451372
319	dec_allo_s_inc	0.0534617
320	dec_allo_s_inc	0.0331363
321	dec_allo_s_inc	0.0633152
322	dec_allo_s_inc	0.037811
323	dec_allo_s_inc	0.0438555
324	dec_allo_s_inc	0.05812
325	dec_allo_s_inc	0.034767
326	dec_allo_s_inc	0.0460278
327	dec_allo_s_inc	0.0338927
328	dec_allo_s_inc	-0.0166706
329	dec_allo_s_inc	0.0656709
330	dec_allo_s_inc	0.0468435
331	dec_allo_s_inc	-0.00571491
332	dec_allo_s_inc	0.0122734
333	dec_allo_s_inc	0.0515191
334	dec_allo_s_inc	0.011279
335	dec_allo_s_inc	0.0188524
336	dec_allo_s_inc	0.028193
337	dec_allo_s_inc	0.0179373
338	dec_allo_s_inc	0.0115006
339	dec_allo_s_inc	-0.000992945
340	dec_allo_s_inc	0.0338937
341	dec_allo_s_inc	-0.00845968
342	dec_allo_s_inc	-0.0169842
343	dec_allo_s_inc	0.0120604
344	dec_allo_s_inc	0.0123151
345	dec_allo_s_inc	-0.0139993
346	dec_allo_s_inc	3.60715e-05
347	dec_allo_s_inc	0.0267985
348	dec_allo_s_inc	-0.00681484
349	dec_allo_s_inc	0.017939
350	dec_allo_s_inc	0.012022
351	dec_allo_s_inc	0.0159496
352	dec_allo_s_inc	0.0204785
353	dec_allo_s_inc	-0.0091215
354	dec_allo_s_inc	0.00105016
355	dec_allo_s_inc	0.0265099
356	dec_allo_s_inc	0.010228
357	dec_allo_s_inc	0.0198853
358	dec_allo_s_inc	-0.00548369
359	dec_allo_s_inc	0.0219028
360	dec_allo_s_inc	0.014403
361	dec_allo_s_inc	0.0417422
362	dec_allo_s_inc	0.00777298
363	dec_allo_s_inc	0.00522381
364	dec_allo_s_inc	0.0646221
365	dec_allo_s_inc	0.0164627
366	dec_allo_s_inc	0.0342708
367	dec_allo_s_inc	0.0302585
368	dec_allo_s_inc	0.0503352
369	dec_allo_s_inc	0.0205043
370	dec_allo_s_inc	0.0412205
371	dec_allo_s_inc	0.0776952
372	dec_allo_s_inc	0.0385604
373	dec_allo_s_inc	0.0230614
374	dec_allo_s_inc	0.0569145
375	dec_allo_s_inc	0.0169413
376	dec_allo_s_inc	0.0254951
377	dec_allo_s_inc	0.0298169
378	dec_allo_s_inc	0.0130774
379	dec_allo_s_inc	0.0045778
380	dec_allo_s_inc	0.00205091
381	dec_allo_s_inc	-0.00933729
382	dec_allo_s_inc	-0.0184983
383	dec_allo_s_inc	-0.0210308
384	dec_allo_s_inc	-0.0165067
385	dec_allo_s_inc	-0.00563879
386	dec_allo_s_inc	-0.0179546
387	dec_allo_s_inc	-0.0170144
388	dec_allo_s_inc	-0.0170144
389	dec_allo_s_inc	-0.0170144
390	dec_allo_s_inc	-0.0170144
391	dec_allo_s_inc	-0.0170144
392	dec_allo_s_inc	-0.0170144
393	dec_allo_s_inc	-0.0170144
394	dec_allo_s_inc	-0.0170144
395	dec_allo_s_inc	-0.0170144
396	dec_allo_s_inc	-0.0170144
397	dec_allo_s_inc	-0.0170144
398	dec_allo_s_inc	-0.0170144
399	dec_allo_s_inc	-0.0170144
0	dec_allo_s_c	0.243835
1	dec_allo_s_c	0.290489
2	dec_allo_s_c	0.207622
3	dec_allo_s_c	0.293949
4	dec_allo_s_c	0.209179
5	dec_allo_s_c	0.315526
6	dec_allo_s_c	0.227887
7	dec_allo_s_c	0.282078
8	dec_allo_s_c	0.200684
9	dec_allo_s_c	0.254299
10	dec_allo_s_c	0.210284
11	dec_allo_s_c	0.316809
12	dec_allo_s_c	0.138413
13	dec_allo_s_c	0.27281
14	dec_allo_s_c	0.292696
15	dec_allo_s_c	0.228386
16	dec_allo_s_c	0.252394
17	dec_allo_s_c	0.162521
18	dec_allo_s_c	0.263691
19	dec_allo_s_c	0.112003
20	dec_allo_s_c	0.179144
21	dec_allo_s_c	0.0652669
22	dec_allo_s_c	0.0949954
23	dec_allo_s_c	0.0751754
24	dec_allo_s_c	0.108103
25	dec_allo_s_c	0.0664474
26	dec_allo_s_c	0.0399094
27	dec_allo_s_c	0.0503956
28	dec_allo_s_c	0.0562005
29	dec_allo_s_c	0.0227348
30	dec_allo_s_c	0.0685931
31	dec_allo_s_c	0.0341415
32	dec_allo_s_c	0.0391682
33	dec_allo_s_c	0.0557844
34	dec_allo_s_c	0.0589234
35	dec_allo_s_c	0.0325413
36	dec_allo_s_c	-0.0203912
37	dec_allo_s_c	0.0342956
38	dec_allo_s_c	-0.0200175
39	dec_allo_s_c	0.0451268
40	dec_allo_s_c	0.0136439
41	dec_allo_s_c	0.0204532
42	dec_allo_s_c	-0.0308833
43	dec_allo_s_c	0.032468
44	dec_allo_s_c	0.00778646
45	dec_allo_s_c	0.0075093
46	dec_allo_s_c	-0.043193
47	dec_allo_s_c	0.0269491
48	dec_allo_s_c	0.00013522
49	dec_allo_s_c	0.0377787
50	dec_allo_s_c	-0.0123537
51	dec_allo_s_c	0.00942028
52	dec_allo_s_c	-0.00159406
53	dec_allo_s_c	-0.00730386
54	dec_allo_s_c	-0.00829387
55	dec_allo_s_c	0.0102428
56	dec_allo_s_c	-0.00573131
57	dec_allo_s_c	0.00266652
58	dec_allo_s_c	-0.0055846
59	dec_allo_s_c	0.0108081
60	dec_allo_s_c	-0.00196581
61	dec_allo_s_c	0.00285189
62	dec_allo_s_c	-0.00521788
63	dec_allo_s_c	0.0120123
64	dec_allo_s_c	-0.00155637
65	dec_allo_s_c	0.00337418
66	dec_allo_s_c	-0.0102987
67	dec_allo_s_c	0.00944879
68	dec_allo_s_c	0.000228501
69	dec_allo_s_c	0.000674
70	dec_allo_s_c	0.00409901
71	dec_allo_s_c	0.00123431
72	dec_allo_s_c	-0.0150114
73	dec_allo_s_c	-0.013202
74	dec_allo_s_c	-0.00897491
75	dec_allo_s_c	-0.0159623
76	dec_allo_s_c	-0.014146
77	dec_allo_s_c	-0.0168124
78	dec_allo_s_c	-0.0124943
79	dec_allo_s_c	-0.0209697
80	dec_allo_s_c	-0.0183907
81	dec_allo_s_c	-0.0119355
82	dec_allo_s_c	-0.0125443
83	dec_allo_s_c	-0.0134407
84	dec_allo_s_c	-0.0138327
85	dec_allo_s_c	-0.0135306
86	dec_allo_s_c	-0.0103007
87	dec_allo_s_c	-0.0235309
88	dec_allo_s_c	-0.017641
89	dec_allo_s_c	-0.0064048
90	dec_allo_s_c	-0.00262143
91	dec_allo_s_c	-0.0266488
92	dec_allo_s_c	-0.0160963
93	dec_allo_s_c	-0.00973627
94	dec_allo_s_c	-0.00510063
95	dec_allo_s_c	-0.0244965
96	dec_allo_s_c	-0.011861
97	dec_allo_s_c	-0.0137773
98	dec_allo_s_c	-0.0127131
99	dec_allo_s_c	-0.0194832
100	dec_allo_s_c	-0.00494048
101	dec_allo_s_c	-0.0065194
102	dec_allo_s_c	-0.0186231
103	dec_allo_s_c	-0.0133297
104	dec_allo_s_c	0.00961999
105	dec_allo_s_c	-0.0130748
106	dec_allo_s_c	-0.0244089
107	dec_allo_s_c	-0.0130342
108	dec_allo_s_c	0.00250582
109	dec_allo_s_c	-0.0128992
110	dec_allo_s_c	-0.0283733
111	dec_allo_s_c	-0.0128786
112	dec_allo_s_c	0.0101247
113	dec_allo_s_c	-0.0224793
114	dec_allo_s_c	0.00464538
115	dec_allo_s_c	-0.0021838
116	dec_allo_s_c	-0.0219719
117	dec_allo_s_c	-0.0170369
118	dec_allo_s_c	-0.00816878
119	dec_allo_s_c	-0.0236635
120	dec_allo_s_c	-0.0145322
121	dec_allo_s_c	-0.0230562
122	dec_allo_s_c	0.000461349
123	dec_allo_s_c	-0.0245774
124	dec_allo_s_c	0.000433526
125	dec_allo_s_c	-0.0200646
126	dec_allo_s_c	-0.0209131
127	dec_allo_s_c	-0.0213467
128	dec_allo_s_c	0.0043005
129	dec_allo_s_c	-0.0200718
130	dec_allo_s_c	0.0017517
131	dec_allo_s_c	-0.0198904
132	dec_allo_s_c	-0.0161372
133	dec_allo_s_c	-0.0295427
134	dec_allo_s_c	-0.0218609
135	dec_allo_s_c	-0.0150041
136	dec_allo_s_c	-0.0132818
137	dec_allo_s_c	-0.0217984
138	dec_allo_s_c	-0.0254342
139	dec_allo_s_c	0.00554356
140	dec_allo_s_c	-0.025125
141	dec_allo_s_c	0.0118235
142	dec_allo_s_c	-0.024607
143	dec_allo_s_c	-0.00190266
144	dec_allo_s_c	-0.00805303
145	dec_allo_s_c	-0.0197834
146	dec_allo_s_c	0.00197185
147	dec_allo_s_c	-0.0271805
148	dec_allo_s_c	0.00724398
149	dec_allo_s_c	-0.0188114
150	dec_allo_s_c	0.00741779
151	dec_allo_s_c	-0.018957
152	dec_allo_s_c	0.00146386
153	dec_allo_s_c	-0.0268364
154	dec_allo_s_c	-0.00653873
155	dec_allo_s_c	-0.0111637
156	dec_allo_s_c	-0.0151738
157	dec_allo_s_c	-0.0111294
158	dec_allo_s_c	-0.0244583
159	dec_allo_s_c	-0.016577
160	dec_allo_s_c	-0.0326794
161	dec_allo_s_c	-0.0148208
162	dec_allo_s_c	-0.00914256
163	dec_allo_s_c	-0.0148375
164	dec_allo_s_c	-0.00390772
165	dec_allo_s_c	-0.0148133
166	dec_allo_s_c	-0.00872236
167	dec_allo_s_c	-0.0192731
168	dec_allo_s_c	-0.0238972
169	dec_allo_s_c	-0.0146483
170	dec_allo_s_c	-0.0222247
171	dec_allo_s_c	-0.0106272
172	dec_allo_s_c	-0.0222079
173	dec_allo_s_c	-0.000851112
174	dec_allo_s_c	-0.0223457
175	dec_allo_s_c	-0.00956375
176	dec_allo_s_c	-0.0104887
177	dec_allo_s_c	-0.00686323
178	dec_allo_s_c	-0.0250675
179	dec_allo_s_c	-0.0256508
180	dec_allo_s_c	0.00980674
181	dec_allo_s_c	-0.0149019
182	dec_allo_s_c	-0.0252415
183	dec_allo_s_c	-0.014748
184	dec_allo_s_c	-0.0217231
185	dec_allo_s_c	-0.019859
186	dec_allo_s_c	-0.0208491
187	dec_allo_s_c	-0.0198243
188	dec_allo_s_c	-0.0175782
189	dec_allo_s_c	-0.0170144
190	dec_allo_s_c	-0.0170144
191	dec_allo_s_c	-0.0170144
192	dec_allo_s_c	-0.0170144
193	dec_allo_s_c	-0.0170144
194	dec_allo_s_c	-0.0170144
195	dec_allo_s_c	-0.0170144
196	dec_allo_s_c	-0.0170144
197	dec_allo_s_c	-0.0170144
198	dec_allo_s_c	-0.0170144
199	dec_allo_s_c	-0.0170144
200	dec_allo_s_c	-0.0170144
201	dec_allo_s_c	-0.0170144
202	dec_allo_s_c	-0.0170144
203	dec_allo_s_c	-0.0170144
204	dec_allo_s_c	-0.0170144
205	dec_allo_s_c	-0.0170144
206	dec_allo_s_c	-0.0170144
207	dec_allo_s_c	-0.0170144
208	dec_allo_s_c	-0.0170144
209	dec_allo_s_c	-0.0170144
210	dec_allo_s_c	-0.0170144
211	dec_allo_s_c	-0.0170144
212	dec_allo_s_c	-0.0170144
213	dec_allo_s_c	-0.0170144
214	dec_allo_s_c	-0.0170144
215	dec_allo_s_c	-0.0170144
216	dec_allo_s_c	-0.0170144
217	dec_allo_s_c	-0.0170144
218	dec_allo_s_c	-0.0170144
219	dec_allo_s_c	-0.0170144
220	dec_allo_s_c	-0.0170144
221	dec_allo_s_c	-0.0170144
222	dec_allo_s_c	-0.0170144
223	dec_allo_s_c	-0.0170144
224	dec_allo_s_c	-0.0170144
225	dec_allo_s_c	-0.0170144
226	dec_allo_s_c	-0.0170144
227	dec_allo_s_c	-0.0170144
228	dec_allo_s_c	-0.0170144
229	dec_allo_s_c	-0.0170144
230	dec_allo_s_c	-0.0170144
231	dec_allo_s_c	-0.0170144
232	dec_allo_s_c	-0.0170144
233	dec_allo_s_c	-0.0170144
234	dec_allo_s_c	-0.0170144
235	dec_allo_s_c	-0.0170144
236	dec_allo_s_c	-0.0170144
237	dec_allo_s_c	-0.0170144
238	dec_allo_s_c	-0.0170144
239	dec_allo_s_c	-0.0170144
240	dec_allo_s_c	-0.0170144
241	dec_allo_s_c	-0.0170144
242	dec_allo_s_c	-0.0170144
243	dec_allo_s_c	-0.0170144
244	dec_allo_s_c	-0.0170144
245	dec_allo_s_c	-0.0170144
246	dec_allo_s_c	-0.0170144
247	dec_allo_s_c	-0.0170144
248	dec_allo_s_c	-0.0170144
249	dec_allo_s_c	-0.0170144
250	dec_allo_s_c	-0.0170144
251	dec_allo_s_c	-0.0170144
252	dec_allo_s_c	-0.0170144
253	dec_allo_s_c	-0.0170144
254	dec_allo_s_c	-0.0170144
255	dec_allo_s_c	-0.0170144
256	dec_allo_s_c	-0.0170144
257	dec_allo_s_c	-0.0170144
258	dec_allo_s_c	-0.0170144
259	dec_allo_s_c	-0.0170144
260	dec_allo_s_c	-0.0170144
261	dec_allo_s_c	-0.0170144
262	dec_allo_s_c	-0.0170144
263	dec_allo_s_c	-0.0170144
264	dec_allo_s_c	-0.0170144
265	dec_allo_s_c	-0.0170144
266	dec_allo_s_c	-0.0170144
267	dec_allo_s_c	-0.0170144
268	dec_allo_s_c	-0.0170144
269	dec_allo_s_c	-0.0170144
270	dec_allo_s_c	-0.0170144
271	dec_allo_s_c	-0.0170144
272	dec_allo_s_c	-0.0170144
273	dec_allo_s_c	-0.0170144
274	dec_allo_s_c	-0.0170144
275	dec_allo_s_c	-0.0170144
276	dec_allo_s_c	-0.0170144
277	dec_allo_s_c	-0.0170144
278	dec_allo_s_c	-0.0170144
279	dec_allo_s_c	-0.0170144
280	dec_allo_s_c	-0.0170144
281	dec_allo_s_c	-0.0170144
282	dec_allo_s_c	-0.0170144
283	dec_allo_s_c	-0.0170144
284	dec_allo_s_c	-0.0170144
285	dec_allo_s_c	-0.0170144
286	dec_allo_s_c	-0.0170144
287	dec_allo_s_c	-0.0170144
288	dec_allo_s_c	-0.0170144
289	dec_allo_s_c	-0.0170144
290	dec_allo_s_c	-0.0170144
291	dec_allo_s_c	-0.0170144
292	dec_allo_s_c	-0.0170144
293	dec_allo_s_c	-0.0170144
294	dec_allo_s_c	-0.0170144
295	dec_allo_s_c	-0.0170144
296	dec_allo_s_c	-0.0170144
297	dec_allo_s_c	-0.0170144
298	dec_allo_s_c	-0.0170144
299	dec_allo_s_c	-0.0170144
300	dec_allo_s_c	-0.0170144
301	dec_allo_s_c	-0.0170144
302	dec_allo_s_c	-0.0170144
303	dec_allo_s_c	-0.0170144
304	dec_allo_s_c	-0.0170144
305	dec_allo_s_c	-0.0170144
306	dec_allo_s_c	-0.0170144
307	dec_allo_s_c	-0.0170144
308	dec_allo_s_c	-0.0170144
309	dec_allo_s_c	-0.0170144
310	dec_allo_s_c	-0.0170144
311	dec_allo_s_c	-0.0170144
312	dec_allo_s_c	-0.0170144
313	dec_allo_s_c	-0.0170144
314	dec_allo_s_c	-0.0170144
315	dec_allo_s_c	-0.0170144
316	dec_allo_s_c	-0.0170144
317	dec_allo_s_c	-0.0170144
318	dec_allo_s_c	-0.0170144
319	dec_allo_s_c	-0.0170144
320	dec_allo_s_c	-0.0170144
321	dec_allo_s_c	-0.0170144
322	dec_allo_s_c	-0.0170144
323	dec_allo_s_c	-0.0170144
324	dec_allo_s_c	-0.0170144
325	dec_allo_s_c	-0.0170144
326	dec_allo_s_c	-0.0170144
327	dec_allo_s_c	-0.0170144
328	dec_allo_s_c	-0.0170144
329	dec_allo_s_c	-0.0170144
330	dec_allo_s_c	-0.0170144
331	dec_allo_s_c	-0.0170144
332	dec_allo_s_c	-0.0170144
333	dec_allo_s_c	-0.0170144
334	dec_allo_s_c	-0.0170144
335	dec_allo_s_c	-0.0170144
336	dec_allo_s_c	-0.0170144
337	dec_allo_s_c	-0.0170144
338	dec_allo_s_c	-0.0170144
339	dec_allo_s_c	-0.0170144
340	dec_allo_s_c	-0.0170144
341	dec_allo_s_c	-0.0170144
342	dec_allo_s_c	-0.0170144
343	dec_allo_s_c	-0.0170144
344	dec_allo_s_c	-0.0170144
345	dec_allo_s_c	-0.0170144
346	dec_allo_s_c	-0.0170144
347	dec_allo_s_c	-0.0170144
348	dec_allo_s_c	-0.0170144
349	dec_allo_s_c	-0.0170144
350	dec_allo_s_c	-0.0170144
351	dec_allo_s_c	-0.0170144
352	dec_allo_s_c	-0.0170144
353	dec_allo_s_c	-0.0170144
354	dec_allo_s_c	-0.0170144
355	dec_allo_s_c	-0.0170144
356	dec_allo_s_c	-0.0170144
357	dec_allo_s_c	-0.0170144
358	dec_allo_s_c	-0.0170144
359	dec_allo_s_c	-0.0170144
360	dec_allo_s_c	-0.0170144
361	dec_allo_s_c	-0.0170144
362	dec_allo_s_c	-0.0170144
363	dec_allo_s_c	-0.0170144
364	dec_allo_s_c	-0.0170144
365	dec_allo_s_c	-0.0170144
366	dec_allo_s_c	-0.0170144
367	dec_allo_s_c	-0.0170144
368	dec_allo_s_c	-0.0170144
369	dec_allo_s_c	-0.0170144
370	dec_allo_s_c	-0.0170144
371	dec_allo_s_c	-0.0170144
372	dec_allo_s_c	-0.0170144
373	dec_allo_s_c	-0.0170144
374	dec_allo_s_c	-0.0170144
375	dec_allo_s_c	-0.0170144
376	dec_allo_s_c	-0.0170144
377	dec_allo_s_c	-0.0170144
378	dec_allo_s_c	-0.0170144
379	dec_allo_s_c	-0.0170144
380	dec_allo_s_c	-0.0170144
381	dec_allo_s_c	-0.0170144
382	dec_allo_s_c	-0.0170144
383	dec_allo_s_c	-0.0170144
384	dec_allo_s_c	-0.0170144
385	dec_allo_s_c	-0.0170144
386	dec_allo_s_c	-0.0170144
387	dec_allo_s_c	-0.0170144
388	dec_allo_s_c	-0.0170144
389	dec_allo_s_c	-0.0170144
390	dec_allo_s_c	-0.0170144
391	dec_allo_s_c	-0.0170144
392	dec_allo_s_c	-0.0170144
393	dec_allo_s_c	-0.0170144
394	dec_allo_s_c	-0.0170144
395	dec_allo_s_c	-0.0170144
396	dec_allo_s_c	-0.0170144
397	dec_allo_s_c	-0.0170144
398	dec_allo_s_c	-0.0170144
399	dec_allo_s_c	-0.0170144
0	dec_ego_n_inc	-0.0110482
1	dec_ego_n_inc	-0.0110482
2	dec_ego_n_inc	-0.011002
3	dec_ego_n_inc	-0.011002
4	dec_ego_n_inc	-0.0109526
5	dec_ego_n_inc	-0.0109526
6	dec_ego_n_inc	-0.010898
7	dec_ego_n_inc	-0.010898
8	dec_ego_n_inc	-0.0108682
9	dec_ego_n_inc	-0.0108682
10	dec_ego_n_inc	-0.010876
11	dec_ego_n_inc	-0.010876
12	dec_ego_n_inc	-0.0108106
13	dec_ego_n_inc	-0.0108106
14	dec_ego_n_inc	-0.0107186
15	dec_ego_n_inc	-0.0107186
16	dec_ego_n_inc	-0.0106166
17	dec_ego_n_inc	-0.0106166
18	dec_ego_n_inc	-0.0105096
19	dec_ego_n_inc	-0.0105096
20	dec_ego_n_inc	-0.0104063
21	dec_ego_n_inc	-0.0104063
22	dec_ego_n_inc	-0.0103111
23	dec_ego_n_inc	-0.0103111
24	dec_ego_n_inc	-0.0102077
25	dec_ego_n_inc	-0.0102077
26	dec_ego_n_inc	-0.0100852
27	dec_ego_n_inc	-0.0100852
28	dec_ego_n_inc	-0.0100098
29	dec_ego_n_inc	-0.0100098
30	dec_ego_n_inc	-0.00990124
31	dec_ego_n_inc	-0.00990124
32	dec_ego_n_inc	-0.0098624
33	dec_ego_n_inc	-0.0098624
34	dec_ego_n_inc	-0.00991202
35	dec_ego_n_inc	-0.00991202
36	dec_ego_n_inc	-0.0100123
37	dec_ego_n_inc	-0.0100123
38	dec_ego_n_inc	-0.0102109
39	dec_ego_n_inc	-0.0102109
40	dec_ego_n_inc	-0.0104399
41	dec_ego_n_inc	-0.0107213
42	dec_ego_n_inc	-0.0107213
43	dec_ego_n_inc	-0.0110206
44	dec_ego_n_inc	-0.0113289
45	dec_ego_n_inc	-0.0113289
46	dec_ego_n_inc	-0.0116314
47	dec_ego_n_inc	-0.0116314
48	dec_ego_n_inc	-0.0119211
49	dec_ego_n_inc	-0.0119211
50	dec_ego_n_inc	-0.0121817
51	dec_ego_n_inc	-0.0121817
52	dec_ego_n_inc	-0.0123731
53	dec_ego_n_inc	-0.0123731
54	dec_ego_n_inc	-0.0125763
55	dec_ego_n_inc	-0.0125763
56	dec_ego_n_inc	-0.0127062
57	dec_ego_n_inc	-0.0127062
58	dec_ego_n_inc	-0.0128469
59	dec_ego_n_inc	-0.0128469
60	dec_ego_n_inc	-0.0129607
61	dec_ego_n_inc	-0.0129607
62	dec_ego_n_inc	-0.0130477
63	dec_ego_n_inc	-0.0130477
64	dec_ego_n_inc	-0.0131244
65	dec_ego_n_inc	-0.0131244
66	dec_ego_n_inc	-0.013189
67	dec_ego_n_inc	-0.013189
68	dec_ego_n_inc	-0.0132505
69	dec_ego_n_inc	-0.0132941
70	dec_ego_n_inc	-0.0133426
71	dec_ego_n_inc	-0.0133426
72	dec_ego_n_inc	-0.0134129
73	dec_ego_n_inc	-0.0134129
74	dec_ego_n_inc	-0.0134495
75	dec_ego_n_inc	-0.0134495
76	dec_ego_n_inc	-0.013507
77	dec_ego_n_inc	-0.013507
78	dec_ego_n_inc	-0.013521
79	dec_ego_n_inc	-0.013521
80	dec_ego_n_inc	-0.0135891
81	dec_ego_n_inc	-0.0135891
82	dec_ego_n_inc	-0.0136062
83	dec_ego_n_inc	-0.0136062
84	dec_ego_n_inc	-0.0136323
85	dec_ego_n_inc	-0.0136323
86	dec_ego_n_inc	-0.0136468
87	dec_ego_n_inc	-0.0136468
88	dec_ego_n_inc	-0.0136316
89	dec_ego_n_inc	-0.0136316
90	dec_ego_n_inc	-0.0136678
91	dec_ego_n_inc	-0.0136678
92	dec_ego_n_inc	-0.0136831
93	dec_ego_n_inc	-0.0136831
94	dec_ego_n_inc	-0.0136975
95	dec_ego_n_inc	-0.0137159
96	dec_ego_n_inc	-0.0137156
97	dec_ego_n_inc	-0.0137156
98	dec_ego_n_inc	-0.0137481
99	dec_ego_n_inc	-0.0137481
100	dec_ego_n_inc	-0.0137674
101	dec_ego_n_inc	-0.0137674
102	dec_ego_n_inc	-0.0137832
103	dec_ego_n_inc	-0.0137832
104	dec_ego_n_inc	-0.0138114
105	dec_ego_n_inc	-0.0138114
106	dec_ego_n_inc	-0.0137695
107	dec_ego_n_inc	-0.0137695
108	dec_ego_n_inc	-0.0137555
109	dec_ego_n_inc	-0.0137555
110	dec_ego_n_inc	-0.013698
111	dec_ego_n_inc	-0.013698
112	dec_ego_n_inc	-0.0136222
113	dec_ego_n_inc	-0.0136222
114	dec_ego_n_inc	-0.0135335
115	dec_ego_n_inc	-0.0135335
116	dec_ego_n_inc	-0.013466
117	dec_ego_n_inc	-0.013466
118	dec_ego_n_inc	-0.0134699
119	dec_ego_n_inc	-0.0134699
120	dec_ego_n_inc	-0.0134338
121	dec_ego_n_inc	-0.0134338
122	dec_ego_n_inc	-0.0134485
123	dec_ego_n_inc	-0.0134486
124	dec_ego_n_inc	-0.0134486
125	dec_ego_n_inc	-0.0134287
126	dec_ego_n_inc	-0.0134287
127	dec_ego_n_inc	-0.013373
128	dec_ego_n_inc	-0.013373
129	dec_ego_n_inc	-0.00355825
130	dec_ego_n_inc	-0.0136261
131	dec_ego_n_inc	0.00383306
132	dec_ego_n_inc	-0.0137588
133	dec_ego_n_inc	-0.00901672
134	dec_ego_n_inc	-0.0138177
135	dec_ego_n_inc	-0.0177902
136	dec_ego_n_inc	-0.0139053
137	dec_ego_n_inc	-0.0051032
138	dec_ego_n_inc	-0.0139674
139	dec_ego_n_inc	-0.0177521
140	dec_ego_n_inc	-0.0139948
141	dec_ego_n_inc	-0.00536106
142	dec_ego_n_inc	-0.0139646
143	dec_ego_n_inc	-0.0171246
144	dec_ego_n_inc	-0.0138815
145	dec_ego_n_inc	-0.00590051
146	dec_ego_n_inc	-0.0137683
147	dec_ego_n_inc	-0.0156963
148	dec_ego_n_inc	-0.0136917
149	dec_ego_n_inc	-0.00587747
150	dec_ego_n_inc	-0.013507
151	dec_ego_n_inc	-0.01447
152	dec_ego_n_inc	-0.0132853
153	dec_ego_n_inc	-0.00610931
154	dec_ego_n_inc	-0.0130948
155	dec_ego_n_inc	-0.0134218
156	dec_ego_n_inc	-0.0128427
157	dec_ego_n_inc	-0.0062194
158	dec_ego_n_inc	-0.012648
159	dec_ego_n_inc	-0.012051
160	dec_ego_n_inc	-0.0124449
161	dec_ego_n_inc	-0.00541673
162	dec_ego_n_inc	-0.0123201
163	dec_ego_n_inc	-0.0110489
164	dec_ego_n_inc	-0.0121676
165	dec_ego_n_inc	-0.00488965
166	dec_ego_n_inc	-0.012015
167	dec_ego_n_inc	0.00138223
168	dec_ego_n_inc	-0.0118609
169	dec_ego_n_inc	-0.00244215
170	dec_ego_n_inc	-0.0117744
171	dec_ego_n_inc	0.00736315
172	dec_ego_n_inc	-0.0116998
173	dec_ego_n_inc	0.007413
174	dec_ego_n_inc	-0.0115866
175	dec_ego_n_inc	0.00747622
176	dec_ego_n_inc	-0.0114682
177	dec_ego_n_inc	0.00750487
178	dec_ego_n_inc	0.00751648
179	dec_ego_n_inc	-0.0113014
180	dec_ego_n_inc	0.00757742
181	dec_ego_n_inc	-0.0111974
182	dec_ego_n_inc	0.00766871
183	dec_ego_n_inc	-0.0111128
184	dec_ego_n_inc	0.00768945
185	dec_ego_n_inc	-0.0109764
186	dec_ego_n_inc	0.00780865
187	dec_ego_n_inc	-0.010843
188	dec_ego_n_inc	0.00778858
189	dec_ego_n_inc	-0.0106902
190	dec_ego_n_inc	-0.0025061
191	dec_ego_n_inc	-0.0105536
192	dec_ego_n_inc	-0.0279111
193	dec_ego_n_inc	-0.0104747
194	dec_ego_n_inc	-0.00795816
195	dec_ego_n_inc	-0.010366
196	dec_ego_n_inc	-0.00764721
197	dec_ego_n_inc	-0.0103404
198	dec_ego_n_inc	-0.0106779
199	dec_ego_n_inc	-0.0104334
200	dec_ego_n_inc	-0.00105881
201	dec_ego_n_inc	-0.0105163
202	dec_ego_n_inc	-0.00816863
203	dec_ego_n_inc	-0.0106822
204	dec_ego_n_inc	-0.0056224
205	dec_ego_n_inc	-0.0107922
206	dec_ego_n_inc	-0.00578833
207	dec_ego_n_inc	-0.0108524
208	dec_ego_n_inc	-0.00589654
209	dec_ego_n_inc	-0.0109029
210	dec_ego_n_inc	-0.00594931
211	dec_ego_n_inc	-0.0109425
212	dec_ego_n_inc	-0.00599184
213	dec_ego_n_inc	-0.0109779
214	dec_ego_n_inc	-0.00602231
215	dec_ego_n_inc	-0.010958
216	dec_ego_n_inc	-0.00596578
217	dec_ego_n_inc	-0.0109165
218	dec_ego_n_inc	-0.00584937
219	dec_ego_n_inc	-0.0108843
220	dec_ego_n_inc	-0.00575652
221	dec_ego_n_inc	-0.0108767
222	dec_ego_n_inc	-0.00567665
223	dec_ego_n_inc	-0.0108978
224	dec_ego_n_inc	-0.00570815
225	dec_ego_n_inc	-0.00567319
226	dec_ego_n_inc	-0.0108963
227	dec_ego_n_inc	-0.00555842
228	dec_ego_n_inc	-0.00558253
229	dec_ego_n_inc	-0.0109759
230	dec_ego_n_inc	-0.00564125
231	dec_ego_n_inc	-0.0109658
232	dec_ego_n_inc	-0.00565872
233	dec_ego_n_inc	-0.0109422
234	dec_ego_n_inc	-0.00206932
235	dec_ego_n_inc	-0.0108812
236	dec_ego_n_inc	0.000469835
237	dec_ego_n_inc	-0.0108027
238	dec_ego_n_inc	-0.00144144
239	dec_ego_n_inc	-0.0107567
240	dec_ego_n_inc	-0.0267737
241	dec_ego_n_inc	-0.0107059
242	dec_ego_n_inc	-0.00827521
243	dec_ego_n_inc	-0.0139397
244	dec_ego_n_inc	0.000314376
245	dec_ego_n_inc	-0.0237018
246	dec_ego_n_inc	-0.0138315
247	dec_ego_n_inc	0.000492176
248	dec_ego_n_inc	-0.0241575
249	dec_ego_n_inc	-0.0247947
250	dec_ego_n_inc	0.000515756
251	dec_ego_n_inc	-5.88496e-06
252	dec_ego_n_inc	-0.0254743
253	dec_ego_n_inc	-0.0261207
254	dec_ego_n_inc	-0.000504501
255	dec_ego_n_inc	-0.000981777
256	dec_ego_n_inc	-0.0266645
257	dec_ego_n_inc	-2.2557e-05
258	dec_ego_n_inc	-2.2557e-05
259	dec_ego_n_inc	-0.00577619
260	dec_ego_n_inc	-0.000521641
261	dec_ego_n_inc	-0.00568533
262	dec_ego_n_inc	-0.00403473
263	dec_ego_n_inc	-0.0132963
264	dec_ego_n_inc	0.00374489
265	dec_ego_n_inc	-0.00435946
266	dec_ego_n_inc	0.00316739
267	dec_ego_n_inc	0.00316739
268	dec_ego_n_inc	0.00277233
269	dec_ego_n_inc	0.00277233
270	dec_ego_n_inc	0.00240124
271	dec_ego_n_inc	0.00240124
272	dec_ego_n_inc	0.00536346
273	dec_ego_n_inc	0.00202359
274	dec_ego_n_inc	-0.000885514
275	dec_ego_n_inc	0.00551847
276	dec_ego_n_inc	-0.00448729
277	dec_ego_n_inc	-0.00155993
278	dec_ego_n_inc	0.00101238
279	dec_ego_n_inc	-0.00437494
280	dec_ego_n_inc	0.00730343
281	dec_ego_n_inc	0.00106227
282	dec_ego_n_inc	-0.00109077
283	dec_ego_n_inc	0.00756606
284	dec_ego_n_inc	0.00962937
285	dec_ego_n_inc	-0.00132001
286	dec_ego_n_inc	-0.00165115
287	dec_ego_n_inc	0.01125
288	dec_ego_n_inc	-0.00428413
289	dec_ego_n_inc	-0.00205541
290	dec_ego_n_inc	0.000656134
291	dec_ego_n_inc	-0.00409954
292	dec_ego_n_inc	0.00093724
293	dec_ego_n_inc	0.00093724
294	dec_ego_n_inc	0.00107531
295	dec_ego_n_inc	0.00107531
296	dec_ego_n_inc	0.000942274
297	dec_ego_n_inc	0.000942274
298	dec_ego_n_inc	0.000765688
299	dec_ego_n_inc	0.000765688
300	dec_ego_n_inc	0.000613026
301	dec_ego_n_inc	0.000613026
302	dec_ego_n_inc	0.000583894
303	dec_ego_n_inc	0.000583894
304	dec_ego_n_inc	0.000556179
305	dec_ego_n_inc	0.000556179
306	dec_ego_n_inc	0.000487316
307	dec_ego_n_inc	0.000487316
308	dec_ego_n_inc	0.000362726
309	dec_ego_n_inc	0.000362726
310	dec_ego_n_inc	0.000192078
311	dec_ego_n_inc	0.000192078
312	dec_ego_n_inc	6.05277e-05
313	dec_ego_n_inc	5.0412e-05
314	dec_ego_n_inc	5.0412e-05
315	dec_ego_n_inc	0.00010982
316	dec_ego_n_inc	0.00010982
317	dec_ego_n_inc	0.000130344
318	dec_ego_n_inc	0.000130344
319	dec_ego_n_inc	0.000116259
320	dec_ego_n_inc	0.000116259
321	dec_ego_n_inc	3.27223e-05
322	dec_ego_n_inc	3.27223e-05
323	dec_ego_n_inc	3.49045e-05
324	dec_ego_n_inc	3.49045e-05
325	dec_ego_n_inc	3.27212e-05
326	dec_ego_n_inc	3.27212e-05
327	dec_ego_n_inc	-5.77852e-06
328	dec_ego_n_inc	-5.77852e-06
329	dec_ego_n_inc	3.80186e-05
330	dec_ego_n_inc	3.80186e-05
331	dec_ego_n_inc	-2.77556e-05
332	dec_ego_n_inc	-2.77556e-05
333	dec_ego_n_inc	-2.43175e-05
334	dec_ego_n_inc	-2.43175e-05
335	dec_ego_n_inc	-5.73126e-05
336	dec_ego_n_inc	-5.73126e-05
337	dec_ego_n_inc	-5.88378e-05
338	dec_ego_n_inc	-5.88378e-05
339	dec_ego_n_inc	-6.79412e-05
340	dec_ego_n_inc	-6.79412e-05
341	dec_ego_n_inc	-0.00290641
342	dec_ego_n_inc	-4.37456e-05
343	dec_ego_n_inc	-0.00400102
344	dec_ego_n_inc	-0.00291996
345	dec_ego_n_inc	-0.00381256
346	dec_ego_n_inc	-0.00381256
347	dec_ego_n_inc	-0.00293057
348	dec_ego_n_inc	-0.00361256
349	dec_ego_n_inc	0.00181345
350	dec_ego_n_inc	-0.00278144
351	dec_ego_n_inc	0.00222701
352	dec_ego_n_inc	0.00222701
353	dec_ego_n_inc	0.00260929
354	dec_ego_n_inc	0.00260929
355	dec_ego_n_inc	0.00298904
356	dec_ego_n_inc	0.00298904
357	dec_ego_n_inc	0.0034025
358	dec_ego_n_inc	0.0034025
359	dec_ego_n_inc	0.00368076
360	dec_ego_n_inc	0.00368076
361	dec_ego_n_inc	0.00370711
362	dec_ego_n_inc	0.00370711
363	dec_ego_n_inc	0.00371006
364	dec_ego_n_inc	0.00371006
365	dec_ego_n_inc	0.00368556
366	dec_ego_n_inc	0.00368556
367	dec_ego_n_inc	0.00374102
368	dec_ego_n_inc	0.00374102
369	dec_ego_n_inc	0.00373252
370	dec_ego_n_inc	0.00373252
371	dec_ego_n_inc	-0.00212721
372	dec_ego_n_inc	0.00370287
373	dec_ego_n_inc	0.00376212
374	dec_ego_n_inc	-0.00203344
375	dec_ego_n_inc	0.00361141
376	dec_ego_n_inc	0.00361141
377	dec_ego_n_inc	0.00332516
378	dec_ego_n_inc	0.00332516
379	dec_ego_n_inc	-0.00256018
380	dec_ego_n_inc	0.00311743
381	dec_ego_n_inc	0.00300552
382	dec_ego_n_inc	-0.00251491
383	dec_ego_n_inc	0.00296194
384	dec_ego_n_inc	0.00296194
385	dec_ego_n_inc	0.00251014
386	dec_ego_n_inc	-0.0170144
387	dec_ego_n_inc	-0.0170144
388	dec_ego_n_inc	-0.0170144
389	dec_ego_n_inc	-0.0170144
390	dec_ego_n_inc	-0.0170144
391	dec_ego_n_inc	-0.0170144
392	dec_ego_n_inc	-0.0170144
393	dec_ego_n_inc	-0.0170144
394	dec_ego_n_inc	-0.0170144
395	dec_ego_n_inc	-0.0170144
396	dec_ego_n_inc	-0.0170144
397	dec_ego_n_inc	-0.0170144
398	dec_ego_n_inc	-0.0170144
[truncated: 7,601 more rows]

## Sheet: DRQN_std_seed10_raw
trial	dec_allo_n_inc	dec_allo_n_c	dec_allo_s_inc	dec_allo_s_c	dec_ego_n_inc	dec_ego_n_c	dec_ego_s_inc	dec_ego_s_c	strat_allo_n_inc	strat_allo_n_c	strat_allo_s_inc	strat_allo_s_c	strat_ego_n_inc	strat_ego_n_c	strat_ego_s_inc	strat_ego_s_c	time_allo_n_inc	time_allo_n_c	time_allo_s_inc	time_allo_s_c	time_ego_n_inc	time_ego_n_c	time_ego_s_inc	time_ego_s_c
0	-0.0109842	0.113762	-0.0963683	0.0782104	-0.0106299	0.115667	-0.0106299	0.157496	0.0643017	0.105543	0.0475614	0.0292598	-0.0329034	-0.0648964	-0.0329034	-0.0124044	0.133241	0.188087	0.141996	0.217161	-0.0162982	0.229852	-0.0162982	0.245776
1	0.0138799	0.207115	-0.167192	0.177947	-0.0106299	0.169545	-0.0106299	0.209164	0.0608113	0.0133754	0.012534	0.159783	-0.0329034	-0.0465495	-0.0329034	-0.0335491	0.186326	0.367617	0.372279	0.305016	-0.0162982	0.430875	-0.0162982	0.394688
2	-0.0212914	0.0979162	-0.1281	0.0639486	-0.0106299	0.102592	-0.0106299	0.16823	0.039455	0.0849207	0.0544901	0.0677894	-0.0329034	-0.0417714	-0.0329034	0.00794751	0.172885	0.219085	0.192108	0.191602	-0.0162982	0.245129	-0.0162982	0.245354
3	-0.0826524	0.224624	-0.235496	0.167138	-0.0106299	0.211089	-0.0106299	0.184723	0.108531	0.0866952	0.00379894	0.143854	-0.0329034	-0.0294252	-0.0329034	-0.0457544	0.194729	0.332035	0.409868	0.324397	-0.0162982	0.417603	-0.0162982	0.378857
4	-0.0194002	0.15187	-0.139425	0.0730235	-0.0106299	0.078694	-0.0106299	0.184229	0.0234026	0.0598087	0.0439884	0.0566323	-0.0329034	0.0322581	-0.0329034	0.000234737	0.210142	0.217078	0.229748	0.205242	-0.0162982	0.234048	-0.0162982	0.241234
5	-0.0800015	0.176584	-0.117742	0.230276	-0.0106299	0.235161	-0.0106299	0.266607	0.0892528	0.0220517	0.022132	0.0304199	-0.0329034	0.0269437	-0.0329034	-0.0982163	0.179691	0.372307	0.294085	0.359239	-0.0162982	0.338622	-0.0162982	0.369035
6	-0.0601209	0.131096	-0.102544	0.0558356	-0.0106299	0.0635912	-0.0106299	0.128956	0.0837949	0.0871617	0.00522095	0.0660368	-0.0329034	-0.0350078	-0.0329034	0.0195572	0.172053	0.230804	0.207564	0.223795	-0.0162982	0.298108	-0.0162982	0.251637
7	-0.0495089	0.126636	-0.160259	0.207255	-0.0106299	0.214331	-0.0106299	0.207584	0.0295591	0.0119091	0.090997	0.0094295	-0.0329034	-0.0727101	-0.0329034	-0.0950023	0.217253	0.388915	0.265128	0.36493	-0.0162982	0.374707	-0.0162982	0.365276
8	-0.0725785	0.14933	-0.142067	0.0710035	-0.0106299	0.127313	-0.0106299	0.180068	0.0960569	0.112059	0.101885	0.0738312	-0.0329034	-0.0593503	-0.0329034	-0.0149368	0.175842	0.21595	0.208388	0.219576	-0.0162982	0.29785	-0.0162982	0.249333
9	-0.0055383	0.190497	-0.193666	0.194144	-0.0106299	0.20128	-0.0106299	0.176362	0.0386526	-0.0263311	0.0379397	-0.00969772	-0.0329034	0.0151515	-0.0329034	0.0161283	0.197711	0.364183	0.326044	0.383301	-0.0162982	0.34171	-0.0162982	0.331416
10	-0.0993333	0.103217	-0.130341	0.119648	-0.0106299	0.239056	-0.0106299	0.213943	0.0617251	0.132477	0.0342565	0.0395303	-0.0329034	-0.0154846	-0.0329034	0.0219796	0.222337	0.219602	0.219032	0.2389	-0.0162982	0.212782	-0.0162982	0.247509
11	-0.0632647	0.2732	-0.121461	0.196692	-0.0106299	0.162583	-0.0106299	0.155012	0.065763	0.0163345	0.00141079	-0.0332104	-0.0329034	-0.0168604	-0.0329034	0.0190338	0.216517	0.306098	0.27168	0.334618	-0.0162982	0.30413	-0.0162982	0.335429
12	-0.0867495	0.127471	-0.126778	0.111241	-0.0106299	0.265483	-0.0106299	0.209174	0.00585073	0.0355784	0.0325182	0.0600988	-0.0329034	-0.0430327	-0.0329034	0.0671754	0.251657	0.272709	0.233518	0.255021	-0.0162982	0.240874	-0.0162982	0.253558
13	-0.0776367	0.199662	-0.24293	0.105234	-0.0106299	0.268428	-0.0106299	0.237122	0.137715	0.0172825	0.0734854	0.0526801	-0.0329034	-0.0420986	-0.0329034	-0.0466833	0.190361	0.339901	0.294236	0.366215	-0.0162982	0.273107	-0.0162982	0.359432
14	-0.0730338	0.173548	-0.168212	0.119167	-0.0106299	0.213788	-0.0106299	0.166147	-0.0180822	-0.00384687	0.0952105	0.0445473	-0.0329034	0.000104858	-0.0329034	0.0327378	0.260622	0.26231	0.241085	0.269223	-0.0162982	0.240141	-0.0162982	0.26891
15	-0.124734	0.222007	-0.215799	0.154761	-0.0106299	0.120608	-0.0106299	0.248329	0.160375	-0.0213393	0.083312	-0.0242248	-0.0329034	0.0282327	-0.0329034	-0.0138936	0.200468	0.318535	0.266408	0.354925	-0.0162982	0.312862	-0.0162982	0.320959
16	-0.0724518	0.100839	-0.101723	0.15328	-0.0106299	0.233404	-0.0106299	0.15594	0.0666254	0.107162	0.0283176	-0.0299286	-0.0329034	-0.00954526	-0.0329034	-0.00983269	0.172676	0.253579	0.211473	0.27458	-0.0162982	0.273571	-0.0162982	0.313229
17	-0.084927	0.192802	-0.161818	0.144294	-0.0106299	0.135972	-0.0106299	0.246012	0.0580218	0.10643	0.0710912	0.030792	-0.0329034	-0.0236087	-0.0329034	-0.0459372	0.221966	0.286109	0.29786	0.354911	-0.0162982	0.332632	-0.0162982	0.316845
18	-0.062446	0.109482	-0.0956963	0.135875	-0.0106299	0.140813	-0.0106299	0.231252	0.0423483	0.0892525	0.0197663	0.0399698	-0.0329034	-0.074607	-0.0329034	-0.0303959	0.165692	0.230785	0.189068	0.269877	-0.0162982	0.297768	-0.0162982	0.252755
19	-0.0370583	0.185839	-0.131205	0.119069	-0.0106299	0.0708745	-0.0106299	0.0949198	0.149621	0.0181649	0.0630275	0.0196525	-0.0329034	-0.0763571	-0.0329034	0.0145416	0.138289	0.26021	0.225651	0.266646	-0.0162982	0.215046	-0.0162982	0.220078
20	-0.0314145	0.0244848	-0.0149649	0.0793838	-0.0106299	0.0215843	-0.0106299	0.0479807	0.113256	0.117606	-0.0267535	0.024382	-0.0329034	-0.081703	-0.0329034	-0.0211918	0.101174	0.181362	0.131979	0.189619	-0.0162982	0.138482	-0.0162982	0.0836932
21	0.0456364	0.0204218	-0.0610336	0.0151936	-0.0106299	0.00226744	-0.0106299	0.00249825	0.0912886	0.155534	0.066672	0.0452833	-0.0329034	-0.0930276	-0.0329034	-0.0681497	0.0795134	0.132907	0.155675	0.17388	-0.0162982	0.112135	-0.0162982	0.111351
22	-0.0108935	0.0308507	-0.0377401	0.0477132	-0.0106299	-0.0302671	-0.0106299	0.0384859	0.0657581	0.178981	0.0129888	-0.0108436	-0.0329034	-0.100278	-0.0329034	-0.0216076	0.103621	0.124993	0.133002	0.169384	-0.0162982	0.126551	-0.0162982	0.0591292
23	-0.0425324	0.0132189	-0.0227523	-0.00635536	-0.0106299	-0.0140088	-0.0106299	-0.0318302	0.172522	0.108819	-0.00945346	0.0851733	-0.0329034	-0.0850991	-0.0329034	-0.0324091	0.103442	0.0775126	0.122041	0.0979623	-0.0162982	0.0482604	-0.0162982	0.051887
24	0.000558445	-0.0576987	-0.00231861	0.00388295	-0.0106299	-0.0799513	-0.0106299	0.00511768	0.103419	0.212325	0.0063444	-0.0325284	-0.0329034	-0.133713	-0.0329034	-0.0147929	0.0743326	0.0924749	0.100316	0.112187	-0.0162982	0.100069	-0.0162982	0.0168081
25	0.0125276	-0.0234439	-0.0268884	-0.0167655	-0.0106299	-0.0606145	-0.0106299	-0.036183	0.167651	0.15498	0.0681516	-0.00645054	-0.0329034	-0.0725799	-0.0329034	-0.0802152	0.041878	0.0977609	0.0766816	0.0519944	-0.0162982	0.025859	-0.0162982	0.0838177
26	-0.0247399	-0.0788084	-0.0454084	-0.0227439	-0.0106299	-0.0554732	-0.0106299	-0.0119174	0.0698092	0.185999	0.0232375	-0.00942297	-0.0329034	-0.149937	-0.0329034	-0.0065178	0.0927477	0.0761901	0.0950581	0.0642383	-0.0162982	0.0776062	-0.0162982	0.00587673
27	-0.0295119	-0.0223743	-0.0588398	-0.0415106	-0.0106299	-0.0470062	-0.0106299	-0.0284218	0.149035	0.1483	0.047494	0.0298263	-0.0329034	-0.0965584	-0.0329034	-0.0248288	0.0968514	0.0458598	0.104166	0.0411577	-0.0162982	0.0347403	-0.0162982	0.0193797
28	-0.0394293	-0.0356076	-0.0200569	-0.0185117	-0.0106299	-0.0425382	-0.0106299	0.00892874	0.194233	0.137601	0.0127326	0.0129574	-0.0329034	-0.0711646	-0.0329034	-0.0279072	0.0372444	0.0691494	0.0901634	0.0450037	-0.0162982	0.0287433	-0.0162982	0.00711631
29	-0.0650128	-0.0257475	-0.0100196	-0.0368162	-0.0106299	-0.047213	-0.0106299	-0.0246751	0.0992662	0.103772	0.0131636	0.0546498	-0.0329034	-0.0824768	-0.0329034	-0.0478946	0.103624	0.0627747	0.0829196	0.027343	-0.0162982	0.0291411	-0.0162982	0.0207826
30	0.0591326	-0.0674692	0.00937561	-0.000919559	-0.0106299	-0.0514613	-0.0106299	-0.00461472	0.067797	0.183795	-1.55599e-05	-0.0294852	-0.0329034	-0.0845011	-0.0329034	-0.0276928	0.0400767	0.070866	0.0526136	0.0582477	-0.0162982	0.0328011	-0.0162982	-0.00355393
31	-0.0288381	-0.036735	-0.00586932	-0.0294148	-0.0106299	-0.0401707	-0.0106299	-0.00956169	0.060115	0.101996	0.0445988	0.0642694	-0.0329034	-0.0648724	-0.0329034	-0.0388207	0.106647	0.0390165	0.0553925	0.0265504	-0.0162982	0.0115868	-0.0162982	0.00633446
32	-0.00572407	-0.0449678	-0.024927	-0.0121034	-0.0106299	-0.04422	-0.0106299	0.007772	0.114566	0.13	0.0761291	0.0088272	-0.0329034	-0.0703643	-0.0329034	-0.038901	0.0410564	0.0653606	0.0396318	0.0451735	-0.0162982	0.00869769	-0.0162982	-0.010122
33	-0.0391641	-0.0144817	0.00356321	-0.0145192	-0.0106299	-0.0271158	-0.0106299	-0.0144494	0.0417789	0.0801948	0.0505698	-0.0102208	-0.0329034	-0.0687503	-0.0329034	-0.0329963	0.113697	0.0285097	0.0545741	0.0489079	-0.0162982	0.0104547	-0.0162982	-0.0048256
34	0.00756103	-0.0528756	0.0555703	0.00797807	-0.0106299	-0.00684331	-0.0106299	-0.0034869	0.0949757	0.131606	-0.0220274	-0.0282687	-0.0329034	-0.0889229	-0.0329034	-0.0378	0.0526008	0.0753717	0.0433082	0.0631902	-0.0162982	0.0171222	-0.0162982	-0.00975946
35	-0.0716086	-0.0200178	0.00597714	-0.00636883	-0.0106299	-0.00995261	-0.0106299	-0.0133365	0.0691345	0.11184	0.00931766	0.00821715	-0.0329034	-0.0675618	-0.0329034	-0.0450391	0.128772	0.0139851	0.0560755	0.0237031	-0.0162982	0.00337982	-0.0162982	-0.00368302
36	0.0301549	-0.0151616	0.00244947	-0.0621054	-0.0106299	-0.013622	-0.0106299	-0.000252843	0.163013	0.0909211	0.066365	-0.0137546	-0.0329034	-0.0826891	-0.0329034	-0.0316209	0.00281269	0.0581213	0.0378377	0.0971346	-0.0162982	0.00136776	-0.0162982	-0.0137428
37	-0.0345839	-0.0325767	-0.00105991	-0.0131009	-0.0106299	-0.044345	-0.0106299	-0.00485284	0.0113149	0.119712	0.0679002	0.000445217	-0.0329034	-0.0296126	-0.0329034	-0.0453782	0.112076	0.0255241	0.0447172	0.0233039	-0.0162982	-0.00444875	-0.0162982	-0.0111429
38	0.00551919	-0.0501211	0.0401177	-0.031685	-0.0106299	-0.0191048	-0.0106299	-0.00570838	0.132735	0.166384	0.0125802	0.0199967	-0.0329034	-0.0948077	-0.0329034	-0.0457962	0.0532703	0.0546757	0.0402264	0.0370649	-0.0162982	0.0297575	-0.0162982	-0.0120176
39	-0.0198265	-0.0195349	-0.057998	-0.0135452	-0.0106299	-0.0184668	-0.0106299	-0.010948	0.0538267	0.106624	0.0957324	-0.0157751	-0.0329034	-0.0732129	-0.0329034	-0.0368487	0.0875176	0.0125163	0.0560528	0.0305807	-0.0162982	0.0174805	-0.0162982	-0.0133859
40	0.026159	-0.0669851	0.0318909	-0.048655	-0.0106299	-0.0180499	-0.0106299	-0.0151764	0.0834495	0.159281	0.0541978	0.0447382	-0.0329034	-0.0454683	-0.0329034	-0.0408221	0.0539562	0.0519304	0.024723	0.0228009	-0.0162982	-0.00588509	-0.0162982	-0.00809777
41	0.00959395	-0.0420654	0.00220319	-0.0157632	-0.0106299	-0.0359399	-0.0106299	-0.0109899	0.0688667	0.149885	0.0115197	-0.00286528	-0.0329034	-0.053112	-0.0329034	-0.0368262	0.0668418	-5.86965e-05	0.0719102	0.0102636	-0.0162982	0.00331476	-0.0162982	-0.0133364
42	0.0412678	-0.0422995	0.0288562	-0.0314649	-0.0106299	-0.00433908	-0.0106299	-0.0189769	0.0711914	0.088499	0.0129068	0.0192348	-0.0329034	-0.0759159	-0.0329034	-0.0296592	0.053335	0.0614325	0.0422639	0.00591907	-0.0162982	0.000237792	-0.0162982	-0.00765796
43	-0.0305774	-0.0291786	0.012701	-0.00570813	-0.0106299	-0.00938473	-0.0106299	-0.0110102	0.0615141	0.109127	0.0479575	0.0142824	-0.0329034	-0.0765887	-0.0329034	-0.0368102	0.0806703	0.00564768	0.0592799	0.0010976	-0.0162982	0.0158561	-0.0162982	-0.0132981
44	0.0366257	-0.0273859	0.0474617	-0.0149893	-0.0106299	-0.0100829	-0.0106299	-0.012536	0.128704	0.109969	-0.0270906	-0.02826	-0.0329034	-0.066059	-0.0329034	-0.044749	0.0444697	0.0347723	0.0457933	0.030451	-0.0162982	-0.00435984	-0.0162982	-0.0052344
45	0.0180624	-0.0274837	0.00577825	-0.0151003	-0.0106299	-0.0263479	-0.0106299	-0.0110165	0.0545031	0.145168	0.00770866	0.00772766	-0.0329034	-0.0539951	-0.0329034	-0.0368229	0.0559613	0.00140321	0.0362445	0.0185211	-0.0162982	0.0074103	-0.0162982	-0.0132682
46	-0.00855237	-0.0532814	0.0503436	-0.0265155	-0.0106299	-0.0159768	-0.0106299	-0.0147783	0.107325	0.0977867	-0.0183481	0.00581448	-0.0329034	-0.0738486	-0.0329034	-0.0477018	0.05818	0.0382839	0.0403967	0.0112227	-0.0162982	0.00600214	-0.0162982	0.000579138
47	-0.00238044	-0.0357204	0.012014	-0.00198415	-0.0106299	-0.0182827	-0.0106299	-0.0145388	0.026202	0.130489	0.0359072	0.0120914	-0.0329034	-0.0676431	-0.0329034	-0.047742	0.0889662	-0.00152548	0.0524313	0.00223121	-0.0162982	0.0243782	-0.0162982	0.000499312
48	0.0433856	-0.0490538	0.0366545	-0.0369634	-0.0106299	-0.0209555	-0.0106299	-0.0110086	0.131987	0.0696307	0.00329015	0.0178654	-0.0329034	-0.0543767	-0.0329034	-0.0368453	0.00178926	0.0362011	0.0220552	0.00853949	-0.0162982	0.00157026	-0.0162982	-0.0132659
49	0.0327576	-0.0526557	0.0346882	-0.00932585	-0.0106299	-0.00807487	-0.0106299	-0.0192249	0.0447397	0.1481	0.0127836	-0.0266356	-0.0329034	-0.0198791	-0.0329034	-0.0358365	0.0586434	0.00480631	0.0483483	0.0319388	-0.0162982	-0.0196958	-0.0162982	-0.00721441
50	0.00262373	-0.00842663	0.0183833	-0.00953747	-0.0106299	-0.0265206	-0.0106299	-0.0109941	0.143292	0.125169	-0.0205699	0.00384552	-0.0329034	-0.0542162	-0.0329034	-0.0368757	0.0611924	-0.01146	0.0465603	0.0130581	-0.0162982	-0.00378712	-0.0162982	-0.0132761
51	0.00588614	0.00734923	0.0194254	0.00318806	-0.0106299	-0.0346429	-0.0106299	-0.0156511	0.0388433	0.0409467	0.00917462	-0.00164527	-0.0329034	-0.0543928	-0.0329034	-0.0419717	0.0657827	-0.00749107	0.0488842	0.00436094	-0.0162982	0.00253719	-0.0162982	-0.00651433
52	0.0287262	-0.0436916	0.0116402	-0.0226545	-0.0106299	-0.0237197	-0.0106299	-0.0109779	0.130393	0.134065	0.00781912	0.0113275	-0.0329034	-0.0567238	-0.0329034	-0.0369014	0.0402938	-0.00236855	0.0178361	0.00300059	-0.0162982	-0.000539819	-0.0162982	-0.0133034
53	0.0144521	-0.0248984	0.0453774	0.00637457	-0.0106299	-0.0269737	-0.0106299	-0.0118613	0.0638505	0.0656973	-0.00800661	-0.0267099	-0.0329034	-0.0545903	-0.0329034	-0.0461311	0.0483227	-0.011466	0.0363026	0.0130884	-0.0162982	-0.00286077	-0.0162982	-0.00640404
54	0.0371556	-0.0287986	-0.00246547	-0.0101765	-0.0106299	-0.0254719	-0.0106299	-0.0109574	0.0980061	0.119243	0.057331	0.00470055	-0.0329034	-0.0476593	-0.0329034	-0.0369187	0.0368627	-0.00930044	0.0290112	0.0124933	-0.0162982	-0.00652197	-0.0162982	-0.0133235
55	-0.00895351	-0.0305648	0.0398092	-0.00237966	-0.0106299	-0.0272279	-0.0106299	-0.00406002	0.0686925	0.0610077	0.0175506	0.0188262	-0.0329034	-0.0544715	-0.0329034	-0.0451002	0.0473977	-0.00303135	0.0235539	-0.00266124	-0.0162982	-0.00281706	-0.0162982	-0.011156
56	-0.00292972	-0.0241528	0.029999	-0.0335312	-0.0106299	-0.0243094	-0.0106299	-0.0109331	0.105336	0.123862	0.0498832	0.0117486	-0.0329034	-0.0564526	-0.0329034	-0.0369509	0.0590544	-0.00655111	-0.0157433	0.0100162	-0.0162982	-0.000266852	-0.0162982	-0.0133346
57	0.0252223	-0.0278763	0.0289976	-0.00203357	-0.0106299	-0.0262839	-0.0106299	-0.00618504	0.0355539	0.0679279	0.000344393	0.00396017	-0.0329034	-0.0112471	-0.0329034	-0.0453018	0.0666108	-0.00390569	0.0237	0.00177537	-0.0162982	-0.0232866	-0.0162982	-0.0113947
58	-0.00389605	-0.0131205	0.0282719	-0.0107665	-0.0106299	-0.0195918	-0.0106299	-0.0109155	0.144373	0.139271	0.0458996	0.00598415	-0.0329034	-0.0552018	-0.0329034	-0.0369579	0.0424778	-0.0275675	0.0200212	0.0116801	-0.0162982	-0.00292821	-0.0162982	-0.0133513
59	0.0504786	-0.0336798	-0.0288035	0.00546487	-0.0106299	-0.0210044	-0.0106299	-0.0153409	0.105183	0.0628899	0.0691996	-0.0117058	-0.0329034	-0.0477712	-0.0329034	-0.0411806	0.0133924	0.00489322	0.0396984	0.00868569	-0.0162982	-0.00470256	-0.0162982	-0.00756126
60	-0.00309598	-0.0153795	0.0383921	-0.0113675	-0.0106299	-0.0215268	-0.0106299	-0.0106299	0.0575358	0.131305	0.0314929	-0.0032404	-0.0329034	-0.0456556	-0.0329034	-0.0329034	0.0672918	-0.0249427	-0.00698365	0.000319208	-0.0162982	-0.00906329	-0.0162982	-0.0162982
61	0.0269473	-0.0198763	0.00778958	-0.0123419	-0.0106299	-0.0203402	-0.0106299	-0.0106299	0.0629259	0.0962726	0.0217481	0.0104319	-0.0329034	-0.0455205	-0.0329034	-0.0329034	0.0382405	-0.0205917	0.020655	0.0045351	-0.0162982	-0.00746494	-0.0162982	-0.0162982
62	0.0529184	-0.0198915	0.0243608	-0.00699975	-0.0106299	-0.019588	-0.0106299	-0.0106299	0.0493833	0.114062	0.0389773	0.0286395	-0.0329034	-0.0554399	-0.0329034	-0.0329034	0.0454958	-0.0173578	-0.0026685	-0.00349747	-0.0162982	-0.00270669	-0.0162982	-0.0162982
63	0.0567151	-0.030266	0.0655869	-0.0336397	-0.0106299	-0.00934862	-0.0106299	-0.0106299	0.0514659	0.0654024	0.00703342	0.010847	-0.0329034	-0.0499631	-0.0329034	-0.0329034	0.0363736	0.00775662	-0.0117568	0.0147219	-0.0162982	-0.0107532	-0.0162982	-0.0162982
64	0.062673	-0.023063	0.0317381	-0.0241326	-0.0106299	-0.0219642	-0.0106299	-0.0106299	0.09874	0.116515	0.0263431	0.0111071	-0.0329034	-0.0453069	-0.0329034	-0.0329034	-0.0106902	-0.00965987	-0.0172012	-0.0140537	-0.0162982	-0.0089443	-0.0162982	-0.0162982
65	0.0776354	-0.0335832	0.0252957	-0.00964746	-0.0106299	-0.00960899	-0.0106299	-0.0106299	0.092664	0.0735709	0.0550656	-0.019508	-0.0329034	-0.0497062	-0.0329034	-0.0329034	-0.0215489	-0.000684132	-0.00175071	0.00796097	-0.0162982	-0.010729	-0.0162982	-0.0162982
66	0.0040469	-0.0121447	0.0321434	-0.0130265	-0.0106299	-0.0221842	-0.0106299	-0.0106299	0.101146	0.122483	0.0439914	0.0255517	-0.0329034	-0.0450579	-0.0329034	-0.0329034	0.0305336	-0.0222829	-0.0124858	-0.0170372	-0.0162982	-0.00890896	-0.0162982	-0.0162982
67	0.0513789	-0.0199353	0.0572306	-0.0240688	-0.0106299	-0.00969542	-0.0106299	-0.0106299	0.0998164	0.0730348	0.020065	0.00469057	-0.0329034	-0.0495585	-0.0329034	-0.0329034	0.00570209	-0.0067448	-0.00581402	0.0119747	-0.0162982	-0.0108269	-0.0162982	-0.0162982
68	0.0204744	-0.04826	0.00100478	-0.035342	-0.0106299	-0.0195791	-0.0106299	-0.0106299	0.131757	0.138711	0.060123	0.0222925	-0.0329034	-0.0555645	-0.0329034	-0.0329034	0.0207658	-0.00115617	-0.00803245	-0.00674915	-0.0162982	-0.0026208	-0.0162982	-0.0162982
69	0.0419829	-0.00723415	0.0768267	-0.012982	-0.0106299	-0.0123089	-0.0106299	-0.0106299	0.0813463	0.0483682	0.0108666	0.0455905	-0.0329034	-0.0479194	-0.0329034	-0.0329034	0.0160666	-0.00237114	-0.00401383	-0.0260326	-0.0162982	-0.013099	-0.0162982	-0.0162982
70	-0.0056621	-0.0611873	0.0255828	-0.0186555	-0.0106299	-0.0195886	-0.0106299	-0.0106299	0.133563	0.142632	0.0331541	-0.00870222	-0.0329034	-0.0466633	-0.0329034	-0.0329034	0.0241204	-0.00690992	0.00573994	0.00503983	-0.0162982	-0.00670468	-0.0162982	-0.0162982
71	0.024863	-0.0299393	0.0428546	-0.0335564	-0.0106299	-0.00933739	-0.0106299	-0.0106299	0.097682	0.0770694	0.0587391	0.00907715	-0.0329034	-0.058992	-0.0329034	-0.0329034	0.0319149	-0.0113866	-0.0271517	0.00784478	-0.0162982	-0.00673901	-0.0162982	-0.0162982
72	0.0354554	-0.0477329	0.040892	-0.00941492	-0.0106299	-0.0195176	-0.0106299	-0.0106299	0.0909573	0.127065	0.0320078	-0.0252658	-0.0329034	-0.0468151	-0.0329034	-0.0329034	0.0275601	-0.0126433	-0.00321245	-0.00285814	-0.0162982	-0.0066898	-0.0162982	-0.0162982
73	-0.000112778	-0.0427694	0.0621577	-0.00793154	-0.0106299	-0.0121966	-0.0106299	-0.0106299	0.0978717	0.0916417	0.0440004	0.0257135	-0.0329034	-0.0480103	-0.0329034	-0.0329034	0.0386225	0.00464859	-0.0019473	-0.0192107	-0.0162982	-0.0132805	-0.0162982	-0.0162982
74	0.0353728	-0.0449324	0.0440592	-0.026947	-0.0106299	-0.01941	-0.0106299	-0.0106299	0.0875981	0.107561	0.0187014	-0.0270723	-0.0329034	-0.0468871	-0.0329034	-0.0329034	0.0187383	-0.00373282	-0.0175723	0.00812554	-0.0162982	-0.00673706	-0.0162982	-0.0162982
75	0.0312378	-0.0141414	0.048947	-0.0227447	-0.0106299	-0.00916737	-0.0106299	-0.0106299	0.125105	0.0727277	0.0200474	0.0150249	-0.0329034	-0.0593763	-0.0329034	-0.0329034	0.00455781	0.000935655	-0.00354458	-0.0118893	-0.0162982	-0.0067399	-0.0162982	-0.0162982
76	0.0372455	-0.0339526	0.005598	-0.0237758	-0.0106299	-0.00927836	-0.0106299	-0.0106299	0.0719521	0.113304	0.0468903	0.00426581	-0.0329034	-0.0501397	-0.0329034	-0.0329034	0.0315325	-0.0164646	0.0048089	0.00119493	-0.0162982	-0.0111788	-0.0162982	-0.0162982
77	0.0536032	-0.0127981	0.0705243	-0.00504557	-0.0106299	-0.0227123	-0.0106299	-0.0106299	0.122305	0.0875026	0.0156119	0.0149884	-0.0329034	-0.0444473	-0.0329034	-0.0329034	-0.0154943	-0.00901855	0.0171457	-0.0146602	-0.0162982	-0.00891739	-0.0162982	-0.0162982
78	0.0310724	-0.0403329	0.0611842	-0.0407164	-0.0106299	-0.00946403	-0.0106299	-0.0106299	0.0862466	0.130001	0.0250616	0.00861699	-0.0329034	-0.0500963	-0.0329034	-0.0329034	0.0182798	-0.00959821	-0.0368263	0.00453286	-0.0162982	-0.011143	-0.0162982	-0.0162982
79	0.0436064	-0.0235021	0.0670529	-0.0138341	-0.0106299	-0.0194615	-0.0106299	-0.0106299	0.107691	0.0578671	0.0259937	-0.0132875	-0.0329034	-0.056118	-0.0329034	-0.0329034	0.0167211	0.00647708	-0.00968332	-0.00274811	-0.0162982	-0.00226171	-0.0162982	-0.0162982
80	0.0567509	-0.0216365	0.0550667	0.000667711	-0.0106299	-0.0133449	-0.0106299	-0.0106299	0.0842234	0.142737	0.00294221	0.00752931	-0.0329034	-0.047039	-0.0329034	-0.0329034	3.54416e-05	-0.0226183	-0.00443135	-0.0172941	-0.0162982	-0.0133252	-0.0162982	-0.0162982
81	0.01553	-0.0285326	0.0775971	-0.0203355	-0.0106299	-0.0193809	-0.0106299	-0.0106299	0.136258	0.0503828	0.0436472	-0.0311084	-0.0329034	-0.0468766	-0.0329034	-0.0329034	0.0141924	0.00649812	0.00205553	0.0100223	-0.0162982	-0.00678163	-0.0162982	-0.0162982
82	0.0486918	-0.0205751	0.0349623	-0.0189219	-0.0106299	-0.00995305	-0.0106299	-0.0106299	0.0402755	0.100275	-0.00936357	0.0230928	-0.0329034	-0.0592273	-0.0329034	-0.0329034	0.0438676	0.00563112	0.00993499	0.00056883	-0.0162982	-0.00655722	-0.0162982	-0.0162982
83	0.0290447	-0.0417877	0.0252415	-0.0207934	-0.0106299	-0.00987427	-0.0106299	-0.0106299	0.115219	0.108272	0.0542167	-0.0224626	-0.0329034	-0.050043	-0.0329034	-0.0329034	0.00481268	-0.012668	0.00401451	0.00141242	-0.0162982	-0.0111384	-0.0162982	-0.0162982
84	0.0299973	-0.0157718	0.0374355	0.000268713	-0.0106299	-0.0233127	-0.0106299	-0.0106299	0.13368	0.0854539	0.0674793	0.0189949	-0.0329034	-0.0435852	-0.0329034	-0.0329034	0.0118414	-0.00117467	-0.00911515	-0.0118744	-0.0162982	-0.0089807	-0.0162982	-0.0162982
85	0.049139	-0.0248133	0.0468735	-0.0207582	-0.0106299	-0.00986675	-0.0106299	-0.0106299	0.0903834	0.0756907	0.0389805	-0.022471	-0.0329034	-0.0501874	-0.0329034	-0.0329034	0.0176976	-0.0122461	-0.00108988	0.00127869	-0.0162982	-0.0110914	-0.0162982	-0.0162982
86	0.0435321	-0.0215405	0.0437204	-0.0430073	-0.0106299	-0.0194526	-0.0106299	-0.0106299	0.080234	0.0494059	0.0706441	0.0374565	-0.0329034	-0.0562548	-0.0329034	-0.0329034	0.0232778	0.00530328	-0.0223984	0.00653787	-0.0162982	-0.00219312	-0.0162982	-0.0162982
87	0.0383329	-0.0330826	0.056073	-0.0177955	-0.0106299	-0.00983114	-0.0106299	-0.0106299	0.0402005	0.0742519	0.0257378	0.0174905	-0.0329034	-0.0503246	-0.0329034	-0.0329034	0.0522046	-0.010895	-0.00338348	-0.0169418	-0.0162982	-0.0111305	-0.0162982	-0.0162982
88	0.0159087	-0.0182628	0.0804022	-0.0122912	-0.0106299	-0.0234755	-0.0106299	-0.0106299	0.0940418	0.061356	-0.00656338	-0.0269544	-0.0329034	-0.0434125	-0.0329034	-0.0329034	0.0265505	-0.0036832	-0.00306109	0.0179735	-0.0162982	-0.00898617	-0.0162982	-0.0162982
89	0.0416734	-0.0239426	0.0847385	-0.0294	-0.0106299	-0.00986398	-0.0106299	-0.0106299	0.0549668	0.0728787	0.00631949	0.00855026	-0.0329034	-0.0503761	-0.0329034	-0.0329034	0.0429853	-0.0159366	-0.0150113	-0.0104451	-0.0162982	-0.0111443	-0.0162982	-0.0162982
90	0.0420746	-0.0098327	0.026106	-0.0402171	-0.0106299	-0.0193777	-0.0106299	-0.0106299	0.122521	0.03633	0.0390607	0.0488067	-0.0329034	-0.0564082	-0.0329034	-0.0329034	-0.00948092	0.0021977	-0.00462109	7.52853e-05	-0.0162982	-0.00215185	-0.0162982	-0.0162982
91	0.0364832	-0.0153998	0.0640098	-0.0114283	-0.0106299	-0.0099711	-0.0106299	-0.0106299	0.0287743	0.0531529	0.0307815	-0.0151914	-0.0329034	-0.0504607	-0.0329034	-0.0329034	0.0324791	-0.0141345	-0.022115	-0.00482014	-0.0162982	-0.0110724	-0.0162982	-0.0162982
92	0.045498	-0.00636791	0.032115	-0.0344365	-0.0106299	-0.0235942	-0.0106299	-0.0106299	0.122604	0.0482071	0.0408069	0.0493325	-0.0329034	-0.043238	-0.0329034	-0.0329034	0.00868331	-0.00683948	-0.00896906	-0.0100974	-0.0162982	-0.0090304	-0.0162982	-0.0162982
93	0.0313434	-0.0154511	0.0459201	-0.0242099	-0.0106299	-0.0101591	-0.0106299	-0.0106299	0.0547103	0.0531247	0.0432084	-0.0159095	-0.0329034	-0.0504123	-0.0329034	-0.0329034	0.0371334	-0.0140246	-0.00377348	0.00606841	-0.0162982	-0.0110029	-0.0162982	-0.0162982
94	0.0289336	0.000449698	0.0190568	-0.0153196	-0.0106299	-0.0194357	-0.0106299	-0.0106299	0.068907	0.0735417	0.0389333	0.0234825	-0.0329034	-0.0563793	-0.0329034	-0.0329034	0.0496101	-0.0248797	0.0020774	-6.78482e-05	-0.0162982	-0.00211639	-0.0162982	-0.0162982
95	0.0253475	-0.016433	0.0881	-0.0173112	-0.0106299	-0.0103954	-0.0106299	-0.0106299	0.0707597	0.0490743	-0.0792985	-0.0161054	-0.0329034	-0.0503985	-0.0329034	-0.0329034	0.022053	-0.00530031	0.0103684	0.00303842	-0.0162982	-0.0109095	-0.0162982	-0.0162982
96	0.0465165	-0.0071701	0.0381445	-0.0135103	-0.0106299	-0.0149871	-0.0106299	-0.0106299	0.123955	0.0640784	0.0057258	0.0171984	-0.0329034	-0.0465661	-0.0329034	-0.0329034	0.00718327	-0.0191365	0.00726416	-0.016665	-0.0162982	-0.0131166	-0.0162982	-0.0162982
97	0.0832082	-0.00832588	0.0606516	-0.0205926	-0.0106299	-0.0193712	-0.0106299	-0.0106299	0.114865	0.0192065	-0.0248487	-0.0103925	-0.0329034	-0.0466774	-0.0329034	-0.0329034	-0.030602	0.0049807	0.00427834	0.000916213	-0.0162982	-0.00688123	-0.0162982	-0.0162982
98	0.0437167	0.00178001	0.0379954	-0.000928838	-0.0106299	-0.0108095	-0.0106299	-0.0106299	0.093256	0.0661421	0.00479053	0.0193851	-0.0329034	-0.0599996	-0.0329034	-0.0329034	0.0145735	-0.0233851	-4.81675e-05	-0.0120815	-0.0162982	-0.00607754	-0.0162982	-0.0162982
99	0.0828995	-0.00809196	0.0516205	-0.00736552	-0.0106299	-0.019365	-0.0106299	-0.0106299	0.117206	0.0211288	0.0170994	-0.0069302	-0.0329034	-0.0466346	-0.0329034	-0.0329034	-0.0337501	-0.00187998	0.00570188	-0.00515323	-0.0162982	-0.00690231	-0.0162982	-0.0162982
100	0.0573856	-0.00354706	0.0253793	-0.0229734	-0.0106299	-0.0151987	-0.0106299	-0.0106299	0.152001	0.073564	0.030379	0.0137645	-0.0329034	-0.0465344	-0.0329034	-0.0329034	-0.0134683	-0.0208455	-0.0128086	-0.00576176	-0.0162982	-0.0131174	-0.0162982	-0.0162982
101	0.0361492	-0.016135	0.0267208	-0.0075801	-0.0106299	-0.0193333	-0.0106299	-0.0106299	0.112057	0.0662752	0.0371078	-0.00694791	-0.0329034	-0.0465335	-0.0329034	-0.0329034	0.0160938	-0.015675	0.00152961	-0.00519128	-0.0162982	-0.00697883	-0.0162982	-0.0162982
102	0.0495021	-0.0102046	0.0530834	-0.0133931	-0.0106299	-0.0108264	-0.0106299	-0.0106299	0.0776035	0.0290623	0.000714648	0.0132887	-0.0329034	-0.0601533	-0.0329034	-0.0329034	0.0201084	0.00291186	-0.00264716	-0.0132665	-0.0162982	-0.00610479	-0.0162982	-0.0162982
103	0.037405	-0.0108824	0.0319545	-0.00769068	-0.0106299	-0.0107362	-0.0106299	-0.0106299	0.0872753	0.0591423	0.012225	-0.0070969	-0.0329034	-0.0504837	-0.0329034	-0.0329034	-0.0128043	-0.0189642	-0.00188731	-0.00524244	-0.0162982	-0.0108548	-0.0162982	-0.0162982
104	0.0802553	0.00714256	0.0993351	-0.0268579	-0.0106299	-0.0237306	-0.0106299	-0.0106299	0.0730805	0.058078	-0.0152096	0.0319693	-0.0329034	-0.042747	-0.0329034	-0.0329034	0.00536214	-0.00323754	-0.0141822	-0.0223331	-0.0162982	-0.00931682	-0.0162982	-0.0162982
105	0.022253	-0.00563275	-0.00930026	-0.0163535	-0.0106299	-0.0108111	-0.0106299	-0.0106299	0.121082	0.0207573	0.0123458	-0.00978675	-0.0329034	-0.0504632	-0.0329034	-0.0329034	0.00862259	-0.00617584	0.0220415	-0.00485179	-0.0162982	-0.0108761	-0.0162982	-0.0162982
106	0.0829069	0.0132587	0.0670402	-0.0157397	-0.0106299	-0.0237207	-0.0106299	-0.0106299	0.0697023	0.0664267	-0.0269915	0.0427542	-0.0329034	-0.0426309	-0.0329034	-0.0329034	0.00557901	-0.0218851	0.0329688	-0.0296734	-0.0162982	-0.00939024	-0.0162982	-0.0162982
107	0.0677506	-0.021089	0.0343333	-0.0166185	-0.0106299	-0.0108586	-0.0106299	-0.0106299	0.105391	0.0416318	0.0183588	-0.00957123	-0.0329034	-0.0505323	-0.0329034	-0.0329034	-0.00990109	-0.00975946	-0.000692592	-0.00488551	-0.0162982	-0.0108441	-0.0162982	-0.0162982
108	0.100885	-0.0085292	0.014979	-0.0187395	-0.0106299	-0.0193237	-0.0106299	-0.0106299	0.039533	0.0500149	0.0448988	0.00175057	-0.0329034	-0.0562859	-0.0329034	-0.0329034	0.0104272	-0.00738614	-0.000387311	-0.0115747	-0.0162982	-0.00230545	-0.0162982	-0.0162982
109	0.0308733	-0.0221447	0.0248852	-0.0168264	-0.0106299	-0.0109863	-0.0106299	-0.0106299	0.111991	0.0412523	0.0298669	-0.00960067	-0.0329034	-0.0504399	-0.0329034	-0.0329034	0.00226538	-0.0103427	-0.0146186	-0.00483346	-0.0162982	-0.0108638	-0.0162982	-0.0162982
110	0.0347771	-0.0444163	0.0138743	-0.0127305	-0.0106299	-0.0237343	-0.0106299	-0.0106299	0.125558	0.0410106	0.0576236	0.0188704	-0.0329034	-0.0423553	-0.0329034	-0.0329034	0.00266525	0.0194766	0.00767635	-0.021336	-0.0162982	-0.00958183	-0.0162982	-0.0162982
111	0.056461	-0.0211422	0.0293972	-0.00752165	-0.0106299	-0.0110964	-0.0106299	-0.0106299	0.111927	0.0413207	0.0131278	-0.0172823	-0.0329034	-0.0503669	-0.0329034	-0.0329034	0.000817248	-0.009644	-0.00624151	-0.00655016	-0.0162982	-0.0108584	-0.0162982	-0.0162982
112	0.0690397	-0.0233659	0.0632134	-0.0313374	-0.0106299	-0.0192851	-0.0106299	-0.0106299	0.11211	0.0621215	0.0427113	0.0204817	-0.0329034	-0.0561326	-0.0329034	-0.0329034	-0.0276091	-0.0102163	-0.0195834	-0.0144828	-0.0162982	-0.00247089	-0.0162982	-0.0162982
113	-0.00104079	-0.0221975	0.0315224	-0.00804406	-0.0106299	-0.0112448	-0.0106299	-0.0106299	0.100128	0.0407414	0.00329835	-0.00237181	-0.0329034	-0.0502633	-0.0329034	-0.0329034	0.033562	-0.010107	-0.0102545	-0.0106415	-0.0162982	-0.0108615	-0.0162982	-0.0162982
114	0.0682948	0.00434251	0.0556673	-0.0278436	-0.0106299	-0.0158631	-0.0106299	-0.0106299	0.10901	0.0378554	0.0157736	0.0196693	-0.0329034	-0.0461989	-0.0329034	-0.0329034	-0.0354818	-0.0010753	-0.0115847	-0.011795	-0.0162982	-0.0132959	-0.0162982	-0.0162982
115	0.0364857	-0.0144555	0.00367397	-0.00782747	-0.0106299	-0.0192306	-0.0106299	-0.0106299	0.107118	0.0323147	0.0169161	-0.0175569	-0.0329034	-0.0460082	-0.0329034	-0.0329034	-0.0053446	0.000226059	0.00270649	-0.00652071	-0.0162982	-0.00739978	-0.0162982	-0.0162982
116	0.0247147	-0.023305	0.0548136	-0.0282429	-0.0106299	-0.0113741	-0.0106299	-0.0106299	0.0697098	0.0732506	0.00175014	0.0309635	-0.0329034	-0.0603918	-0.0329034	-0.0329034	0.021051	-0.00604674	-0.00284695	-0.0195469	-0.0162982	-0.0059775	-0.0162982	-0.0162982
117	0.0618714	-0.00538556	0.0365531	0.0109764	-0.0106299	-0.023788	-0.0106299	-0.0106299	0.131121	0.0294908	-0.0350653	-0.02054	-0.0329034	-0.041788	-0.0329034	-0.0329034	-0.0231639	-0.0124006	-0.00588372	-0.018188	-0.0162982	-0.00997352	-0.0162982	-0.0162982
118	0.0310582	-0.0371368	0.014023	-0.0388393	-0.0106299	-0.0113466	-0.0106299	-0.0106299	0.0692673	0.0836128	0.0474366	0.0423192	-0.0329034	-0.0502713	-0.0329034	-0.0329034	-0.00329422	0.000334392	0.00474622	-0.020068	-0.0162982	-0.0108679	-0.0162982	-0.0162982
119	0.0522626	-0.0146382	0.0484209	-0.00843914	-0.0106299	-0.0191212	-0.0106299	-0.0106299	0.14875	0.0318155	0.00105482	-0.00269896	-0.0329034	-0.056113	-0.0329034	-0.0329034	-0.0427799	0.000503697	-0.0252608	-0.0105232	-0.0162982	-0.00266031	-0.0162982	-0.0162982
120	0.00559335	-0.0191937	0.0349158	-0.0313848	-0.0106299	-0.0113202	-0.0106299	-0.0106299	0.0949983	0.0529729	0.034776	0.012503	-0.0329034	-0.0502575	-0.0329034	-0.0329034	-0.00167714	-0.0021062	-0.0226493	-0.00892386	-0.0162982	-0.0108918	-0.0162982	-0.0162982
121	0.0564952	-0.005385	0.0405617	-0.00575883	-0.0106299	-0.0238826	-0.0106299	-0.0106299	0.14575	0.0291356	0.028421	-0.0106893	-0.0329034	-0.0414637	-0.0329034	-0.0329034	-0.0316045	-0.0124299	-0.0269425	-0.0107404	-0.0162982	-0.0101147	-0.0162982	-0.0162982
122	0.0347032	-0.030067	-0.00677025	-0.0387101	-0.0106299	-0.0113293	-0.0106299	-0.0106299	0.0902887	0.0629349	0.0179226	0.0590177	-0.0329034	-0.0502688	-0.0329034	-0.0329034	-0.0166021	0.00192048	0.0293229	-0.0197727	-0.0162982	-0.0109242	-0.0162982	-0.0162982
123	-0.00622421	-0.0147497	0.0400783	-0.0106547	-0.0106299	-0.0190452	-0.0106299	-0.0106299	0.155397	0.0313058	0.0107414	-0.0187876	-0.0329034	-0.0560679	-0.0329034	-0.0329034	-0.000668039	0.000682782	-0.0259977	-0.00931248	-0.0162982	-0.00278966	-0.0162982	-0.0162982
124	0.0326067	-0.0358718	0.00199994	-0.027464	-0.0106299	-0.0113584	-0.0106299	-0.0106299	0.0577097	0.0739597	0.000798319	0.040233	-0.0329034	-0.050191	-0.0329034	-0.0329034	0.00696611	-0.0133952	0.0519623	-0.0181416	-0.0162982	-0.0109513	-0.0162982	-0.0162982
125	0.0299311	9.50063e-05	0.0316874	-0.010634	-0.0106299	-0.0239141	-0.0106299	-0.0106299	0.164342	0.0438911	0.0109887	-0.0188399	-0.0329034	-0.0412283	-0.0329034	-0.0329034	-0.0312631	-0.0126179	-0.0178774	-0.0092279	-0.0162982	-0.010284	-0.0162982	-0.0162982
126	0.0541478	-0.0120562	0.0382014	-0.041251	-0.0106299	-0.0114316	-0.0106299	-0.0106299	0.113514	0.0584093	0.0316054	0.0592236	-0.0329034	-0.0501034	-0.0329034	-0.0329034	-0.028222	-0.0157474	-0.00199224	-0.0180263	-0.0162982	-0.0109718	-0.0162982	-0.0162982
127	0.0378067	-0.0149104	0.0452015	-0.0349281	-0.0106299	-0.0190365	-0.0106299	-0.0106299	0.0418207	0.0305858	0.0445275	0.0126374	-0.0329034	-0.0560219	-0.0329034	-0.0329034	0.0259271	0.00103917	-0.0282861	-0.0061131	-0.0162982	-0.00285416	-0.0162982	-0.0162982
128	0.0572135	-0.0229994	0.041226	-0.00599141	-0.0106299	-0.0164522	-0.0106299	-0.0106299	0.0517707	0.0684561	0.0731954	-0.0112857	-0.0329034	-0.0454914	-0.0329034	-0.0329034	-0.0124005	-0.00174767	-0.0310838	-0.010129	-0.0162982	-0.013572	-0.0162982	-0.0162982
129	0.0609032	-0.00520153	0.0370119	-0.0125163	-0.0106299	-0.0190797	-0.0106299	-0.0106299	0.103815	0.0282626	0.036945	0.0384058	-0.0329034	-0.045492	-0.0329034	-0.0329034	-0.0106318	-0.0127177	-0.0202906	-0.0276762	-0.0162982	-0.0078357	-0.0162982	-0.0162982
130	0.0664198	-0.0380836	0.0443143	-0.00609203	-0.0106299	-0.0115332	-0.0106299	-0.0106299	0.0275058	0.0840478	0.0477964	-0.0114094	-0.0329034	-0.0604658	-0.0329034	-0.0329034	-0.00850976	-0.00397	-0.010261	-0.0100501	-0.0162982	-0.00604706	-0.0162982	-0.0162982
131	0.0561686	-0.0148147	0.0377057	-0.0126649	-0.0106299	-0.019096	-0.0106299	-0.0106299	0.0971199	0.0299818	0.00159793	0.000193086	-0.0329034	-0.0453568	-0.0329034	-0.0329034	-0.00636562	0.00125043	-0.0148947	-0.0109645	-0.0162982	-0.00791117	-0.0162982	-0.0162982
132	0.0145391	9.64344e-05	0.0544019	-0.00914237	-0.0106299	-0.0166686	-0.0106299	-0.0106299	0.0760321	0.0360262	0.0390506	-0.00331739	-0.0329034	-0.0451878	-0.0329034	-0.0329034	-0.00598191	-0.00118151	-0.0248922	-0.00986636	-0.0162982	-0.0136084	-0.0162982	-0.0162982
133	0.0708507	-0.0187151	0.0320645	-0.0268581	-0.0106299	-0.0190918	-0.0106299	-0.0106299	0.0716345	0.0579702	0.0387901	0.0203762	-0.0329034	-0.045295	-0.0329034	-0.0329034	-0.0139242	-0.0157213	-0.00831097	-0.00822957	-0.0162982	-0.00795184	-0.0162982	-0.0162982
134	0.0504233	-0.0164757	0.0190361	0.0097585	-0.0106299	-0.0116217	-0.0106299	-0.0106299	0.0908851	0.0225509	0.000109022	-0.0201304	-0.0329034	-0.0605256	-0.0329034	-0.0329034	-0.0245787	0.00960146	0.0299071	-0.0171726	-0.0162982	-0.00596762	-0.0162982	-0.0162982
135	0.0619179	-0.0176704	0.0453759	-0.00977414	-0.0106299	-0.0190423	-0.0106299	-0.0106299	0.111401	0.0579612	0.0505838	-0.0012467	-0.0329034	-0.0452449	-0.0329034	-0.0329034	-0.0376488	-0.0150876	-0.0325786	-0.00363267	-0.0162982	-0.00802807	-0.0162982	-0.0162982
136	-0.0225892	-0.0239349	0.0360007	-0.00171717	-0.0106299	-0.0168029	-0.0106299	-0.0106299	0.104334	0.0282312	0.00405117	-0.0113004	-0.0329034	-0.0450155	-0.0329034	-0.0329034	0.00384947	0.0159654	-0.00695812	-0.0152233	-0.0162982	-0.0136481	-0.0162982	-0.0162982
137	0.0600462	-0.0298542	0.0510162	-0.0276778	-0.0106299	-0.0190734	-0.0106299	-0.0106299	0.0943559	0.0604312	0.0527113	0.00954778	-0.0329034	-0.0451841	-0.0329034	-0.0329034	-0.0180305	0.00686072	-0.0395149	-0.00449086	-0.0162982	-0.00803942	-0.0162982	-0.0162982
138	0.0271799	-0.0254956	0.0519453	0.00129143	-0.0106299	-0.0115473	-0.0106299	-0.0106299	0.108361	0.0576777	-0.00438169	-0.0198764	-0.0329034	-0.0606364	-0.0329034	-0.0329034	-0.0240073	-0.00662959	0.00238537	-0.0150864	-0.0162982	-0.00595322	-0.0162982	-0.0162982
139	0.0466443	-0.0211937	0.0425713	-0.010353	-0.0106299	-0.016903	-0.0106299	-0.0106299	0.109654	0.0381783	0.0164547	-0.02168	-0.0329034	-0.0448997	-0.0329034	-0.0329034	-0.0205065	-0.00857255	-0.0295417	0.00547587	-0.0162982	-0.0136679	-0.0162982	-0.0162982
140	0.00993013	-0.0159884	0.0636609	-0.00164603	-0.0106299	-0.0190553	-0.0106299	-0.0106299	0.0887323	0.0426685	-0.0205866	-0.0112318	-0.0329034	-0.045031	-0.0329034	-0.0329034	0.0021954	0.00669863	0.0110064	-0.0154143	-0.0162982	-0.00815697	-0.0162982	-0.0162982
141	0.0717558	-0.0286583	0.0468057	-0.0192686	-0.0106299	-0.0115148	-0.0106299	-0.0106299	0.118464	0.0442809	0.0501136	0.00877094	-0.0329034	-0.0607659	-0.0329034	-0.0329034	-0.0457454	-0.0061587	-0.027793	-0.00504406	-0.0162982	-0.00590795	-0.0162982	-0.0162982
142	0.0381863	-0.00734058	0.0276636	0.00138098	-0.0106299	-0.0117387	-0.0106299	-0.0106299	0.106723	0.0451966	0.0222698	-0.0200352	-0.0329034	-0.0496054	-0.0329034	-0.0329034	-0.0133083	-0.0121099	-0.00768479	-0.0151563	-0.0162982	-0.0110892	-0.0162982	-0.0162982
143	0.0191729	-0.0211553	0.0421686	-0.0104666	-0.0106299	-0.0242079	-0.0106299	-0.0106299	0.144228	0.0378102	0.070931	0.0164563	-0.0329034	-0.0401995	-0.0329034	-0.0329034	-0.0171203	-0.00836685	-0.0319977	-0.0115315	-0.0162982	-0.0108653	-0.0162982	-0.0162982
144	0.0519121	-0.0446038	0.0133114	-0.0105085	-0.0106299	-0.0117334	-0.0106299	-0.0106299	0.0595621	0.0553025	-0.00166459	-0.0188594	-0.0329034	-0.0494956	-0.0329034	-0.0329034	-0.00888179	0.00620377	0.0292672	-0.00920079	-0.0162982	-0.011152	-0.0162982	-0.0162982
145	0.0193475	-0.0222252	0.0756182	-0.0105489	-0.0106299	-0.0187523	-0.0106299	-0.0106299	0.119428	0.0376174	0.0312319	0.0163549	-0.0329034	-0.0563484	-0.0329034	-0.0329034	-0.0183973	-0.00920501	-0.0364587	-0.0114452	-0.0162982	-0.00293924	-0.0162982	-0.0162982
146	0.0513117	-0.0101488	0.0159168	-0.0192018	-0.0106299	-0.0117408	-0.0106299	-0.0106299	0.0600967	0.0532226	0.0237975	-0.0117234	-0.0329034	-0.0494288	-0.0329034	-0.0329034	-0.00277903	-0.0142966	-0.00830486	-0.0030124	-0.0162982	-0.0111913	-0.0162982	-0.0162982
147	0.0203748	-0.028749	0.0541767	0.00521298	-0.0106299	-0.0242019	-0.0106299	-0.0106299	0.173615	0.0341176	0.0690802	0.00859362	-0.0329034	-0.0401073	-0.0329034	-0.0329034	-0.042088	0.010173	-0.0530987	-0.0188934	-0.0162982	-0.0109684	-0.0162982	-0.0162982
148	0.0466362	-0.0133612	0.033536	-0.00158555	-0.0106299	-0.0117528	-0.0106299	-0.0106299	0.0861597	0.0494766	0.0217682	-0.0108185	-0.0329034	-0.0493924	-0.0329034	-0.0329034	-0.0144567	-0.017295	0.00339397	-0.0156308	-0.0162982	-0.011183	-0.0162982	-0.0162982
149	0.0130192	-0.0113857	0.074723	-0.0198964	-0.0106299	-0.0186903	-0.0106299	-0.0106299	0.112303	0.0358759	0.0170002	0.00815647	-0.0329034	-0.0563941	-0.0329034	-0.0329034	-0.00363155	0.0151754	-0.0337678	-0.00451423	-0.0162982	-0.00297491	-0.0162982	-0.0162982
150	0.0326956	-0.0222725	0.0175025	-0.00157447	-0.0106299	-0.0173064	-0.0106299	-0.0106299	0.0807169	0.0351075	0.0378989	-0.0108105	-0.0329034	-0.0385448	-0.0329034	-0.0329034	0.00965195	-0.0124644	-0.00742677	-0.0155886	-0.0162982	-0.0102926	-0.0162982	-0.0162982
151	0.0158961	-0.0118192	0.0665118	-0.0342642	-0.0106299	-0.020424	-0.0106299	-0.0106299	0.160008	0.05988	0.0449041	0.00740397	-0.0329034	-0.0379005	-0.0329034	-0.0329034	-0.0249821	-0.00759828	-0.0410738	0.000596467	-0.0162982	-0.0134711	-0.0162982	-0.0162982
152	0.0462827	-0.0243492	0.00950281	-0.00151324	-0.0106299	-0.00744452	-0.0106299	-0.0106299	0.0261696	0.0214225	0.0229953	-0.0107827	-0.0329034	-0.0591665	-0.0329034	-0.0329034	0.0136904	-0.00477611	0.0040032	-0.0156369	-0.0162982	-0.00818123	-0.0162982	-0.0162982
153	0.0156657	0.00510146	0.0709321	-0.0153973	-0.0106299	-0.0152141	-0.0106299	-0.0106299	0.130618	0.0483599	0.00862898	-0.00956891	-0.0329034	-0.042561	-0.0329034	-0.0329034	-0.0214901	-0.00475439	-0.0234216	-0.00528823	-0.0162982	-0.010819	-0.0162982	-0.0162982
154	0.0990108	-0.0240269	0.0394123	-0.00142734	-0.0106299	-0.0131006	-0.0106299	-0.0106299	0.0528473	0.0404593	0.0101104	-0.0108617	-0.0329034	-0.0424315	-0.0329034	-0.0329034	-0.0228417	-0.002486	-0.00969172	-0.0156606	-0.0162982	-0.0163935	-0.0162982	-0.0162982
155	-0.00699423	-0.0333099	0.0647733	-0.0187503	-0.0106299	-0.0152224	-0.0106299	-0.0106299	0.203183	0.0607401	0.0442226	-0.0214155	-0.0329034	-0.0425238	-0.0329034	-0.0329034	-0.0306424	-0.0111896	-0.0436024	0.0053665	-0.0162982	-0.0108424	-0.0162982	-0.0162982
156	0.0357305	-0.055274	0.0363358	-0.00137433	-0.0106299	-0.00732467	-0.0106299	-0.0106299	0.0273981	0.05192	-0.0023204	-0.0109965	-0.0329034	-0.0594255	-0.0329034	-0.0329034	0.023145	0.0143705	0.000697234	-0.0156454	-0.0162982	-0.00806243	-0.0162982	-0.0162982
157	0.0130955	-0.019096	0.0652064	-0.00887613	-0.0106299	-0.0152261	-0.0106299	-0.0106299	0.15089	0.0318757	0.0299591	-0.0191653	-0.0329034	-0.0424662	-0.0329034	-0.0329034	-0.0185798	-0.017676	-0.0159634	-0.000540195	-0.0162982	-0.0108751	-0.0162982	-0.0162982
158	0.0267709	-0.0169325	0.0415064	-0.00781932	-0.0106299	-0.0130179	-0.0106299	-0.0106299	0.0679626	0.0161593	1.90494e-06	-0.00780326	-0.0329034	-0.0424685	-0.0329034	-0.0329034	0.00314279	-0.000557808	-0.0031027	-0.0103414	-0.0162982	-0.0164137	-0.0162982	-0.0162982
159	0.013528	-0.023888	0.0450664	-0.00309436	-0.0106299	-0.0152415	-0.0106299	-0.0106299	0.150059	0.00631186	0.0433601	-0.0214448	-0.0329034	-0.0424169	-0.0329034	-0.0329034	-0.00705167	-0.00501668	-0.0270527	-0.00746777	-0.0162982	-0.010887	-0.0162982	-0.0162982
160	0.0377093	-0.0185673	0.05286	0.00130343	-0.0106299	-0.00716067	-0.0106299	-0.0106299	0.0821891	0.0381407	0.00240425	-0.0136068	-0.0329034	-0.0597872	-0.0329034	-0.0329034	-0.00269618	0.0131154	0.00751112	-0.0172731	-0.0162982	-0.00784375	-0.0162982	-0.0162982
161	0.0239568	-0.0226757	0.0386286	-0.0194369	-0.0106299	-0.0152397	-0.0106299	-0.0106299	0.146645	0.00047596	0.0567656	-0.0144822	-0.0329034	-0.0424395	-0.0329034	-0.0329034	-0.0400385	-0.0049558	-0.0225342	0.000618614	-0.0162982	-0.0108614	-0.0162982	-0.0162982
162	0.0367876	-0.0422449	0.0361951	-0.00117587	-0.0106299	-0.0129366	-0.0106299	-0.0106299	0.0962156	0.0459061	0.0430601	-0.0115911	-0.0329034	-0.0425013	-0.0329034	-0.0329034	-0.0144307	0.0114759	-0.0176116	-0.0130851	-0.0162982	-0.0164401	-0.0162982	-0.0162982
163	0.029637	-0.0226444	0.00335713	-0.0170439	-0.0106299	-0.0152535	-0.0106299	-0.0106299	0.14475	0.000398283	0.0633598	-0.0165103	-0.0329034	-0.0424274	-0.0329034	-0.0329034	-0.021266	-0.0049756	-0.00368521	-0.00360307	-0.0162982	-0.0108638	-0.0162982	-0.0162982
164	0.0493798	-0.0245215	0.044737	0.00291832	-0.0106299	-0.007027	-0.0106299	-0.0106299	0.0970134	0.0425994	0.0271233	-0.00265745	-0.0329034	-0.0602315	-0.0329034	-0.0329034	0.0146766	0.0105655	-0.00397355	-0.0180978	-0.0162982	-0.0075091	-0.0162982	-0.0162982
165	0.0301947	-0.023877	0.0211385	-0.0196938	-0.0106299	-0.015256	-0.0106299	-0.0106299	0.112566	0.0063366	0.0293666	-0.0146448	-0.0329034	-0.0423834	-0.0329034	-0.0329034	-0.0235296	-0.00516127	-0.00987047	0.000767217	-0.0162982	-0.0108738	-0.0162982	-0.0162982
166	-0.00574548	-0.0354861	0.0127097	0.00153631	-0.0106299	-0.0127864	-0.0106299	-0.0106299	0.164403	0.0355586	0.0468451	-0.0135377	-0.0329034	-0.0426664	-0.0329034	-0.0329034	-0.0135542	0.00530022	-0.00255944	-0.0175728	-0.0162982	-0.0164698	-0.0162982	-0.0162982
167	0.0578396	-0.0194151	0.0362528	-0.0155646	-0.0106299	-0.0152677	-0.0106299	-0.0106299	0.0466753	0.0316457	0.0232057	-0.0230481	-0.0329034	-0.0423547	-0.0329034	-0.0329034	0.00656688	-0.0173389	-0.00435602	0.00283684	-0.0162982	-0.0108738	-0.0162982	-0.0162982
168	0.00355933	-0.0218318	0.0356995	0.00158366	-0.0106299	-0.00692011	-0.0106299	-0.0106299	0.116936	0.0167634	0.0340962	-0.0135033	-0.0329034	-0.0607127	-0.0329034	-0.0329034	0.00195879	0.00650596	-0.0200324	-0.017689	-0.0162982	-0.00709903	-0.0162982	-0.0162982
169	0.0392231	-0.0214512	0.0387405	0.00198404	-0.0106299	-0.0152837	-0.0106299	-0.0106299	0.112775	0.031467	0.0302823	0.00368614	-0.0329034	-0.0423327	-0.0329034	-0.0329034	-0.0377225	-0.0208269	-0.0192812	-0.0196441	-0.0162982	-0.0108712	-0.0162982	-0.0162982
170	0.0156364	-0.0370046	0.0244644	-0.00666528	-0.0106299	-0.0127083	-0.0106299	-0.0106299	0.080399	0.021803	0.050921	-0.010783	-0.0329034	-0.0426615	-0.0329034	-0.0329034	0.0145584	0.0111086	-0.0188135	-0.0113561	-0.0162982	-0.0165618	-0.0162982	-0.0162982
171	0.0548411	-0.0264022	0.0123493	-0.00739665	-0.0106299	-0.0152946	-0.0106299	-0.0106299	0.0734673	0.0286164	0.0274936	-0.00875771	-0.0329034	-0.0423175	-0.0329034	-0.0329034	0.00300163	-0.0113506	0.00715948	-0.0107406	-0.0162982	-0.0108804	-0.0162982	-0.0162982
172	0.0154853	-0.0214426	0.0248043	-0.0153918	-0.0106299	-0.00690462	-0.0106299	-0.0106299	0.0860633	0.0164416	0.0356372	-0.00176792	-0.0329034	-0.0610686	-0.0329034	-0.0329034	-0.00692132	0.00497807	-0.0213871	-0.0120284	-0.0162982	-0.00672063	-0.0162982	-0.0162982
173	0.0514109	-0.0273013	0.0589519	0.00972494	-0.0106299	-0.013646	-0.0106299	-0.0106299	0.0984927	0.0291919	-0.0141094	-0.016545	-0.0329034	-0.0377509	-0.0329034	-0.0329034	-0.020678	-0.00539329	-0.0265479	-0.0185818	-0.0162982	-0.0130025	-0.0162982	-0.0162982
174	0.00331573	-0.0368581	0.0245523	-0.00638901	-0.0106299	-0.00563125	-0.0106299	-0.0106299	0.0536327	0.0216287	0.0520031	-0.0274061	-0.0329034	-0.0427503	-0.0329034	-0.0329034	0.0119771	0.00973067	-0.0247938	-0.00474139	-0.0162982	-0.0160682	-0.0162982	-0.0162982
175	0.0475417	-0.026553	0.0530775	-0.00736352	-0.0106299	-0.0136476	-0.0106299	-0.0106299	0.0697993	0.0286742	-0.0151178	-0.0089295	-0.0329034	-0.0377524	-0.0329034	-0.0329034	0.0124288	-0.0113412	-0.00957447	-0.0108132	-0.0162982	-0.0130063	-0.0162982	-0.0162982
176	0.0388824	-0.0273814	0.0474445	0.000134337	-0.0106299	-0.00562904	-0.0106299	-0.0106299	0.0444034	0.0208633	0.057502	-0.0264577	-0.0329034	-0.0427223	-0.0329034	-0.0329034	-0.00187772	0.0124142	-0.0531242	-0.00989288	-0.0162982	-0.0160946	-0.0162982	-0.0162982
177	0.0425154	-0.0186866	0.0333768	0.0100061	-0.0106299	-0.0136466	-0.0106299	-0.0106299	0.0766578	0.0234809	0.0119733	-0.0168894	-0.0329034	-0.0377406	-0.0329034	-0.0329034	-0.0059634	-0.0187165	-0.0169394	-0.0186518	-0.0162982	-0.013019	-0.0162982	-0.0162982
178	0.0287673	-0.0312498	0.0537151	-0.0126974	-0.0106299	-0.00568122	-0.0106299	-0.0106299	0.0738343	0.0169068	-0.0073935	-0.0114974	-0.0329034	-0.0426876	-0.0329034	-0.0329034	-0.00438938	0.0139094	-0.0103064	-0.011573	-0.0162982	-0.0160857	-0.0162982	-0.0162982
179	0.0351468	-0.00696477	0.0187295	-0.00740784	-0.0106299	-0.0136444	-0.0106299	-0.0106299	0.0896337	0.0147769	0.00554293	-0.00896774	-0.0329034	-0.0377314	-0.0329034	-0.0329034	0.00633676	-0.00433268	-0.00211111	-0.0108939	-0.0162982	-0.013026	-0.0162982	-0.0162982
180	0.0611081	-0.0156628	0.0603006	0.00349871	-0.0106299	-0.00569071	-0.0106299	-0.0106299	0.0419572	0.000691067	0.0328804	-0.0114703	-0.0329034	-0.0426684	-0.0329034	-0.0329034	-0.0155002	-0.00152811	-0.0376621	-0.0116686	-0.0162982	-0.0160947	-0.0162982	-0.0162982
181	0.0287888	-0.0249839	0.0248524	0.00032987	-0.0106299	-0.0136394	-0.0106299	-0.0106299	0.0967136	0.0267337	0.0322432	-0.0256775	-0.0329034	-0.037723	-0.0329034	-0.0329034	-0.0108206	-0.00787243	-0.0107961	-0.011395	-0.0162982	-0.0130388	-0.0162982	-0.0162982
182	0.03547	-0.0150256	0.0489501	-0.00116617	-0.0106299	-0.00574447	-0.0106299	-0.0106299	0.0496299	-0.00345416	0.00668222	-0.0110611	-0.0329034	-0.0426359	-0.0329034	-0.0329034	0.00730429	-0.00491743	-0.0148898	-0.0137214	-0.0162982	-0.0160976	-0.0162982	-0.0162982
183	0.0496815	-0.00544055	0.0261914	-0.0174992	-0.0106299	-0.0136416	-0.0106299	-0.0106299	0.102136	0.0247104	0.0349331	-0.0172311	-0.0329034	-0.0377112	-0.0329034	-0.0329034	-0.0158548	-0.0115744	-0.0162339	-0.00376517	-0.0162982	-0.0130551	-0.0162982	-0.0162982
184	0.0211763	-0.0314483	0.0654334	0.00942454	-0.0106299	-0.0152881	-0.0106299	-0.0106299	0.0898609	0.00544794	0.0306342	-0.0306097	-0.0329034	-0.0335701	-0.0329034	-0.0329034	-0.010244	-0.0047343	-0.0277038	-0.00887585	-0.0162982	-0.0128048	-0.0162982	-0.0162982
185	0.0387802	-0.0221088	0.0208657	-0.00252909	-0.0106299	-0.01363	-0.0106299	-0.0106299	0.0919196	0.024788	0.0198846	-0.0240259	-0.0329034	-0.0377157	-0.0329034	-0.0329034	-0.00761325	-0.00990047	-0.00438799	-0.00681075	-0.0162982	-0.0130615	-0.0162982	-0.0162982
186	0.0557972	-0.0363799	0.0609392	-0.0153704	-0.0106299	-0.00564487	-0.0106299	-0.0106299	0.0564382	-0.00152401	-0.0086563	-0.0081593	-0.0329034	-0.0425916	-0.0329034	-0.0329034	-0.0334	0.00174032	-0.00882851	-0.00884348	-0.0162982	-0.0161739	-0.0162982	-0.0162982
187	0.0309101	-0.0263431	0.00597953	-7.99503e-06	-0.0106299	-0.0136255	-0.0106299	-0.0106299	0.101953	0.0251233	0.0192975	-0.0261782	-0.0329034	-0.0377059	-0.0329034	-0.0329034	-0.00496194	-0.0145921	0.00447209	-0.0102534	-0.0162982	-0.0130732	-0.0162982	-0.0162982
188	0.0540696	-0.0346832	0.0347753	0.0108373	-0.0106299	-0.00560349	-0.0106299	-0.0106299	0.0450971	-0.0116944	0.0422911	-0.0186598	-0.0329034	-0.0425726	-0.0329034	-0.0329034	-0.0318304	0.00990237	-0.0185387	-0.0183238	-0.0162982	-0.016215	-0.0162982	-0.0162982
189	-0.00115892	-0.0262776	0.0141334	-0.01343	-0.0106299	-0.0136234	-0.0106299	-0.0106299	0.104037	0.025163	0.0627737	-0.0107228	-0.0329034	-0.0376923	-0.0329034	-0.0329034	-0.013673	-0.0146995	-0.0375998	-0.0117864	-0.0162982	-0.0130925	-0.0162982	-0.0162982
190	0.0611758	-0.023735	0.00418093	-0.0077348	-0.0106299	-0.00552247	-0.0106299	-0.0106299	0.062603	-0.00744659	0.0233302	-0.00969232	-0.0329034	-0.042606	-0.0329034	-0.0329034	-0.0356973	-0.00415336	-0.000829299	-0.0105572	-0.0162982	-0.0162664	-0.0162982	-0.0162982
191	0.0278256	-0.0302616	0.0350218	-0.00685496	-0.0106299	-0.0136214	-0.0106299	-0.0106299	0.137959	0.0288326	0.0381217	-0.0190739	-0.0329034	-0.0376914	-0.0329034	-0.0329034	-0.0306939	-0.024104	-0.0256448	-0.0047253	-0.0162982	-0.0131027	-0.0162982	-0.0162982
192	0.0354689	-0.043976	0.0170054	-0.00778539	-0.0106299	-0.0176486	-0.0106299	-0.0106299	0.0927117	0.0180499	0.0468812	-0.00987415	-0.0329034	-0.0405443	-0.0329034	-0.0329034	-0.0163603	-0.0061326	-0.0164456	-0.010455	-0.0162982	-0.0113267	-0.0162982	-0.0162982
193	0.01463	-0.025053	0.0410751	-0.00745538	-0.0106299	-0.0136102	-0.0106299	-0.0106299	0.0726753	0.0353033	0.0468456	-0.0106579	-0.0329034	-0.0376793	-0.0329034	-0.0329034	0.00128185	-0.0220012	-0.036	-0.0112164	-0.0162982	-0.0131233	-0.0162982	-0.0162982
194	0.0391814	-0.0236432	0.0297426	-0.00772132	-0.0106299	-0.0197397	-0.0106299	-0.0106299	0.0799152	-0.00782128	0.00210704	-0.0100823	-0.0329034	-0.032907	-0.0329034	-0.0329034	-0.0357151	-0.00415297	-0.00551453	-0.0103142	-0.0162982	-0.016427	-0.0162982	-0.0162982
195	0.0130314	-0.0216286	0.0561455	-0.0163622	-0.0106299	-0.0135884	-0.0106299	-0.0106299	0.0862263	0.0268521	0.0261632	-0.000718546	-0.0329034	-0.037694	-0.0329034	-0.0329034	-0.0110954	-0.019949	-0.0306191	-0.0123162	-0.0162982	-0.0131333	-0.0162982	-0.0162982
196	0.04858	-0.0450961	0.0153811	-0.00767322	-0.0106299	-0.00199042	-0.0106299	-0.0106299	0.0732449	0.020531	0.0365239	-0.0103544	-0.0329034	-0.0237735	-0.0329034	-0.0329034	-0.0198536	-0.00771613	-0.0154425	-0.0101967	-0.0162982	-0.0274633	-0.0162982	-0.0162982
197	0.0223521	-0.0375001	0.0282854	-0.00656835	-0.0106299	-0.0135681	-0.0106299	-0.0106299	0.0297399	0.0421248	0.0542821	-0.0268823	-0.0329034	-0.0376882	-0.0329034	-0.0329034	-0.00297073	-0.0046878	-0.0279254	-0.00525783	-0.0162982	-0.0131576	-0.0162982	-0.0162982
198	0.019405	-0.0296316	0.00774418	-0.00873891	-0.0106299	-0.0244898	-0.0106299	-0.0106299	0.0854293	0.00544065	0.0856291	-0.0271742	-0.0329034	-0.0365113	-0.0329034	-0.0329034	-0.00740266	-0.0114607	-0.0470173	-0.0040294	-0.0162982	-0.0118349	-0.0162982	-0.0162982
199	0.0142612	-0.0288443	0.0606726	-0.0163821	-0.0106299	-0.0135492	-0.0106299	-0.0106299	0.0715654	0.0310409	0.0129949	-0.000907819	-0.0329034	-0.037701	-0.0329034	-0.0329034	0.00412168	-0.00799337	-0.0215561	-0.0121447	-0.0162982	-0.0131722	-0.0162982	-0.0162982
200	0.0222738	-0.0296592	0.0103133	-0.00624888	-0.0106299	-0.0241708	-0.0106299	-0.0106299	0.0783308	0.00546288	0.0309024	-0.0193114	-0.0329034	-0.0367302	-0.0329034	-0.0329034	-0.00095353	-0.0114503	-0.00228702	-0.00935838	-0.0162982	-0.0118858	-0.0162982	-0.0162982
201	0.0606058	-0.0419068	0.071973	-0.0163535	-0.0106299	-0.0135351	-0.0106299	-0.0106299	0.0707129	0.0451092	-0.00935084	-0.000893347	-0.0329034	-0.0377193	-0.0329034	-0.0329034	-0.0401687	-0.0102114	-0.0240358	-0.012125	-0.0162982	-0.0131806	-0.0162982	-0.0162982
202	-0.00210293	-0.0296546	0.0248948	-0.00750743	-0.0106299	-0.0237898	-0.0106299	-0.0106299	0.0920954	0.00548243	0.00923333	-0.0112162	-0.0329034	-0.0368725	-0.0329034	-0.0329034	-0.00403803	-0.0114825	0.00190803	-0.00967135	-0.0162982	-0.0119821	-0.0162982	-0.0162982
203	0.0118408	-0.0410232	0.0389936	-0.0163206	-0.0106299	-0.0135326	-0.0106299	-0.0106299	0.0740098	0.0523587	0.0419099	-0.000943724	-0.0329034	-0.0377345	-0.0329034	-0.0329034	-0.00295261	-0.019308	-0.0238822	-0.0120784	-0.0162982	-0.0131807	-0.0162982	-0.0162982
204	0.00479551	-0.0190438	0.0493377	-0.00197716	-0.0106299	-0.0193267	-0.0106299	-0.0106299	0.0627082	0.0225599	-0.00794028	-0.030347	-0.0329034	-0.00978695	-0.0329034	-0.0329034	0.0112277	-0.011634	-0.014866	-0.00666273	-0.0162982	-0.0249726	-0.0162982	-0.0162982
205	0.0885979	-0.0287733	0.0417972	-0.0141152	-0.0106299	-0.0135386	-0.0106299	-0.0106299	0.0475008	0.0194033	0.045589	0.00841536	-0.0329034	-0.0377509	-0.0329034	-0.0329034	-0.0211297	-0.0181406	-0.0331958	-0.0166723	-0.0162982	-0.0131586	-0.0162982	-0.0162982
206	0.03976	-0.0429787	0.0217315	-0.0177706	-0.0106299	-0.0142014	-0.0106299	-0.0106299	0.0436326	0.0476006	-0.00617005	-0.0197163	-0.0329034	-0.0391312	-0.0329034	-0.0329034	-0.00446289	-0.0203212	-0.00502616	-0.00260547	-0.0162982	-0.0117232	-0.0162982	-0.0162982
207	0.0459519	-0.0214359	0.0401897	-0.00665863	-0.0106299	-0.0135278	-0.0106299	-0.0106299	0.0883034	0.0196224	0.0317077	-0.00109791	-0.0329034	-0.037755	-0.0329034	-0.0329034	-0.0175522	-0.014179	-0.019143	-0.00917782	-0.0162982	-0.0131554	-0.0162982	-0.0162982
208	-0.000223732	-0.0339182	0.0551151	-0.00824747	-0.0106299	-0.0119955	-0.0106299	-0.0106299	0.084367	0.0347557	-0.00986301	-0.0212597	-0.0329034	-0.0374685	-0.0329034	-0.0329034	0.00204837	-0.0179477	-0.0350401	-0.0112581	-0.0162982	-0.0154934	-0.0162982	-0.0162982
209	0.0208928	-0.0419651	0.02861	-0.0158742	-0.0106299	-0.0135248	-0.0106299	-0.0106299	0.112897	0.0287613	0.0431769	0.00866842	-0.0329034	-0.0377853	-0.0329034	-0.0329034	-0.0171584	-0.0110985	-0.0128054	-0.00987279	-0.0162982	-0.0131298	-0.0162982	-0.0162982
210	-0.00135092	-0.0348519	0.0498968	-0.0082842	-0.0106299	-0.00346142	-0.0106299	-0.0106299	0.0506525	0.03504	-0.000150158	-0.021236	-0.0329034	-0.0432899	-0.0329034	-0.0329034	0.0151323	-0.0116535	-0.0177981	-0.0112685	-0.0162982	-0.0169495	-0.0162982	-0.0162982
211	0.0187599	-0.0224413	0.0394363	-0.00574387	-0.0106299	-0.0135215	-0.0106299	-0.0106299	0.0568881	0.0055772	0.0312076	-0.0171766	-0.0329034	-0.0377986	-0.0329034	-0.0329034	0.00405134	-0.00731316	-0.0118346	-0.0033106	-0.0162982	-0.0131292	-0.0162982	-0.0162982
212	-0.00040108	-0.0259933	0.0570231	-0.00834673	-0.0106299	-0.00327718	-0.0106299	-0.0106299	0.0878264	0.0369518	-0.0282463	-0.0211241	-0.0329034	-0.0432795	-0.0329034	-0.0329034	0.00118036	-0.0220804	-0.0131827	-0.0113072	-0.0162982	-0.0170276	-0.0162982	-0.0162982
213	0.0265005	-0.0415517	0.0533277	-0.0117308	-0.0106299	-0.0135432	-0.0106299	-0.0106299	0.0708024	0.0287102	0.0616655	-0.0094304	-0.0329034	-0.0377887	-0.0329034	-0.0329034	-0.0185477	-0.011261	-0.034035	-0.00404433	-0.0162982	-0.0131373	-0.0162982	-0.0162982
214	0.0933577	-0.0299932	0.0248832	-0.00841818	-0.0106299	-0.00317091	-0.0106299	-0.0106299	0.0409684	0.0390684	0.01001	-0.0210567	-0.0329034	-0.0431623	-0.0329034	-0.0329034	-0.0311886	-0.0273344	-0.00842791	-0.0113156	-0.0162982	-0.0171462	-0.0162982	-0.0162982
215	0.00483421	-0.0225266	0.0555831	0.013646	-0.0106299	-0.0135672	-0.0106299	-0.0106299	0.0712404	0.00527056	0.0218118	-0.0104369	-0.0329034	-0.0377591	-0.0329034	-0.0329034	-0.00435624	-0.00700343	-0.0243597	-0.0173806	-0.0162982	-0.0131575	-0.0162982	-0.0162982
216	0.0273531	-0.0339655	0.0391508	-0.00847818	-0.0106299	-0.00310793	-0.0106299	-0.0106299	0.0832083	0.034619	-0.015023	-0.0210077	-0.0329034	-0.0430952	-0.0329034	-0.0329034	-0.00999455	-0.0176576	-0.0103014	-0.0113425	-0.0162982	-0.0172331	-0.0162982	-0.0162982
217	0.0259077	-0.0356448	0.0557262	-0.0372912	-0.0106299	-0.0135989	-0.0106299	-0.0106299	0.0973211	0.0245923	0.0263507	-0.0130914	-0.0329034	-0.0377285	-0.0329034	-0.0329034	-0.0213797	-0.00391396	-0.0145021	0.0169227	-0.0162982	-0.0131693	-0.0162982	-0.0162982
218	0.0586599	-0.0348854	0.0176655	-0.00852645	-0.0106299	-0.00308256	-0.0106299	-0.0106299	0.0826544	0.0346915	0.00667532	-0.0209407	-0.0329034	-0.0429718	-0.0329034	-0.0329034	-0.0268077	-0.0111944	-0.0134779	-0.0113149	-0.0162982	-0.017325	-0.0162982	-0.0162982
219	0.0137431	-0.0533802	0.0448147	-0.00457828	-0.0106299	-0.0136271	-0.0106299	-0.0106299	0.076926	0.0464355	0.0142692	-0.0393857	-0.0329034	-0.0376543	-0.0329034	-0.0329034	-0.0118652	0.00282626	-0.00778593	0.00226341	-0.0162982	-0.0131753	-0.0162982	-0.0162982
220	0.038449	-0.0290402	0.0366792	-0.00865309	-0.0106299	-0.0031461	-0.0106299	-0.0106299	0.0515356	0.0192294	0.00836746	-0.020872	-0.0329034	-0.0428541	-0.0329034	-0.0329034	-0.024263	-0.0176086	-0.021589	-0.0112257	-0.0162982	-0.0173464	-0.0162982	-0.0162982
221	0.0328386	-0.0415699	0.0461728	-0.01503	-0.0106299	-0.0136489	-0.0106299	-0.0106299	0.0481511	0.0476684	0.00766574	-0.00702595	-0.0329034	-0.0376111	-0.0329034	-0.0329034	-0.0139871	-0.0209534	-0.00737208	-0.00386654	-0.0162982	-0.0131778	-0.0162982	-0.0162982
222	0.0391388	-0.0261531	0.0242721	-0.00871978	-0.0106299	-0.00318991	-0.0106299	-0.0106299	0.0609006	0.0368489	-0.00247402	-0.0207952	-0.0329034	-0.0427716	-0.0329034	-0.0329034	-0.013839	-0.0218417	-0.00917464	-0.0112067	-0.0162982	-0.01738	-0.0162982	-0.0162982
223	0.0047469	-0.0226866	0.0425916	-0.0059815	-0.0106299	-0.0136473	-0.0106299	-0.0106299	0.0838405	0.00477776	0.0221294	-0.00669549	-0.0329034	-0.0375821	-0.0329034	-0.0329034	-0.0290565	-0.00660973	-0.0222146	-0.0055095	-0.0162982	-0.0131944	-0.0162982	-0.0162982
224	0.0448451	-0.0301369	0.049409	-0.016382	-0.0106299	-0.00323917	-0.0106299	-0.0106299	0.0817747	0.0389401	0.0184834	-0.00193479	-0.0329034	-0.0426352	-0.0329034	-0.0329034	-0.0386047	-0.0270431	-0.0227141	-0.011178	-0.0162982	-0.0174407	-0.0162982	-0.0162982
225	0.0286469	-0.0400446	0.0467832	-0.00450197	-0.0106299	-0.0136533	-0.0106299	-0.0106299	0.0640822	0.0277774	0.0147794	-0.0123385	-0.0329034	-0.0375495	-0.0329034	-0.0329034	-0.00515404	-0.0116242	-0.0132316	-0.0167627	-0.0162982	-0.0132189	-0.0162982	-0.0162982
226	0.0360712	-0.0341461	0.044642	-0.0249589	-0.0106299	-0.0152526	-0.0106299	-0.0106299	0.0754901	0.034716	0.0164637	-0.00303621	-0.0329034	-0.0332492	-0.0329034	-0.0329034	-0.0213656	-0.0174431	-0.0303862	-0.00941243	-0.0162982	-0.0129227	-0.0162982	-0.0162982
227	0.0182406	-0.0229007	0.0360435	0.00279882	-0.0106299	-0.0136418	-0.0106299	-0.0106299	0.0837639	0.00474946	0.00326686	-0.0174268	-0.0329034	-0.0375378	-0.0329034	-0.0329034	-0.0186769	-0.00634234	-0.0157578	-0.0114084	-0.0162982	-0.013242	-0.0162982	-0.0162982
228	0.0301812	-0.0302785	0.0470766	-0.0193906	-0.0106299	-0.003206	-0.0106299	-0.0106299	0.0941826	0.0390077	0.0201013	-0.0193085	-0.0329034	-0.0424794	-0.0329034	-0.0329034	-0.0404669	-0.0268523	-0.0232687	-0.00184762	-0.0162982	-0.0175769	-0.0162982	-0.0162982
229	-0.00697578	-0.0291274	0.0426062	-0.011387	-0.0106299	-0.0136205	-0.0106299	-0.0106299	0.0912836	0.00775988	-0.00250746	-0.00884174	-0.0329034	-0.0375244	-0.0329034	-0.0329034	-0.0182657	-0.00932214	-0.00509196	-0.00930494	-0.0162982	-0.0132835	-0.0162982	-0.0162982
230	0.0163657	-0.0341468	0.0299336	-0.0142965	-0.0106299	-0.00313545	-0.0106299	-0.0106299	0.115949	0.0349303	0.021383	-0.0274841	-0.0329034	-0.0424083	-0.0329034	-0.0329034	-0.0401643	-0.0175372	-0.0380704	0.00196665	-0.0162982	-0.0176848	-0.0162982	-0.0162982
231	0.0175287	-0.021809	0.0375029	0.000983076	-0.0106299	-0.013605	-0.0106299	-0.0106299	0.0615403	0.000611082	-0.00562322	-0.01225	-0.0329034	-0.037528	-0.0329034	-0.0329034	-0.0219583	-0.0106293	-0.00788364	-0.0171453	-0.0162982	-0.0133202	-0.0162982	-0.0162982
232	0.0587472	-0.0303167	0.0642376	-0.00984567	-0.0106299	-0.00309631	-0.0106299	-0.0106299	0.0777867	0.0390849	0.027386	-0.0229406	-0.0329034	-0.0423289	-0.0329034	-0.0329034	-0.0407977	-0.0267653	-0.0430785	-0.00197948	-0.0162982	-0.0177826	-0.0162982	-0.0162982
233	-0.0075067	-0.0410051	0.0337298	0.00571925	-0.0106299	-0.0135676	-0.0106299	-0.0106299	0.111714	0.00954196	0.0140664	-0.0194623	-0.0329034	-0.0375351	-0.0329034	-0.0329034	-0.010348	-0.00798888	-0.00984254	-0.013576	-0.0162982	-0.0133598	-0.0162982	-0.0162982
234	0.00371764	-0.0300182	0.0468048	0.00195851	-0.0106299	-0.0150365	-0.0106299	-0.0106299	0.080265	0.025516	0.0155126	-0.000834329	-0.0329034	-0.040498	-0.0329034	-0.0329034	-0.016179	-0.0156186	-0.029495	-0.0174539	-0.0162982	-0.0131839	-0.0162982	-0.0162982
235	-0.00153383	-0.03883	0.0569105	-0.0375702	-0.0106299	-0.0135354	-0.0106299	-0.0106299	0.106239	-0.00314378	0.000748117	-0.0251117	-0.0329034	-0.0375081	-0.0329034	-0.0329034	-0.0198877	0.00507048	-0.0323696	0.0183195	-0.0162982	-0.0134079	-0.0162982	-0.0162982
236	0.0213873	-0.0423601	0.0319109	-0.0061773	-0.0106299	-0.0168699	-0.0106299	-0.0106299	0.0878121	0.0377204	0.0332174	0.00581849	-0.0329034	-0.0334794	-0.0329034	-0.0329034	-0.0152436	-0.0201758	-0.0248462	-0.016655	-0.0162982	-0.0173798	-0.0162982	-0.0162982
237	0.042907	-0.0358247	0.029189	-0.0113342	-0.0106299	-0.0135	-0.0106299	-0.0106299	0.0877225	-0.00329584	0.0186302	-0.0337862	-0.0329034	-0.0375094	-0.0329034	-0.0329034	-0.0378877	0.00744061	0.0110052	0.0118825	-0.0162982	-0.0134409	-0.0162982	-0.0162982
238	-0.0400241	-0.0620156	0.0236896	-0.00445025	-0.0106299	0.000747772	-0.0106299	-0.0106299	0.0847618	0.0315053	0.0132537	-0.0119922	-0.0329034	-0.0250521	-0.0329034	-0.0329034	0.01934	-0.00953891	-0.0155427	-0.0014864	-0.0162982	-0.0278296	-0.0162982	-0.0162982
239	0.0474704	-0.0160897	0.0339051	-0.0238618	-0.0106299	-0.0106299	-0.0106299	-0.0106299	0.0420429	-0.00703652	0.0299051	-0.0136482	-0.0329034	-0.0329034	-0.0329034	-0.0329034	-0.0299095	-0.010982	-0.0329146	0.00383816	-0.0162982	-0.0162982	-0.0162982	-0.0162982
240	-0.0465095	-0.0268251	0.0625309	-0.0040368	-0.0106299	-0.0106299	-0.0106299	-0.0106299	0.12517	0.0259049	0.0241486	0.0149085	-0.0329034	-0.0329034	-0.0329034	-0.0329034	0.007272	-0.0117161	-0.0258699	-0.0218428	-0.0162982	-0.0162982	-0.0162982	-0.0162982
241	-0.0090159	-0.0398021	-0.00798431	-0.0176274	-0.0106299	-0.0106299	-0.0106299	-0.0106299	0.0655527	0.0361524	0.0281636	-0.0159693	-0.0329034	-0.0329034	-0.0329034	-0.0329034	0.0249113	-0.0104335	0.0192712	0.00634043	-0.0162982	-0.0162982	-0.0162982	-0.0162982
242	0.0449488	-0.0725208	0.0892759	-0.0155205	-0.0106299	-0.0106299	-0.0106299	-0.0106299	0.0247589	-0.000267429	0.0316731	0.0104196	-0.0329034	-0.0329034	-0.0329034	-0.0329034	0.0150227	0.037835	-0.0495362	-0.0247218	-0.0162982	-0.0162982	-0.0162982	-0.0162982
243	0.0796513	-0.0304809	0.0530898	-0.0204439	-0.0106299	-0.0106299	-0.0106299	-0.0106299	0.0176917	-0.000422722	0.0353922	0.0372667	-0.0329034	-0.0329034	-0.0329034	-0.0329034	-0.0193143	0.0226024	-0.0137003	-0.0288724	-0.0162982	-0.0162982	-0.0162982	-0.0162982
244	0.0924401	-0.0261429	0.0706155	-0.0376928	-0.0106299	-0.0106299	-0.0106299	-0.0106299	0.120137	0.002508	0.023807	0.036233	-0.0329034	-0.0329034	-0.0329034	-0.0329034	-0.0709792	0.0265858	-0.0247381	-0.0190847	-0.0162982	-0.0162982	-0.0162982	-0.0162982
245	0.00178413	-0.0707898	0.0512746	-0.00665045	-0.0106299	-0.0106299	-0.0106299	-0.0106299	0.0365071	0.00655677	-0.0108587	0.018096	-0.0329034	-0.0329034	-0.0329034	-0.0329034	0.0683034	0.0401926	0.0222177	-0.0317318	-0.0162982	-0.0162982	-0.0162982	-0.0162982
246	0.0378336	-0.0489545	0.0365223	-0.0413425	-0.0106299	-0.0106299	-0.0106299	-0.0106299	0.0789617	0.0374259	0.0372855	0.0452284	-0.0329034	-0.0329034	-0.0329034	-0.0329034	-0.0145078	0.0161056	-0.0205306	-0.0206896	-0.0162982	-0.0162982	-0.0162982	-0.0162982
247	0.0147073	-0.0274239	0.0339212	-0.0371581	-0.0106299	-0.0106299	-0.0106299	-0.0106299	0.139963	-0.00916183	-0.00854279	0.0359459	-0.0329034	-0.0329034	-0.0329034	-0.0329034	-0.0482262	0.025849	0.00639227	-0.0199463	-0.0162982	-0.0162982	-0.0162982	-0.0162982
248	-0.0423417	-0.0447087	0.0355456	-0.02799	-0.0106299	-0.0106299	-0.0106299	-0.0106299	0.109637	0.0341849	-0.0314453	0.0299412	-0.0329034	-0.0329034	-0.0329034	-0.0329034	0.0321355	0.0164842	0.0147708	-0.0168685	-0.0162982	-0.0162982	-0.0162982	-0.0162982
249	0.011736	-0.031139	0.0299834	-0.032831	-0.0106299	-0.0106299	-0.0106299	-0.0106299	0.147075	0.0211804	0.0333033	0.0439126	-0.0329034	-0.0329034	-0.0329034	-0.0329034	-0.0326519	0.0115996	-0.00411498	-0.0227388	-0.0162982	-0.0162982	-0.0162982	-0.0162982
250	0.0434729	-0.0280036	0.0217643	-0.0241387	-0.0106299	-0.0106299	-0.0106299	-0.0106299	0.065711	0.0215393	0.0388607	0.016754	-0.0329034	-0.0329034	-0.0329034	-0.0329034	-0.0145772	-0.00817644	-0.0134791	-0.0139299	-0.0162982	-0.0162982	-0.0162982	-0.0162982
251	-0.00105746	-0.0421391	-0.0121039	-0.0358416	-0.0106299	-0.0106299	-0.0106299	-0.0106299	0.140637	0.0416319	0.0289415	0.0308825	-0.0329034	-0.0329034	-0.0329034	-0.0329034	-0.0172311	-0.00165592	0.0165094	-0.0151034	-0.0162982	-0.0162982	-0.0162982	-0.0162982
252	0.0326386	-0.0263237	0.042391	-0.0279195	-0.0106299	-0.0106299	-0.0106299	-0.0106299	0.0996744	0.0328414	0.0324746	0.0296648	-0.0329034	-0.0329034	-0.0329034	-0.0329034	-0.00953271	-0.0076549	-0.00802317	-0.0159251	-0.0162982	-0.0162982	-0.0162982	-0.0162982
253	0.0190164	-0.0124832	0.0199246	-0.0190015	-0.0106299	-0.0106299	-0.0106299	-0.0106299	0.1074	0.0265252	0.0747797	0.00836273	-0.0329034	-0.0329034	-0.0329034	-0.0329034	-0.00881877	-0.0139315	-0.0105039	-0.00942988	-0.0162982	-0.0162982	-0.0162982	-0.0162982
254	0.0835164	-0.0421094	0.0392079	-0.0385644	-0.0106299	-0.0106299	-0.0106299	-0.0106299	0.0432002	0.0415758	0.0120989	0.0430016	-0.0329034	-0.0329034	-0.0329034	-0.0329034	-0.00242222	-0.00225999	-0.0202166	-0.0170514	-0.0162982	-0.0162982	-0.0162982	-0.0162982
255	0.0569362	-0.0388195	0.0434398	-0.0279229	-0.0106299	-0.0106299	-0.0106299	-0.0106299	0.0608931	0.048009	0.0217212	0.0299243	-0.0329034	-0.0329034	-0.0329034	-0.0329034	-0.0118535	-0.00531572	0.00656579	-0.0153868	-0.0162982	-0.0162982	-0.0162982	-0.0162982
256	0.0111077	-0.0125491	0.0203506	-0.0256882	-0.0106299	-0.0106299	-0.0106299	-0.0106299	0.101231	0.0266658	0.0512247	0.0258697	-0.0329034	-0.0329034	-0.0329034	-0.0329034	0.00171079	-0.0138608	-0.00380133	-0.00953295	-0.0162982	-0.0162982	-0.0162982	-0.0162982
257	0.064432	-0.0155519	0.0958418	-0.0335749	-0.0106299	-0.0106299	-0.0106299	-0.0106299	0.0427817	0.017649	-0.0139497	0.0346591	-0.0329034	-0.0329034	-0.0329034	-0.0329034	0.00166238	-0.0135667	-0.0397951	-0.0123731	-0.0162982	-0.0162982	-0.0162982	-0.0162982
258	0.0167164	-0.0390595	0.00611952	-0.0310542	-0.0106299	-0.0106299	-0.0106299	-0.0106299	0.0932272	0.0484709	0.0291323	0.0425676	-0.0329034	-0.0329034	-0.0329034	-0.0329034	-0.0154195	-0.0051435	0.0133265	-0.0214699	-0.0162982	-0.0162982	-0.0162982	-0.0162982
259	0.0487301	-0.0317889	0.0191406	-0.0227811	-0.0106299	-0.0106299	-0.0106299	-0.0106299	0.0792385	0.041919	0.0213436	0.0337532	-0.0329034	-0.0329034	-0.0329034	-0.0329034	-0.00693783	-0.00885366	0.000869389	-0.0151412	-0.0162982	-0.0162982	-0.0162982	-0.0162982
260	0.0479495	-0.0155055	0.0589421	-0.0196413	-0.0106299	-0.0106299	-0.0106299	-0.0106299	0.0811126	0.0178614	0.0213983	0.0165335	-0.0329034	-0.0329034	-0.0329034	-0.0329034	-0.0196477	-0.0133908	-0.0183975	-0.0128014	-0.0162982	-0.0162982	-0.0162982	-0.0162982
261	0.0351475	-0.013541	0.0365689	-0.0302345	-0.0106299	-0.0106299	-0.0106299	-0.0106299	0.0676506	0.0237333	0.0448267	0.0284026	-0.0329034	-0.0329034	-0.0329034	-0.0329034	-0.0272844	-0.0116103	-0.00690333	-0.0175831	-0.0162982	-0.0162982	-0.0162982	-0.0162982
262	0.04404	-0.0318849	0.0264039	-0.0279062	-0.0106299	-0.0106299	-0.0106299	-0.0106299	0.0861692	0.0421268	0.0224323	0.0303608	-0.0329034	-0.0329034	-0.0329034	-0.0329034	-0.0212208	-0.00888118	0.00786852	-0.0147517	-0.0162982	-0.0162982	-0.0162982	-0.0162982
263	0.0435915	-0.022264	0.0290427	-0.01639	-0.0106299	-0.0106299	-0.0106299	-0.0106299	0.0810496	0.0203761	0.0780414	0.0241553	-0.0329034	-0.0329034	-0.0329034	-0.0329034	-0.0244462	-0.010235	-0.0360795	-0.0190783	-0.0162982	-0.0162982	-0.0162982	-0.0162982
264	0.0692907	-0.0135381	0.048155	-0.0154875	-0.0106299	-0.0106299	-0.0106299	-0.0106299	0.0636638	0.0235718	0.0609914	0.0090365	-0.0329034	-0.0329034	-0.0329034	-0.0329034	-0.0479062	-0.0117801	-0.0215617	-0.0151974	-0.0162982	-0.0162982	-0.0162982	-0.0162982
265	0.032647	-0.0164292	0.0303919	-0.0306742	-0.0106299	-0.0106299	-0.0106299	-0.0106299	0.0552588	0.0183396	0.0455666	0.022773	-0.0329034	-0.0329034	-0.0329034	-0.0329034	-0.0132063	-0.0217341	-0.00240109	-0.00954816	-0.0162982	-0.0162982	-0.0162982	-0.0162982
266	0.0440959	-0.0223883	0.0426485	-0.0310825	-0.0106299	-0.0106299	-0.0106299	-0.0106299	0.101322	0.0203496	0.0588357	0.0435654	-0.0329034	-0.0329034	-0.0329034	-0.0329034	-0.0452918	-0.0105359	-0.028633	-0.0230164	-0.0162982	-0.0162982	-0.0162982	-0.0162982
267	0.0371959	-0.0170109	0.0157258	-0.0296886	-0.0106299	-0.0106299	-0.0106299	-0.0106299	0.103364	0.018809	0.0887012	0.00761478	-0.0329034	-0.0329034	-0.0329034	-0.0329034	-0.0297077	-0.0189199	-0.0220815	-0.0125732	-0.0162982	-0.0162982	-0.0162982	-0.0162982
268	0.0378339	-0.0163722	0.0251845	-0.0445536	-0.0106299	-0.0106299	-0.0106299	-0.0106299	0.0702674	0.0184365	0.0614113	0.0273553	-0.0329034	-0.0329034	-0.0329034	-0.0329034	-0.0175409	-0.0219639	0.00361489	-0.0162005	-0.0162982	-0.0162982	-0.0162982	-0.0162982
269	0.0311082	-0.0223288	0.0572295	-0.0444894	-0.0106299	-0.0106299	-0.0106299	-0.0106299	0.0964134	0.0225139	0.0424486	0.0273281	-0.0329034	-0.0329034	-0.0329034	-0.0329034	-0.0304544	-0.0134966	-0.0191357	-0.0163742	-0.0162982	-0.0162982	-0.0162982	-0.0162982
270	0.0415682	-0.0253657	0.0504317	-0.0445646	-0.0106299	-0.0106299	-0.0106299	-0.0106299	0.0987991	0.02469	0.0685721	0.0274122	-0.0329034	-0.0329034	-0.0329034	-0.0329034	-0.0294604	-0.014711	-0.0348548	-0.0164767	-0.0162982	-0.0162982	-0.0162982	-0.0162982
271	0.0540983	-0.0169439	0.0466656	-0.0445609	-0.0106299	-0.0106299	-0.0106299	-0.0106299	0.0661478	0.0193225	0.0592481	0.0274164	-0.0329034	-0.0329034	-0.0329034	-0.0329034	-0.0278274	-0.0187708	-0.0131718	-0.0163833	-0.0162982	-0.0162982	-0.0162982	-0.0162982
272	0.0365609	-0.0138155	0.0369293	-0.0446555	-0.0106299	-0.0106299	-0.0106299	-0.0106299	0.0917246	0.0175352	0.0797262	0.0275118	-0.0329034	-0.0329034	-0.0329034	-0.0329034	-0.0384796	-0.0171647	-0.0161428	-0.016175	-0.0162982	-0.0162982	-0.0162982	-0.0162982
273	0.0418922	-0.0253477	0.0546438	-0.0446555	-0.0106299	-0.0106299	-0.0106299	-0.0106299	0.0919575	0.0250638	0.0692544	0.0275118	-0.0329034	-0.0329034	-0.0329034	-0.0329034	-0.026726	-0.0145506	-0.0348965	-0.016175	-0.0162982	-0.0162982	-0.0162982	-0.0162982
274	0.0318279	-0.0253308	0.0667845	-0.0447608	-0.0106299	-0.0106299	-0.0106299	-0.0106299	0.093189	0.0249968	0.0361339	0.0276368	-0.0329034	-0.0329034	-0.0329034	-0.0329034	-0.0229797	-0.0144502	-0.0279098	-0.0158645	-0.0162982	-0.0162982	-0.0162982	-0.0162982
275	0.0486596	-0.005667	0.0298827	-0.0447608	-0.0106299	-0.0106299	-0.0106299	-0.0106299	0.0970053	0.0180947	0.0768536	0.0276368	-0.0329034	-0.0329034	-0.0329034	-0.0329034	-0.0406608	-0.028693	-0.0108116	-0.0158645	-0.0162982	-0.0162982	-0.0162982	-0.0162982
276	0.0473759	-0.0175187	0.0477906	-0.044856	-0.0106299	-0.0106299	-0.0106299	-0.0106299	0.0789475	0.0278436	0.0490297	0.0275796	-0.0329034	-0.0329034	-0.0329034	-0.0329034	-0.0212604	-0.0276555	-0.0140743	-0.0154693	-0.0162982	-0.0162982	-0.0162982	-0.0162982
277	0.0424368	-0.0221269	0.0632109	-0.0447378	-0.0106299	-0.0106299	-0.0106299	-0.0106299	0.104957	0.0356756	0.029532	0.0274153	-0.0329034	-0.0329034	-0.0329034	-0.0329034	-0.0201936	-0.0214019	-0.019108	-0.0154854	-0.0162982	-0.0162982	-0.0162982	-0.0162982
278	0.04417	-0.0140734	0.0482262	-0.0448009	-0.0106299	-0.0106299	-0.0106299	-0.0106299	0.0770392	0.0234802	0.0217936	0.0274091	-0.0329034	-0.0329034	-0.0329034	-0.0329034	-0.0245874	-0.0248191	-0.00663569	-0.0151505	-0.0162982	-0.0162982	-0.0162982	-0.0162982
279	0.00814063	-0.0137408	0.0439855	-0.0300525	-0.0106299	-0.0106299	-0.0106299	-0.0106299	0.106709	0.0299474	0.0490235	0.00780705	-0.0329034	-0.0329034	-0.0329034	-0.0329034	-0.0335694	-0.0257109	-0.0173684	-0.0116331	-0.0162982	-0.0162982	-0.0162982	-0.0162982
280	0.048492	-0.0137231	0.00681365	-0.0446037	-0.0106299	-0.0106299	-0.0106299	-0.0106299	0.107847	0.0298383	0.0793818	0.0271856	-0.0329034	-0.0329034	-0.0329034	-0.0329034	-0.0459259	-0.025823	-0.0114007	-0.0150329	-0.0162982	-0.0162982	-0.0162982	-0.0162982
281	0.0307056	-0.014124	0.0536531	-0.0423536	-0.0106299	-0.0106299	-0.0106299	-0.0106299	0.080327	0.0235464	0.025935	0.0143787	-0.0329034	-0.0329034	-0.0329034	-0.0329034	-0.0107992	-0.0248139	-0.0155232	-0.00680215	-0.0162982	-0.0162982	-0.0162982	-0.0162982
282	0.0135812	-0.0137384	0.0622874	-0.0298597	-0.0106299	-0.0106299	-0.0106299	-0.0106299	0.111774	0.0299222	0.0307738	0.00754602	-0.0329034	-0.0329034	-0.0329034	-0.0329034	-0.0277185	-0.0256936	-0.0210432	-0.011386	-0.0162982	-0.0162982	-0.0162982	-0.0162982
283	0.0390483	-0.0186436	0.0146834	-0.0359983	-0.0106299	-0.0106299	-0.0106299	-0.0106299	0.100732	0.023361	0.0781271	0.0166468	-0.0329034	-0.0329034	-0.0329034	-0.0329034	-0.0397558	-0.0252874	-0.0128032	-0.00795584	-0.0162982	-0.0162982	-0.0162982	-0.0162982
284	0.0481715	-0.0141691	0.0472953	-0.0421711	-0.0106299	-0.0106299	-0.0106299	-0.0106299	0.0880862	0.0238401	0.0703105	0.0140665	-0.0329034	-0.0329034	-0.0329034	-0.0329034	-0.0198929	-0.0244946	-0.0419659	-0.00678815	-0.0162982	-0.0162982	-0.0162982	-0.0162982
285	0.0354518	-0.0250122	0.0611284	-0.0420543	-0.0106299	-0.0106299	-0.0106299	-0.0106299	0.0906277	0.0251518	0.0323716	0.0139416	-0.0329034	-0.0329034	-0.0329034	-0.0329034	-0.0148965	-0.0145308	-0.0256177	-0.00696555	-0.0162982	-0.0162982	-0.0162982	-0.0162982
286	0.0563939	-0.0185197	0.0324562	-0.0358106	-0.0106299	-0.0106299	-0.0106299	-0.0106299	0.13381	0.0234629	0.0490562	0.0165096	-0.0329034	-0.0329034	-0.0329034	-0.0329034	-0.0523619	-0.0252088	-0.0243903	-0.0081392	-0.0162982	-0.0162982	-0.0162982	-0.0162982
287	0.0311191	-0.0157723	0.0484137	-0.0290645	-0.0106299	-0.0106299	-0.0106299	-0.0106299	0.0872625	0.023072	0.0566398	0.00642874	-0.0329034	-0.0329034	-0.0329034	-0.0329034	-0.0325541	-0.0209068	-0.0290322	-0.0116566	-0.0162982	-0.0162982	-0.0162982	-0.0162982
288	0.0496705	-0.025143	0.0483406	-0.0418855	-0.0106299	-0.0106299	-0.0106299	-0.0106299	0.122537	0.0252727	0.0511066	0.013818	-0.0329034	-0.0329034	-0.0329034	-0.0329034	-0.0500169	-0.0145856	-0.0300737	-0.00716595	-0.0162982	-0.0162982	-0.0162982	-0.0162982
289	0.0442755	-0.0232919	0.0447783	-0.0429845	-0.0106299	-0.0106299	-0.0106299	-0.0106299	0.122418	0.0243543	0.0571206	0.0253214	-0.0329034	-0.0329034	-0.0329034	-0.0329034	-0.0304571	-0.0123429	-0.0349708	-0.0155019	-0.0162982	-0.0162982	-0.0162982	-0.0162982
290	0.0195251	-0.015863	0.0362103	-0.028796	-0.0106299	-0.0106299	-0.0106299	-0.0106299	0.103155	0.0230068	0.0427913	0.00619068	-0.0329034	-0.0329034	-0.0329034	-0.0329034	-0.0429353	-0.0209813	-0.0128642	-0.0118265	-0.0162982	-0.0162982	-0.0162982	-0.0162982
291	0.0471712	-0.0150402	0.0495356	-0.0428663	-0.0106299	-0.0106299	-0.0106299	-0.0106299	0.114911	0.0184284	0.0492265	0.0251689	-0.0329034	-0.0329034	-0.0329034	-0.0329034	-0.0424908	-0.0166357	-0.0233846	-0.015575	-0.0162982	-0.0162982	-0.0162982	-0.0162982
292	0.0619511	-0.0253545	0.0508436	-0.0428663	-0.0106299	-0.0106299	-0.0106299	-0.0106299	0.100643	0.0252546	0.0530706	0.0251689	-0.0329034	-0.0329034	-0.0329034	-0.0329034	-0.0306111	-0.0149016	-0.0435341	-0.015575	-0.0162982	-0.0162982	-0.0162982	-0.0162982
293	0.0242353	-0.0254652	0.0333535	-0.0427922	-0.0106299	-0.0106299	-0.0106299	-0.0106299	0.109033	0.0253385	0.0301458	0.0251549	-0.0329034	-0.0329034	-0.0329034	-0.0329034	-0.0202098	-0.0149623	-0.0112959	-0.0155723	-0.0162982	-0.0162982	-0.0162982	-0.0162982
294	0.0422555	-0.0169897	0.0323508	-0.0427922	-0.0106299	-0.0106299	-0.0106299	-0.0106299	0.105698	0.0193784	0.0604318	0.0251549	-0.0329034	-0.0329034	-0.0329034	-0.0329034	-0.0299198	-0.0190861	-0.0204669	-0.0155723	-0.0162982	-0.0162982	-0.0162982	-0.0162982
295	0.0269749	-0.0255203	0.0646656	-0.0428442	-0.0106299	-0.0106299	-0.0106299	-0.0106299	0.106142	0.0256078	0.0267741	0.0252006	-0.0329034	-0.0329034	-0.0329034	-0.0329034	-0.0312164	-0.0150588	-0.0280307	-0.015505	-0.0162982	-0.0162982	-0.0162982	-0.0162982
296	0.0102823	-0.019856	0.0394929	-0.0428442	-0.0106299	-0.0106299	-0.0106299	-0.0106299	0.135386	0.0167287	0.0282937	0.0252006	-0.0329034	-0.0329034	-0.0329034	-0.0329034	-0.0202194	-0.0168613	-0.0144579	-0.015505	-0.0162982	-0.0162982	-0.0162982	-0.0162982
297	0.0438885	-0.0241158	0.0270208	-0.042882	-0.0106299	-0.0106299	-0.0106299	-0.0106299	0.124802	0.0245785	0.0667932	0.0253715	-0.0329034	-0.0329034	-0.0329034	-0.0329034	-0.0467701	-0.0121266	-0.0236637	-0.0154296	-0.0162982	-0.0162982	-0.0162982	-0.0162982
298	0.0303325	-0.00943782	0.0340042	-0.042882	-0.0106299	-0.0106299	-0.0106299	-0.0106299	0.0950347	0.000575534	0.0372914	0.0253715	-0.0329034	-0.0329034	-0.0329034	-0.0329034	-0.0200297	-0.0191429	0.00901713	-0.0154296	-0.0162982	-0.0162982	-0.0162982	-0.0162982
299	0.0511753	-0.00946455	0.0202914	-0.0287935	-0.0106299	-0.0106299	-0.0106299	-0.0106299	0.104295	0.000571635	0.0468406	0.00589377	-0.0329034	-0.0329034	-0.0329034	-0.0329034	-0.0399507	-0.0190896	-0.0243131	-0.0112949	-0.0162982	-0.0162982	-0.0162982	-0.0162982
300	0.0501382	-0.00946455	0.0276498	-0.0430318	-0.0106299	-0.0106299	-0.0106299	-0.0106299	0.112833	0.000571635	0.0293265	0.0256184	-0.0329034	-0.0329034	-0.0329034	-0.0329034	-0.0450549	-0.0190896	-0.0130312	-0.0151428	-0.0162982	-0.0162982	-0.0162982	-0.0162982
301	0.0648882	-0.00945781	0.00640198	-0.028802	-0.0106299	-0.0106299	-0.0106299	-0.0106299	0.0583201	0.000527633	0.0551857	0.00577095	-0.0329034	-0.0329034	-0.0329034	-0.0329034	-0.016627	-0.0191904	0.0111551	-0.0111005	-0.0162982	-0.0162982	-0.0162982	-0.0162982
302	0.0513237	-0.00945781	0.0231391	-0.0423118	-0.0106299	-0.0106299	-0.0106299	-0.0106299	0.106452	0.000527633	0.0512368	0.0142724	-0.0329034	-0.0329034	-0.0329034	-0.0329034	-0.0379888	-0.0191904	-0.0211298	-0.00684738	-0.0162982	-0.0162982	-0.0162982	-0.0162982
303	0.0624241	-0.00942356	0.0280034	-0.0423263	-0.0106299	-0.0106299	-0.0106299	-0.0106299	0.084048	0.000409209	0.0416043	0.0141848	-0.0329034	-0.0329034	-0.0329034	-0.0329034	-0.0414281	-0.0193182	-0.0217334	-0.00682496	-0.0162982	-0.0162982	-0.0162982	-0.0162982
304	0.0502619	-0.00942356	0.0197853	-0.036114	-0.0106299	-0.0106299	-0.0106299	-0.0106299	0.097218	0.000409209	0.0455593	0.0175438	-0.0329034	-0.0329034	-0.0329034	-0.0329034	-0.0165554	-0.0193182	-0.0194564	-0.00790325	-0.0162982	-0.0162982	-0.0162982	-0.0162982
305	0.0588736	-0.0137333	0.0402973	-0.0287598	-0.0106299	-0.0106299	-0.0106299	-0.0106299	0.130902	0.0081879	0.0302641	0.00543734	-0.0329034	-0.0329034	-0.0329034	-0.0329034	-0.0649425	-0.0144965	-0.0227531	-0.0108061	-0.0162982	-0.0162982	-0.0162982	-0.0162982
306	0.0747233	-0.00941413	0.0664504	-0.0424465	-0.0106299	-0.0106299	-0.0106299	-0.0106299	0.0596715	0.000383701	0.0279157	0.0143801	-0.0329034	-0.0329034	-0.0329034	-0.0329034	-0.0413762	-0.0193787	-0.0601364	-0.0067683	-0.0162982	-0.0162982	-0.0162982	-0.0162982
307	0.0801012	-0.00942885	0.0491807	-0.0431066	-0.0106299	-0.0106299	-0.0106299	-0.0106299	0.0696494	0.000386383	0.0475478	0.0257309	-0.0329034	-0.0329034	-0.0329034	-0.0329034	-0.0387118	-0.0193321	-0.0398304	-0.0150058	-0.0162982	-0.0162982	-0.0162982	-0.0162982
308	0.0625092	-0.0137528	0.0539999	-0.0287307	-0.0106299	-0.0106299	-0.0106299	-0.0106299	0.109933	0.00820176	0.0409553	0.00550646	-0.0329034	-0.0329034	-0.0329034	-0.0329034	-0.0672819	-0.0144493	-0.0346898	-0.0108663	-0.0162982	-0.0162982	-0.0162982	-0.0162982
309	0.054997	-0.01378	0.0731104	-0.036123	-0.0106299	-0.0106299	-0.0106299	-0.0106299	0.0682531	0.00821881	0.0268474	0.0176004	-0.0329034	-0.0329034	-0.0329034	-0.0329034	-0.0527351	-0.0142718	-0.062751	-0.0079177	-0.0162982	-0.0162982	-0.0162982	-0.0162982
310	0.052722	-0.00946623	0.0464106	-0.0430262	-0.0106299	-0.0106299	-0.0106299	-0.0106299	0.0647101	0.000435932	0.0285304	0.0256102	-0.0329034	-0.0329034	-0.0329034	-0.0329034	-0.0410381	-0.0191973	-0.0204597	-0.0150485	-0.0162982	-0.0162982	-0.0162982	-0.0162982
311	0.0637942	-0.00946608	0.0434493	-0.0429519	-0.0106299	-0.0106299	-0.0106299	-0.0106299	0.105671	0.000482983	0.0623911	0.0255068	-0.0329034	-0.0329034	-0.0329034	-0.0329034	-0.0655007	-0.01912	-0.0326666	-0.0150709	-0.0162982	-0.0162982	-0.0162982	-0.0162982
312	0.0354258	-0.0137958	0.0495587	-0.0359913	-0.0106299	-0.0106299	-0.0106299	-0.0106299	0.10934	0.00824281	0.0655512	0.0173233	-0.0329034	-0.0329034	-0.0329034	-0.0329034	-0.0606937	-0.0141375	-0.0564702	-0.00792816	-0.0162982	-0.0162982	-0.0162982	-0.0162982
313	0.0735256	-0.00947981	0.039663	-0.0428257	-0.0106299	-0.0106299	-0.0106299	-0.0106299	0.0643191	0.000522068	0.052364	0.0253478	-0.0329034	-0.0329034	-0.0329034	-0.0329034	-0.0540694	-0.0191267	-0.0344963	-0.0151571	-0.0162982	-0.0162982	-0.0162982	-0.0162982
314	0.0632284	-0.0137764	0.032849	-0.0282209	-0.0106299	-0.0106299	-0.0106299	-0.0106299	0.0528362	0.00816343	0.0227966	0.00455329	-0.0329034	-0.0329034	-0.0329034	-0.0329034	-0.0435395	-0.0141783	-0.00229615	-0.0108008	-0.0162982	-0.0162982	-0.0162982	-0.0162982
315	0.036789	-0.00946023	0.0237449	-0.0420208	-0.0106299	-0.0106299	-0.0106299	-0.0106299	0.113256	0.00047926	0.0824315	0.0135066	-0.0329034	-0.0329034	-0.0329034	-0.0329034	-0.0459588	-0.0191778	-0.0532025	-0.0067347	-0.0162982	-0.0162982	-0.0162982	-0.0162982
316	0.0631185	-0.00940796	0.0636157	-0.0420208	-0.0106299	-0.0106299	-0.0106299	-0.0106299	0.0780634	0.000493561	0.0542989	0.0135066	-0.0329034	-0.0329034	-0.0329034	-0.0329034	-0.0557499	-0.0193551	-0.0530139	-0.0067347	-0.0162982	-0.0162982	-0.0162982	-0.0162982
317	0.0607451	-0.0137685	0.052358	-0.0419269	-0.0106299	-0.0106299	-0.0106299	-0.0106299	0.03403	0.00806167	0.0304749	0.0135112	-0.0329034	-0.0329034	-0.0329034	-0.0329034	-0.0405864	-0.0142738	-0.0246951	-0.00679195	-0.0162982	-0.0162982	-0.0162982	-0.0162982
318	0.0270924	-0.00937914	0.0180225	-0.0419269	-0.0106299	-0.0106299	-0.0106299	-0.0106299	0.0785587	0.00043028	0.0293186	0.0135112	-0.0329034	-0.0329034	-0.0329034	-0.0329034	-0.0289976	-0.0194045	-0.0135051	-0.00679195	-0.0162982	-0.0162982	-0.0162982	-0.0162982
319	0.0313967	-0.0137889	0.0557463	-0.0357461	-0.0106299	-0.0106299	-0.0106299	-0.0106299	0.0777751	0.00803481	0.0427034	0.0167418	-0.0329034	-0.0329034	-0.0329034	-0.0329034	-0.0384154	-0.0142673	-0.0514436	-0.00773517	-0.0162982	-0.0162982	-0.0162982	-0.0162982
320	0.036661	-0.00939156	0.0448629	-0.0417898	-0.0106299	-0.0106299	-0.0106299	-0.0106299	0.0630125	0.000487824	0.0838549	0.0135057	-0.0329034	-0.0329034	-0.0329034	-0.0329034	-0.0232192	-0.0193901	-0.0652211	-0.00686222	-0.0162982	-0.0162982	-0.0162982	-0.0162982
321	0.0182261	-0.00943091	0.0270152	-0.0425553	-0.0106299	-0.0106299	-0.0106299	-0.0106299	0.0738583	0.000711868	0.00517943	0.0101098	-0.0329034	-0.0329034	-0.0329034	-0.0329034	-0.0270786	-0.0195746	-0.0207917	-0.0170341	-0.0162982	-0.0162982	-0.0162982	-0.0162982
322	0.0355618	-0.0137917	0.0420342	-0.0425553	-0.0106299	-0.0106299	-0.0106299	-0.0106299	0.0737804	0.00807544	0.0177867	0.0101098	-0.0329034	-0.0329034	-0.0329034	-0.0329034	-0.0352081	-0.0143323	-0.0260106	-0.0170341	-0.0162982	-0.0162982	-0.0162982	-0.0162982
323	0.0395486	-0.00952836	0.0211216	-0.0426621	-0.0106299	-0.0106299	-0.0106299	-0.0106299	0.0691041	0.00116343	0.0828826	0.0103592	-0.0329034	-0.0329034	-0.0329034	-0.0329034	-0.0316901	-0.0198224	-0.0511197	-0.0170371	-0.0162982	-0.0162982	-0.0162982	-0.0162982
324	0.0292853	-0.00952836	0.0550409	-0.0426621	-0.0106299	-0.0106299	-0.0106299	-0.0106299	0.0630378	0.00116343	0.067721	0.0103592	-0.0329034	-0.0329034	-0.0329034	-0.0329034	-0.0190677	-0.0198224	-0.0731214	-0.0170371	-0.0162982	-0.0162982	-0.0162982	-0.0162982
325	0.0345535	-0.0106299	0.0429079	-0.0427741	-0.0106299	-0.0106299	-0.0106299	-0.0106299	0.0631593	-0.0329034	0.0181638	0.0106212	-0.0329034	-0.0329034	-0.0329034	-0.0329034	-0.0256178	-0.0162982	-0.0145568	-0.017033	-0.0162982	-0.0162982	-0.0162982	-0.0162982
326	0.0484314	-0.0106299	0.0366708	-0.0427741	-0.0106299	-0.0106299	-0.0106299	-0.0106299	0.0617218	-0.0329034	0.0119979	0.0106212	-0.0329034	-0.0329034	-0.0329034	-0.0329034	-0.040607	-0.0162982	-0.0079605	-0.017033	-0.0162982	-0.0162982	-0.0162982	-0.0162982
327	0.0419948	-0.0106299	0.0514628	-0.0428516	-0.0106299	-0.0106299	-0.0106299	-0.0106299	0.0518308	-0.0329034	0.0587726	0.0108343	-0.0329034	-0.0329034	-0.0329034	-0.0329034	-0.0259007	-0.0162982	-0.0460611	-0.0170697	-0.0162982	-0.0162982	-0.0162982	-0.0162982
328	0.0455362	-0.0106299	0.0383885	-0.0428516	-0.0106299	-0.0106299	-0.0106299	-0.0106299	0.0347464	-0.0329034	0.0615707	0.0108343	-0.0329034	-0.0329034	-0.0329034	-0.0329034	-0.019581	-0.0162982	-0.0391904	-0.0170697	-0.0162982	-0.0162982	-0.0162982	-0.0162982
329	0.0464859	-0.0106299	0.0368952	-0.0225692	-0.0106299	-0.0106299	-0.0106299	-0.0106299	0.0347191	-0.0329034	0.0127312	0.00760535	-0.0329034	-0.0329034	-0.0329034	-0.0329034	-0.00895201	-0.0162982	-0.0181908	-0.0318304	-0.0162982	-0.0162982	-0.0162982	-0.0162982
330	0.0456836	-0.0106299	0.0432971	-0.042954	-0.0106299	-0.0106299	-0.0106299	-0.0106299	0.0433507	-0.0329034	0.040338	0.0110146	-0.0329034	-0.0329034	-0.0329034	-0.0329034	-0.0299806	-0.0162982	-0.0337269	-0.017064	-0.0162982	-0.0162982	-0.0162982	-0.0162982
331	0.0345553	-0.0106299	0.0347852	-0.0429489	-0.0106299	-0.0106299	-0.0106299	-0.0106299	0.0775513	-0.0329034	0.0731885	0.0110777	-0.0329034	-0.0329034	-0.0329034	-0.0329034	-0.033141	-0.0162982	-0.0477576	-0.0171386	-0.0162982	-0.0162982	-0.0162982	-0.0162982
332	0.0364317	-0.0106299	0.0410605	-0.0225959	-0.0106299	-0.0106299	-0.0106299	-0.0106299	0.0423054	-0.0329034	0.0272673	0.00765341	-0.0329034	-0.0329034	-0.0329034	-0.0329034	-0.00902375	-0.0162982	-0.013359	-0.0318533	-0.0162982	-0.0162982	-0.0162982	-0.0162982
333	0.0117624	-0.0106299	0.0323853	-0.0226191	-0.0106299	-0.0106299	-0.0106299	-0.0106299	0.0679682	-0.0329034	0.00853273	0.00768098	-0.0329034	-0.0329034	-0.0329034	-0.0329034	-0.0138487	-0.0162982	0.0138558	-0.0318508	-0.0162982	-0.0162982	-0.0162982	-0.0162982
334	0.0328051	-0.0106299	0.0471295	-0.0429604	-0.0106299	-0.0106299	-0.0106299	-0.0106299	0.0669631	-0.0329034	0.0227602	0.0110722	-0.0329034	-0.0329034	-0.0329034	-0.0329034	-0.0255851	-0.0162982	-0.0315126	-0.017162	-0.0162982	-0.0162982	-0.0162982	-0.0162982
335	0.0339386	-0.0106299	0.016293	-0.0271917	-0.0106299	-0.0106299	-0.0106299	-0.0106299	0.0287504	-0.0329034	0.0491825	-0.0202874	-0.0329034	-0.0329034	-0.0329034	-0.0329034	-0.0079552	-0.0162982	-0.0108066	-0.00542552	-0.0162982	-0.0162982	-0.0162982	-0.0162982
336	0.0280309	-0.0106299	0.034755	-0.0226988	-0.0106299	-0.0106299	-0.0106299	-0.0106299	0.0780277	-0.0329034	0.0117381	0.00770288	-0.0329034	-0.0329034	-0.0329034	-0.0329034	-0.0301411	-0.0162982	0.00635204	-0.0318274	-0.0162982	-0.0162982	-0.0162982	-0.0162982
337	0.038604	-0.0106299	0.00760573	-0.027317	-0.0106299	-0.0106299	-0.0106299	-0.0106299	0.0374447	-0.0329034	0.0128713	-0.0200125	-0.0329034	-0.0329034	-0.0329034	-0.0329034	-0.0173756	-0.0162982	0.00655623	-0.00565239	-0.0162982	-0.0162982	-0.0162982	-0.0162982
338	0.017319	-0.0106299	0.0183078	-0.0425629	-0.0106299	-0.0106299	-0.0106299	-0.0106299	0.0639504	-0.0329034	0.0119567	0.0102746	-0.0329034	-0.0329034	-0.0329034	-0.0329034	-0.0154922	-0.0162982	-0.00189587	-0.0172284	-0.0162982	-0.0162982	-0.0162982	-0.0162982
339	0.0220785	-0.0106299	0.0281508	-0.0185948	-0.0106299	-0.0106299	-0.0106299	-0.0106299	0.112821	-0.0329034	0.0552839	0.00168305	-0.0329034	-0.0329034	-0.0329034	-0.0329034	-0.0425233	-0.0162982	-0.0364154	-0.0290893	-0.0162982	-0.0162982	-0.0162982	-0.0162982
340	0.0126667	-0.0106299	-1.56237e-05	-0.042397	-0.0106299	-0.0106299	-0.0106299	-0.0106299	0.0612448	-0.0329034	0.0567516	0.0100215	-0.0329034	-0.0329034	-0.0329034	-0.0329034	-0.0102565	-0.0162982	0.00332637	-0.0172229	-0.0162982	-0.0162982	-0.0162982	-0.0162982
341	0.0135832	-0.0106299	0.0116976	-0.042397	-0.0106299	-0.0106299	-0.0106299	-0.0106299	0.0936446	-0.0329034	0.0320252	0.0100215	-0.0329034	-0.0329034	-0.0329034	-0.0329034	-0.0257799	-0.0162982	-0.01666	-0.0172229	-0.0162982	-0.0162982	-0.0162982	-0.0162982
342	0.0273139	-0.0106299	0.0406723	-0.0423837	-0.0106299	-0.0106299	-0.0106299	-0.0106299	0.0872018	-0.0329034	0.0510584	0.0100154	-0.0329034	-0.0329034	-0.0329034	-0.0329034	-0.0315194	-0.0162982	-0.0472666	-0.0172247	-0.0162982	-0.0162982	-0.0162982	-0.0162982
343	0.0199843	-0.0106299	0.0436056	-0.0423837	-0.0106299	-0.0106299	-0.0106299	-0.0106299	0.0550511	-0.0329034	0.0407443	0.0100154	-0.0329034	-0.0329034	-0.0329034	-0.0329034	-0.0117764	-0.0162982	-0.0174997	-0.0172247	-0.0162982	-0.0162982	-0.0162982	-0.0162982
344	0.0131967	-0.0106299	0.0125952	-0.0229494	-0.0106299	-0.0106299	-0.0106299	-0.0106299	0.054559	-0.0329034	0.069312	0.00784916	-0.0329034	-0.0329034	-0.0329034	-0.0329034	-0.0164314	-0.0162982	-0.0314961	-0.0316814	-0.0162982	-0.0162982	-0.0162982	-0.0162982
345	0.0359451	-0.0106299	0.0595946	-0.0425188	-0.0106299	-0.0106299	-0.0106299	-0.0106299	0.036521	-0.0329034	0.0154805	0.0102976	-0.0329034	-0.0329034	-0.0329034	-0.0329034	-0.0270659	-0.0162982	-0.0243761	-0.0172703	-0.0162982	-0.0162982	-0.0162982	-0.0162982
346	0.0315131	-0.0106299	0.0444124	-0.0276706	-0.0106299	-0.0106299	-0.0106299	-0.0106299	0.0403677	-0.0329034	0.0552864	-0.0176632	-0.0329034	-0.0329034	-0.0329034	-0.0329034	-0.0203368	-0.0162982	-0.0342811	-0.00775182	-0.0162982	-0.0162982	-0.0162982	-0.0162982
347	0.0168595	-0.0106299	0.0283693	-0.0230272	-0.0106299	-0.0106299	-0.0106299	-0.0106299	0.0483556	-0.0329034	0.0346323	0.00779421	-0.0329034	-0.0329034	-0.0329034	-0.0329034	-0.0191961	-0.0162982	-0.0382232	-0.0316733	-0.0162982	-0.0162982	-0.0162982	-0.0162982
348	0.0226653	-0.0106299	0.03206	-0.016187	-0.0106299	-0.0106299	-0.0106299	-0.0106299	0.0492023	-0.0329034	0.0235828	-0.0293698	-0.0329034	-0.0329034	-0.0329034	-0.0329034	-0.0266092	-0.0162982	-0.0132057	-0.0139863	-0.0162982	-0.0162982	-0.0162982	-0.0162982
349	0.0361661	-0.0106299	0.0701516	-0.027776	-0.0106299	-0.0106299	-0.0106299	-0.0106299	0.0418316	-0.0329034	0.00755914	-0.0171644	-0.0329034	-0.0329034	-0.0329034	-0.0329034	-0.0201766	-0.0162982	-0.0187312	-0.00808219	-0.0162982	-0.0162982	-0.0162982	-0.0162982
350	0.0320256	-0.0106299	0.0482216	-0.0150741	-0.0106299	-0.0106299	-0.0106299	-0.0106299	0.0436878	-0.0329034	0.021773	-0.00957098	-0.0329034	-0.0329034	-0.0329034	-0.0329034	-0.0286522	-0.0162982	-0.0336736	-0.0250913	-0.0162982	-0.0162982	-0.0162982	-0.0162982
351	0.0329085	-0.0106299	0.038481	-0.0162863	-0.0106299	-0.0106299	-0.0106299	-0.0106299	0.0329842	-0.0329034	0.0137865	-0.0292239	-0.0329034	-0.0329034	-0.0329034	-0.0329034	-0.0206218	-0.0162982	-0.0157364	-0.014005	-0.0162982	-0.0162982	-0.0162982	-0.0162982
352	0.038001	-0.0106299	0.0429609	-0.0265658	-0.0106299	-0.0106299	-0.0106299	-0.0106299	0.0352027	-0.0329034	0.0270762	-0.0225037	-0.0329034	-0.0329034	-0.0329034	-0.0329034	-0.0262558	-0.0162982	-0.0185624	0.00425362	-0.0162982	-0.0162982	-0.0162982	-0.0162982
353	0.0425395	-0.0106299	0.0576032	-0.0153443	-0.0106299	-0.0106299	-0.0106299	-0.0106299	0.0373259	-0.0329034	0.0516664	-0.00888039	-0.0329034	-0.0329034	-0.0329034	-0.0329034	-0.0339717	-0.0162982	-0.0553366	-0.0250291	-0.0162982	-0.0162982	-0.0162982	-0.0162982
354	0.0548111	-0.0106299	0.0602806	-0.0269145	-0.0106299	-0.0106299	-0.0106299	-0.0106299	0.0441861	-0.0329034	-0.00816171	-0.0215207	-0.0329034	-0.0329034	-0.0329034	-0.0329034	-0.0427704	-0.0162982	-0.0063378	0.00398705	-0.0162982	-0.0162982	-0.0162982	-0.0162982
355	0.0401193	-0.0106299	0.0217927	-0.0165642	-0.0106299	-0.0106299	-0.0106299	-0.0106299	0.0158667	-0.0329034	0.0544868	-0.028746	-0.0329034	-0.0329034	-0.0329034	-0.0329034	-0.0233568	-0.0162982	-0.0186673	-0.0140364	-0.0162982	-0.0162982	-0.0162982	-0.0162982
356	0.0275531	-0.0106299	0.0676856	-0.0148475	-0.0106299	-0.0106299	-0.0106299	-0.0106299	0.0421701	-0.0329034	0.00797746	-0.0158112	-0.0329034	-0.0329034	-0.0329034	-0.0329034	-0.0227238	-0.0162982	-0.0358275	-0.0179382	-0.0162982	-0.0162982	-0.0162982	-0.0162982
357	0.0566961	-0.0106299	0.0497092	-0.0158149	-0.0106299	-0.0106299	-0.0106299	-0.0106299	0.0456165	-0.0329034	0.0343629	-0.0063568	-0.0329034	-0.0329034	-0.0329034	-0.0329034	-0.0503854	-0.0162982	-0.0282233	-0.025194	-0.0162982	-0.0162982	-0.0162982	-0.0162982
358	0.0310724	-0.0106299	0.0306686	-0.0166038	-0.0106299	-0.0106299	-0.0106299	-0.0106299	0.0312367	-0.0329034	0.0316547	-0.0286781	-0.0329034	-0.0329034	-0.0329034	-0.0329034	-0.0148615	-0.0162982	-0.0187123	-0.0140138	-0.0162982	-0.0162982	-0.0162982	-0.0162982
359	0.0264356	-0.0106299	0.0587856	-0.0276269	-0.0106299	-0.0106299	-0.0106299	-0.0106299	0.026057	-0.0329034	0.00265599	-0.0197162	-0.0329034	-0.0329034	-0.0329034	-0.0329034	-0.0150961	-0.0162982	-0.0147724	0.00372207	-0.0162982	-0.0162982	-0.0162982	-0.0162982
360	0.0512145	-0.0106299	0.0479002	-0.0157999	-0.0106299	-0.0106299	-0.0106299	-0.0106299	0.0176567	-0.0329034	0.0478259	-0.00603532	-0.0329034	-0.0329034	-0.0329034	-0.0329034	-0.0240809	-0.0162982	-0.0388755	-0.0252235	-0.0162982	-0.0162982	-0.0162982	-0.0162982
361	0.0414279	-0.0106299	0.0450966	-0.0156982	-0.0106299	-0.0106299	-0.0106299	-0.0106299	0.0357738	-0.0329034	0.0496866	-0.00603271	-0.0329034	-0.0329034	-0.0329034	-0.0329034	-0.0273929	-0.0162982	-0.0340093	-0.0251869	-0.0162982	-0.0162982	-0.0162982	-0.0162982
362	0.0379238	-0.0106299	0.0411618	-0.027616	-0.0106299	-0.0106299	-0.0106299	-0.0106299	0.0141005	-0.0329034	0.057051	-0.0198278	-0.0329034	-0.0329034	-0.0329034	-0.0329034	-0.0115484	-0.0162982	-0.0305753	0.00387602	-0.0162982	-0.0162982	-0.0162982	-0.0162982
363	0.0366788	-0.0106299	0.0619714	-0.0275848	-0.0106299	-0.0106299	-0.0106299	-0.0106299	0.0320078	-0.0329034	0.00915846	-0.020097	-0.0329034	-0.0329034	-0.0329034	-0.0329034	-0.021827	-0.0162982	-0.0324397	0.00399327	-0.0162982	-0.0162982	-0.0162982	-0.0162982
364	0.0220589	-0.0106299	0.0380179	-0.0155732	-0.0106299	-0.0106299	-0.0106299	-0.0106299	0.0497372	-0.0329034	0.0615755	-0.00620898	-0.0329034	-0.0329034	-0.0329034	-0.0329034	-0.0254464	-0.0162982	-0.0388929	-0.0251813	-0.0162982	-0.0162982	-0.0162982	-0.0162982
365	0.0292127	-0.0106299	0.0413886	-0.0146852	-0.0106299	-0.0106299	-0.0106299	-0.0106299	0.0516186	-0.0329034	0.0598596	-0.0155331	-0.0329034	-0.0329034	-0.0329034	-0.0329034	-0.0309482	-0.0162982	-0.0339488	-0.0179875	-0.0162982	-0.0162982	-0.0162982	-0.0162982
366	0.0280559	-0.0106299	0.0493176	-0.027544	-0.0106299	-0.0106299	-0.0106299	-0.0106299	0.0458469	-0.0329034	0.0277947	-0.0204349	-0.0329034	-0.0329034	-0.0329034	-0.0329034	-0.0192012	-0.0162982	-0.0295641	0.0042221	-0.0162982	-0.0162982	-0.0162982	-0.0162982
367	0.0273942	-0.0106299	0.0559873	-0.0161915	-0.0106299	-0.0106299	-0.0106299	-0.0106299	0.0689329	-0.0329034	0.0198691	-0.029493	-0.0329034	-0.0329034	-0.0329034	-0.0329034	-0.0421432	-0.0162982	-0.0345297	-0.0138815	-0.0162982	-0.0162982	-0.0162982	-0.0162982
368	0.019602	-0.0106299	0.059995	-0.0145609	-0.0106299	-0.0106299	-0.0106299	-0.0106299	0.038698	-0.0329034	0.0270707	-0.0158585	-0.0329034	-0.0329034	-0.0329034	-0.0329034	-0.0119587	-0.0162982	-0.0454536	-0.0179344	-0.0162982	-0.0162982	-0.0162982	-0.0162982
369	0.0207602	-0.0106299	0.0422816	-0.0150632	-0.0106299	-0.0106299	-0.0106299	-0.0106299	0.041322	-0.0329034	0.0388605	-0.00696388	-0.0329034	-0.0329034	-0.0329034	-0.0329034	-0.0211412	-0.0162982	-0.0345402	-0.0249466	-0.0162982	-0.0162982	-0.0162982	-0.0162982
370	0.0372333	-0.0106299	0.0582093	-0.0161421	-0.0106299	-0.0106299	-0.0106299	-0.0106299	0.0460051	-0.0329034	0.00277621	-0.0296396	-0.0329034	-0.0329034	-0.0329034	-0.0329034	-0.0308729	-0.0162982	-0.0204667	-0.0138403	-0.0162982	-0.0162982	-0.0162982	-0.0162982
371	0.0268227	-0.0106299	0.0628467	-0.0272139	-0.0106299	-0.0106299	-0.0106299	-0.0106299	0.0434436	-0.0329034	0.0166291	-0.0207004	-0.0329034	-0.0329034	-0.0329034	-0.0329034	-0.0205224	-0.0162982	-0.0336329	0.00444248	-0.0162982	-0.0162982	-0.0162982	-0.0162982
372	0.0124163	-0.0106299	0.0505134	-0.0148152	-0.0106299	-0.0106299	-0.0106299	-0.0106299	0.0395327	-0.0329034	0.0461039	-0.00706177	-0.0329034	-0.0329034	-0.0329034	-0.0329034	-0.00813048	-0.0162982	-0.0562055	-0.0249093	-0.0162982	-0.0162982	-0.0162982	-0.0162982
373	0.0143638	-0.0106299	0.0692671	-0.0141039	-0.0106299	-0.0106299	-0.0106299	-0.0106299	0.0397941	-0.0329034	0.0450545	-0.0159515	-0.0329034	-0.0329034	-0.0329034	-0.0329034	-0.0100661	-0.0162982	-0.05618	-0.0177419	-0.0162982	-0.0162982	-0.0162982	-0.0162982
374	0.0146668	-0.0106299	0.0460877	-0.027313	-0.0106299	-0.0106299	-0.0106299	-0.0106299	0.0775805	-0.0329034	0.0297452	-0.0203511	-0.0329034	-0.0329034	-0.0329034	-0.0329034	-0.0362408	-0.0162982	-0.0203614	0.00459447	-0.0162982	-0.0162982	-0.0162982	-0.0162982
375	0.0118413	-0.0106299	0.0604633	-0.0106299	-0.0106299	-0.0106299	-0.0106299	-0.0106299	0.0570893	-0.0329034	0.0515698	-0.0329034	-0.0329034	-0.0329034	-0.0329034	-0.0329034	-0.0160709	-0.0162982	-0.0674035	-0.0162982	-0.0162982	-0.0162982	-0.0162982	-0.0162982
376	-0.006023	-0.0106299	0.0494606	-0.0106299	-0.0106299	-0.0106299	-0.0106299	-0.0106299	0.0601222	-0.0329034	0.0518368	-0.0329034	-0.0329034	-0.0329034	-0.0329034	-0.0329034	-0.0111061	-0.0162982	-0.0552828	-0.0162982	-0.0162982	-0.0162982	-0.0162982	-0.0162982
377	-0.00199063	-0.0106299	0.0485024	-0.0106299	-0.0106299	-0.0106299	-0.0106299	-0.0106299	0.103058	-0.0329034	0.0478797	-0.0329034	-0.0329034	-0.0329034	-0.0329034	-0.0329034	-0.019078	-0.0162982	-0.0421104	-0.0162982	-0.0162982	-0.0162982	-0.0162982	-0.0162982
378	0.0104741	-0.0106299	0.045464	-0.0106299	-0.0106299	-0.0106299	-0.0106299	-0.0106299	0.0698555	-0.0329034	-0.00509536	-0.0329034	-0.0329034	-0.0329034	-0.0329034	-0.0329034	-0.0409914	-0.0162982	-0.033239	-0.0162982	-0.0162982	-0.0162982	-0.0162982	-0.0162982
379	-0.00815748	-0.0106299	0.0508976	-0.0106299	-0.0106299	-0.0106299	-0.0106299	-0.0106299	0.0447675	-0.0329034	-0.00106296	-0.0329034	-0.0329034	-0.0329034	-0.0329034	-0.0329034	-0.0157326	-0.0162982	-0.0362678	-0.0162982	-0.0162982	-0.0162982	-0.0162982	-0.0162982
380	0.0089554	-0.0106299	0.0206678	-0.0106299	-0.0106299	-0.0106299	-0.0106299	-0.0106299	0.0355955	-0.0329034	0.00673897	-0.0329034	-0.0329034	-0.0329034	-0.0329034	-0.0329034	-0.0173194	-0.0162982	-0.031823	-0.0162982	-0.0162982	-0.0162982	-0.0162982	-0.0162982
381	0.0119349	-0.0106299	0.0111326	-0.0106299	-0.0106299	-0.0106299	-0.0106299	-0.0106299	0.0386573	-0.0329034	-0.0296366	-0.0329034	-0.0329034	-0.0329034	-0.0329034	-0.0329034	-0.022854	-0.0162982	-0.0181474	-0.0162982	-0.0162982	-0.0162982	-0.0162982	-0.0162982
382	-0.0108348	-0.0106299	0.00690895	-0.0106299	-0.0106299	-0.0106299	-0.0106299	-0.0106299	0.0233001	-0.0329034	-0.024642	-0.0329034	-0.0329034	-0.0329034	-0.0329034	-0.0329034	-0.0254782	-0.0162982	-0.0162293	-0.0162982	-0.0162982	-0.0162982	-0.0162982	-0.0162982
383	-0.0265741	-0.0106299	5.39294e-07	-0.0106299	-0.0106299	-0.0106299	-0.0106299	-0.0106299	0.00945724	-0.0329034	-0.00933193	-0.0329034	-0.0329034	-0.0329034	-0.0329034	-0.0329034	-0.0169242	-0.0162982	-0.0234892	-0.0162982	-0.0162982	-0.0162982	-0.0162982	-0.0162982
384	-0.0171964	-0.0106299	0.0101018	-0.0106299	-0.0106299	-0.0106299	-0.0106299	-0.0106299	0.00098891	-0.0329034	-0.0137926	-0.0329034	-0.0329034	-0.0329034	-0.0329034	-0.0329034	-0.022002	-0.0162982	-0.0282963	-0.0162982	-0.0162982	-0.0162982	-0.0162982	-0.0162982
385	-0.00882036	-0.0106299	0.0164874	-0.0106299	-0.0106299	-0.0106299	-0.0106299	-0.0106299	0.00862606	-0.0329034	-0.0252654	-0.0329034	-0.0329034	-0.0329034	-0.0329034	-0.0329034	-0.0330076	-0.0162982	-0.0190922	-0.0162982	-0.0162982	-0.0162982	-0.0162982	-0.0162982
386	-0.0164505	-0.0106299	-0.00836873	-0.0106299	-0.0106299	-0.0106299	-0.0106299	-0.0106299	-0.030301	-0.0329034	-0.0213553	-0.0329034	-0.0329034	-0.0329034	-0.0329034	-0.0329034	-0.0179683	-0.0162982	-0.0165573	-0.0162982	-0.0162982	-0.0162982	-0.0162982	-0.0162982
387	-0.0164505	-0.0106299	-0.0106299	-0.0106299	-0.0106299	-0.0106299	-0.0106299	-0.0106299	-0.030301	-0.0329034	-0.0329034	-0.0329034	-0.0329034	-0.0329034	-0.0329034	-0.0329034	-0.0179683	-0.0162982	-0.0162982	-0.0162982	-0.0162982	-0.0162982	-0.0162982	-0.0162982
388	-0.0106299	-0.0106299	-0.0106299	-0.0106299	-0.0106299	-0.0106299	-0.0106299	-0.0106299	-0.0329034	-0.0329034	-0.0329034	-0.0329034	-0.0329034	-0.0329034	-0.0329034	-0.0329034	-0.0162982	-0.0162982	-0.0162982	-0.0162982	-0.0162982	-0.0162982	-0.0162982	-0.0162982
389	-0.0106299	-0.0106299	-0.0106299	-0.0106299	-0.0106299	-0.0106299	-0.0106299	-0.0106299	-0.0329034	-0.0329034	-0.0329034	-0.0329034	-0.0329034	-0.0329034	-0.0329034	-0.0329034	-0.0162982	-0.0162982	-0.0162982	-0.0162982	-0.0162982	-0.0162982	-0.0162982	-0.0162982
390	-0.0106299	-0.0106299	-0.0106299	-0.0106299	-0.0106299	-0.0106299	-0.0106299	-0.0106299	-0.0329034	-0.0329034	-0.0329034	-0.0329034	-0.0329034	-0.0329034	-0.0329034	-0.0329034	-0.0162982	-0.0162982	-0.0162982	-0.0162982	-0.0162982	-0.0162982	-0.0162982	-0.0162982
391	-0.0106299	-0.0106299	-0.0106299	-0.0106299	-0.0106299	-0.0106299	-0.0106299	-0.0106299	-0.0329034	-0.0329034	-0.0329034	-0.0329034	-0.0329034	-0.0329034	-0.0329034	-0.0329034	-0.0162982	-0.0162982	-0.0162982	-0.0162982	-0.0162982	-0.0162982	-0.0162982	-0.0162982
392	-0.0106299	-0.0106299	-0.0106299	-0.0106299	-0.0106299	-0.0106299	-0.0106299	-0.0106299	-0.0329034	-0.0329034	-0.0329034	-0.0329034	-0.0329034	-0.0329034	-0.0329034	-0.0329034	-0.0162982	-0.0162982	-0.0162982	-0.0162982	-0.0162982	-0.0162982	-0.0162982	-0.0162982
393	-0.0106299	-0.0106299	-0.0106299	-0.0106299	-0.0106299	-0.0106299	-0.0106299	-0.0106299	-0.0329034	-0.0329034	-0.0329034	-0.0329034	-0.0329034	-0.0329034	-0.0329034	-0.0329034	-0.0162982	-0.0162982	-0.0162982	-0.0162982	-0.0162982	-0.0162982	-0.0162982	-0.0162982
394	-0.0106299	-0.0106299	-0.0106299	-0.0106299	-0.0106299	-0.0106299	-0.0106299	-0.0106299	-0.0329034	-0.0329034	-0.0329034	-0.0329034	-0.0329034	-0.0329034	-0.0329034	-0.0329034	-0.0162982	-0.0162982	-0.0162982	-0.0162982	-0.0162982	-0.0162982	-0.0162982	-0.0162982
395	-0.0106299	-0.0106299	-0.0106299	-0.0106299	-0.0106299	-0.0106299	-0.0106299	-0.0106299	-0.0329034	-0.0329034	-0.0329034	-0.0329034	-0.0329034	-0.0329034	-0.0329034	-0.0329034	-0.0162982	-0.0162982	-0.0162982	-0.0162982	-0.0162982	-0.0162982	-0.0162982	-0.0162982
396	-0.0106299	-0.0106299	-0.0106299	-0.0106299	-0.0106299	-0.0106299	-0.0106299	-0.0106299	-0.0329034	-0.0329034	-0.0329034	-0.0329034	-0.0329034	-0.0329034	-0.0329034	-0.0329034	-0.0162982	-0.0162982	-0.0162982	-0.0162982	-0.0162982	-0.0162982	-0.0162982	-0.0162982
397	-0.0106299	-0.0106299	-0.0106299	-0.0106299	-0.0106299	-0.0106299	-0.0106299	-0.0106299	-0.0329034	-0.0329034	-0.0329034	-0.0329034	-0.0329034	-0.0329034	-0.0329034	-0.0329034	-0.0162982	-0.0162982	-0.0162982	-0.0162982	-0.0162982	-0.0162982	-0.0162982	-0.0162982
398	-0.0106299	-0.0106299	-0.0106299	-0.0106299	-0.0106299	-0.0106299	-0.0106299	-0.0106299	-0.0329034	-0.0329034	-0.0329034	-0.0329034	-0.0329034	-0.0329034	-0.0329034	-0.0329034	-0.0162982	-0.0162982	-0.0162982	-0.0162982	-0.0162982	-0.0162982	-0.0162982	-0.0162982
399	-0.0106299	-0.0106299	-0.0106299	-0.0106299	-0.0106299	-0.0106299	-0.0106299	-0.0106299	-0.0329034	-0.0329034	-0.0329034	-0.0329034	-0.0329034	-0.0329034	-0.0329034	-0.0329034	-0.0162982	-0.0162982	-0.0162982	-0.0162982	-0.0162982	-0.0162982	-0.0162982	-0.0162982

## Sheet: DRQN_std_seed10_tidy
trial	series	value
0	dec_allo_n_inc	-0.0109842
1	dec_allo_n_inc	0.0138799
2	dec_allo_n_inc	-0.0212914
3	dec_allo_n_inc	-0.0826524
4	dec_allo_n_inc	-0.0194002
5	dec_allo_n_inc	-0.0800015
6	dec_allo_n_inc	-0.0601209
7	dec_allo_n_inc	-0.0495089
8	dec_allo_n_inc	-0.0725785
9	dec_allo_n_inc	-0.0055383
10	dec_allo_n_inc	-0.0993333
11	dec_allo_n_inc	-0.0632647
12	dec_allo_n_inc	-0.0867495
13	dec_allo_n_inc	-0.0776367
14	dec_allo_n_inc	-0.0730338
15	dec_allo_n_inc	-0.124734
16	dec_allo_n_inc	-0.0724518
17	dec_allo_n_inc	-0.084927
18	dec_allo_n_inc	-0.062446
19	dec_allo_n_inc	-0.0370583
20	dec_allo_n_inc	-0.0314145
21	dec_allo_n_inc	0.0456364
22	dec_allo_n_inc	-0.0108935
23	dec_allo_n_inc	-0.0425324
24	dec_allo_n_inc	0.000558445
25	dec_allo_n_inc	0.0125276
26	dec_allo_n_inc	-0.0247399
27	dec_allo_n_inc	-0.0295119
28	dec_allo_n_inc	-0.0394293
29	dec_allo_n_inc	-0.0650128
30	dec_allo_n_inc	0.0591326
31	dec_allo_n_inc	-0.0288381
32	dec_allo_n_inc	-0.00572407
33	dec_allo_n_inc	-0.0391641
34	dec_allo_n_inc	0.00756103
35	dec_allo_n_inc	-0.0716086
36	dec_allo_n_inc	0.0301549
37	dec_allo_n_inc	-0.0345839
38	dec_allo_n_inc	0.00551919
39	dec_allo_n_inc	-0.0198265
40	dec_allo_n_inc	0.026159
41	dec_allo_n_inc	0.00959395
42	dec_allo_n_inc	0.0412678
43	dec_allo_n_inc	-0.0305774
44	dec_allo_n_inc	0.0366257
45	dec_allo_n_inc	0.0180624
46	dec_allo_n_inc	-0.00855237
47	dec_allo_n_inc	-0.00238044
48	dec_allo_n_inc	0.0433856
49	dec_allo_n_inc	0.0327576
50	dec_allo_n_inc	0.00262373
51	dec_allo_n_inc	0.00588614
52	dec_allo_n_inc	0.0287262
53	dec_allo_n_inc	0.0144521
54	dec_allo_n_inc	0.0371556
55	dec_allo_n_inc	-0.00895351
56	dec_allo_n_inc	-0.00292972
57	dec_allo_n_inc	0.0252223
58	dec_allo_n_inc	-0.00389605
59	dec_allo_n_inc	0.0504786
60	dec_allo_n_inc	-0.00309598
61	dec_allo_n_inc	0.0269473
62	dec_allo_n_inc	0.0529184
63	dec_allo_n_inc	0.0567151
64	dec_allo_n_inc	0.062673
65	dec_allo_n_inc	0.0776354
66	dec_allo_n_inc	0.0040469
67	dec_allo_n_inc	0.0513789
68	dec_allo_n_inc	0.0204744
69	dec_allo_n_inc	0.0419829
70	dec_allo_n_inc	-0.0056621
71	dec_allo_n_inc	0.024863
72	dec_allo_n_inc	0.0354554
73	dec_allo_n_inc	-0.000112778
74	dec_allo_n_inc	0.0353728
75	dec_allo_n_inc	0.0312378
76	dec_allo_n_inc	0.0372455
77	dec_allo_n_inc	0.0536032
78	dec_allo_n_inc	0.0310724
79	dec_allo_n_inc	0.0436064
80	dec_allo_n_inc	0.0567509
81	dec_allo_n_inc	0.01553
82	dec_allo_n_inc	0.0486918
83	dec_allo_n_inc	0.0290447
84	dec_allo_n_inc	0.0299973
85	dec_allo_n_inc	0.049139
86	dec_allo_n_inc	0.0435321
87	dec_allo_n_inc	0.0383329
88	dec_allo_n_inc	0.0159087
89	dec_allo_n_inc	0.0416734
90	dec_allo_n_inc	0.0420746
91	dec_allo_n_inc	0.0364832
92	dec_allo_n_inc	0.045498
93	dec_allo_n_inc	0.0313434
94	dec_allo_n_inc	0.0289336
95	dec_allo_n_inc	0.0253475
96	dec_allo_n_inc	0.0465165
97	dec_allo_n_inc	0.0832082
98	dec_allo_n_inc	0.0437167
99	dec_allo_n_inc	0.0828995
100	dec_allo_n_inc	0.0573856
101	dec_allo_n_inc	0.0361492
102	dec_allo_n_inc	0.0495021
103	dec_allo_n_inc	0.037405
104	dec_allo_n_inc	0.0802553
105	dec_allo_n_inc	0.022253
106	dec_allo_n_inc	0.0829069
107	dec_allo_n_inc	0.0677506
108	dec_allo_n_inc	0.100885
109	dec_allo_n_inc	0.0308733
110	dec_allo_n_inc	0.0347771
111	dec_allo_n_inc	0.056461
112	dec_allo_n_inc	0.0690397
113	dec_allo_n_inc	-0.00104079
114	dec_allo_n_inc	0.0682948
115	dec_allo_n_inc	0.0364857
116	dec_allo_n_inc	0.0247147
117	dec_allo_n_inc	0.0618714
118	dec_allo_n_inc	0.0310582
119	dec_allo_n_inc	0.0522626
120	dec_allo_n_inc	0.00559335
121	dec_allo_n_inc	0.0564952
122	dec_allo_n_inc	0.0347032
123	dec_allo_n_inc	-0.00622421
124	dec_allo_n_inc	0.0326067
125	dec_allo_n_inc	0.0299311
126	dec_allo_n_inc	0.0541478
127	dec_allo_n_inc	0.0378067
128	dec_allo_n_inc	0.0572135
129	dec_allo_n_inc	0.0609032
130	dec_allo_n_inc	0.0664198
131	dec_allo_n_inc	0.0561686
132	dec_allo_n_inc	0.0145391
133	dec_allo_n_inc	0.0708507
134	dec_allo_n_inc	0.0504233
135	dec_allo_n_inc	0.0619179
136	dec_allo_n_inc	-0.0225892
137	dec_allo_n_inc	0.0600462
138	dec_allo_n_inc	0.0271799
139	dec_allo_n_inc	0.0466443
140	dec_allo_n_inc	0.00993013
141	dec_allo_n_inc	0.0717558
142	dec_allo_n_inc	0.0381863
143	dec_allo_n_inc	0.0191729
144	dec_allo_n_inc	0.0519121
145	dec_allo_n_inc	0.0193475
146	dec_allo_n_inc	0.0513117
147	dec_allo_n_inc	0.0203748
148	dec_allo_n_inc	0.0466362
149	dec_allo_n_inc	0.0130192
150	dec_allo_n_inc	0.0326956
151	dec_allo_n_inc	0.0158961
152	dec_allo_n_inc	0.0462827
153	dec_allo_n_inc	0.0156657
154	dec_allo_n_inc	0.0990108
155	dec_allo_n_inc	-0.00699423
156	dec_allo_n_inc	0.0357305
157	dec_allo_n_inc	0.0130955
158	dec_allo_n_inc	0.0267709
159	dec_allo_n_inc	0.013528
160	dec_allo_n_inc	0.0377093
161	dec_allo_n_inc	0.0239568
162	dec_allo_n_inc	0.0367876
163	dec_allo_n_inc	0.029637
164	dec_allo_n_inc	0.0493798
165	dec_allo_n_inc	0.0301947
166	dec_allo_n_inc	-0.00574548
167	dec_allo_n_inc	0.0578396
168	dec_allo_n_inc	0.00355933
169	dec_allo_n_inc	0.0392231
170	dec_allo_n_inc	0.0156364
171	dec_allo_n_inc	0.0548411
172	dec_allo_n_inc	0.0154853
173	dec_allo_n_inc	0.0514109
174	dec_allo_n_inc	0.00331573
175	dec_allo_n_inc	0.0475417
176	dec_allo_n_inc	0.0388824
177	dec_allo_n_inc	0.0425154
178	dec_allo_n_inc	0.0287673
179	dec_allo_n_inc	0.0351468
180	dec_allo_n_inc	0.0611081
181	dec_allo_n_inc	0.0287888
182	dec_allo_n_inc	0.03547
183	dec_allo_n_inc	0.0496815
184	dec_allo_n_inc	0.0211763
185	dec_allo_n_inc	0.0387802
186	dec_allo_n_inc	0.0557972
187	dec_allo_n_inc	0.0309101
188	dec_allo_n_inc	0.0540696
189	dec_allo_n_inc	-0.00115892
190	dec_allo_n_inc	0.0611758
191	dec_allo_n_inc	0.0278256
192	dec_allo_n_inc	0.0354689
193	dec_allo_n_inc	0.01463
194	dec_allo_n_inc	0.0391814
195	dec_allo_n_inc	0.0130314
196	dec_allo_n_inc	0.04858
197	dec_allo_n_inc	0.0223521
198	dec_allo_n_inc	0.019405
199	dec_allo_n_inc	0.0142612
200	dec_allo_n_inc	0.0222738
201	dec_allo_n_inc	0.0606058
202	dec_allo_n_inc	-0.00210293
203	dec_allo_n_inc	0.0118408
204	dec_allo_n_inc	0.00479551
205	dec_allo_n_inc	0.0885979
206	dec_allo_n_inc	0.03976
207	dec_allo_n_inc	0.0459519
208	dec_allo_n_inc	-0.000223732
209	dec_allo_n_inc	0.0208928
210	dec_allo_n_inc	-0.00135092
211	dec_allo_n_inc	0.0187599
212	dec_allo_n_inc	-0.00040108
213	dec_allo_n_inc	0.0265005
214	dec_allo_n_inc	0.0933577
215	dec_allo_n_inc	0.00483421
216	dec_allo_n_inc	0.0273531
217	dec_allo_n_inc	0.0259077
218	dec_allo_n_inc	0.0586599
219	dec_allo_n_inc	0.0137431
220	dec_allo_n_inc	0.038449
221	dec_allo_n_inc	0.0328386
222	dec_allo_n_inc	0.0391388
223	dec_allo_n_inc	0.0047469
224	dec_allo_n_inc	0.0448451
225	dec_allo_n_inc	0.0286469
226	dec_allo_n_inc	0.0360712
227	dec_allo_n_inc	0.0182406
228	dec_allo_n_inc	0.0301812
229	dec_allo_n_inc	-0.00697578
230	dec_allo_n_inc	0.0163657
231	dec_allo_n_inc	0.0175287
232	dec_allo_n_inc	0.0587472
233	dec_allo_n_inc	-0.0075067
234	dec_allo_n_inc	0.00371764
235	dec_allo_n_inc	-0.00153383
236	dec_allo_n_inc	0.0213873
237	dec_allo_n_inc	0.042907
238	dec_allo_n_inc	-0.0400241
239	dec_allo_n_inc	0.0474704
240	dec_allo_n_inc	-0.0465095
241	dec_allo_n_inc	-0.0090159
242	dec_allo_n_inc	0.0449488
243	dec_allo_n_inc	0.0796513
244	dec_allo_n_inc	0.0924401
245	dec_allo_n_inc	0.00178413
246	dec_allo_n_inc	0.0378336
247	dec_allo_n_inc	0.0147073
248	dec_allo_n_inc	-0.0423417
249	dec_allo_n_inc	0.011736
250	dec_allo_n_inc	0.0434729
251	dec_allo_n_inc	-0.00105746
252	dec_allo_n_inc	0.0326386
253	dec_allo_n_inc	0.0190164
254	dec_allo_n_inc	0.0835164
255	dec_allo_n_inc	0.0569362
256	dec_allo_n_inc	0.0111077
257	dec_allo_n_inc	0.064432
258	dec_allo_n_inc	0.0167164
259	dec_allo_n_inc	0.0487301
260	dec_allo_n_inc	0.0479495
261	dec_allo_n_inc	0.0351475
262	dec_allo_n_inc	0.04404
263	dec_allo_n_inc	0.0435915
264	dec_allo_n_inc	0.0692907
265	dec_allo_n_inc	0.032647
266	dec_allo_n_inc	0.0440959
267	dec_allo_n_inc	0.0371959
268	dec_allo_n_inc	0.0378339
269	dec_allo_n_inc	0.0311082
270	dec_allo_n_inc	0.0415682
271	dec_allo_n_inc	0.0540983
272	dec_allo_n_inc	0.0365609
273	dec_allo_n_inc	0.0418922
274	dec_allo_n_inc	0.0318279
275	dec_allo_n_inc	0.0486596
276	dec_allo_n_inc	0.0473759
277	dec_allo_n_inc	0.0424368
278	dec_allo_n_inc	0.04417
279	dec_allo_n_inc	0.00814063
280	dec_allo_n_inc	0.048492
281	dec_allo_n_inc	0.0307056
282	dec_allo_n_inc	0.0135812
283	dec_allo_n_inc	0.0390483
284	dec_allo_n_inc	0.0481715
285	dec_allo_n_inc	0.0354518
286	dec_allo_n_inc	0.0563939
287	dec_allo_n_inc	0.0311191
288	dec_allo_n_inc	0.0496705
289	dec_allo_n_inc	0.0442755
290	dec_allo_n_inc	0.0195251
291	dec_allo_n_inc	0.0471712
292	dec_allo_n_inc	0.0619511
293	dec_allo_n_inc	0.0242353
294	dec_allo_n_inc	0.0422555
295	dec_allo_n_inc	0.0269749
296	dec_allo_n_inc	0.0102823
297	dec_allo_n_inc	0.0438885
298	dec_allo_n_inc	0.0303325
299	dec_allo_n_inc	0.0511753
300	dec_allo_n_inc	0.0501382
301	dec_allo_n_inc	0.0648882
302	dec_allo_n_inc	0.0513237
303	dec_allo_n_inc	0.0624241
304	dec_allo_n_inc	0.0502619
305	dec_allo_n_inc	0.0588736
306	dec_allo_n_inc	0.0747233
307	dec_allo_n_inc	0.0801012
308	dec_allo_n_inc	0.0625092
309	dec_allo_n_inc	0.054997
310	dec_allo_n_inc	0.052722
311	dec_allo_n_inc	0.0637942
312	dec_allo_n_inc	0.0354258
313	dec_allo_n_inc	0.0735256
314	dec_allo_n_inc	0.0632284
315	dec_allo_n_inc	0.036789
316	dec_allo_n_inc	0.0631185
317	dec_allo_n_inc	0.0607451
318	dec_allo_n_inc	0.0270924
319	dec_allo_n_inc	0.0313967
320	dec_allo_n_inc	0.036661
321	dec_allo_n_inc	0.0182261
322	dec_allo_n_inc	0.0355618
323	dec_allo_n_inc	0.0395486
324	dec_allo_n_inc	0.0292853
325	dec_allo_n_inc	0.0345535
326	dec_allo_n_inc	0.0484314
327	dec_allo_n_inc	0.0419948
328	dec_allo_n_inc	0.0455362
329	dec_allo_n_inc	0.0464859
330	dec_allo_n_inc	0.0456836
331	dec_allo_n_inc	0.0345553
332	dec_allo_n_inc	0.0364317
333	dec_allo_n_inc	0.0117624
334	dec_allo_n_inc	0.0328051
335	dec_allo_n_inc	0.0339386
336	dec_allo_n_inc	0.0280309
337	dec_allo_n_inc	0.038604
338	dec_allo_n_inc	0.017319
339	dec_allo_n_inc	0.0220785
340	dec_allo_n_inc	0.0126667
341	dec_allo_n_inc	0.0135832
342	dec_allo_n_inc	0.0273139
343	dec_allo_n_inc	0.0199843
344	dec_allo_n_inc	0.0131967
345	dec_allo_n_inc	0.0359451
346	dec_allo_n_inc	0.0315131
347	dec_allo_n_inc	0.0168595
348	dec_allo_n_inc	0.0226653
349	dec_allo_n_inc	0.0361661
350	dec_allo_n_inc	0.0320256
351	dec_allo_n_inc	0.0329085
352	dec_allo_n_inc	0.038001
353	dec_allo_n_inc	0.0425395
354	dec_allo_n_inc	0.0548111
355	dec_allo_n_inc	0.0401193
356	dec_allo_n_inc	0.0275531
357	dec_allo_n_inc	0.0566961
358	dec_allo_n_inc	0.0310724
359	dec_allo_n_inc	0.0264356
360	dec_allo_n_inc	0.0512145
361	dec_allo_n_inc	0.0414279
362	dec_allo_n_inc	0.0379238
363	dec_allo_n_inc	0.0366788
364	dec_allo_n_inc	0.0220589
365	dec_allo_n_inc	0.0292127
366	dec_allo_n_inc	0.0280559
367	dec_allo_n_inc	0.0273942
368	dec_allo_n_inc	0.019602
369	dec_allo_n_inc	0.0207602
370	dec_allo_n_inc	0.0372333
371	dec_allo_n_inc	0.0268227
372	dec_allo_n_inc	0.0124163
373	dec_allo_n_inc	0.0143638
374	dec_allo_n_inc	0.0146668
375	dec_allo_n_inc	0.0118413
376	dec_allo_n_inc	-0.006023
377	dec_allo_n_inc	-0.00199063
378	dec_allo_n_inc	0.0104741
379	dec_allo_n_inc	-0.00815748
380	dec_allo_n_inc	0.0089554
381	dec_allo_n_inc	0.0119349
382	dec_allo_n_inc	-0.0108348
383	dec_allo_n_inc	-0.0265741
384	dec_allo_n_inc	-0.0171964
385	dec_allo_n_inc	-0.00882036
386	dec_allo_n_inc	-0.0164505
387	dec_allo_n_inc	-0.0164505
388	dec_allo_n_inc	-0.0106299
389	dec_allo_n_inc	-0.0106299
390	dec_allo_n_inc	-0.0106299
391	dec_allo_n_inc	-0.0106299
392	dec_allo_n_inc	-0.0106299
393	dec_allo_n_inc	-0.0106299
394	dec_allo_n_inc	-0.0106299
395	dec_allo_n_inc	-0.0106299
396	dec_allo_n_inc	-0.0106299
397	dec_allo_n_inc	-0.0106299
398	dec_allo_n_inc	-0.0106299
399	dec_allo_n_inc	-0.0106299
0	dec_allo_n_c	0.113762
1	dec_allo_n_c	0.207115
2	dec_allo_n_c	0.0979162
3	dec_allo_n_c	0.224624
4	dec_allo_n_c	0.15187
5	dec_allo_n_c	0.176584
6	dec_allo_n_c	0.131096
7	dec_allo_n_c	0.126636
8	dec_allo_n_c	0.14933
9	dec_allo_n_c	0.190497
10	dec_allo_n_c	0.103217
11	dec_allo_n_c	0.2732
12	dec_allo_n_c	0.127471
13	dec_allo_n_c	0.199662
14	dec_allo_n_c	0.173548
15	dec_allo_n_c	0.222007
16	dec_allo_n_c	0.100839
17	dec_allo_n_c	0.192802
18	dec_allo_n_c	0.109482
19	dec_allo_n_c	0.185839
20	dec_allo_n_c	0.0244848
21	dec_allo_n_c	0.0204218
22	dec_allo_n_c	0.0308507
23	dec_allo_n_c	0.0132189
24	dec_allo_n_c	-0.0576987
25	dec_allo_n_c	-0.0234439
26	dec_allo_n_c	-0.0788084
27	dec_allo_n_c	-0.0223743
28	dec_allo_n_c	-0.0356076
29	dec_allo_n_c	-0.0257475
30	dec_allo_n_c	-0.0674692
31	dec_allo_n_c	-0.036735
32	dec_allo_n_c	-0.0449678
33	dec_allo_n_c	-0.0144817
34	dec_allo_n_c	-0.0528756
35	dec_allo_n_c	-0.0200178
36	dec_allo_n_c	-0.0151616
37	dec_allo_n_c	-0.0325767
38	dec_allo_n_c	-0.0501211
39	dec_allo_n_c	-0.0195349
40	dec_allo_n_c	-0.0669851
41	dec_allo_n_c	-0.0420654
42	dec_allo_n_c	-0.0422995
43	dec_allo_n_c	-0.0291786
44	dec_allo_n_c	-0.0273859
45	dec_allo_n_c	-0.0274837
46	dec_allo_n_c	-0.0532814
47	dec_allo_n_c	-0.0357204
48	dec_allo_n_c	-0.0490538
49	dec_allo_n_c	-0.0526557
50	dec_allo_n_c	-0.00842663
51	dec_allo_n_c	0.00734923
52	dec_allo_n_c	-0.0436916
53	dec_allo_n_c	-0.0248984
54	dec_allo_n_c	-0.0287986
55	dec_allo_n_c	-0.0305648
56	dec_allo_n_c	-0.0241528
57	dec_allo_n_c	-0.0278763
58	dec_allo_n_c	-0.0131205
59	dec_allo_n_c	-0.0336798
60	dec_allo_n_c	-0.0153795
61	dec_allo_n_c	-0.0198763
62	dec_allo_n_c	-0.0198915
63	dec_allo_n_c	-0.030266
64	dec_allo_n_c	-0.023063
65	dec_allo_n_c	-0.0335832
66	dec_allo_n_c	-0.0121447
67	dec_allo_n_c	-0.0199353
68	dec_allo_n_c	-0.04826
69	dec_allo_n_c	-0.00723415
70	dec_allo_n_c	-0.0611873
71	dec_allo_n_c	-0.0299393
72	dec_allo_n_c	-0.0477329
73	dec_allo_n_c	-0.0427694
74	dec_allo_n_c	-0.0449324
75	dec_allo_n_c	-0.0141414
76	dec_allo_n_c	-0.0339526
77	dec_allo_n_c	-0.0127981
78	dec_allo_n_c	-0.0403329
79	dec_allo_n_c	-0.0235021
80	dec_allo_n_c	-0.0216365
81	dec_allo_n_c	-0.0285326
82	dec_allo_n_c	-0.0205751
83	dec_allo_n_c	-0.0417877
84	dec_allo_n_c	-0.0157718
85	dec_allo_n_c	-0.0248133
86	dec_allo_n_c	-0.0215405
87	dec_allo_n_c	-0.0330826
88	dec_allo_n_c	-0.0182628
89	dec_allo_n_c	-0.0239426
90	dec_allo_n_c	-0.0098327
91	dec_allo_n_c	-0.0153998
92	dec_allo_n_c	-0.00636791
93	dec_allo_n_c	-0.0154511
94	dec_allo_n_c	0.000449698
95	dec_allo_n_c	-0.016433
96	dec_allo_n_c	-0.0071701
97	dec_allo_n_c	-0.00832588
98	dec_allo_n_c	0.00178001
99	dec_allo_n_c	-0.00809196
100	dec_allo_n_c	-0.00354706
101	dec_allo_n_c	-0.016135
102	dec_allo_n_c	-0.0102046
103	dec_allo_n_c	-0.0108824
104	dec_allo_n_c	0.00714256
105	dec_allo_n_c	-0.00563275
106	dec_allo_n_c	0.0132587
107	dec_allo_n_c	-0.021089
108	dec_allo_n_c	-0.0085292
109	dec_allo_n_c	-0.0221447
110	dec_allo_n_c	-0.0444163
111	dec_allo_n_c	-0.0211422
112	dec_allo_n_c	-0.0233659
113	dec_allo_n_c	-0.0221975
114	dec_allo_n_c	0.00434251
115	dec_allo_n_c	-0.0144555
116	dec_allo_n_c	-0.023305
117	dec_allo_n_c	-0.00538556
118	dec_allo_n_c	-0.0371368
119	dec_allo_n_c	-0.0146382
120	dec_allo_n_c	-0.0191937
121	dec_allo_n_c	-0.005385
122	dec_allo_n_c	-0.030067
123	dec_allo_n_c	-0.0147497
124	dec_allo_n_c	-0.0358718
125	dec_allo_n_c	9.50063e-05
126	dec_allo_n_c	-0.0120562
127	dec_allo_n_c	-0.0149104
128	dec_allo_n_c	-0.0229994
129	dec_allo_n_c	-0.00520153
130	dec_allo_n_c	-0.0380836
131	dec_allo_n_c	-0.0148147
132	dec_allo_n_c	9.64344e-05
133	dec_allo_n_c	-0.0187151
134	dec_allo_n_c	-0.0164757
135	dec_allo_n_c	-0.0176704
136	dec_allo_n_c	-0.0239349
137	dec_allo_n_c	-0.0298542
138	dec_allo_n_c	-0.0254956
139	dec_allo_n_c	-0.0211937
140	dec_allo_n_c	-0.0159884
141	dec_allo_n_c	-0.0286583
142	dec_allo_n_c	-0.00734058
143	dec_allo_n_c	-0.0211553
144	dec_allo_n_c	-0.0446038
145	dec_allo_n_c	-0.0222252
146	dec_allo_n_c	-0.0101488
147	dec_allo_n_c	-0.028749
148	dec_allo_n_c	-0.0133612
149	dec_allo_n_c	-0.0113857
150	dec_allo_n_c	-0.0222725
151	dec_allo_n_c	-0.0118192
152	dec_allo_n_c	-0.0243492
153	dec_allo_n_c	0.00510146
154	dec_allo_n_c	-0.0240269
155	dec_allo_n_c	-0.0333099
156	dec_allo_n_c	-0.055274
157	dec_allo_n_c	-0.019096
158	dec_allo_n_c	-0.0169325
159	dec_allo_n_c	-0.023888
160	dec_allo_n_c	-0.0185673
161	dec_allo_n_c	-0.0226757
162	dec_allo_n_c	-0.0422449
163	dec_allo_n_c	-0.0226444
164	dec_allo_n_c	-0.0245215
165	dec_allo_n_c	-0.023877
166	dec_allo_n_c	-0.0354861
167	dec_allo_n_c	-0.0194151
168	dec_allo_n_c	-0.0218318
169	dec_allo_n_c	-0.0214512
170	dec_allo_n_c	-0.0370046
171	dec_allo_n_c	-0.0264022
172	dec_allo_n_c	-0.0214426
173	dec_allo_n_c	-0.0273013
174	dec_allo_n_c	-0.0368581
175	dec_allo_n_c	-0.026553
176	dec_allo_n_c	-0.0273814
177	dec_allo_n_c	-0.0186866
178	dec_allo_n_c	-0.0312498
179	dec_allo_n_c	-0.00696477
180	dec_allo_n_c	-0.0156628
181	dec_allo_n_c	-0.0249839
182	dec_allo_n_c	-0.0150256
183	dec_allo_n_c	-0.00544055
184	dec_allo_n_c	-0.0314483
185	dec_allo_n_c	-0.0221088
186	dec_allo_n_c	-0.0363799
187	dec_allo_n_c	-0.0263431
188	dec_allo_n_c	-0.0346832
189	dec_allo_n_c	-0.0262776
190	dec_allo_n_c	-0.023735
191	dec_allo_n_c	-0.0302616
192	dec_allo_n_c	-0.043976
193	dec_allo_n_c	-0.025053
194	dec_allo_n_c	-0.0236432
195	dec_allo_n_c	-0.0216286
196	dec_allo_n_c	-0.0450961
197	dec_allo_n_c	-0.0375001
198	dec_allo_n_c	-0.0296316
199	dec_allo_n_c	-0.0288443
200	dec_allo_n_c	-0.0296592
201	dec_allo_n_c	-0.0419068
202	dec_allo_n_c	-0.0296546
203	dec_allo_n_c	-0.0410232
204	dec_allo_n_c	-0.0190438
205	dec_allo_n_c	-0.0287733
206	dec_allo_n_c	-0.0429787
207	dec_allo_n_c	-0.0214359
208	dec_allo_n_c	-0.0339182
209	dec_allo_n_c	-0.0419651
210	dec_allo_n_c	-0.0348519
211	dec_allo_n_c	-0.0224413
212	dec_allo_n_c	-0.0259933
213	dec_allo_n_c	-0.0415517
214	dec_allo_n_c	-0.0299932
215	dec_allo_n_c	-0.0225266
216	dec_allo_n_c	-0.0339655
217	dec_allo_n_c	-0.0356448
218	dec_allo_n_c	-0.0348854
219	dec_allo_n_c	-0.0533802
220	dec_allo_n_c	-0.0290402
221	dec_allo_n_c	-0.0415699
222	dec_allo_n_c	-0.0261531
223	dec_allo_n_c	-0.0226866
224	dec_allo_n_c	-0.0301369
225	dec_allo_n_c	-0.0400446
226	dec_allo_n_c	-0.0341461
227	dec_allo_n_c	-0.0229007
228	dec_allo_n_c	-0.0302785
229	dec_allo_n_c	-0.0291274
230	dec_allo_n_c	-0.0341468
231	dec_allo_n_c	-0.021809
232	dec_allo_n_c	-0.0303167
233	dec_allo_n_c	-0.0410051
234	dec_allo_n_c	-0.0300182
235	dec_allo_n_c	-0.03883
236	dec_allo_n_c	-0.0423601
237	dec_allo_n_c	-0.0358247
238	dec_allo_n_c	-0.0620156
239	dec_allo_n_c	-0.0160897
240	dec_allo_n_c	-0.0268251
241	dec_allo_n_c	-0.0398021
242	dec_allo_n_c	-0.0725208
243	dec_allo_n_c	-0.0304809
244	dec_allo_n_c	-0.0261429
245	dec_allo_n_c	-0.0707898
246	dec_allo_n_c	-0.0489545
247	dec_allo_n_c	-0.0274239
248	dec_allo_n_c	-0.0447087
249	dec_allo_n_c	-0.031139
250	dec_allo_n_c	-0.0280036
251	dec_allo_n_c	-0.0421391
252	dec_allo_n_c	-0.0263237
253	dec_allo_n_c	-0.0124832
254	dec_allo_n_c	-0.0421094
255	dec_allo_n_c	-0.0388195
256	dec_allo_n_c	-0.0125491
257	dec_allo_n_c	-0.0155519
258	dec_allo_n_c	-0.0390595
259	dec_allo_n_c	-0.0317889
260	dec_allo_n_c	-0.0155055
261	dec_allo_n_c	-0.013541
262	dec_allo_n_c	-0.0318849
263	dec_allo_n_c	-0.022264
264	dec_allo_n_c	-0.0135381
265	dec_allo_n_c	-0.0164292
266	dec_allo_n_c	-0.0223883
267	dec_allo_n_c	-0.0170109
268	dec_allo_n_c	-0.0163722
269	dec_allo_n_c	-0.0223288
270	dec_allo_n_c	-0.0253657
271	dec_allo_n_c	-0.0169439
272	dec_allo_n_c	-0.0138155
273	dec_allo_n_c	-0.0253477
274	dec_allo_n_c	-0.0253308
275	dec_allo_n_c	-0.005667
276	dec_allo_n_c	-0.0175187
277	dec_allo_n_c	-0.0221269
278	dec_allo_n_c	-0.0140734
279	dec_allo_n_c	-0.0137408
280	dec_allo_n_c	-0.0137231
281	dec_allo_n_c	-0.014124
282	dec_allo_n_c	-0.0137384
283	dec_allo_n_c	-0.0186436
284	dec_allo_n_c	-0.0141691
285	dec_allo_n_c	-0.0250122
286	dec_allo_n_c	-0.0185197
287	dec_allo_n_c	-0.0157723
288	dec_allo_n_c	-0.025143
289	dec_allo_n_c	-0.0232919
290	dec_allo_n_c	-0.015863
291	dec_allo_n_c	-0.0150402
292	dec_allo_n_c	-0.0253545
293	dec_allo_n_c	-0.0254652
294	dec_allo_n_c	-0.0169897
295	dec_allo_n_c	-0.0255203
296	dec_allo_n_c	-0.019856
297	dec_allo_n_c	-0.0241158
298	dec_allo_n_c	-0.00943782
299	dec_allo_n_c	-0.00946455
300	dec_allo_n_c	-0.00946455
301	dec_allo_n_c	-0.00945781
302	dec_allo_n_c	-0.00945781
303	dec_allo_n_c	-0.00942356
304	dec_allo_n_c	-0.00942356
305	dec_allo_n_c	-0.0137333
306	dec_allo_n_c	-0.00941413
307	dec_allo_n_c	-0.00942885
308	dec_allo_n_c	-0.0137528
309	dec_allo_n_c	-0.01378
310	dec_allo_n_c	-0.00946623
311	dec_allo_n_c	-0.00946608
312	dec_allo_n_c	-0.0137958
313	dec_allo_n_c	-0.00947981
314	dec_allo_n_c	-0.0137764
315	dec_allo_n_c	-0.00946023
316	dec_allo_n_c	-0.00940796
317	dec_allo_n_c	-0.0137685
318	dec_allo_n_c	-0.00937914
319	dec_allo_n_c	-0.0137889
320	dec_allo_n_c	-0.00939156
321	dec_allo_n_c	-0.00943091
322	dec_allo_n_c	-0.0137917
323	dec_allo_n_c	-0.00952836
324	dec_allo_n_c	-0.00952836
325	dec_allo_n_c	-0.0106299
326	dec_allo_n_c	-0.0106299
327	dec_allo_n_c	-0.0106299
328	dec_allo_n_c	-0.0106299
329	dec_allo_n_c	-0.0106299
330	dec_allo_n_c	-0.0106299
331	dec_allo_n_c	-0.0106299
332	dec_allo_n_c	-0.0106299
333	dec_allo_n_c	-0.0106299
334	dec_allo_n_c	-0.0106299
335	dec_allo_n_c	-0.0106299
336	dec_allo_n_c	-0.0106299
337	dec_allo_n_c	-0.0106299
338	dec_allo_n_c	-0.0106299
339	dec_allo_n_c	-0.0106299
340	dec_allo_n_c	-0.0106299
341	dec_allo_n_c	-0.0106299
342	dec_allo_n_c	-0.0106299
343	dec_allo_n_c	-0.0106299
344	dec_allo_n_c	-0.0106299
345	dec_allo_n_c	-0.0106299
346	dec_allo_n_c	-0.0106299
347	dec_allo_n_c	-0.0106299
348	dec_allo_n_c	-0.0106299
349	dec_allo_n_c	-0.0106299
350	dec_allo_n_c	-0.0106299
351	dec_allo_n_c	-0.0106299
352	dec_allo_n_c	-0.0106299
353	dec_allo_n_c	-0.0106299
354	dec_allo_n_c	-0.0106299
355	dec_allo_n_c	-0.0106299
356	dec_allo_n_c	-0.0106299
357	dec_allo_n_c	-0.0106299
358	dec_allo_n_c	-0.0106299
359	dec_allo_n_c	-0.0106299
360	dec_allo_n_c	-0.0106299
361	dec_allo_n_c	-0.0106299
362	dec_allo_n_c	-0.0106299
363	dec_allo_n_c	-0.0106299
364	dec_allo_n_c	-0.0106299
365	dec_allo_n_c	-0.0106299
366	dec_allo_n_c	-0.0106299
367	dec_allo_n_c	-0.0106299
368	dec_allo_n_c	-0.0106299
369	dec_allo_n_c	-0.0106299
370	dec_allo_n_c	-0.0106299
371	dec_allo_n_c	-0.0106299
372	dec_allo_n_c	-0.0106299
373	dec_allo_n_c	-0.0106299
374	dec_allo_n_c	-0.0106299
375	dec_allo_n_c	-0.0106299
376	dec_allo_n_c	-0.0106299
377	dec_allo_n_c	-0.0106299
378	dec_allo_n_c	-0.0106299
379	dec_allo_n_c	-0.0106299
380	dec_allo_n_c	-0.0106299
381	dec_allo_n_c	-0.0106299
382	dec_allo_n_c	-0.0106299
383	dec_allo_n_c	-0.0106299
384	dec_allo_n_c	-0.0106299
385	dec_allo_n_c	-0.0106299
386	dec_allo_n_c	-0.0106299
387	dec_allo_n_c	-0.0106299
388	dec_allo_n_c	-0.0106299
389	dec_allo_n_c	-0.0106299
390	dec_allo_n_c	-0.0106299
391	dec_allo_n_c	-0.0106299
392	dec_allo_n_c	-0.0106299
393	dec_allo_n_c	-0.0106299
394	dec_allo_n_c	-0.0106299
395	dec_allo_n_c	-0.0106299
396	dec_allo_n_c	-0.0106299
397	dec_allo_n_c	-0.0106299
398	dec_allo_n_c	-0.0106299
399	dec_allo_n_c	-0.0106299
0	dec_allo_s_inc	-0.0963683
1	dec_allo_s_inc	-0.167192
2	dec_allo_s_inc	-0.1281
3	dec_allo_s_inc	-0.235496
4	dec_allo_s_inc	-0.139425
5	dec_allo_s_inc	-0.117742
6	dec_allo_s_inc	-0.102544
7	dec_allo_s_inc	-0.160259
8	dec_allo_s_inc	-0.142067
9	dec_allo_s_inc	-0.193666
10	dec_allo_s_inc	-0.130341
11	dec_allo_s_inc	-0.121461
12	dec_allo_s_inc	-0.126778
13	dec_allo_s_inc	-0.24293
14	dec_allo_s_inc	-0.168212
15	dec_allo_s_inc	-0.215799
16	dec_allo_s_inc	-0.101723
17	dec_allo_s_inc	-0.161818
18	dec_allo_s_inc	-0.0956963
19	dec_allo_s_inc	-0.131205
20	dec_allo_s_inc	-0.0149649
21	dec_allo_s_inc	-0.0610336
22	dec_allo_s_inc	-0.0377401
23	dec_allo_s_inc	-0.0227523
24	dec_allo_s_inc	-0.00231861
25	dec_allo_s_inc	-0.0268884
26	dec_allo_s_inc	-0.0454084
27	dec_allo_s_inc	-0.0588398
28	dec_allo_s_inc	-0.0200569
29	dec_allo_s_inc	-0.0100196
30	dec_allo_s_inc	0.00937561
31	dec_allo_s_inc	-0.00586932
32	dec_allo_s_inc	-0.024927
33	dec_allo_s_inc	0.00356321
34	dec_allo_s_inc	0.0555703
35	dec_allo_s_inc	0.00597714
36	dec_allo_s_inc	0.00244947
37	dec_allo_s_inc	-0.00105991
38	dec_allo_s_inc	0.0401177
39	dec_allo_s_inc	-0.057998
40	dec_allo_s_inc	0.0318909
41	dec_allo_s_inc	0.00220319
42	dec_allo_s_inc	0.0288562
43	dec_allo_s_inc	0.012701
44	dec_allo_s_inc	0.0474617
45	dec_allo_s_inc	0.00577825
46	dec_allo_s_inc	0.0503436
47	dec_allo_s_inc	0.012014
48	dec_allo_s_inc	0.0366545
49	dec_allo_s_inc	0.0346882
50	dec_allo_s_inc	0.0183833
51	dec_allo_s_inc	0.0194254
52	dec_allo_s_inc	0.0116402
53	dec_allo_s_inc	0.0453774
54	dec_allo_s_inc	-0.00246547
55	dec_allo_s_inc	0.0398092
56	dec_allo_s_inc	0.029999
57	dec_allo_s_inc	0.0289976
58	dec_allo_s_inc	0.0282719
59	dec_allo_s_inc	-0.0288035
60	dec_allo_s_inc	0.0383921
61	dec_allo_s_inc	0.00778958
62	dec_allo_s_inc	0.0243608
63	dec_allo_s_inc	0.0655869
64	dec_allo_s_inc	0.0317381
65	dec_allo_s_inc	0.0252957
66	dec_allo_s_inc	0.0321434
67	dec_allo_s_inc	0.0572306
68	dec_allo_s_inc	0.00100478
69	dec_allo_s_inc	0.0768267
70	dec_allo_s_inc	0.0255828
71	dec_allo_s_inc	0.0428546
72	dec_allo_s_inc	0.040892
73	dec_allo_s_inc	0.0621577
74	dec_allo_s_inc	0.0440592
75	dec_allo_s_inc	0.048947
76	dec_allo_s_inc	0.005598
77	dec_allo_s_inc	0.0705243
78	dec_allo_s_inc	0.0611842
79	dec_allo_s_inc	0.0670529
80	dec_allo_s_inc	0.0550667
81	dec_allo_s_inc	0.0775971
82	dec_allo_s_inc	0.0349623
83	dec_allo_s_inc	0.0252415
84	dec_allo_s_inc	0.0374355
85	dec_allo_s_inc	0.0468735
86	dec_allo_s_inc	0.0437204
87	dec_allo_s_inc	0.056073
88	dec_allo_s_inc	0.0804022
89	dec_allo_s_inc	0.0847385
90	dec_allo_s_inc	0.026106
91	dec_allo_s_inc	0.0640098
92	dec_allo_s_inc	0.032115
93	dec_allo_s_inc	0.0459201
94	dec_allo_s_inc	0.0190568
95	dec_allo_s_inc	0.0881
96	dec_allo_s_inc	0.0381445
97	dec_allo_s_inc	0.0606516
98	dec_allo_s_inc	0.0379954
99	dec_allo_s_inc	0.0516205
100	dec_allo_s_inc	0.0253793
101	dec_allo_s_inc	0.0267208
102	dec_allo_s_inc	0.0530834
103	dec_allo_s_inc	0.0319545
104	dec_allo_s_inc	0.0993351
105	dec_allo_s_inc	-0.00930026
106	dec_allo_s_inc	0.0670402
107	dec_allo_s_inc	0.0343333
108	dec_allo_s_inc	0.014979
109	dec_allo_s_inc	0.0248852
110	dec_allo_s_inc	0.0138743
111	dec_allo_s_inc	0.0293972
112	dec_allo_s_inc	0.0632134
113	dec_allo_s_inc	0.0315224
114	dec_allo_s_inc	0.0556673
115	dec_allo_s_inc	0.00367397
116	dec_allo_s_inc	0.0548136
117	dec_allo_s_inc	0.0365531
118	dec_allo_s_inc	0.014023
119	dec_allo_s_inc	0.0484209
120	dec_allo_s_inc	0.0349158
121	dec_allo_s_inc	0.0405617
122	dec_allo_s_inc	-0.00677025
123	dec_allo_s_inc	0.0400783
124	dec_allo_s_inc	0.00199994
125	dec_allo_s_inc	0.0316874
126	dec_allo_s_inc	0.0382014
127	dec_allo_s_inc	0.0452015
128	dec_allo_s_inc	0.041226
129	dec_allo_s_inc	0.0370119
130	dec_allo_s_inc	0.0443143
131	dec_allo_s_inc	0.0377057
132	dec_allo_s_inc	0.0544019
133	dec_allo_s_inc	0.0320645
134	dec_allo_s_inc	0.0190361
135	dec_allo_s_inc	0.0453759
136	dec_allo_s_inc	0.0360007
137	dec_allo_s_inc	0.0510162
138	dec_allo_s_inc	0.0519453
139	dec_allo_s_inc	0.0425713
140	dec_allo_s_inc	0.0636609
141	dec_allo_s_inc	0.0468057
142	dec_allo_s_inc	0.0276636
143	dec_allo_s_inc	0.0421686
144	dec_allo_s_inc	0.0133114
145	dec_allo_s_inc	0.0756182
146	dec_allo_s_inc	0.0159168
147	dec_allo_s_inc	0.0541767
148	dec_allo_s_inc	0.033536
149	dec_allo_s_inc	0.074723
150	dec_allo_s_inc	0.0175025
151	dec_allo_s_inc	0.0665118
152	dec_allo_s_inc	0.00950281
153	dec_allo_s_inc	0.0709321
154	dec_allo_s_inc	0.0394123
155	dec_allo_s_inc	0.0647733
156	dec_allo_s_inc	0.0363358
157	dec_allo_s_inc	0.0652064
158	dec_allo_s_inc	0.0415064
159	dec_allo_s_inc	0.0450664
160	dec_allo_s_inc	0.05286
161	dec_allo_s_inc	0.0386286
162	dec_allo_s_inc	0.0361951
163	dec_allo_s_inc	0.00335713
164	dec_allo_s_inc	0.044737
165	dec_allo_s_inc	0.0211385
166	dec_allo_s_inc	0.0127097
167	dec_allo_s_inc	0.0362528
168	dec_allo_s_inc	0.0356995
169	dec_allo_s_inc	0.0387405
170	dec_allo_s_inc	0.0244644
171	dec_allo_s_inc	0.0123493
172	dec_allo_s_inc	0.0248043
173	dec_allo_s_inc	0.0589519
174	dec_allo_s_inc	0.0245523
175	dec_allo_s_inc	0.0530775
176	dec_allo_s_inc	0.0474445
177	dec_allo_s_inc	0.0333768
178	dec_allo_s_inc	0.0537151
179	dec_allo_s_inc	0.0187295
180	dec_allo_s_inc	0.0603006
181	dec_allo_s_inc	0.0248524
182	dec_allo_s_inc	0.0489501
183	dec_allo_s_inc	0.0261914
184	dec_allo_s_inc	0.0654334
185	dec_allo_s_inc	0.0208657
186	dec_allo_s_inc	0.0609392
187	dec_allo_s_inc	0.00597953
188	dec_allo_s_inc	0.0347753
189	dec_allo_s_inc	0.0141334
190	dec_allo_s_inc	0.00418093
191	dec_allo_s_inc	0.0350218
192	dec_allo_s_inc	0.0170054
193	dec_allo_s_inc	0.0410751
194	dec_allo_s_inc	0.0297426
195	dec_allo_s_inc	0.0561455
196	dec_allo_s_inc	0.0153811
197	dec_allo_s_inc	0.0282854
198	dec_allo_s_inc	0.00774418
199	dec_allo_s_inc	0.0606726
200	dec_allo_s_inc	0.0103133
201	dec_allo_s_inc	0.071973
202	dec_allo_s_inc	0.0248948
203	dec_allo_s_inc	0.0389936
204	dec_allo_s_inc	0.0493377
205	dec_allo_s_inc	0.0417972
206	dec_allo_s_inc	0.0217315
207	dec_allo_s_inc	0.0401897
208	dec_allo_s_inc	0.0551151
209	dec_allo_s_inc	0.02861
210	dec_allo_s_inc	0.0498968
211	dec_allo_s_inc	0.0394363
212	dec_allo_s_inc	0.0570231
213	dec_allo_s_inc	0.0533277
214	dec_allo_s_inc	0.0248832
215	dec_allo_s_inc	0.0555831
216	dec_allo_s_inc	0.0391508
217	dec_allo_s_inc	0.0557262
218	dec_allo_s_inc	0.0176655
219	dec_allo_s_inc	0.0448147
220	dec_allo_s_inc	0.0366792
221	dec_allo_s_inc	0.0461728
222	dec_allo_s_inc	0.0242721
223	dec_allo_s_inc	0.0425916
224	dec_allo_s_inc	0.049409
225	dec_allo_s_inc	0.0467832
226	dec_allo_s_inc	0.044642
227	dec_allo_s_inc	0.0360435
228	dec_allo_s_inc	0.0470766
229	dec_allo_s_inc	0.0426062
230	dec_allo_s_inc	0.0299336
231	dec_allo_s_inc	0.0375029
232	dec_allo_s_inc	0.0642376
233	dec_allo_s_inc	0.0337298
234	dec_allo_s_inc	0.0468048
235	dec_allo_s_inc	0.0569105
236	dec_allo_s_inc	0.0319109
237	dec_allo_s_inc	0.029189
238	dec_allo_s_inc	0.0236896
239	dec_allo_s_inc	0.0339051
240	dec_allo_s_inc	0.0625309
241	dec_allo_s_inc	-0.00798431
242	dec_allo_s_inc	0.0892759
243	dec_allo_s_inc	0.0530898
244	dec_allo_s_inc	0.0706155
245	dec_allo_s_inc	0.0512746
246	dec_allo_s_inc	0.0365223
247	dec_allo_s_inc	0.0339212
248	dec_allo_s_inc	0.0355456
249	dec_allo_s_inc	0.0299834
250	dec_allo_s_inc	0.0217643
251	dec_allo_s_inc	-0.0121039
252	dec_allo_s_inc	0.042391
253	dec_allo_s_inc	0.0199246
254	dec_allo_s_inc	0.0392079
255	dec_allo_s_inc	0.0434398
256	dec_allo_s_inc	0.0203506
257	dec_allo_s_inc	0.0958418
258	dec_allo_s_inc	0.00611952
259	dec_allo_s_inc	0.0191406
260	dec_allo_s_inc	0.0589421
261	dec_allo_s_inc	0.0365689
262	dec_allo_s_inc	0.0264039
263	dec_allo_s_inc	0.0290427
264	dec_allo_s_inc	0.048155
265	dec_allo_s_inc	0.0303919
266	dec_allo_s_inc	0.0426485
267	dec_allo_s_inc	0.0157258
268	dec_allo_s_inc	0.0251845
269	dec_allo_s_inc	0.0572295
270	dec_allo_s_inc	0.0504317
271	dec_allo_s_inc	0.0466656
272	dec_allo_s_inc	0.0369293
273	dec_allo_s_inc	0.0546438
274	dec_allo_s_inc	0.0667845
275	dec_allo_s_inc	0.0298827
276	dec_allo_s_inc	0.0477906
277	dec_allo_s_inc	0.0632109
278	dec_allo_s_inc	0.0482262
279	dec_allo_s_inc	0.0439855
280	dec_allo_s_inc	0.00681365
281	dec_allo_s_inc	0.0536531
282	dec_allo_s_inc	0.0622874
283	dec_allo_s_inc	0.0146834
284	dec_allo_s_inc	0.0472953
285	dec_allo_s_inc	0.0611284
286	dec_allo_s_inc	0.0324562
287	dec_allo_s_inc	0.0484137
288	dec_allo_s_inc	0.0483406
289	dec_allo_s_inc	0.0447783
290	dec_allo_s_inc	0.0362103
291	dec_allo_s_inc	0.0495356
292	dec_allo_s_inc	0.0508436
293	dec_allo_s_inc	0.0333535
294	dec_allo_s_inc	0.0323508
295	dec_allo_s_inc	0.0646656
296	dec_allo_s_inc	0.0394929
297	dec_allo_s_inc	0.0270208
298	dec_allo_s_inc	0.0340042
299	dec_allo_s_inc	0.0202914
300	dec_allo_s_inc	0.0276498
301	dec_allo_s_inc	0.00640198
302	dec_allo_s_inc	0.0231391
303	dec_allo_s_inc	0.0280034
304	dec_allo_s_inc	0.0197853
305	dec_allo_s_inc	0.0402973
306	dec_allo_s_inc	0.0664504
307	dec_allo_s_inc	0.0491807
308	dec_allo_s_inc	0.0539999
309	dec_allo_s_inc	0.0731104
310	dec_allo_s_inc	0.0464106
311	dec_allo_s_inc	0.0434493
312	dec_allo_s_inc	0.0495587
313	dec_allo_s_inc	0.039663
314	dec_allo_s_inc	0.032849
315	dec_allo_s_inc	0.0237449
316	dec_allo_s_inc	0.0636157
317	dec_allo_s_inc	0.052358
318	dec_allo_s_inc	0.0180225
319	dec_allo_s_inc	0.0557463
320	dec_allo_s_inc	0.0448629
321	dec_allo_s_inc	0.0270152
322	dec_allo_s_inc	0.0420342
323	dec_allo_s_inc	0.0211216
324	dec_allo_s_inc	0.0550409
325	dec_allo_s_inc	0.0429079
326	dec_allo_s_inc	0.0366708
327	dec_allo_s_inc	0.0514628
328	dec_allo_s_inc	0.0383885
329	dec_allo_s_inc	0.0368952
330	dec_allo_s_inc	0.0432971
331	dec_allo_s_inc	0.0347852
332	dec_allo_s_inc	0.0410605
333	dec_allo_s_inc	0.0323853
334	dec_allo_s_inc	0.0471295
335	dec_allo_s_inc	0.016293
336	dec_allo_s_inc	0.034755
337	dec_allo_s_inc	0.00760573
338	dec_allo_s_inc	0.0183078
339	dec_allo_s_inc	0.0281508
340	dec_allo_s_inc	-1.56237e-05
341	dec_allo_s_inc	0.0116976
342	dec_allo_s_inc	0.0406723
343	dec_allo_s_inc	0.0436056
344	dec_allo_s_inc	0.0125952
345	dec_allo_s_inc	0.0595946
346	dec_allo_s_inc	0.0444124
347	dec_allo_s_inc	0.0283693
348	dec_allo_s_inc	0.03206
349	dec_allo_s_inc	0.0701516
350	dec_allo_s_inc	0.0482216
351	dec_allo_s_inc	0.038481
352	dec_allo_s_inc	0.0429609
353	dec_allo_s_inc	0.0576032
354	dec_allo_s_inc	0.0602806
355	dec_allo_s_inc	0.0217927
356	dec_allo_s_inc	0.0676856
357	dec_allo_s_inc	0.0497092
358	dec_allo_s_inc	0.0306686
359	dec_allo_s_inc	0.0587856
360	dec_allo_s_inc	0.0479002
361	dec_allo_s_inc	0.0450966
362	dec_allo_s_inc	0.0411618
363	dec_allo_s_inc	0.0619714
364	dec_allo_s_inc	0.0380179
365	dec_allo_s_inc	0.0413886
366	dec_allo_s_inc	0.0493176
367	dec_allo_s_inc	0.0559873
368	dec_allo_s_inc	0.059995
369	dec_allo_s_inc	0.0422816
370	dec_allo_s_inc	0.0582093
371	dec_allo_s_inc	0.0628467
372	dec_allo_s_inc	0.0505134
373	dec_allo_s_inc	0.0692671
374	dec_allo_s_inc	0.0460877
375	dec_allo_s_inc	0.0604633
376	dec_allo_s_inc	0.0494606
377	dec_allo_s_inc	0.0485024
378	dec_allo_s_inc	0.045464
379	dec_allo_s_inc	0.0508976
380	dec_allo_s_inc	0.0206678
381	dec_allo_s_inc	0.0111326
382	dec_allo_s_inc	0.00690895
383	dec_allo_s_inc	5.39294e-07
384	dec_allo_s_inc	0.0101018
385	dec_allo_s_inc	0.0164874
386	dec_allo_s_inc	-0.00836873
387	dec_allo_s_inc	-0.0106299
388	dec_allo_s_inc	-0.0106299
389	dec_allo_s_inc	-0.0106299
390	dec_allo_s_inc	-0.0106299
391	dec_allo_s_inc	-0.0106299
392	dec_allo_s_inc	-0.0106299
393	dec_allo_s_inc	-0.0106299
394	dec_allo_s_inc	-0.0106299
395	dec_allo_s_inc	-0.0106299
396	dec_allo_s_inc	-0.0106299
397	dec_allo_s_inc	-0.0106299
398	dec_allo_s_inc	-0.0106299
399	dec_allo_s_inc	-0.0106299
0	dec_allo_s_c	0.0782104
1	dec_allo_s_c	0.177947
2	dec_allo_s_c	0.0639486
3	dec_allo_s_c	0.167138
4	dec_allo_s_c	0.0730235
5	dec_allo_s_c	0.230276
6	dec_allo_s_c	0.0558356
7	dec_allo_s_c	0.207255
8	dec_allo_s_c	0.0710035
9	dec_allo_s_c	0.194144
10	dec_allo_s_c	0.119648
11	dec_allo_s_c	0.196692
12	dec_allo_s_c	0.111241
13	dec_allo_s_c	0.105234
14	dec_allo_s_c	0.119167
15	dec_allo_s_c	0.154761
16	dec_allo_s_c	0.15328
17	dec_allo_s_c	0.144294
18	dec_allo_s_c	0.135875
19	dec_allo_s_c	0.119069
20	dec_allo_s_c	0.0793838
21	dec_allo_s_c	0.0151936
22	dec_allo_s_c	0.0477132
23	dec_allo_s_c	-0.00635536
24	dec_allo_s_c	0.00388295
25	dec_allo_s_c	-0.0167655
26	dec_allo_s_c	-0.0227439
27	dec_allo_s_c	-0.0415106
28	dec_allo_s_c	-0.0185117
29	dec_allo_s_c	-0.0368162
30	dec_allo_s_c	-0.000919559
31	dec_allo_s_c	-0.0294148
32	dec_allo_s_c	-0.0121034
33	dec_allo_s_c	-0.0145192
34	dec_allo_s_c	0.00797807
35	dec_allo_s_c	-0.00636883
36	dec_allo_s_c	-0.0621054
37	dec_allo_s_c	-0.0131009
38	dec_allo_s_c	-0.031685
39	dec_allo_s_c	-0.0135452
40	dec_allo_s_c	-0.048655
41	dec_allo_s_c	-0.0157632
42	dec_allo_s_c	-0.0314649
43	dec_allo_s_c	-0.00570813
44	dec_allo_s_c	-0.0149893
45	dec_allo_s_c	-0.0151003
46	dec_allo_s_c	-0.0265155
47	dec_allo_s_c	-0.00198415
48	dec_allo_s_c	-0.0369634
49	dec_allo_s_c	-0.00932585
50	dec_allo_s_c	-0.00953747
51	dec_allo_s_c	0.00318806
52	dec_allo_s_c	-0.0226545
53	dec_allo_s_c	0.00637457
54	dec_allo_s_c	-0.0101765
55	dec_allo_s_c	-0.00237966
56	dec_allo_s_c	-0.0335312
57	dec_allo_s_c	-0.00203357
58	dec_allo_s_c	-0.0107665
59	dec_allo_s_c	0.00546487
60	dec_allo_s_c	-0.0113675
61	dec_allo_s_c	-0.0123419
62	dec_allo_s_c	-0.00699975
63	dec_allo_s_c	-0.0336397
64	dec_allo_s_c	-0.0241326
65	dec_allo_s_c	-0.00964746
66	dec_allo_s_c	-0.0130265
67	dec_allo_s_c	-0.0240688
68	dec_allo_s_c	-0.035342
69	dec_allo_s_c	-0.012982
70	dec_allo_s_c	-0.0186555
71	dec_allo_s_c	-0.0335564
72	dec_allo_s_c	-0.00941492
73	dec_allo_s_c	-0.00793154
74	dec_allo_s_c	-0.026947
75	dec_allo_s_c	-0.0227447
76	dec_allo_s_c	-0.0237758
77	dec_allo_s_c	-0.00504557
78	dec_allo_s_c	-0.0407164
79	dec_allo_s_c	-0.0138341
80	dec_allo_s_c	0.000667711
81	dec_allo_s_c	-0.0203355
82	dec_allo_s_c	-0.0189219
83	dec_allo_s_c	-0.0207934
84	dec_allo_s_c	0.000268713
85	dec_allo_s_c	-0.0207582
86	dec_allo_s_c	-0.0430073
87	dec_allo_s_c	-0.0177955
88	dec_allo_s_c	-0.0122912
89	dec_allo_s_c	-0.0294
90	dec_allo_s_c	-0.0402171
91	dec_allo_s_c	-0.0114283
92	dec_allo_s_c	-0.0344365
93	dec_allo_s_c	-0.0242099
94	dec_allo_s_c	-0.0153196
95	dec_allo_s_c	-0.0173112
96	dec_allo_s_c	-0.0135103
97	dec_allo_s_c	-0.0205926
98	dec_allo_s_c	-0.000928838
99	dec_allo_s_c	-0.00736552
100	dec_allo_s_c	-0.0229734
101	dec_allo_s_c	-0.0075801
102	dec_allo_s_c	-0.0133931
103	dec_allo_s_c	-0.00769068
104	dec_allo_s_c	-0.0268579
105	dec_allo_s_c	-0.0163535
106	dec_allo_s_c	-0.0157397
107	dec_allo_s_c	-0.0166185
108	dec_allo_s_c	-0.0187395
109	dec_allo_s_c	-0.0168264
110	dec_allo_s_c	-0.0127305
111	dec_allo_s_c	-0.00752165
112	dec_allo_s_c	-0.0313374
113	dec_allo_s_c	-0.00804406
114	dec_allo_s_c	-0.0278436
115	dec_allo_s_c	-0.00782747
116	dec_allo_s_c	-0.0282429
117	dec_allo_s_c	0.0109764
118	dec_allo_s_c	-0.0388393
119	dec_allo_s_c	-0.00843914
120	dec_allo_s_c	-0.0313848
121	dec_allo_s_c	-0.00575883
122	dec_allo_s_c	-0.0387101
123	dec_allo_s_c	-0.0106547
124	dec_allo_s_c	-0.027464
125	dec_allo_s_c	-0.010634
126	dec_allo_s_c	-0.041251
127	dec_allo_s_c	-0.0349281
128	dec_allo_s_c	-0.00599141
129	dec_allo_s_c	-0.0125163
130	dec_allo_s_c	-0.00609203
131	dec_allo_s_c	-0.0126649
132	dec_allo_s_c	-0.00914237
133	dec_allo_s_c	-0.0268581
134	dec_allo_s_c	0.0097585
135	dec_allo_s_c	-0.00977414
136	dec_allo_s_c	-0.00171717
137	dec_allo_s_c	-0.0276778
138	dec_allo_s_c	0.00129143
139	dec_allo_s_c	-0.010353
140	dec_allo_s_c	-0.00164603
141	dec_allo_s_c	-0.0192686
142	dec_allo_s_c	0.00138098
143	dec_allo_s_c	-0.0104666
144	dec_allo_s_c	-0.0105085
145	dec_allo_s_c	-0.0105489
146	dec_allo_s_c	-0.0192018
147	dec_allo_s_c	0.00521298
148	dec_allo_s_c	-0.00158555
149	dec_allo_s_c	-0.0198964
150	dec_allo_s_c	-0.00157447
151	dec_allo_s_c	-0.0342642
152	dec_allo_s_c	-0.00151324
153	dec_allo_s_c	-0.0153973
154	dec_allo_s_c	-0.00142734
155	dec_allo_s_c	-0.0187503
156	dec_allo_s_c	-0.00137433
157	dec_allo_s_c	-0.00887613
158	dec_allo_s_c	-0.00781932
159	dec_allo_s_c	-0.00309436
160	dec_allo_s_c	0.00130343
161	dec_allo_s_c	-0.0194369
162	dec_allo_s_c	-0.00117587
163	dec_allo_s_c	-0.0170439
164	dec_allo_s_c	0.00291832
165	dec_allo_s_c	-0.0196938
166	dec_allo_s_c	0.00153631
167	dec_allo_s_c	-0.0155646
168	dec_allo_s_c	0.00158366
169	dec_allo_s_c	0.00198404
170	dec_allo_s_c	-0.00666528
171	dec_allo_s_c	-0.00739665
172	dec_allo_s_c	-0.0153918
173	dec_allo_s_c	0.00972494
174	dec_allo_s_c	-0.00638901
175	dec_allo_s_c	-0.00736352
176	dec_allo_s_c	0.000134337
177	dec_allo_s_c	0.0100061
178	dec_allo_s_c	-0.0126974
179	dec_allo_s_c	-0.00740784
180	dec_allo_s_c	0.00349871
181	dec_allo_s_c	0.00032987
182	dec_allo_s_c	-0.00116617
183	dec_allo_s_c	-0.0174992
184	dec_allo_s_c	0.00942454
185	dec_allo_s_c	-0.00252909
186	dec_allo_s_c	-0.0153704
187	dec_allo_s_c	-7.99503e-06
188	dec_allo_s_c	0.0108373
189	dec_allo_s_c	-0.01343
190	dec_allo_s_c	-0.0077348
191	dec_allo_s_c	-0.00685496
192	dec_allo_s_c	-0.00778539
193	dec_allo_s_c	-0.00745538
194	dec_allo_s_c	-0.00772132
195	dec_allo_s_c	-0.0163622
196	dec_allo_s_c	-0.00767322
197	dec_allo_s_c	-0.00656835
198	dec_allo_s_c	-0.00873891
199	dec_allo_s_c	-0.0163821
200	dec_allo_s_c	-0.00624888
201	dec_allo_s_c	-0.0163535
202	dec_allo_s_c	-0.00750743
203	dec_allo_s_c	-0.0163206
204	dec_allo_s_c	-0.00197716
205	dec_allo_s_c	-0.0141152
206	dec_allo_s_c	-0.0177706
207	dec_allo_s_c	-0.00665863
208	dec_allo_s_c	-0.00824747
209	dec_allo_s_c	-0.0158742
210	dec_allo_s_c	-0.0082842
211	dec_allo_s_c	-0.00574387
212	dec_allo_s_c	-0.00834673
213	dec_allo_s_c	-0.0117308
214	dec_allo_s_c	-0.00841818
215	dec_allo_s_c	0.013646
216	dec_allo_s_c	-0.00847818
217	dec_allo_s_c	-0.0372912
218	dec_allo_s_c	-0.00852645
219	dec_allo_s_c	-0.00457828
220	dec_allo_s_c	-0.00865309
221	dec_allo_s_c	-0.01503
222	dec_allo_s_c	-0.00871978
223	dec_allo_s_c	-0.0059815
224	dec_allo_s_c	-0.016382
225	dec_allo_s_c	-0.00450197
226	dec_allo_s_c	-0.0249589
227	dec_allo_s_c	0.00279882
228	dec_allo_s_c	-0.0193906
229	dec_allo_s_c	-0.011387
230	dec_allo_s_c	-0.0142965
231	dec_allo_s_c	0.000983076
232	dec_allo_s_c	-0.00984567
233	dec_allo_s_c	0.00571925
234	dec_allo_s_c	0.00195851
235	dec_allo_s_c	-0.0375702
236	dec_allo_s_c	-0.0061773
237	dec_allo_s_c	-0.0113342
238	dec_allo_s_c	-0.00445025
239	dec_allo_s_c	-0.0238618
240	dec_allo_s_c	-0.0040368
241	dec_allo_s_c	-0.0176274
242	dec_allo_s_c	-0.0155205
243	dec_allo_s_c	-0.0204439
244	dec_allo_s_c	-0.0376928
245	dec_allo_s_c	-0.00665045
246	dec_allo_s_c	-0.0413425
247	dec_allo_s_c	-0.0371581
248	dec_allo_s_c	-0.02799
249	dec_allo_s_c	-0.032831
250	dec_allo_s_c	-0.0241387
251	dec_allo_s_c	-0.0358416
252	dec_allo_s_c	-0.0279195
253	dec_allo_s_c	-0.0190015
254	dec_allo_s_c	-0.0385644
255	dec_allo_s_c	-0.0279229
256	dec_allo_s_c	-0.0256882
257	dec_allo_s_c	-0.0335749
258	dec_allo_s_c	-0.0310542
259	dec_allo_s_c	-0.0227811
260	dec_allo_s_c	-0.0196413
261	dec_allo_s_c	-0.0302345
262	dec_allo_s_c	-0.0279062
263	dec_allo_s_c	-0.01639
264	dec_allo_s_c	-0.0154875
265	dec_allo_s_c	-0.0306742
266	dec_allo_s_c	-0.0310825
267	dec_allo_s_c	-0.0296886
268	dec_allo_s_c	-0.0445536
269	dec_allo_s_c	-0.0444894
270	dec_allo_s_c	-0.0445646
271	dec_allo_s_c	-0.0445609
272	dec_allo_s_c	-0.0446555
273	dec_allo_s_c	-0.0446555
274	dec_allo_s_c	-0.0447608
275	dec_allo_s_c	-0.0447608
276	dec_allo_s_c	-0.044856
277	dec_allo_s_c	-0.0447378
278	dec_allo_s_c	-0.0448009
279	dec_allo_s_c	-0.0300525
280	dec_allo_s_c	-0.0446037
281	dec_allo_s_c	-0.0423536
282	dec_allo_s_c	-0.0298597
283	dec_allo_s_c	-0.0359983
284	dec_allo_s_c	-0.0421711
285	dec_allo_s_c	-0.0420543
286	dec_allo_s_c	-0.0358106
287	dec_allo_s_c	-0.0290645
288	dec_allo_s_c	-0.0418855
289	dec_allo_s_c	-0.0429845
290	dec_allo_s_c	-0.028796
291	dec_allo_s_c	-0.0428663
292	dec_allo_s_c	-0.0428663
293	dec_allo_s_c	-0.0427922
294	dec_allo_s_c	-0.0427922
295	dec_allo_s_c	-0.0428442
296	dec_allo_s_c	-0.0428442
297	dec_allo_s_c	-0.042882
298	dec_allo_s_c	-0.042882
299	dec_allo_s_c	-0.0287935
300	dec_allo_s_c	-0.0430318
301	dec_allo_s_c	-0.028802
302	dec_allo_s_c	-0.0423118
303	dec_allo_s_c	-0.0423263
304	dec_allo_s_c	-0.036114
305	dec_allo_s_c	-0.0287598
306	dec_allo_s_c	-0.0424465
307	dec_allo_s_c	-0.0431066
308	dec_allo_s_c	-0.0287307
309	dec_allo_s_c	-0.036123
310	dec_allo_s_c	-0.0430262
311	dec_allo_s_c	-0.0429519
312	dec_allo_s_c	-0.0359913
313	dec_allo_s_c	-0.0428257
314	dec_allo_s_c	-0.0282209
315	dec_allo_s_c	-0.0420208
316	dec_allo_s_c	-0.0420208
317	dec_allo_s_c	-0.0419269
318	dec_allo_s_c	-0.0419269
319	dec_allo_s_c	-0.0357461
320	dec_allo_s_c	-0.0417898
321	dec_allo_s_c	-0.0425553
322	dec_allo_s_c	-0.0425553
323	dec_allo_s_c	-0.0426621
324	dec_allo_s_c	-0.0426621
325	dec_allo_s_c	-0.0427741
326	dec_allo_s_c	-0.0427741
327	dec_allo_s_c	-0.0428516
328	dec_allo_s_c	-0.0428516
329	dec_allo_s_c	-0.0225692
330	dec_allo_s_c	-0.042954
331	dec_allo_s_c	-0.0429489
332	dec_allo_s_c	-0.0225959
333	dec_allo_s_c	-0.0226191
334	dec_allo_s_c	-0.0429604
335	dec_allo_s_c	-0.0271917
336	dec_allo_s_c	-0.0226988
337	dec_allo_s_c	-0.027317
338	dec_allo_s_c	-0.0425629
339	dec_allo_s_c	-0.0185948
340	dec_allo_s_c	-0.042397
341	dec_allo_s_c	-0.042397
342	dec_allo_s_c	-0.0423837
343	dec_allo_s_c	-0.0423837
344	dec_allo_s_c	-0.0229494
345	dec_allo_s_c	-0.0425188
346	dec_allo_s_c	-0.0276706
347	dec_allo_s_c	-0.0230272
348	dec_allo_s_c	-0.016187
349	dec_allo_s_c	-0.027776
350	dec_allo_s_c	-0.0150741
351	dec_allo_s_c	-0.0162863
352	dec_allo_s_c	-0.0265658
353	dec_allo_s_c	-0.0153443
354	dec_allo_s_c	-0.0269145
355	dec_allo_s_c	-0.0165642
356	dec_allo_s_c	-0.0148475
357	dec_allo_s_c	-0.0158149
358	dec_allo_s_c	-0.0166038
359	dec_allo_s_c	-0.0276269
360	dec_allo_s_c	-0.0157999
361	dec_allo_s_c	-0.0156982
362	dec_allo_s_c	-0.027616
363	dec_allo_s_c	-0.0275848
364	dec_allo_s_c	-0.0155732
365	dec_allo_s_c	-0.0146852
366	dec_allo_s_c	-0.027544
367	dec_allo_s_c	-0.0161915
368	dec_allo_s_c	-0.0145609
369	dec_allo_s_c	-0.0150632
370	dec_allo_s_c	-0.0161421
371	dec_allo_s_c	-0.0272139
372	dec_allo_s_c	-0.0148152
373	dec_allo_s_c	-0.0141039
374	dec_allo_s_c	-0.027313
375	dec_allo_s_c	-0.0106299
376	dec_allo_s_c	-0.0106299
377	dec_allo_s_c	-0.0106299
378	dec_allo_s_c	-0.0106299
379	dec_allo_s_c	-0.0106299
380	dec_allo_s_c	-0.0106299
381	dec_allo_s_c	-0.0106299
382	dec_allo_s_c	-0.0106299
383	dec_allo_s_c	-0.0106299
384	dec_allo_s_c	-0.0106299
385	dec_allo_s_c	-0.0106299
386	dec_allo_s_c	-0.0106299
387	dec_allo_s_c	-0.0106299
388	dec_allo_s_c	-0.0106299
389	dec_allo_s_c	-0.0106299
390	dec_allo_s_c	-0.0106299
391	dec_allo_s_c	-0.0106299
392	dec_allo_s_c	-0.0106299
393	dec_allo_s_c	-0.0106299
394	dec_allo_s_c	-0.0106299
395	dec_allo_s_c	-0.0106299
396	dec_allo_s_c	-0.0106299
397	dec_allo_s_c	-0.0106299
398	dec_allo_s_c	-0.0106299
399	dec_allo_s_c	-0.0106299
0	dec_ego_n_inc	-0.0106299
1	dec_ego_n_inc	-0.0106299
2	dec_ego_n_inc	-0.0106299
3	dec_ego_n_inc	-0.0106299
4	dec_ego_n_inc	-0.0106299
5	dec_ego_n_inc	-0.0106299
6	dec_ego_n_inc	-0.0106299
7	dec_ego_n_inc	-0.0106299
8	dec_ego_n_inc	-0.0106299
9	dec_ego_n_inc	-0.0106299
10	dec_ego_n_inc	-0.0106299
11	dec_ego_n_inc	-0.0106299
12	dec_ego_n_inc	-0.0106299
13	dec_ego_n_inc	-0.0106299
14	dec_ego_n_inc	-0.0106299
15	dec_ego_n_inc	-0.0106299
16	dec_ego_n_inc	-0.0106299
17	dec_ego_n_inc	-0.0106299
18	dec_ego_n_inc	-0.0106299
19	dec_ego_n_inc	-0.0106299
20	dec_ego_n_inc	-0.0106299
21	dec_ego_n_inc	-0.0106299
22	dec_ego_n_inc	-0.0106299
23	dec_ego_n_inc	-0.0106299
24	dec_ego_n_inc	-0.0106299
25	dec_ego_n_inc	-0.0106299
26	dec_ego_n_inc	-0.0106299
27	dec_ego_n_inc	-0.0106299
28	dec_ego_n_inc	-0.0106299
29	dec_ego_n_inc	-0.0106299
30	dec_ego_n_inc	-0.0106299
31	dec_ego_n_inc	-0.0106299
32	dec_ego_n_inc	-0.0106299
33	dec_ego_n_inc	-0.0106299
34	dec_ego_n_inc	-0.0106299
35	dec_ego_n_inc	-0.0106299
36	dec_ego_n_inc	-0.0106299
37	dec_ego_n_inc	-0.0106299
38	dec_ego_n_inc	-0.0106299
39	dec_ego_n_inc	-0.0106299
40	dec_ego_n_inc	-0.0106299
41	dec_ego_n_inc	-0.0106299
42	dec_ego_n_inc	-0.0106299
43	dec_ego_n_inc	-0.0106299
44	dec_ego_n_inc	-0.0106299
45	dec_ego_n_inc	-0.0106299
46	dec_ego_n_inc	-0.0106299
47	dec_ego_n_inc	-0.0106299
48	dec_ego_n_inc	-0.0106299
49	dec_ego_n_inc	-0.0106299
50	dec_ego_n_inc	-0.0106299
51	dec_ego_n_inc	-0.0106299
52	dec_ego_n_inc	-0.0106299
53	dec_ego_n_inc	-0.0106299
54	dec_ego_n_inc	-0.0106299
55	dec_ego_n_inc	-0.0106299
56	dec_ego_n_inc	-0.0106299
57	dec_ego_n_inc	-0.0106299
58	dec_ego_n_inc	-0.0106299
59	dec_ego_n_inc	-0.0106299
60	dec_ego_n_inc	-0.0106299
61	dec_ego_n_inc	-0.0106299
62	dec_ego_n_inc	-0.0106299
63	dec_ego_n_inc	-0.0106299
64	dec_ego_n_inc	-0.0106299
65	dec_ego_n_inc	-0.0106299
66	dec_ego_n_inc	-0.0106299
67	dec_ego_n_inc	-0.0106299
68	dec_ego_n_inc	-0.0106299
69	dec_ego_n_inc	-0.0106299
70	dec_ego_n_inc	-0.0106299
71	dec_ego_n_inc	-0.0106299
72	dec_ego_n_inc	-0.0106299
73	dec_ego_n_inc	-0.0106299
74	dec_ego_n_inc	-0.0106299
75	dec_ego_n_inc	-0.0106299
76	dec_ego_n_inc	-0.0106299
77	dec_ego_n_inc	-0.0106299
78	dec_ego_n_inc	-0.0106299
79	dec_ego_n_inc	-0.0106299
80	dec_ego_n_inc	-0.0106299
81	dec_ego_n_inc	-0.0106299
82	dec_ego_n_inc	-0.0106299
83	dec_ego_n_inc	-0.0106299
84	dec_ego_n_inc	-0.0106299
85	dec_ego_n_inc	-0.0106299
86	dec_ego_n_inc	-0.0106299
87	dec_ego_n_inc	-0.0106299
88	dec_ego_n_inc	-0.0106299
89	dec_ego_n_inc	-0.0106299
90	dec_ego_n_inc	-0.0106299
91	dec_ego_n_inc	-0.0106299
92	dec_ego_n_inc	-0.0106299
93	dec_ego_n_inc	-0.0106299
94	dec_ego_n_inc	-0.0106299
95	dec_ego_n_inc	-0.0106299
96	dec_ego_n_inc	-0.0106299
97	dec_ego_n_inc	-0.0106299
98	dec_ego_n_inc	-0.0106299
99	dec_ego_n_inc	-0.0106299
100	dec_ego_n_inc	-0.0106299
101	dec_ego_n_inc	-0.0106299
102	dec_ego_n_inc	-0.0106299
103	dec_ego_n_inc	-0.0106299
104	dec_ego_n_inc	-0.0106299
105	dec_ego_n_inc	-0.0106299
106	dec_ego_n_inc	-0.0106299
107	dec_ego_n_inc	-0.0106299
108	dec_ego_n_inc	-0.0106299
109	dec_ego_n_inc	-0.0106299
110	dec_ego_n_inc	-0.0106299
111	dec_ego_n_inc	-0.0106299
112	dec_ego_n_inc	-0.0106299
113	dec_ego_n_inc	-0.0106299
114	dec_ego_n_inc	-0.0106299
115	dec_ego_n_inc	-0.0106299
116	dec_ego_n_inc	-0.0106299
117	dec_ego_n_inc	-0.0106299
118	dec_ego_n_inc	-0.0106299
119	dec_ego_n_inc	-0.0106299
120	dec_ego_n_inc	-0.0106299
121	dec_ego_n_inc	-0.0106299
122	dec_ego_n_inc	-0.0106299
123	dec_ego_n_inc	-0.0106299
124	dec_ego_n_inc	-0.0106299
125	dec_ego_n_inc	-0.0106299
126	dec_ego_n_inc	-0.0106299
127	dec_ego_n_inc	-0.0106299
128	dec_ego_n_inc	-0.0106299
129	dec_ego_n_inc	-0.0106299
130	dec_ego_n_inc	-0.0106299
131	dec_ego_n_inc	-0.0106299
132	dec_ego_n_inc	-0.0106299
133	dec_ego_n_inc	-0.0106299
134	dec_ego_n_inc	-0.0106299
135	dec_ego_n_inc	-0.0106299
136	dec_ego_n_inc	-0.0106299
137	dec_ego_n_inc	-0.0106299
138	dec_ego_n_inc	-0.0106299
139	dec_ego_n_inc	-0.0106299
140	dec_ego_n_inc	-0.0106299
141	dec_ego_n_inc	-0.0106299
142	dec_ego_n_inc	-0.0106299
143	dec_ego_n_inc	-0.0106299
144	dec_ego_n_inc	-0.0106299
145	dec_ego_n_inc	-0.0106299
146	dec_ego_n_inc	-0.0106299
147	dec_ego_n_inc	-0.0106299
148	dec_ego_n_inc	-0.0106299
149	dec_ego_n_inc	-0.0106299
150	dec_ego_n_inc	-0.0106299
151	dec_ego_n_inc	-0.0106299
152	dec_ego_n_inc	-0.0106299
153	dec_ego_n_inc	-0.0106299
154	dec_ego_n_inc	-0.0106299
155	dec_ego_n_inc	-0.0106299
156	dec_ego_n_inc	-0.0106299
157	dec_ego_n_inc	-0.0106299
158	dec_ego_n_inc	-0.0106299
159	dec_ego_n_inc	-0.0106299
160	dec_ego_n_inc	-0.0106299
161	dec_ego_n_inc	-0.0106299
162	dec_ego_n_inc	-0.0106299
163	dec_ego_n_inc	-0.0106299
164	dec_ego_n_inc	-0.0106299
165	dec_ego_n_inc	-0.0106299
166	dec_ego_n_inc	-0.0106299
167	dec_ego_n_inc	-0.0106299
168	dec_ego_n_inc	-0.0106299
169	dec_ego_n_inc	-0.0106299
170	dec_ego_n_inc	-0.0106299
171	dec_ego_n_inc	-0.0106299
172	dec_ego_n_inc	-0.0106299
173	dec_ego_n_inc	-0.0106299
174	dec_ego_n_inc	-0.0106299
175	dec_ego_n_inc	-0.0106299
176	dec_ego_n_inc	-0.0106299
177	dec_ego_n_inc	-0.0106299
178	dec_ego_n_inc	-0.0106299
179	dec_ego_n_inc	-0.0106299
180	dec_ego_n_inc	-0.0106299
181	dec_ego_n_inc	-0.0106299
182	dec_ego_n_inc	-0.0106299
183	dec_ego_n_inc	-0.0106299
184	dec_ego_n_inc	-0.0106299
185	dec_ego_n_inc	-0.0106299
186	dec_ego_n_inc	-0.0106299
187	dec_ego_n_inc	-0.0106299
188	dec_ego_n_inc	-0.0106299
189	dec_ego_n_inc	-0.0106299
190	dec_ego_n_inc	-0.0106299
191	dec_ego_n_inc	-0.0106299
192	dec_ego_n_inc	-0.0106299
193	dec_ego_n_inc	-0.0106299
194	dec_ego_n_inc	-0.0106299
195	dec_ego_n_inc	-0.0106299
196	dec_ego_n_inc	-0.0106299
197	dec_ego_n_inc	-0.0106299
198	dec_ego_n_inc	-0.0106299
199	dec_ego_n_inc	-0.0106299
200	dec_ego_n_inc	-0.0106299
201	dec_ego_n_inc	-0.0106299
202	dec_ego_n_inc	-0.0106299
203	dec_ego_n_inc	-0.0106299
204	dec_ego_n_inc	-0.0106299
205	dec_ego_n_inc	-0.0106299
206	dec_ego_n_inc	-0.0106299
207	dec_ego_n_inc	-0.0106299
208	dec_ego_n_inc	-0.0106299
209	dec_ego_n_inc	-0.0106299
210	dec_ego_n_inc	-0.0106299
211	dec_ego_n_inc	-0.0106299
212	dec_ego_n_inc	-0.0106299
213	dec_ego_n_inc	-0.0106299
214	dec_ego_n_inc	-0.0106299
215	dec_ego_n_inc	-0.0106299
216	dec_ego_n_inc	-0.0106299
217	dec_ego_n_inc	-0.0106299
218	dec_ego_n_inc	-0.0106299
219	dec_ego_n_inc	-0.0106299
220	dec_ego_n_inc	-0.0106299
221	dec_ego_n_inc	-0.0106299
222	dec_ego_n_inc	-0.0106299
223	dec_ego_n_inc	-0.0106299
224	dec_ego_n_inc	-0.0106299
225	dec_ego_n_inc	-0.0106299
226	dec_ego_n_inc	-0.0106299
227	dec_ego_n_inc	-0.0106299
228	dec_ego_n_inc	-0.0106299
229	dec_ego_n_inc	-0.0106299
230	dec_ego_n_inc	-0.0106299
231	dec_ego_n_inc	-0.0106299
232	dec_ego_n_inc	-0.0106299
233	dec_ego_n_inc	-0.0106299
234	dec_ego_n_inc	-0.0106299
235	dec_ego_n_inc	-0.0106299
236	dec_ego_n_inc	-0.0106299
237	dec_ego_n_inc	-0.0106299
238	dec_ego_n_inc	-0.0106299
239	dec_ego_n_inc	-0.0106299
240	dec_ego_n_inc	-0.0106299
241	dec_ego_n_inc	-0.0106299
242	dec_ego_n_inc	-0.0106299
243	dec_ego_n_inc	-0.0106299
244	dec_ego_n_inc	-0.0106299
245	dec_ego_n_inc	-0.0106299
246	dec_ego_n_inc	-0.0106299
247	dec_ego_n_inc	-0.0106299
248	dec_ego_n_inc	-0.0106299
249	dec_ego_n_inc	-0.0106299
250	dec_ego_n_inc	-0.0106299
251	dec_ego_n_inc	-0.0106299
252	dec_ego_n_inc	-0.0106299
253	dec_ego_n_inc	-0.0106299
254	dec_ego_n_inc	-0.0106299
255	dec_ego_n_inc	-0.0106299
256	dec_ego_n_inc	-0.0106299
257	dec_ego_n_inc	-0.0106299
258	dec_ego_n_inc	-0.0106299
259	dec_ego_n_inc	-0.0106299
260	dec_ego_n_inc	-0.0106299
261	dec_ego_n_inc	-0.0106299
262	dec_ego_n_inc	-0.0106299
263	dec_ego_n_inc	-0.0106299
264	dec_ego_n_inc	-0.0106299
265	dec_ego_n_inc	-0.0106299
266	dec_ego_n_inc	-0.0106299
267	dec_ego_n_inc	-0.0106299
268	dec_ego_n_inc	-0.0106299
269	dec_ego_n_inc	-0.0106299
270	dec_ego_n_inc	-0.0106299
271	dec_ego_n_inc	-0.0106299
272	dec_ego_n_inc	-0.0106299
273	dec_ego_n_inc	-0.0106299
274	dec_ego_n_inc	-0.0106299
275	dec_ego_n_inc	-0.0106299
276	dec_ego_n_inc	-0.0106299
277	dec_ego_n_inc	-0.0106299
278	dec_ego_n_inc	-0.0106299
279	dec_ego_n_inc	-0.0106299
280	dec_ego_n_inc	-0.0106299
281	dec_ego_n_inc	-0.0106299
282	dec_ego_n_inc	-0.0106299
283	dec_ego_n_inc	-0.0106299
284	dec_ego_n_inc	-0.0106299
285	dec_ego_n_inc	-0.0106299
286	dec_ego_n_inc	-0.0106299
287	dec_ego_n_inc	-0.0106299
288	dec_ego_n_inc	-0.0106299
289	dec_ego_n_inc	-0.0106299
290	dec_ego_n_inc	-0.0106299
291	dec_ego_n_inc	-0.0106299
292	dec_ego_n_inc	-0.0106299
293	dec_ego_n_inc	-0.0106299
294	dec_ego_n_inc	-0.0106299
295	dec_ego_n_inc	-0.0106299
296	dec_ego_n_inc	-0.0106299
297	dec_ego_n_inc	-0.0106299
298	dec_ego_n_inc	-0.0106299
299	dec_ego_n_inc	-0.0106299
300	dec_ego_n_inc	-0.0106299
301	dec_ego_n_inc	-0.0106299
302	dec_ego_n_inc	-0.0106299
303	dec_ego_n_inc	-0.0106299
304	dec_ego_n_inc	-0.0106299
305	dec_ego_n_inc	-0.0106299
306	dec_ego_n_inc	-0.0106299
307	dec_ego_n_inc	-0.0106299
308	dec_ego_n_inc	-0.0106299
309	dec_ego_n_inc	-0.0106299
310	dec_ego_n_inc	-0.0106299
311	dec_ego_n_inc	-0.0106299
312	dec_ego_n_inc	-0.0106299
313	dec_ego_n_inc	-0.0106299
314	dec_ego_n_inc	-0.0106299
315	dec_ego_n_inc	-0.0106299
316	dec_ego_n_inc	-0.0106299
317	dec_ego_n_inc	-0.0106299
318	dec_ego_n_inc	-0.0106299
319	dec_ego_n_inc	-0.0106299
320	dec_ego_n_inc	-0.0106299
321	dec_ego_n_inc	-0.0106299
322	dec_ego_n_inc	-0.0106299
323	dec_ego_n_inc	-0.0106299
324	dec_ego_n_inc	-0.0106299
325	dec_ego_n_inc	-0.0106299
326	dec_ego_n_inc	-0.0106299
327	dec_ego_n_inc	-0.0106299
328	dec_ego_n_inc	-0.0106299
329	dec_ego_n_inc	-0.0106299
330	dec_ego_n_inc	-0.0106299
331	dec_ego_n_inc	-0.0106299
332	dec_ego_n_inc	-0.0106299
333	dec_ego_n_inc	-0.0106299
334	dec_ego_n_inc	-0.0106299
335	dec_ego_n_inc	-0.0106299
336	dec_ego_n_inc	-0.0106299
337	dec_ego_n_inc	-0.0106299
338	dec_ego_n_inc	-0.0106299
339	dec_ego_n_inc	-0.0106299
340	dec_ego_n_inc	-0.0106299
341	dec_ego_n_inc	-0.0106299
342	dec_ego_n_inc	-0.0106299
343	dec_ego_n_inc	-0.0106299
344	dec_ego_n_inc	-0.0106299
345	dec_ego_n_inc	-0.0106299
346	dec_ego_n_inc	-0.0106299
347	dec_ego_n_inc	-0.0106299
348	dec_ego_n_inc	-0.0106299
349	dec_ego_n_inc	-0.0106299
350	dec_ego_n_inc	-0.0106299
351	dec_ego_n_inc	-0.0106299
352	dec_ego_n_inc	-0.0106299
353	dec_ego_n_inc	-0.0106299
354	dec_ego_n_inc	-0.0106299
355	dec_ego_n_inc	-0.0106299
356	dec_ego_n_inc	-0.0106299
357	dec_ego_n_inc	-0.0106299
358	dec_ego_n_inc	-0.0106299
359	dec_ego_n_inc	-0.0106299
360	dec_ego_n_inc	-0.0106299
361	dec_ego_n_inc	-0.0106299
362	dec_ego_n_inc	-0.0106299
363	dec_ego_n_inc	-0.0106299
364	dec_ego_n_inc	-0.0106299
365	dec_ego_n_inc	-0.0106299
366	dec_ego_n_inc	-0.0106299
367	dec_ego_n_inc	-0.0106299
368	dec_ego_n_inc	-0.0106299
369	dec_ego_n_inc	-0.0106299
370	dec_ego_n_inc	-0.0106299
371	dec_ego_n_inc	-0.0106299
372	dec_ego_n_inc	-0.0106299
373	dec_ego_n_inc	-0.0106299
374	dec_ego_n_inc	-0.0106299
375	dec_ego_n_inc	-0.0106299
376	dec_ego_n_inc	-0.0106299
377	dec_ego_n_inc	-0.0106299
378	dec_ego_n_inc	-0.0106299
379	dec_ego_n_inc	-0.0106299
380	dec_ego_n_inc	-0.0106299
381	dec_ego_n_inc	-0.0106299
382	dec_ego_n_inc	-0.0106299
383	dec_ego_n_inc	-0.0106299
384	dec_ego_n_inc	-0.0106299
385	dec_ego_n_inc	-0.0106299
386	dec_ego_n_inc	-0.0106299
387	dec_ego_n_inc	-0.0106299
388	dec_ego_n_inc	-0.0106299
389	dec_ego_n_inc	-0.0106299
390	dec_ego_n_inc	-0.0106299
391	dec_ego_n_inc	-0.0106299
392	dec_ego_n_inc	-0.0106299
393	dec_ego_n_inc	-0.0106299
394	dec_ego_n_inc	-0.0106299
395	dec_ego_n_inc	-0.0106299
396	dec_ego_n_inc	-0.0106299
397	dec_ego_n_inc	-0.0106299
398	dec_ego_n_inc	-0.0106299
[truncated: 7,601 more rows]

## Sheet: DRQN_std_seed15_raw
trial	dec_allo_n_inc	dec_allo_n_c	dec_allo_s_inc	dec_allo_s_c	dec_ego_n_inc	dec_ego_n_c	dec_ego_s_inc	dec_ego_s_c	strat_allo_n_inc	strat_allo_n_c	strat_allo_s_inc	strat_allo_s_c	strat_ego_n_inc	strat_ego_n_c	strat_ego_s_inc	strat_ego_s_c	time_allo_n_inc	time_allo_n_c	time_allo_s_inc	time_allo_s_c	time_ego_n_inc	time_ego_n_c	time_ego_s_inc	time_ego_s_c
0	-0.248214	0.305186	-0.328306	0.331004	-0.0154077	0.496628	-0.0154077	0.450071	-0.0128708	0.133077	0.0494003	0.0713362	-0.0396178	-0.0106082	-0.0396178	-0.0638611	-0.000975492	0.00266641	-0.00587125	0.000601222	-0.000253102	-0.00291886	-0.000253102	-0.00340734
1	-0.198647	0.462314	-0.222698	0.444313	-0.0154077	0.342808	-0.0154077	0.405583	0.000883549	0.0363612	0.10558	0.00324882	-0.0396178	-0.0568891	-0.0396178	-0.0724171	0.000543573	0.000445823	0.00224952	-0.00021663	-0.000253102	-0.000903379	-0.000253102	-0.00220655
2	-0.297798	0.419625	-0.273551	0.314653	-0.0154077	0.468718	-0.0154077	0.428986	0.0257893	-0.0043875	-0.0875304	0.089445	-0.0396178	-0.0605696	-0.0396178	-0.00474503	-0.00210602	-0.000772699	-0.00533064	-0.000997624	-0.000253102	-0.00382159	-0.000253102	-0.000905732
3	-0.270266	0.302153	-0.313022	0.377797	-0.0154077	0.425479	-0.0154077	0.461629	-0.00629225	0.110494	0.0511468	0.0425859	-0.0396178	-0.0278667	-0.0396178	-0.0114426	-0.00288105	-0.000770693	-0.00515128	0.000343452	-0.000253102	-0.00129798	-0.000253102	0.00131547
4	-0.257518	0.335988	-0.270163	0.350101	-0.0154077	0.375896	-0.0154077	0.424684	0.0169853	0.0882462	0.0405802	0.0893998	-0.0396178	-0.0506774	-0.0396178	0.0290302	-0.00603407	-0.00458076	0.00393724	-0.00465588	-0.000253102	-0.00267408	-0.000253102	-0.00279895
5	-0.309661	0.409555	-0.24955	0.414001	-0.0154077	0.456859	-0.0154077	0.409555	0.0320446	-0.0318986	-0.0610427	0.00839647	-0.0396178	0.0586274	-0.0396178	0.0379893	-0.00226977	-0.00377455	-0.00502544	-2.46615e-05	-0.000253102	-0.00195128	-0.000253102	-0.00199264
6	-0.226113	0.483811	-0.331663	0.257517	-0.0154077	0.472518	-0.0154077	0.387482	0.00837886	0.00756287	0.0125448	0.0608061	-0.0396178	-0.063583	-0.0396178	-0.0131095	0.000816351	-0.00123621	-0.00543313	0.00176875	-0.000253102	-0.00240203	-0.000253102	0.000408934
7	-0.271993	0.355891	-0.241172	0.284275	-0.0154077	0.38	-0.0154077	0.427757	0.0548791	0.0808378	0.0402952	0.032619	-0.0396178	-0.0983227	-0.0396178	0.0101926	-0.00180741	-0.00449792	-0.000381336	-0.00892681	-0.000253102	-0.00100594	-0.000253102	-0.00600314
8	-0.247362	0.399843	-0.331848	0.359921	-0.0154077	0.390754	-0.0154077	0.396811	-0.00547964	0.0766404	0.011226	0.0599825	-0.0396178	-0.082265	-0.0396178	0.0242868	-0.00139876	-0.00168986	-0.00602091	-0.00572831	-0.000253102	-0.00548587	-0.000253102	-0.00315599
9	-0.338544	0.470029	-0.315947	0.271854	-0.0154077	0.404669	-0.0154077	0.355946	0.0781997	0.042743	-0.0195392	0.0936579	-0.0396178	0.0184242	-0.0396178	-0.0371783	0.00216441	-0.00161591	-0.000338058	-0.000308544	-0.000253102	-0.00195233	-0.000253102	-0.00524406
10	-0.237319	0.35921	-0.249415	0.266829	-0.0154077	0.32169	-0.0154077	0.370104	0.135812	0.0378456	0.0687175	0.0117522	-0.0396178	-0.148951	-0.0396178	0.0316524	0.000342014	-0.00559308	-0.00751708	-0.00496266	-0.000253102	-0.00606231	-0.000253102	-0.00712302
11	-0.300372	0.374633	-0.376741	0.364799	-0.0154077	0.355238	-0.0154077	0.373067	0.0440824	0.0906926	0.0380017	0.107917	-0.0396178	-0.034822	-0.0396178	0.0105771	-0.000653933	0.00149328	0.000651051	-1.07459e-05	-0.000253102	-0.00321427	-0.000253102	-0.00537767
12	-0.298406	0.378191	-0.265575	0.341551	-0.0154077	0.471115	-0.0154077	0.323769	0.131619	0.0422495	-0.0259935	0.0214591	-0.0396178	-0.0708782	-0.0396178	0.0262397	-0.000877336	-0.000781231	-0.00163633	-0.00879608	-0.000253102	-0.0056552	-0.000253102	-0.000331481
13	-0.271191	0.418279	-0.323356	0.345705	-0.0154077	0.339633	-0.0154077	0.414964	0.0893094	0.0374919	0.0677173	0.0644721	-0.0396178	-0.0943883	-0.0396178	0.00516522	-0.00167252	-0.00713181	-0.00119612	-0.00303261	-0.000253102	-0.00264478	-0.000253102	-0.0150927
14	-0.286033	0.454265	-0.311093	0.379429	-0.0154077	0.406955	-0.0154077	0.37374	0.056833	0.0565363	0.0459052	0.0482202	-0.0396178	-0.0765715	-0.0396178	-0.0543739	-0.00480462	-0.000796181	0.0031719	-0.000371321	-0.000253102	-0.00597931	-0.000253102	-0.0084701
15	-0.235636	0.393481	-0.36141	0.310975	-0.0154077	0.401389	-0.0154077	0.413632	0.126869	0.0322365	0.00586582	0.0232	-0.0396178	0.0101936	-0.0396178	-0.0176557	0.00256883	-0.0022224	0.00122222	0.00034373	-0.000253102	-0.00149411	-0.000253102	0.00105247
16	-0.169882	0.453392	-0.255771	0.361021	-0.0154077	0.419241	-0.0154077	0.436851	-0.00165274	0.0242526	0.0209381	-0.0111866	-0.0396178	-0.153549	-0.0396178	-0.0741103	0.000966835	0.00133595	0.00715942	0.000159837	-0.000253102	0.00899537	-0.000253102	0.00556123
17	-0.219935	0.389792	-0.332156	0.369113	-0.0154077	0.445441	-0.0154077	0.403129	0.0282809	0.076246	0.0265108	0.0107989	-0.0396178	-0.064025	-0.0396178	0.0240731	0.000388575	1.03266e-05	0.00278209	-0.00599784	-0.000253102	-0.00362799	-0.000253102	0.0015723
18	-0.207073	0.322478	-0.321543	0.324617	-0.0154077	0.264391	-0.0154077	0.380627	0.124653	0.0378201	0.0779298	0.108221	-0.0396178	-0.0689986	-0.0396178	0.047032	0.00687466	0.00261547	0.00379389	0.00669415	-0.000253102	0.00692047	-0.000253102	0.0074114
19	-0.117212	0.265946	-0.24903	0.27548	-0.0154077	0.320916	-0.0154077	0.327727	0.0691426	0.0786044	0.0969905	-0.0206732	-0.0396178	0.00745983	-0.0396178	-0.0827698	0.00947173	0.00756502	0.0167628	0.00570504	-0.000253102	0.0115587	-0.000253102	0.00403697
20	-0.173134	0.0934838	-0.187184	0.237426	-0.0154077	0.198622	-0.0154077	0.155039	0.0174099	0.0931113	0.0610883	0.0526627	-0.0396178	0.0234744	-0.0396178	-0.0655689	-0.00177152	0.00912556	0.00683504	0.00617078	-0.000253102	0.00466638	-0.000253102	0.00591989
21	-0.130079	0.0477408	-0.138141	0.159148	-0.0154077	0.147048	-0.0154077	0.107488	0.107888	0.000681734	0.0970523	0.0802075	-0.0396178	0.0371899	-0.0396178	-0.026063	0.0072155	0.00446998	0.00298859	0.00838797	-0.000253102	0.00712594	-0.000253102	0.00560094
22	-0.159086	-0.0499708	-0.117273	0.199878	-0.0154077	0.0685165	-0.0154077	0.100703	0.0359906	0.133083	0.151453	0.0115937	-0.0396178	-0.0326237	-0.0396178	-0.0838549	0.00394155	0.00748394	0.0111582	0.00782656	-0.000253102	0.00597474	-0.000253102	0.00370942
23	-0.125493	0.0191216	-0.152416	0.250258	-0.0154077	0.0927275	-0.0154077	0.0429157	0.0684382	0.0254149	0.127757	0.0382133	-0.0396178	0.0339958	-0.0396178	-0.0451798	0.000403449	0.00904651	0.00681741	0.0106517	-0.000253102	0.00132463	-0.000253102	-0.00150478
24	-0.105534	-0.0106428	-0.100382	0.182013	-0.0154077	0.0463068	-0.0154077	0.00490927	0.027133	0.058263	0.0718628	0.144864	-0.0396178	-0.014193	-0.0396178	-0.0840603	0.00213196	0.00497208	0.00550561	0.00860868	-0.000253102	0.000495679	-0.000253102	0.00224366
25	-0.200678	-0.0376699	-0.0608957	0.127752	-0.0154077	0.0625332	-0.0154077	0.0312034	0.0473556	0.131387	0.084022	0.101513	-0.0396178	0.00441883	-0.0396178	-0.0733202	0.00353177	0.000266571	0.00549569	0.00668476	-0.000253102	0.00222513	-0.000253102	0.00538553
26	-0.101007	-0.142397	-0.0673182	0.140175	-0.0154077	0.0635435	-0.0154077	0.0487291	0.0824996	0.0700069	0.15778	0.0714379	-0.0396178	-0.0492877	-0.0396178	-0.0131868	0.00501302	0.00612247	0.005047	0.00642507	-0.000253102	0.0025605	-0.000253102	-0.00157723
27	-0.101688	-0.0446099	-0.103578	0.14133	-0.0154077	0.0142159	-0.0154077	-0.0022308	0.0421532	0.0990877	0.0970016	0.0589011	-0.0396178	-0.0100271	-0.0396178	-0.0233816	0.00544296	0.00523264	0.00744556	0.00423261	-0.000253102	0.000672816	-0.000253102	-0.00014508
28	-0.0885827	-0.147149	-0.0110654	0.102137	-0.0154077	0.0112338	-0.0154077	-0.00623881	0.0714018	0.12298	0.117417	0.113009	-0.0396178	-0.0683217	-0.0396178	-0.0354223	0.00582924	0.00581289	0.00440749	0.00660576	-0.000253102	-0.00207278	-0.000253102	0.00279505
29	-0.0708733	-0.0901392	-0.0330275	0.128163	-0.0154077	0.028387	-0.0154077	0.00685699	-0.0325125	0.0537607	0.091171	0.0866996	-0.0396178	-0.0492587	-0.0396178	-0.0366733	0.00442453	0.00442527	0.00431017	0.00759217	-0.000253102	-0.000296478	-0.000253102	0.000262273
30	-0.150101	-0.0974983	-0.0369215	0.0811109	-0.0154077	-0.0188796	-0.0154077	-0.0199138	-0.00236983	0.0851346	0.142722	0.0285284	-0.0396178	-0.0808848	-0.0396178	-0.0447877	0.0015894	0.00544725	-0.000276821	0.00315584	-0.000253102	0.000873001	-0.000253102	0.000465802
31	-0.0234426	-0.113655	-0.018261	0.0914577	-0.0154077	0.00225592	-0.0154077	-0.0104064	0.00206601	0.0758153	0.108064	0.109304	-0.0396178	-0.0684414	-0.0396178	-0.0784339	0.00229527	0.00515585	0.0010944	0.0051319	-0.000253102	-0.00129293	-0.000253102	0.0011875
32	-0.0734241	0.00173269	-0.104438	0.070352	-0.0154077	-0.000373264	-0.0154077	-0.00246673	0.0353028	0.0457968	0.0953994	0.110011	-0.0396178	-0.0889214	-0.0396178	-0.0731085	0.00351114	0.000307966	0.000439513	0.00567846	-0.000253102	-0.000642227	-0.000253102	0.000992453
33	-0.148886	-0.0171151	-0.00371286	0.0666606	-0.0154077	0.00596484	-0.0154077	0.00504557	0.021795	0.0631245	0.124278	0.101006	-0.0396178	-0.0695271	-0.0396178	-0.0636714	-0.000696102	0.00435348	0.00130634	0.00535208	-0.000253102	0.00202947	-0.000253102	0.00151015
34	0.04876	-0.0639858	-0.0214892	0.0546106	-0.0154077	-0.012564	-0.0154077	-0.000938329	0.0263758	0.0395357	0.115966	0.076501	-0.0396178	-0.055545	-0.0396178	-0.0531986	0.0031118	0.00170297	0.00462978	0.000156081	-0.000253102	0.000750499	-0.000253102	0.00124158
35	0.0100327	-0.0123717	-0.0289759	0.0568318	-0.0154077	0.00168046	-0.0154077	0.015761	0.0154698	0.0223272	0.112916	0.08947	-0.0396178	-0.0384597	-0.0396178	-0.080848	0.00392675	0.00459402	0.00225909	0.002389	-0.000253102	0.000448774	-0.000253102	0.00237105
36	-0.0261425	-0.0289905	-0.0345344	0.0274731	-0.0154077	0.00304256	-0.0154077	0.00726036	0.0106503	0.0105902	0.115324	0.0777533	-0.0396178	-0.0487472	-0.0396178	-0.0601872	0.00283666	0.00176605	0.00449975	0.00400058	-0.000253102	0.00290841	-0.000253102	0.00148188
37	0.011725	0.0148519	-0.0433892	0.0165755	-0.0154077	0.00282831	-0.0154077	0.0135154	0.0661042	0.0505571	0.144896	0.0914488	-0.0396178	-0.0422508	-0.0396178	-0.0491469	0.00591101	0.00212378	0.00373086	0.00271594	-0.000253102	0.00155853	-0.000253102	0.00123246
38	-0.0207008	-0.0480576	-0.0123409	0.0445172	-0.0154077	-0.0180489	-0.0154077	0.0088266	0.0181979	0.0118316	0.112378	0.0792688	-0.0396178	-0.0456664	-0.0396178	-0.067904	0.00561384	0.00801788	-0.000188757	0.00128872	-0.000253102	0.000835569	-0.000253102	0.0018102
39	-0.0731467	0.010577	0.0412702	0.0271044	-0.0154077	-0.0151144	-0.0154077	0.00890188	-0.00560137	-0.0189746	0.13439	0.0713841	-0.0396178	-0.0529244	-0.0396178	-0.0536724	0.00455699	0.00128748	0.0048811	0.00154595	-0.000253102	0.00149471	-0.000253102	0.00131887
40	-0.00989171	0.0150111	-0.00841854	0.00841619	-0.0154077	0.00450584	-0.0154077	0.00576841	0.0300031	0.0252458	0.13742	0.106478	-0.0396178	-0.0338601	-0.0396178	-0.0512349	0.00120211	0.00260451	0.00315648	0.00230654	-0.000253102	0.000225457	-0.000253102	0.00170876
41	-0.0627261	-0.000413536	-0.00107917	0.0148911	-0.0154077	-0.0137872	-0.0154077	-0.00213393	-0.0137071	0.0411972	0.0707099	0.0981629	-0.0396178	-0.0466292	-0.0396178	-0.0622687	0.00185588	0.00441482	-0.0044847	0.00125394	-0.000253102	0.000969594	-0.000253102	0.000661985
42	-0.0223894	0.0575063	0.0317808	0.0319901	-0.0154077	0.0162689	-0.0154077	0.0111431	-0.00215246	-0.0164978	0.109928	0.0536753	-0.0396178	-0.069577	-0.0396178	-0.0592477	0.000534257	0.00107842	0.00390143	-0.00147354	-0.000253102	-0.00123452	-0.000253102	0.00113004
43	-0.0942771	0.0277423	0.0301616	0.0228568	-0.0154077	0.0243522	-0.0154077	-0.013613	0.0496187	0.0405103	0.105781	0.104536	-0.0396178	-0.0406033	-0.0396178	-0.0568649	0.00287492	0.00166478	-0.00111297	0.000287926	-0.000253102	0.00235425	-0.000253102	0.000161275
44	-0.0826883	-0.0122848	-0.0219723	0.0224912	-0.0154077	0.0106894	-0.0154077	-0.0188354	0.0543927	0.0521848	0.0918647	0.0957735	-0.0396178	-0.0539065	-0.0396178	-0.058626	0.00244826	-0.00161822	-0.00181099	0.000175405	-0.000253102	-0.000131262	-0.000253102	-0.000632778
45	-0.0660423	0.0297426	-0.0425788	0.0100911	-0.0154077	0.0232804	-0.0154077	-0.0111838	0.0997844	0.0439509	0.11919	0.0737444	-0.0396178	-0.0604468	-0.0396178	-0.0537983	0.00125374	0.00283924	0.00406326	-0.00101196	-0.000253102	-0.000152368	-0.000253102	0.000208224
46	-0.0881162	0.00334094	0.00184555	0.029004	-0.0154077	0.0127229	-0.0154077	-0.00902537	0.00891017	0.0393473	0.0128692	0.0818065	-0.0396178	-0.0533323	-0.0396178	-0.0675948	0.000695618	0.0021851	-0.00108908	0.00129423	-0.000253102	-0.000717877	-0.000253102	-0.000693716
47	0.00525822	-0.0286083	-0.0685552	0.00968305	-0.0154077	0.0103579	-0.0154077	-0.0232169	0.0217442	0.0330963	0.1216	0.0870728	-0.0396178	-0.0538085	-0.0396178	-0.0566175	0.00238101	4.45983e-05	0.000570491	-0.00115084	-0.000253102	-0.000134403	-0.000253102	-0.00079313
48	-0.105732	0.0422876	0.00574693	-0.020066	-0.0154077	-0.0217292	-0.0154077	-0.00096683	0.0929794	0.0145163	0.0777278	0.123177	-0.0396178	-0.0845247	-0.0396178	-0.0731902	0.000627182	0.00494722	0.00327083	0.000803534	-0.000253102	-0.00133612	-0.000253102	-0.000272517
49	0.0174118	0.0339888	-0.0376679	0.0157934	-0.0154077	0.0125709	-0.0154077	-0.00751309	-0.0315932	0.0359754	0.107162	0.109802	-0.0396178	-0.0536028	-0.0396178	-0.0631837	0.000510835	0.00289451	0.00100521	0.00178851	-0.000253102	-0.000736298	-0.000253102	-0.000545822
50	-0.02788	0.0348207	0.00791709	0.0187461	-0.0154077	-0.0141775	-0.0154077	-0.016858	0.0760455	0.0327155	0.183128	0.0540264	-0.0396178	-0.0648201	-0.0396178	-0.0541148	0.00300893	0.000680034	0.00105228	-0.00163076	-0.000253102	0.00102548	-0.000253102	0.000502896
51	-0.114351	0.0441801	0.0513608	-0.00618262	-0.0154077	-0.00701532	-0.0154077	-0.000898912	0.0651832	0.0187183	0.130852	0.117776	-0.0396178	-0.0518584	-0.0396178	-0.073154	0.00220677	0.00338326	0.0034151	0.000397012	-0.000253102	-5.58705e-05	-0.000253102	-0.000297422
52	0.0117825	0.0173632	0.0122119	-0.0185298	-0.0154077	-0.00894741	-0.0154077	-0.00511646	0.00961147	0.0175725	0.177893	0.114247	-0.0396178	-0.0473169	-0.0396178	-0.0582328	0.00216115	0.00172194	0.00485546	0.00104374	-0.000253102	-0.000202521	-0.000253102	0.000264918
53	-0.0636874	0.0382594	0.0311268	0.00209043	-0.0154077	0.0081625	-0.0154077	-0.0167779	0.0408791	0.0312877	0.116457	0.0820437	-0.0396178	-0.0341308	-0.0396178	-0.0539237	0.00202424	0.000272308	0.00413426	0.000135788	-0.000253102	-0.000408404	-0.000253102	0.000494428
54	-0.0739753	0.0125762	0.0509045	0.0174175	-0.0154077	-0.00482948	-0.0154077	-0.00365099	0.0496373	0.0247331	0.113583	0.0759872	-0.0396178	-0.0451579	-0.0396178	-0.0670376	0.00371107	0.00241203	0.0034252	0.00073138	-0.000253102	3.60743e-05	-0.000253102	0.000556179
55	0.000893574	0.0429879	0.0346256	-0.0297868	-0.0154077	-0.00650135	-0.0154077	-0.00505324	0.000794724	0.00299329	0.190068	0.109628	-0.0396178	-0.0421109	-0.0396178	-0.0580829	0.00241239	0.00260693	0.00781611	0.00318613	-0.000253102	4.72472e-05	-0.000253102	0.000250587
56	0.0246044	0.0387606	-0.077689	0.0122878	-0.0154077	-0.000569828	-0.0154077	-0.00402724	0.00553628	0.0131472	0.0839631	0.087555	-0.0396178	-0.0343012	-0.0396178	-0.0492125	0.00269969	0.00232667	0.00308317	0.00156852	-0.000253102	-0.000517304	-0.000253102	0.000301547
57	-0.00661626	0.0464997	0.064488	-0.00622614	-0.0154077	-0.0164299	-0.0154077	-0.00365047	-0.0115317	0.00402931	0.106772	0.0785448	-0.0396178	-0.0276004	-0.0396178	-0.0669929	0.00171898	0.00300742	0.00526124	0.00116289	-0.000253102	0.0010435	-0.000253102	0.000530698
58	-0.040328	0.0476486	-0.0456582	-0.0225762	-0.0154077	-0.00703668	-0.0154077	0.000470271	-2.63776e-05	0.00167537	0.120407	0.105293	-0.0396178	-0.0423542	-0.0396178	-0.0587088	-0.00177091	0.000798672	0.00613082	0.00336213	-0.000253102	-0.00042138	-0.000253102	0.00030885
59	0.0271222	0.0538113	-0.0369803	-0.0148983	-0.0154077	0.0042804	-0.0154077	-0.0039489	0.000643963	0.00983505	0.124398	0.0837013	-0.0396178	-0.0261376	-0.0396178	-0.0491801	0.00142364	0.00302024	0.0038484	0.00200862	-0.000253102	0.000451125	-0.000253102	0.000277433
60	0.0107599	0.038443	-0.036027	0.0207528	-0.0154077	-0.0117172	-0.0154077	-0.021451	0.00838119	0.0294652	0.127217	0.0729017	-0.0396178	-0.0339968	-0.0396178	-0.0477495	0.0021724	0.00296833	0.00329732	0.000799072	-0.000253102	1.6939e-05	-0.000253102	-0.000330933
61	-0.0454759	0.0233115	0.0377751	-0.00664435	-0.0154077	-0.0131715	-0.0154077	-0.00865552	0.00806595	0.0134383	0.0877597	0.0710139	-0.0396178	-0.0527508	-0.0396178	-0.0464763	-0.000933652	0.000108676	0.0052176	0.00204226	-0.000253102	-0.00136748	-0.000253102	0.000278521
62	0.0442003	0.0521327	-0.0275559	-0.0315201	-0.0154077	-0.00336053	-0.0154077	-0.0213115	0.00183367	0.0205261	0.102246	0.115315	-0.0396178	-0.0265251	-0.0396178	-0.0476173	0.00405331	0.00305647	0.0020027	0.00348333	-0.000253102	0.000132844	-0.000253102	-0.000331293
63	-0.0113595	0.0162699	-0.0585011	0.0177525	-0.0154077	0.00865071	-0.0154077	-0.0213115	0.0512324	0.0394772	0.119836	0.0671699	-0.0396178	-0.0575595	-0.0396178	-0.0476173	0.00167592	0.000923981	0.00108046	0.00122247	-0.000253102	-0.00117417	-0.000253102	-0.000331293
64	0.00109374	-0.0158451	0.074104	0.0147233	-0.0154077	-0.00673943	-0.0154077	-0.0212347	0.0138492	0.0491629	0.0845569	0.0578796	-0.0396178	-0.0469288	-0.0396178	-0.0474842	0.00176166	0.00161917	0.000400967	0.00140107	-0.000253102	-0.00107439	-0.000253102	-0.000326815
65	0.0273123	-0.0353346	-0.0271319	0.00247863	-0.0154077	-0.00699361	-0.0154077	-0.0212347	0.0138715	0.0380952	0.09761	0.0972432	-0.0396178	-0.0470399	-0.0396178	-0.0474842	0.00138596	0.00343935	0.00261418	0.00271721	-0.000253102	-0.00108423	-0.000253102	-0.000326815
66	0.0105707	0.00257862	-0.0526164	-0.0150018	-0.0154077	-0.00416477	-0.0154077	-0.0194148	0.0404306	0.0450866	0.102364	0.106021	-0.0396178	-0.0664385	-0.0396178	-0.0426558	0.00192309	0.0014883	0.00328109	0.00143429	-0.000253102	0.00162048	-0.000253102	-0.000203965
67	-0.00826323	-0.016911	0.0742345	-0.00976811	-0.0154077	-0.00701417	-0.0154077	-0.0211874	0.0352156	0.0581668	0.0351057	0.0737611	-0.0396178	-0.0471813	-0.0396178	-0.0474421	0.000841668	0.00143873	-0.00158707	0.00147834	-0.000253102	-0.00108743	-0.000253102	-0.000325562
68	-0.0252422	-0.00315642	-0.013917	0.0246637	-0.0154077	-0.0106738	-0.0154077	-0.0154077	0.0252729	0.0465513	0.0976943	0.044301	-0.0396178	-0.0548916	-0.0396178	-0.0396178	0.00174528	0.00232962	0.00477801	0.00235255	-0.000253102	0.000408239	-0.000253102	-0.000253102
69	0.0190136	-0.0060129	-0.0230383	-0.0187972	-0.0154077	-0.0121093	-0.0154077	-0.0154077	0.0376181	0.0348456	0.103001	0.0963525	-0.0396178	-0.057662	-0.0396178	-0.0396178	0.0015791	0.00125477	0.00140747	0.00187543	-0.000253102	5.41409e-05	-0.000253102	-0.000253102
70	-0.0153982	-0.00493105	-0.0129825	-0.0279954	-0.0154077	-0.00539528	-0.0154077	-0.0154077	0.0366721	0.0324825	0.089794	0.0857433	-0.0396178	-0.0567318	-0.0396178	-0.0396178	0.00187469	0.00104029	0.000663856	0.0033471	-0.000253102	0.000568858	-0.000253102	-0.000253102
71	0.0070449	0.0273891	-0.0134563	0.0187177	-0.0154077	-0.00833712	-0.0154077	-0.0154077	0.0226521	0.033037	0.0867997	0.0437712	-0.0396178	-0.0475033	-0.0396178	-0.0396178	0.00202633	0.00135339	0.00188229	0.002907	-0.000253102	-0.000248746	-0.000253102	-0.000253102
72	-0.0195866	0.0217218	-0.0844615	0.0225469	-0.0154077	0.00793416	-0.0154077	-0.0154077	0.0261889	0.00652451	0.113161	0.070643	-0.0396178	-0.0347977	-0.0396178	-0.0396178	0.000990734	0.00108728	0.00193464	0.000698689	-0.000253102	-0.000442689	-0.000253102	-0.000253102
73	-0.00617442	0.024169	-0.0429265	-0.00440814	-0.0154077	-0.00420796	-0.0154077	-0.0154077	0.0293604	0.0200182	0.14742	0.084566	-0.0396178	-0.045076	-0.0396178	-0.0396178	0.00116431	0.000594609	0.00282861	0.00277122	-0.000253102	-4.62209e-05	-0.000253102	-0.000253102
74	0.00513435	-0.00788668	-0.0157745	-0.0271797	-0.0154077	0.0121677	-0.0154077	-0.0154077	0.0485903	0.047517	0.0793318	0.0919479	-0.0396178	-0.0534416	-0.0396178	-0.0396178	0.00228938	0.00249308	0.00478383	0.00215706	-0.000253102	0.000311338	-0.000253102	-0.000253102
75	-0.0229639	0.013298	-0.0144315	0.0291042	-0.0154077	-0.000627851	-0.0154077	-0.0154077	0.0293789	0.040227	0.0635955	0.0633028	-0.0396178	-0.0341461	-0.0396178	-0.0396178	0.000801055	0.000243293	0.000540755	0.000762917	-0.000253102	-0.000565424	-0.000253102	-0.000253102
76	-0.00380957	0.0209633	0.0371222	0.0118581	-0.0154077	0.000379249	-0.0154077	-0.0154077	0.00942293	-0.00874459	0.116677	0.077297	-0.0396178	-0.0395934	-0.0396178	-0.0396178	0.00135648	0.000412865	0.00530675	0.00127659	-0.000253102	0.000303875	-0.000253102	-0.000253102
77	0.00430544	-0.0149653	-0.0571944	-0.0229623	-0.0154077	-0.00648431	-0.0154077	-0.0154077	0.0296585	0.0302128	0.103973	0.0887543	-0.0396178	-0.0436803	-0.0396178	-0.0396178	0.00157108	0.0036552	0.00477046	0.00208638	-0.000253102	-0.00046029	-0.000253102	-0.000253102
78	0.016151	0.0162576	0.0655921	0.00221043	-0.0154077	-0.00287754	-0.0154077	-0.0154077	0.0180053	-0.0112866	0.111706	0.0813062	-0.0396178	-0.026521	-0.0396178	-0.0396178	0.00263506	0.000904534	0.00514822	0.00160421	-0.000253102	0.000646367	-0.000253102	-0.000253102
79	0.0249776	0.0212401	0.015346	0.00819863	-0.0154077	-0.011457	-0.0154077	-0.0154077	0.0186561	-0.00890318	0.0715725	0.0811179	-0.0396178	-0.0341036	-0.0396178	-0.0396178	0.00193042	0.000419894	0.00233083	0.00140662	-0.000253102	1.16758e-05	-0.000253102	-0.000253102
80	0.03155	0.0558941	0.0200894	0.0279854	-0.0154077	-0.0125187	-0.0154077	-0.0154077	0.0225143	0.025425	0.135209	0.0675096	-0.0396178	-0.0408331	-0.0396178	-0.0396178	0.00172544	0.000113287	0.00311686	0.000614179	-0.000253102	-1.16e-05	-0.000253102	-0.000253102
81	0.0110993	0.0161149	-0.0195324	-0.000201319	-0.0154077	-0.00259904	-0.0154077	-0.0154077	0.030433	-0.0109484	0.0948741	0.0844206	-0.0396178	-0.0263341	-0.0396178	-0.0396178	0.00189521	0.000902568	0.00189999	0.00139083	-0.000253102	0.000181119	-0.000253102	-0.000253102
82	0.0131283	0.0103042	0.0271243	-0.00724031	-0.0154077	0.000241181	-0.0154077	-0.0154077	0.0153072	0.0396539	0.065615	0.0723134	-0.0396178	-0.0466315	-0.0396178	-0.0396178	0.00281115	0.00013672	0.000405754	0.00115613	-0.000253102	-0.000754745	-0.000253102	-0.000253102
83	0.0120661	0.015636	0.0622504	0.0103952	-0.0154077	-0.00728276	-0.0154077	-0.0154077	0.017758	-0.000665212	0.0897202	0.0706299	-0.0396178	-0.0470481	-0.0396178	-0.0396178	0.000647963	-0.000360359	0.001567	0.000412624	-0.000253102	-0.00105898	-0.000253102	-0.000253102
84	0.0203417	-0.00840228	0.00264238	0.0114449	-0.0154077	-0.0143552	-0.0154077	-0.0154077	0.0321571	0.0250929	0.0819873	0.0613214	-0.0396178	-0.0532019	-0.0396178	-0.0396178	0.00253296	0.00226598	0.0018479	0.000879969	-0.000253102	-0.00131541	-0.000253102	-0.000253102
85	-0.0270996	-0.0114529	-0.00608578	-0.0106686	-0.0154077	-0.00735462	-0.0154077	-0.0154077	0.0432175	0.0296965	0.0874174	0.0771027	-0.0396178	-0.047037	-0.0396178	-0.0396178	0.00145289	-0.000155719	0.000785388	0.000977326	-0.000253102	-0.00105148	-0.000253102	-0.000253102
86	0.0187317	-0.0386071	0.0386413	0.00396165	-0.0154077	0.00757628	-0.0154077	-0.0154077	0.0351244	0.0114977	0.118248	0.0833129	-0.0396178	-0.0586503	-0.0396178	-0.0396178	0.0017069	-0.000338262	-0.000399342	0.000551443	-0.000253102	-0.00109827	-0.000253102	-0.000253102
87	0.0144371	-0.00812706	0.0375462	0.0131661	-0.0154077	-0.00813415	-0.0154077	-0.0154077	0.0374409	0.0235063	0.0691872	0.0619902	-0.0396178	-0.0473387	-0.0396178	-0.0396178	0.00103066	0.000511105	0.00435715	0.000971927	-0.000253102	-0.000236014	-0.000253102	-0.000253102
88	0.0126062	-0.0310767	-0.05442	0.0116174	-0.0154077	0.018284	-0.0154077	-0.0154077	0.0331708	0.0348501	0.155092	0.0691904	-0.0396178	-0.0701425	-0.0396178	-0.0396178	0.00238567	0.00164045	0.00230054	0.00029449	-0.000253102	0.000908005	-0.000253102	-0.000253102
89	0.0314011	-0.0388896	0.0225188	-0.00224167	-0.0154077	-0.0135741	-0.0154077	-0.0154077	0.0422631	0.0159426	0.134764	0.0896744	-0.0396178	-0.0404928	-0.0396178	-0.0396178	0.00275193	0.00209478	0.0029319	0.000426998	-0.000253102	-0.000386491	-0.000253102	-0.000253102
90	0.00244945	-0.0381952	0.0120981	0.011229	-0.0154077	-0.00597682	-0.0154077	-0.0154077	0.0465545	0.0491842	0.0947167	0.0702806	-0.0396178	-0.0510048	-0.0396178	-0.0396178	0.00104576	0.000777549	0.000717632	0.000428189	-0.000253102	0.00118696	-0.000253102	-0.000253102
91	0.0428238	-0.00842941	-0.0218891	0.0185949	-0.0154077	-0.0135908	-0.0154077	-0.0154077	0.00526223	0.0276656	0.145336	0.0559242	-0.0396178	-0.0405355	-0.0396178	-0.0396178	0.000545842	0.000127034	0.00450253	0.00104133	-0.000253102	-0.00038634	-0.000253102	-0.000253102
92	0.0268116	-0.0275479	-0.0638987	-0.0105104	-0.0154077	-0.0165403	-0.0154077	-0.0154077	0.0233223	0.00837667	0.147979	0.0788504	-0.0396178	-0.047716	-0.0396178	-0.0396178	0.00176792	0.0021008	0.00201684	0.00097542	-0.000253102	0.000267985	-0.000253102	-0.000253102
93	0.0246989	-0.0237057	0.0274517	-0.000961798	-0.0154077	-0.0136207	-0.0154077	-0.0154077	0.0498896	0.0142256	0.117802	0.0888365	-0.0396178	-0.0405688	-0.0396178	-0.0396178	0.00264532	0.000316308	0.00124224	0.00042517	-0.000253102	-0.00038668	-0.000253102	-0.000253102
94	0.0561726	-0.0299413	0.0348434	0.0164664	-0.0154077	-0.015307	-0.0154077	-0.0154077	0.0050932	0.020626	0.104502	0.0564744	-0.0396178	-0.0531476	-0.0396178	-0.0396178	0.000728192	-0.000429698	-0.00100404	0.00105021	-0.000253102	0.000252587	-0.000253102	-0.000253102
95	0.0255275	-0.0164029	-0.0168	-0.00226711	-0.0154077	-0.0136353	-0.0154077	-0.0154077	-0.0157405	0.00481807	0.157924	0.0886542	-0.0396178	-0.0406081	-0.0396178	-0.0396178	-6.91112e-05	0.00100826	0.000773943	0.000508183	-0.000253102	-0.000386795	-0.000253102	-0.000253102
96	0.0434502	-0.0381213	0.0246829	0.014799	-0.0154077	-0.00543875	-0.0154077	-0.0154077	0.00848917	0.0200077	0.110767	0.0705137	-0.0396178	-0.0420072	-0.0396178	-0.0396178	0.00100837	0.00174423	0.00315298	0.000334444	-0.000253102	-0.000253438	-0.000253102	-0.000253102
97	0.020548	-0.0445532	0.00288083	-0.00675819	-0.0154077	-0.0136482	-0.0154077	-0.0154077	0.00764198	0.0145294	0.102358	0.0714222	-0.0396178	-0.040616	-0.0396178	-0.0396178	0.00270304	-0.000679427	4.8203e-05	0.000981061	-0.000253102	-0.000387111	-0.000253102	-0.000253102
98	0.0430117	-0.00343081	0.032734	0.0125272	-0.0154077	-0.0143626	-0.0154077	-0.0154077	0.00206891	0.00410869	0.0964997	0.0713704	-0.0396178	-0.0408451	-0.0396178	-0.0396178	2.15217e-05	0.000346766	0.00123776	0.000439002	-0.000253102	9.44078e-05	-0.000253102	-0.000253102
99	0.0339389	-0.00886802	0.0465788	0.0127799	-0.0154077	-0.0136563	-0.0154077	-0.0154077	-0.019499	-0.0232862	0.0916069	0.0652241	-0.0396178	-0.0406107	-0.0396178	-0.0396178	0.000114294	-0.000257501	0.00299733	0.00105405	-0.000253102	-0.000386931	-0.000253102	-0.000253102
100	0.0189168	-0.0327105	0.00876506	-0.00731977	-0.0154077	-0.019246	-0.0154077	-0.0154077	0.0164664	0.00202618	0.109685	0.0710672	-0.0396178	-0.0343055	-0.0396178	-0.0396178	0.00202642	-0.00096268	0.00413728	0.000906065	-0.000253102	0.000674684	-0.000253102	-0.000253102
101	0.0206496	-0.0222831	0.0472871	0.000976209	-0.0154077	-0.0136648	-0.0154077	-0.0154077	0.0293154	0.0278777	0.0733642	0.0884198	-0.0396178	-0.0405952	-0.0396178	-0.0396178	0.00401253	-0.000889253	0.000344829	0.000474281	-0.000253102	-0.000385146	-0.000253102	-0.000253102
102	0.0167325	-0.00952437	0.0675782	0.0070887	-0.0154077	-0.0136645	-0.0154077	-0.0154077	0.0159217	-0.032322	0.0895801	0.0640215	-0.0396178	-0.0405917	-0.0396178	-0.0396178	0.000415351	0.000147971	-0.000571459	0.0025194	-0.000253102	-0.000385431	-0.000253102	-0.000253102
103	0.000244715	-0.0232082	0.0288946	0.0004059	-0.0154077	-0.020842	-0.0154077	-0.0154077	0.0156978	-0.0420348	0.0819724	0.0824499	-0.0396178	-0.046993	-0.0396178	-0.0396178	-0.000668584	0.00191551	0.00355358	0.000412646	-0.000253102	-0.000645697	-0.000253102	-0.000253102
104	0.0269129	-0.0198284	-0.00410157	0.0162109	-0.0154077	-0.0136878	-0.0154077	-0.0154077	0.00529388	0.0279651	0.0855005	0.0664614	-0.0396178	-0.0406087	-0.0396178	-0.0396178	0.00185532	-0.000858447	0.000657609	0.000706787	-0.000253102	-0.000386263	-0.000253102	-0.000253102
105	-0.019098	-0.0803958	0.0361665	-0.00833021	-0.0154077	0.00105045	-0.0154077	-0.0154077	0.0412315	0.0283977	0.0809881	0.0880878	-0.0396178	-0.0525358	-0.0396178	-0.0396178	0.000998268	0.00189712	-0.000998594	0.00407693	-0.000253102	-0.000431132	-0.000253102	-0.000253102
106	0.0129517	-0.0231592	0.070285	0.00543425	-0.0154077	-0.013696	-0.0154077	-0.0154077	0.0186069	-0.0426015	0.0792768	0.0767712	-0.0396178	-0.0406341	-0.0396178	-0.0396178	-0.00108618	0.00194364	0.0039946	0.000940813	-0.000253102	-0.000386219	-0.000253102	-0.000253102
107	0.0573972	-0.07064	0.0188028	0.0142485	-0.0154077	0.0166761	-0.0154077	-0.0154077	0.0121443	0.0365437	0.103306	0.0584086	-0.0396178	-0.0533215	-0.0396178	-0.0396178	0.0020456	0.00193538	0.000345915	0.00128431	-0.000253102	0.000452349	-0.000253102	-0.000253102
108	-0.0242227	-0.0602581	0.0356286	-0.0297139	-0.0154077	-0.013698	-0.0154077	-0.0154077	0.0465952	-0.00451419	0.0639627	0.0682386	-0.0396178	-0.040659	-0.0396178	-0.0396178	0.000740085	0.00174118	0.00167642	0.0017555	-0.000253102	-0.000386094	-0.000253102	-0.000253102
109	-0.0152858	-0.0518345	0.0950845	0.0163495	-0.0154077	-0.00616381	-0.0154077	-0.0154077	0.0421689	0.0196727	0.064492	0.0701571	-0.0396178	-0.0515757	-0.0396178	-0.0396178	0.00114473	-0.00182451	0.00205401	0.00103618	-0.000253102	0.00118738	-0.000253102	-0.000253102
110	0.0522759	-0.0379425	0.0644368	0.0113933	-0.0154077	-0.0137085	-0.0154077	-0.0154077	0.0119177	0.023522	0.0845538	0.0520164	-0.0396178	-0.0406511	-0.0396178	-0.0396178	0.00161407	0.00202488	0.000265488	0.00154394	-0.000253102	-0.000385215	-0.000253102	-0.000253102
111	0.0157809	-0.0262622	0.0449243	-0.0127308	-0.0154077	-0.0168027	-0.0154077	-0.0154077	0.0490542	0.0309696	0.0886314	0.047024	-0.0396178	-0.0477517	-0.0396178	-0.0396178	0.00165615	-0.000880635	0.00218178	-0.00058515	-0.000253102	0.000268413	-0.000253102	-0.000253102
112	-0.0034472	-0.0552979	0.0621386	0.0296265	-0.0154077	-0.0137178	-0.0154077	-0.0154077	0.0220542	0.0158609	0.072118	0.046838	-0.0396178	-0.0406227	-0.0396178	-0.0396178	0.00104113	-0.00191356	0.00113074	0.000402169	-0.000253102	-0.000384372	-0.000253102	-0.000253102
113	0.0322759	-0.0545784	0.0717838	-0.00198601	-0.0154077	-0.0234037	-0.0154077	-0.0154077	0.0144487	0.0282456	0.0932189	0.0587396	-0.0396178	-0.0611329	-0.0396178	-0.0396178	0.000247951	0.00116838	0.00506097	0.00161694	-0.000253102	-0.00180617	-0.000253102	-0.000253102
114	0.068003	-0.0213588	0.042362	-0.00725607	-0.0154077	-0.013689	-0.0154077	-0.0154077	0.0222101	0.0250286	0.113672	0.0686496	-0.0396178	-0.0405884	-0.0396178	-0.0396178	-0.000203095	-0.00145324	0.00062841	-1.27908e-05	-0.000253102	-0.000383009	-0.000253102	-0.000253102
115	0.0157845	-0.0282667	0.0494086	-0.0151506	-0.0154077	-0.0271669	-0.0154077	-0.0154077	0.00268013	-0.00586736	0.0953439	0.0807793	-0.0396178	-0.0783022	-0.0396178	-0.0396178	0.00231985	0.00165044	-0.00103818	0.00195656	-0.000253102	-0.000378822	-0.000253102	-0.000253102
116	0.0128826	-0.0473146	0.039715	-0.00769883	-0.0154077	-0.0136745	-0.0154077	-0.0154077	0.0103356	0.0262069	0.0597772	0.0617146	-0.0396178	-0.040561	-0.0396178	-0.0396178	0.000526657	0.00178608	0.00131669	0.000794961	-0.000253102	-0.000382713	-0.000253102	-0.000253102
117	0.0498857	-0.0600137	0.068722	0.00336626	-0.0154077	-0.0154077	-0.0154077	-0.0154077	0.0121083	-0.00394383	0.103361	0.0783607	-0.0396178	-0.0396178	-0.0396178	-0.0396178	0.00038746	-0.000785772	0.00123914	0.00153889	-0.000253102	-0.000253102	-0.000253102	-0.000253102
118	0.0138381	0.0157375	0.00613345	-0.00793985	-0.0154077	-0.0154077	-0.0154077	-0.0154077	0.0305118	-0.0282686	0.11061	0.0628513	-0.0396178	-0.0396178	-0.0396178	-0.0396178	0.00227322	0.00155265	-0.00100053	0.000597062	-0.000253102	-0.000253102	-0.000253102	-0.000253102
119	0.00957641	-0.0107026	0.0296001	0.0166447	-0.0154077	-0.0154077	-0.0154077	-0.0154077	-0.000594655	0.00263282	0.0920097	0.0591401	-0.0396178	-0.0396178	-0.0396178	-0.0396178	0.000975956	0.000495162	0.000800238	0.000188582	-0.000253102	-0.000253102	-0.000253102	-0.000253102
120	0.0396569	-0.0362922	0.0335189	0.00499831	-0.0154077	-0.0154077	-0.0154077	-0.0154077	0.0227683	0.0254754	0.0781441	0.0418614	-0.0396178	-0.0396178	-0.0396178	-0.0396178	-0.000534236	-0.000343226	0.00105954	-0.000847362	-0.000253102	-0.000253102	-0.000253102	-0.000253102
121	0.0134254	-0.0142945	0.0638782	-0.00846166	-0.0154077	-0.0154077	-0.0154077	-0.0154077	0.0316964	0.00286482	0.086377	0.0675402	-0.0396178	-0.0396178	-0.0396178	-0.0396178	0.00463604	0.000962369	-0.00157231	0.00206468	-0.000253102	-0.000253102	-0.000253102	-0.000253102
122	-0.00178847	0.00754536	0.0282855	0.016428	-0.0154077	-0.0154077	-0.0154077	-0.0154077	0.0429677	0.0172339	0.117222	0.0597944	-0.0396178	-0.0396178	-0.0396178	-0.0396178	0.00253577	-0.000920661	0.00150447	0.000205354	-0.000253102	-0.000253102	-0.000253102	-0.000253102
123	0.0132884	-0.0241879	0.0755166	-0.0168516	-0.0154077	-0.0154077	-0.0154077	-0.0154077	0.0357283	0.0461674	0.0481552	0.0688608	-0.0396178	-0.0396178	-0.0396178	-0.0396178	-0.00118514	0.00120091	1.37654e-05	0.000832314	-0.000253102	-0.000253102	-0.000253102	-0.000253102
124	0.0232356	0.026399	0.0598363	-0.0262338	-0.0154077	-0.0154077	-0.0154077	-0.0154077	0.0212202	0.0044524	0.0921746	0.0727969	-0.0396178	-0.0396178	-0.0396178	-0.0396178	0.001704	6.26919e-05	0.00127691	0.00140984	-0.000253102	-0.000253102	-0.000253102	-0.000253102
125	0.00397729	-0.0314372	0.0142447	-0.0217554	-0.0154077	-0.0154077	-0.0154077	-0.0154077	0.0626044	0.00639398	0.110962	0.053065	-0.0396178	-0.0396178	-0.0396178	-0.0396178	0.00103833	0.00262153	0.000692689	-0.00153997	-0.000253102	-0.000253102	-0.000253102	-0.000253102
126	0.0152337	-0.0641365	0.0465472	-0.0112103	-0.0154077	-0.0154077	-0.0154077	-0.0154077	0.0384435	0.00183942	0.07718	0.0480972	-0.0396178	-0.0396178	-0.0396178	-0.0396178	-0.00156545	0.000149819	0.000929026	-0.000639637	-0.000253102	-0.000253102	-0.000253102	-0.000253102
127	-0.0242723	-0.0259465	0.0357481	-0.01572	-0.0154077	-0.0154077	-0.0154077	-0.0154077	0.0424501	0.00816532	0.0911916	0.0708276	-0.0396178	-0.0396178	-0.0396178	-0.0396178	-0.000883907	0.00240966	0.000861255	-0.000553561	-0.000253102	-0.000253102	-0.000253102	-0.000253102
128	0.0332451	-0.0809149	0.0309522	-0.0141871	-0.0154077	-0.0154077	-0.0154077	-0.0154077	0.0398873	-0.00394061	0.0771559	0.0723937	-0.0396178	-0.0396178	-0.0396178	-0.0396178	0.000641354	0.00170349	-0.000228651	0.000740755	-0.000253102	-0.000253102	-0.000253102	-0.000253102
129	-0.0194499	-0.0641895	-0.00670593	0.00417205	-0.0154077	-0.0154077	-0.0154077	-0.0154077	0.0503887	0.00185894	0.0890773	0.0445142	-0.0396178	-0.0396178	-0.0396178	-0.0396178	0.000801539	8.55098e-05	0.00281398	-0.000229077	-0.000253102	-0.000253102	-0.000253102	-0.000253102
130	-0.0224694	-0.0531946	0.0466743	-0.0345176	-0.0154077	-0.0154077	-0.0154077	-0.0154077	0.0371592	0.0224994	0.0861378	0.0687334	-0.0396178	-0.0396178	-0.0396178	-0.0396178	-0.00165297	0.000317244	-0.000478424	-0.000550182	-0.000253102	-0.000253102	-0.000253102	-0.000253102
131	-0.0132752	-0.0817399	0.0351828	-0.0227344	-0.0154077	-0.0154077	-0.0154077	-0.0154077	0.034674	-0.00440068	0.0636799	0.0521931	-0.0396178	-0.0396178	-0.0396178	-0.0396178	0.000655843	0.00170125	-0.00154988	-0.000117084	-0.000253102	-0.000253102	-0.000253102	-0.000253102
132	0.00265849	-0.093293	0.00939122	-0.0287375	-0.0154077	-0.0154077	-0.0154077	-0.0154077	0.0335146	0.0466365	0.0811477	0.0685505	-0.0396178	-0.0396178	-0.0396178	-0.0396178	0.000495703	0.00146526	0.00274142	-0.000425927	-0.000253102	-0.000253102	-0.000253102	-0.000253102
133	-0.0452786	-0.068241	0.001582	-0.0342656	-0.0154077	-0.0154077	-0.0154077	-0.0154077	0.0611987	0.027324	0.0751284	0.0692485	-0.0396178	-0.0396178	-0.0396178	-0.0396178	-0.000240862	0.000538715	0.000241322	-0.000536365	-0.000253102	-0.000253102	-0.000253102	-0.000253102
134	0.0310306	-0.0621671	0.0435203	-0.0109249	-0.0154077	-0.0154077	-0.0154077	-0.0154077	0.0282709	0.0135112	0.0680168	0.0443474	-0.0396178	-0.0396178	-0.0396178	-0.0396178	0.00141835	0.00204188	-0.00236927	-0.00127175	-0.000253102	-0.000253102	-0.000253102	-0.000253102
135	0.0199858	-0.0455331	0.0560631	-0.028405	-0.0154077	-0.0154077	-0.0154077	-0.0154077	0.0396533	0.0347177	0.0693316	0.0689357	-0.0396178	-0.0396178	-0.0396178	-0.0396178	7.07978e-05	0.00204176	0.00382739	-0.000423041	-0.000253102	-0.000253102	-0.000253102	-0.000253102
136	-0.0110521	-0.0556554	0.00025198	-0.026792	-0.0154077	-0.0154077	-0.0154077	-0.0154077	0.0398987	0.020766	0.0595345	0.0708325	-0.0396178	-0.0396178	-0.0396178	-0.0396178	0.000121005	0.00132237	-0.000602313	0.000900353	-0.000253102	-0.000253102	-0.000253102	-0.000253102
137	0.00401059	-0.0479474	0.0640157	-0.0157972	-0.0154077	-0.0154077	-0.0154077	-0.0154077	0.0254938	0.0212742	0.0683114	0.0581987	-0.0396178	-0.0396178	-0.0396178	-0.0396178	0.000335714	0.00228996	0.000231927	-9.76095e-05	-0.000253102	-0.000253102	-0.000253102	-0.000253102
138	0.0179643	0.0217629	0.0747717	-0.033653	-0.0154077	-0.0154077	-0.0154077	-0.0154077	0.0077284	-0.00475941	0.0650352	0.0700297	-0.0396178	-0.0396178	-0.0396178	-0.0396178	-0.00045697	0.00194569	0.00149425	-0.000518553	-0.000253102	-0.000253102	-0.000253102	-0.000253102
139	0.0175164	-0.0112857	0.0432196	-0.026254	-0.0154077	-0.0154077	-0.0154077	-0.0154077	0.0176398	0.00714974	0.0590826	0.0710749	-0.0396178	-0.0396178	-0.0396178	-0.0396178	0.000377037	6.30311e-05	0.00301645	0.000894516	-0.000253102	-0.000253102	-0.000253102	-0.000253102
140	-0.00635467	-0.042752	0.0182241	-0.028175	-0.0154077	-0.0154077	-0.0154077	-0.0154077	0.039016	0.034153	0.0747379	0.0697359	-0.0396178	-0.0396178	-0.0396178	-0.0396178	0.000506947	0.00143709	-0.000440755	-0.000422407	-0.000253102	-0.000253102	-0.000253102	-0.000253102
141	0.0210488	-0.00252805	0.0749424	-0.0334265	-0.0154077	-0.0154077	-0.0154077	-0.0154077	0.0260979	0.0155588	0.0797914	0.0704606	-0.0396178	-0.0396178	-0.0396178	-0.0396178	-0.000549839	0.000988766	0.00161289	-0.000525367	-0.000253102	-0.000253102	-0.000253102	-0.000253102
142	0.0146986	-0.0198284	0.034548	-0.0139629	-0.0154077	-0.0154077	-0.0154077	-0.0154077	0.0368981	0.0134205	0.0533237	0.0630098	-0.0396178	-0.0396178	-0.0396178	-0.0396178	0.00125128	0.000670171	0.00495146	-0.00027397	-0.000253102	-0.000253102	-0.000253102	-0.000253102
143	0.0126678	0.0019312	0.0259743	-0.0280323	-0.0154077	-0.0154077	-0.0154077	-0.0154077	0.0302123	0.016817	0.0625327	0.0699659	-0.0396178	-0.0396178	-0.0396178	-0.0396178	-0.00048559	-0.00119976	-0.00158754	-0.000439408	-0.000253102	-0.000253102	-0.000253102	-0.000253102
144	0.0390004	-0.0182229	0.0301947	-0.0334671	-0.0154077	-0.0154077	-0.0154077	-0.0154077	0.0171865	0.0287034	0.0555896	0.0694345	-0.0396178	-0.0396178	-0.0396178	-0.0396178	0.00179013	0.000980661	-0.000833362	0.00232208	-0.000253102	-0.000253102	-0.000253102	-0.000253102
145	0.0214823	0.00226831	0.0449525	-0.010521	-0.0154077	-0.0154077	-0.0154077	-0.0154077	0.0276292	0.0184181	0.0690372	0.0469467	-0.0396178	-0.0396178	-0.0396178	-0.0396178	0.00178426	-0.000150591	0.00453122	-0.00117426	-0.000253102	-0.000253102	-0.000253102	-0.000253102
146	0.0110611	-0.00400415	0.0457535	-0.0335739	-0.0154077	-0.0154077	-0.0154077	-0.0154077	0.0299662	0.0213433	0.0309428	0.0709527	-0.0396178	-0.0396178	-0.0396178	-0.0396178	0.00124111	-0.00120515	-0.00212137	-0.000523218	-0.000253102	-0.000253102	-0.000253102	-0.000253102
147	0.0640598	0.00240175	0.0199388	-0.033257	-0.0154077	-0.0154077	-0.0154077	-0.0154077	0.00948303	-0.00145152	0.0750246	0.0695196	-0.0396178	-0.0396178	-0.0396178	-0.0396178	0.00132634	0.000257782	0.000709488	0.00231712	-0.000253102	-0.000253102	-0.000253102	-0.000253102
148	0.0321273	-0.000503454	0.0380946	-0.0248564	-0.0154077	-0.0154077	-0.0154077	-0.0154077	0.0360758	0.0154616	0.0759467	0.0539449	-0.0396178	-0.0396178	-0.0396178	-0.0396178	0.00180037	-0.000826583	-0.000570357	-0.00131678	-0.000253102	-0.000253102	-0.000253102	-0.000253102
149	0.021273	-0.0049957	0.0357153	-0.0301081	-0.0154077	-0.0154077	-0.0154077	-0.0154077	0.0330428	-0.00186078	0.0758335	0.0549957	-0.0396178	-0.0396178	-0.0396178	-0.0396178	0.000277269	5.53053e-05	-0.00242453	-0.00139259	-0.000253102	-0.000253102	-0.000253102	-0.000253102
150	0.05045	0.0296495	0.0129331	-0.013181	-0.0154077	-0.0154077	-0.0154077	-0.0154077	0.0242534	-0.0218789	0.074767	0.0630807	-0.0396178	-0.0396178	-0.0396178	-0.0396178	0.00134346	-4.71763e-05	-0.00215599	-0.000255342	-0.000253102	-0.000253102	-0.000253102	-0.000253102
151	0.0250276	-0.0112217	0.0313884	-0.0278579	-0.0154077	-0.0154077	-0.0154077	-0.0154077	0.0407934	0.000926113	0.077732	0.0700917	-0.0396178	-0.0396178	-0.0396178	-0.0396178	0.000941018	0.000146387	-0.0018043	-0.000429564	-0.000253102	-0.000253102	-0.000253102	-0.000253102
152	0.00189824	0.00193716	0.00717212	-0.0226134	-0.0154077	-0.0154077	-0.0154077	-0.0154077	0.060514	-0.00264568	0.0573488	0.0562074	-0.0396178	-0.0396178	-0.0396178	-0.0396178	0.00138162	0.00086987	-0.000195688	2.41735e-05	-0.000253102	-0.000253102	-0.000253102	-0.000253102
153	0.0311293	0.0443187	0.0136345	-0.00982038	-0.0154077	-0.0154077	-0.0154077	-0.0154077	0.028201	-0.0332815	0.108857	0.0475236	-0.0396178	-0.0396178	-0.0396178	-0.0396178	-0.000819485	-0.000922692	0.000420519	-0.00110106	-0.000253102	-0.000253102	-0.000253102	-0.000253102
154	0.0127165	-0.0155589	0.00938126	-0.0328706	-0.0154077	-0.0154077	-0.0154077	-0.0154077	0.0561174	0.0102111	0.0459789	0.0711343	-0.0396178	-0.0396178	-0.0396178	-0.0396178	0.000956643	-0.000145492	-0.00278085	-0.000526032	-0.000253102	-0.000253102	-0.000253102	-0.000253102
155	0.0250302	0.0115752	0.00106957	-0.0252204	-0.0154077	-0.0154077	-0.0154077	-0.0154077	0.0410666	0.0283123	0.040903	0.072276	-0.0396178	-0.0396178	-0.0396178	-0.0396178	0.000921672	0.000134378	-0.00159918	0.000892668	-0.000253102	-0.000253102	-0.000253102	-0.000253102
156	0.0482833	0.0103674	-0.0092664	-0.0246925	-0.0154077	-0.0154077	-0.0154077	-0.0154077	0.0178395	-0.0170969	0.102892	0.0546192	-0.0396178	-0.0396178	-0.0396178	-0.0396178	7.90686e-05	-0.000698356	-0.000463793	-0.00127118	-0.000253102	-0.000253102	-0.000253102	-0.000253102
157	0.0253993	-7.09142e-05	-0.0299876	-0.0325721	-0.0154077	-0.0154077	-0.0154077	-0.0154077	0.0355065	0.0248519	0.0684517	0.0714655	-0.0396178	-0.0396178	-0.0396178	-0.0396178	-0.000256425	-0.00153865	-0.000871514	-0.000510832	-0.000253102	-0.000253102	-0.000253102	-0.000253102
158	0.0322049	0.04373	0.00178063	-0.0122187	-0.0154077	-0.0154077	-0.0154077	-0.0154077	0.0278515	0.00318014	0.0970347	0.0633379	-0.0396178	-0.0396178	-0.0396178	-0.0396178	-0.00124708	-0.000676683	-0.00203247	-0.000223148	-0.000253102	-0.000253102	-0.000253102	-0.000253102
159	0.0489889	-0.0281203	-0.00431337	-0.0273939	-0.0154077	-0.0154077	-0.0154077	-0.0154077	0.0179006	0.0156709	0.0703734	0.0706212	-0.0396178	-0.0396178	-0.0396178	-0.0396178	0.000113053	0.00043837	-0.00016249	-0.000396941	-0.000253102	-0.000253102	-0.000253102	-0.000253102
160	0.0671748	0.00727368	-0.0197381	-0.0251704	-0.0154077	-0.0154077	-0.0154077	-0.0154077	0.0140633	0.0246902	0.112617	0.0725255	-0.0396178	-0.0396178	-0.0396178	-0.0396178	0.00165062	-0.000728628	0.000684999	0.000923141	-0.000253102	-0.000253102	-0.000253102	-0.000253102
161	0.0293149	-0.0199623	0.0219603	-0.011768	-0.0154077	-0.0154077	-0.0154077	-0.0154077	0.0371475	0.0019583	0.0837312	0.0634401	-0.0396178	-0.0396178	-0.0396178	-0.0396178	-0.00089355	0.000639464	0.000194925	-0.000177669	-0.000253102	-0.000253102	-0.000253102	-0.000253102
162	0.0608408	-0.0315541	0.00470718	-0.0324349	-0.0154077	-0.0154077	-0.0154077	-0.0154077	0.00678443	0.0237394	0.07866	0.0715819	-0.0396178	-0.0396178	-0.0396178	-0.0396178	-0.000355488	0.000131544	-0.00116714	-0.00046953	-0.000253102	-0.000253102	-0.000253102	-0.000253102
163	0.0714339	-0.051169	0.0222576	-0.0249116	-0.0154077	-0.0154077	-0.0154077	-0.0154077	0.00385145	0.0268796	0.0735026	0.0725381	-0.0396178	-0.0396178	-0.0396178	-0.0396178	0.00124503	0.00139944	1.26785e-05	0.000959956	-0.000253102	-0.000253102	-0.000253102	-0.000253102
164	0.0226305	-0.0536281	0.00943527	-0.027401	-0.0154077	-0.0154077	-0.0154077	-0.0154077	0.026972	0.0176978	0.0719505	0.070601	-0.0396178	-0.0396178	-0.0396178	-0.0396178	-0.000688867	0.000908327	0.000363148	-0.000355697	-0.000253102	-0.000253102	-0.000253102	-0.000253102
165	0.0553009	-0.0573605	0.0308715	-0.0298053	-0.0154077	-0.0154077	-0.0154077	-0.0154077	0.0061404	0.0276125	0.109909	0.0559197	-0.0396178	-0.0396178	-0.0396178	-0.0396178	-0.00101328	0.000524209	-9.89854e-05	-0.00131097	-0.000253102	-0.000253102	-0.000253102	-0.000253102
166	0.0617611	-0.0194105	0.0560519	-0.0114956	-0.0154077	-0.0154077	-0.0154077	-0.0154077	0.0054019	0.0030193	0.0865017	0.0632892	-0.0396178	-0.0396178	-0.0396178	-0.0396178	-0.000421463	0.000476573	-0.000213082	-0.000124951	-0.000253102	-0.000253102	-0.000253102	-0.000253102
167	0.0295421	-0.0530884	0.00182856	-0.0272214	-0.0154077	-0.0154077	-0.0154077	-0.0154077	0.0254601	0.0190402	0.0806484	0.0703662	-0.0396178	-0.0396178	-0.0396178	-0.0396178	-0.000103588	0.000829154	-5.8981e-05	-0.000332787	-0.000253102	-0.000253102	-0.000253102	-0.000253102
168	0.0233568	-0.049559	0.0279229	-0.0226683	-0.0154077	-0.0154077	-0.0154077	-0.0154077	0.0261468	0.0276097	0.0909212	0.0569282	-0.0396178	-0.0396178	-0.0396178	-0.0396178	-0.000693986	0.0012653	0.00110536	0.000125525	-0.000253102	-0.000253102	-0.000253102	-0.000253102
169	0.0547093	-0.0193027	0.0534641	-0.0113037	-0.0154077	-0.0154077	-0.0154077	-0.0154077	0.00760587	0.00307777	0.101098	0.0630763	-0.0396178	-0.0396178	-0.0396178	-0.0396178	-0.000687035	0.000470478	0.000512699	-0.000105352	-0.000253102	-0.000253102	-0.000253102	-0.000253102
170	0.0471244	-0.0565757	0.0640288	-0.0323867	-0.0154077	-0.0154077	-0.0154077	-0.0154077	0.0251926	0.0273111	0.0862227	0.0713898	-0.0396178	-0.0396178	-0.0396178	-0.0396178	-0.000742994	0.000540799	0.000189919	-0.000420488	-0.000253102	-0.000253102	-0.000253102	-0.000253102
171	0.0269695	-0.0491509	0.044926	-0.0228628	-0.0154077	-0.0154077	-0.0154077	-0.0154077	0.0283578	0.0268416	0.10379	0.0569862	-0.0396178	-0.0396178	-0.0396178	-0.0396178	0.0005927	0.00129247	0.00386208	0.000124854	-0.000253102	-0.000253102	-0.000253102	-0.000253102
172	0.0549452	-0.0532842	0.017651	-0.0273239	-0.0154077	-0.0154077	-0.0154077	-0.0154077	0.00701986	0.0175463	0.0938312	0.0701103	-0.0396178	-0.0396178	-0.0396178	-0.0396178	-0.000651623	0.000925327	8.86333e-05	-0.000310475	-0.000253102	-0.000253102	-0.000253102	-0.000253102
173	0.056064	-0.0565724	0.0726046	-0.018531	-0.0154077	-0.0154077	-0.0154077	-0.0154077	0.00447118	0.0267612	0.0806571	0.0691824	-0.0396178	-0.0396178	-0.0396178	-0.0396178	-0.000999335	0.000578442	0.000344205	-0.000214334	-0.000253102	-0.000253102	-0.000253102	-0.000253102
174	0.0264495	-0.019805	0.0315469	-0.00921226	-0.0154077	-0.0154077	-0.0154077	-0.0154077	0.0283771	0.00225675	0.0978362	0.0474891	-0.0396178	-0.0396178	-0.0396178	-0.0396178	0.000608179	0.000518884	0.0033272	-0.00096978	-0.000253102	-0.000253102	-0.000253102	-0.000253102
175	0.0284901	-0.0534025	0.0215896	-0.0315264	-0.0154077	-0.0154077	-0.0154077	-0.0154077	0.0264119	0.0177297	0.0942604	0.0533942	-0.0396178	-0.0396178	-0.0396178	-0.0396178	-1.15053e-05	0.00091755	-0.000189968	-0.00116608	-0.000253102	-0.000253102	-0.000253102	-0.000253102
176	0.0558655	-0.0475695	0.0496015	-0.0150219	-0.0154077	-0.0154077	-0.0154077	-0.0154077	0.00402362	0.0258914	0.0863453	0.0662694	-0.0396178	-0.0396178	-0.0396178	-0.0396178	-0.000993005	0.00121613	0.000947269	0.00147439	-0.000253102	-0.000253102	-0.000253102	-0.000253102
177	0.0402963	-0.0197331	0.0291792	-0.0113189	-0.0154077	-0.0154077	-0.0154077	-0.0154077	-0.00339297	0.00266207	0.0878881	0.0627218	-0.0396178	-0.0396178	-0.0396178	-0.0396178	-0.000634496	0.000465433	0.000835951	-6.41338e-05	-0.000253102	-0.000253102	-0.000253102	-0.000253102
178	0.0255898	-0.0553561	0.0513152	-0.0367775	-0.0154077	-0.0154077	-0.0154077	-0.0154077	0.0337876	0.0276008	0.0681382	0.0543926	-0.0396178	-0.0396178	-0.0396178	-0.0396178	0.000266096	0.000490466	0.00022743	-0.00127639	-0.000253102	-0.000253102	-0.000253102	-0.000253102
179	0.0461458	-0.0468925	0.0418027	-0.0330998	-0.0154077	-0.0154077	-0.0154077	-0.0154077	0.00226358	0.0260035	0.0868216	0.0519846	-0.0396178	-0.0396178	-0.0396178	-0.0396178	-0.0013291	0.00117408	-0.000125691	0.000426799	-0.000253102	-0.000253102	-0.000253102	-0.000253102
180	0.0111252	-0.0574893	0.00075388	-0.0326117	-0.0154077	-0.0154077	-0.0154077	-0.0154077	0.00794131	0.0247305	0.143877	0.0710291	-0.0396178	-0.0396178	-0.0396178	-0.0396178	-0.00174671	0.00132307	-0.000388779	-0.000406619	-0.000253102	-0.000253102	-0.000253102	-0.000253102
181	0.0408183	-0.0552105	0.0507949	-0.0151454	-0.0154077	-0.0154077	-0.0154077	-0.0154077	0.0105509	0.0280288	0.0668446	0.0459264	-0.0396178	-0.0396178	-0.0396178	-0.0396178	0.000508513	0.00049822	0.00139776	-0.000944235	-0.000253102	-0.000253102	-0.000253102	-0.000253102
182	0.037002	-0.0578112	0.0344184	-0.0259496	-0.0154077	-0.0154077	-0.0154077	-0.0154077	0.0154094	0.024474	0.0836083	0.0545457	-0.0396178	-0.0396178	-0.0396178	-0.0396178	2.96535e-05	0.0013504	-0.000414	-0.0012271	-0.000253102	-0.000253102	-0.000253102	-0.000253102
183	-0.00485117	-0.0576514	-0.000518253	-0.0257263	-0.0154077	-0.0154077	-0.0154077	-0.0154077	0.0297247	0.0244789	0.141223	0.0721598	-0.0396178	-0.0396178	-0.0396178	-0.0396178	-0.00189809	0.00135974	0.000497507	0.0010103	-0.000253102	-0.000253102	-0.000253102	-0.000253102
184	0.0496312	-0.0308192	0.0239132	0.0019356	-0.0154077	-0.0154077	-0.0154077	-0.0154077	-6.9811e-06	0.0123703	0.074064	0.0601564	-0.0396178	-0.0396178	-0.0396178	-0.0396178	-0.000125532	0.00144423	-0.000116404	0.000152369	-0.000253102	-0.000253102	-0.000253102	-0.000253102
185	0.023734	-0.0411884	0.0211364	-0.0311257	-0.0154077	-0.0154077	-0.0154077	-0.0154077	0.0227011	0.0193875	0.0926272	0.055713	-0.0396178	-0.0396178	-0.0396178	-0.0396178	-0.000482209	0.00170627	-0.000464227	-0.00134929	-0.000253102	-0.000253102	-0.000253102	-0.000253102
186	0.05991	-0.0173905	0.0455985	-0.0296062	-0.0154077	-0.0154077	-0.0154077	-0.0154077	0.00895943	0.015547	0.097746	0.0557614	-0.0396178	-0.0396178	-0.0396178	-0.0396178	0.000599285	0.000213371	9.25874e-05	9.79273e-05	-0.000253102	-0.000253102	-0.000253102	-0.000253102
187	0.00520639	-0.0086123	0.0214521	-0.0147211	-0.0154077	-0.0154077	-0.0154077	-0.0154077	0.00517939	0.0214996	0.0755184	0.0673528	-0.0396178	-0.0396178	-0.0396178	-0.0396178	-0.000636508	0.00044309	-0.000948192	-7.48554e-05	-0.000253102	-0.000253102	-0.000253102	-0.000253102
188	-0.00337532	-0.000791542	0.0157219	-0.0326829	-0.0154077	-0.0154077	-0.0154077	-0.0154077	0.0229593	0.0107387	0.0592811	0.0707123	-0.0396178	-0.0396178	-0.0396178	-0.0396178	-0.000357321	0.000533652	0.000693042	-0.00040575	-0.000253102	-0.000253102	-0.000253102	-0.000253102
189	0.037644	-0.0246978	0.0323337	-0.0145158	-0.0154077	-0.0154077	-0.0154077	-0.0154077	0.0126078	0.0286564	0.109401	0.0456973	-0.0396178	-0.0396178	-0.0396178	-0.0396178	0.000959751	0.000272531	-0.00111481	-0.000972585	-0.000253102	-0.000253102	-0.000253102	-0.000253102
190	0.0324099	-0.00808127	0.0269829	-0.0308433	-0.0154077	-0.0154077	-0.0154077	-0.0154077	0.0132961	0.0211241	0.0907512	0.0529419	-0.0396178	-0.0396178	-0.0396178	-0.0396178	-0.000449991	0.000431781	4.86756e-05	-0.00122835	-0.000253102	-0.000253102	-0.000253102	-0.000253102
191	-0.00344893	-0.0246388	0.0284354	-0.011019	-0.0154077	-0.0154077	-0.0154077	-0.0154077	0.0228768	0.0199603	0.0680831	0.0619151	-0.0396178	-0.0396178	-0.0396178	-0.0396178	-0.000354515	-0.000361409	0.000509415	-5.62519e-05	-0.000253102	-0.000253102	-0.000253102	-0.000253102
192	0.0463528	-0.0243869	0.0454162	-0.0175964	-0.0154077	-0.0154077	-0.0154077	-0.0154077	0.00314779	0.0286128	0.0880826	0.0589472	-0.0396178	-0.0396178	-0.0396178	-0.0396178	0.000601969	0.000258528	0.000528924	-0.000347252	-0.000253102	-0.000253102	-0.000253102	-0.000253102
193	0.0313238	0.0098867	0.0177242	-0.0306983	-0.0154077	-0.0154077	-0.0154077	-0.0154077	0.0199066	0.00365994	0.0979089	0.0528908	-0.0396178	-0.0396178	-0.0396178	-0.0396178	-0.000221098	0.000284105	0.000632583	-0.00124157	-0.000253102	-0.000253102	-0.000253102	-0.000253102
194	0.0230395	-0.0244082	0.0349772	-0.0327372	-0.0154077	-0.0154077	-0.0154077	-0.0154077	0.0104065	0.019741	0.101688	0.0580252	-0.0396178	-0.0396178	-0.0396178	-0.0396178	-0.000415269	-0.000366949	2.8198e-05	-0.000928535	-0.000253102	-0.000253102	-0.000253102	-0.000253102
195	0.0469347	-0.0061992	0.0484225	-0.0174797	-0.0154077	-0.0154077	-0.0154077	-0.0154077	-0.00212665	0.0199154	0.0987551	0.0587317	-0.0396178	-0.0396178	-0.0396178	-0.0396178	0.000429405	0.000382245	0.000513233	-0.000362017	-0.000253102	-0.000253102	-0.000253102	-0.000253102
196	0.0270519	0.0100928	0.041556	-0.0104799	-0.0154077	-0.0154077	-0.0154077	-0.0154077	0.0206307	0.00354664	0.0809413	0.0637186	-0.0396178	-0.0396178	-0.0396178	-0.0396178	6.39477e-05	0.000277284	0.000433183	-0.000482487	-0.000253102	-0.000253102	-0.000253102	-0.000253102
197	0.022071	-0.0237359	0.0329766	-0.0325553	-0.0154077	-0.0154077	-0.0154077	-0.0154077	0.016525	0.028229	0.0781435	0.0580004	-0.0396178	-0.0396178	-0.0396178	-0.0396178	-0.00021412	0.000235906	-0.00123562	-0.000936199	-0.000253102	-0.000253102	-0.000253102	-0.000253102
198	0.0374224	-0.00581252	0.034256	-0.0336368	-0.0154077	-0.0154077	-0.0154077	-0.0154077	0.00602707	0.019621	0.102311	0.0733738	-0.0396178	-0.0396178	-0.0396178	-0.0396178	-0.0010709	0.000374892	0.0010235	3.7986e-05	-0.000253102	-0.000253102	-0.000253102	-0.000253102
199	0.0274396	-0.0267801	0.0489149	-0.0103698	-0.0154077	-0.0154077	-0.0154077	-0.0154077	0.0150012	0.0222277	0.110956	0.063725	-0.0396178	-0.0396178	-0.0396178	-0.0396178	-0.000113226	0.000464802	0.00231438	-0.000490829	-0.000253102	-0.000253102	-0.000253102	-0.000253102
200	0.050452	-0.0237148	0.0631278	-0.0333135	-0.0154077	-0.0154077	-0.0154077	-0.0154077	0.0187954	0.0281731	0.0707861	0.0762215	-0.0396178	-0.0396178	-0.0396178	-0.0396178	0.00131062	0.000234317	-0.000122513	-0.000905934	-0.000253102	-0.000253102	-0.000253102	-0.000253102
201	0.036126	0.0108047	0.0313041	-0.0335403	-0.0154077	-0.0154077	-0.0154077	-0.0154077	0.0120096	0.00363744	0.085443	0.073285	-0.0396178	-0.0396178	-0.0396178	-0.0396178	-0.000877977	0.000271385	0.000711858	3.94618e-05	-0.000253102	-0.000253102	-0.000253102	-0.000253102
202	0.0784965	-0.0267874	0.0707086	-0.00536672	-0.0154077	-0.0154077	-0.0154077	-0.0154077	0.0165756	0.0222332	0.0795878	0.0691271	-0.0396178	-0.0396178	-0.0396178	-0.0396178	-0.00018311	0.0004648	0.00152834	0.000239766	-0.000253102	-0.000253102	-0.000253102	-0.000253102
203	0.0153903	-0.00434585	0.064137	-0.0332318	-0.0154077	-0.0154077	-0.0154077	-0.0154077	0.0265137	0.0190116	0.0778918	0.0761351	-0.0396178	-0.0396178	-0.0396178	-0.0396178	0.0011289	0.000348766	0.00167926	-0.000922212	-0.000253102	-0.000253102	-0.000253102	-0.000253102
204	0.0270916	0.0113557	0.025482	-0.0367242	-0.0154077	-0.0154077	-0.0154077	-0.0154077	0.0097581	0.00359412	0.09379	0.0754381	-0.0396178	-0.0396178	-0.0396178	-0.0396178	-2.38411e-05	0.000272003	0.000536068	-0.000907648	-0.000253102	-0.000253102	-0.000253102	-0.000253102
205	0.0426965	-0.0229398	0.0687233	-0.00511737	-0.0154077	-0.0154077	-0.0154077	-0.0154077	0.0242941	0.0278336	0.0656394	0.0690495	-0.0396178	-0.0396178	-0.0396178	-0.0396178	-0.000374513	0.000222601	-6.53747e-06	0.000221511	-0.000253102	-0.000253102	-0.000253102	-0.000253102
206	0.0526724	-0.0038229	0.0296978	-0.0174977	-0.0154077	-0.0154077	-0.0154077	-0.0154077	-0.00922147	0.0188553	0.0877904	0.0706378	-0.0396178	-0.0396178	-0.0396178	-0.0396178	-0.00118517	0.000345783	0.00106638	5.03246e-05	-0.000253102	-0.000253102	-0.000253102	-0.000253102
[truncated: 193 more rows]

## Sheet: DRQN_std_seed15_tidy
trial	series	value
0	dec_allo_n_inc	-0.248214
1	dec_allo_n_inc	-0.198647
2	dec_allo_n_inc	-0.297798
3	dec_allo_n_inc	-0.270266
4	dec_allo_n_inc	-0.257518
[truncated: 9,595 more rows]

## Sheet: DRQN_std_seed20_raw
trial	dec_allo_n_inc	dec_allo_n_c	dec_allo_s_inc	dec_allo_s_c	dec_ego_n_inc	dec_ego_n_c	dec_ego_s_inc	dec_ego_s_c	strat_allo_n_inc	strat_allo_n_c	strat_allo_s_inc	strat_allo_s_c	strat_ego_n_inc	strat_ego_n_c	strat_ego_s_inc	strat_ego_s_c	time_allo_n_inc	time_allo_n_c	time_allo_s_inc	time_allo_s_c	time_ego_n_inc	time_ego_n_c	time_ego_s_inc	time_ego_s_c
[truncated: 400 more rows]

[truncated: 42 more sheets: DRQN_std_seed20_tidy, DRQN_std_seed25_raw, DRQN_std_seed25_tidy, DQN_std_seed5_raw, DQN_std_seed5_tidy, DQN_std_seed10_raw, DQN_std_seed10_tidy, DQN_std_seed15_raw, DQN_std_seed15_tidy, DQN_std_seed20_raw, DQN_std_seed20_tidy, DQN_std_seed25_raw, DQN_std_seed25_tidy, DRQN_std_mean_wide, DQN_std_mean_wide, DRQN_std_mean_tidy, DQN_std_mean_tidy, DRQN_std_sem_wide, DQN_std_sem_wide, DRQN_std_ema_wide …]
