# Supplementary material for: Hippocampus supports multi-task reinforcement learning under partial observability
Source: Nat Commun. 2025 Oct 30;16:9619. doi: 10.1038/s41467-025-64591-9 (PMC12575782; doi:10.1038/s41467-025-64591-9)
Supplement: Supplementary file 7 — Source Data [file 41467_2025_64591_MOESM7_ESM.zip › source_data/SM/SourceData_S10.xlsx]

## Sheet: Strategy
time	allo_correct	allo_incorrect	ego_correct	ego_incorrect
-2	-0.121292	-0.113107	-0.204901	-0.202366
-1.68421	-0.0786411	-0.0796556	-0.157863	-0.16638
-1.36842	-0.0484172	-0.0545331	-0.109567	-0.110666
-1.05263	0.0370333	0.0460113	0.00777306	0.00663595
-0.736842	0.0388622	0.0365962	0.0570009	0.0576418
-0.421053	0.0467299	0.0573549	0.0990778	0.108878
-0.105263	0.0431903	0.0735443	0.15596	0.165073
0.210526	0.0419184	0.0867345	0.127165	0.170966
0.526316	0.0357304	0.09424	0.096036	0.147204
0.842105	0.0327937	0.0956317	0.037858	0.0939386
1.15789	0.0472476	0.117029	0.0176033	0.0702295
1.47368	0.0505841	0.135563	-0.0178811	0.0224081
1.78947	0.0671418	0.161512	-0.0346366	0.0163638
2.10526	0.0734091	0.182177	-0.0646634	0.00358308
2.42105	0.0891474	0.204914	-0.0720599	-0.0148315
2.73684	0.0971082	0.223456	-0.0837225	-0.0538229
3.05263	0.111536	0.237208	-0.098418	-0.0866946
3.36842	0.114247	0.249463	-0.102692	-0.111219
3.68421	0.128857	0.255447	-0.105248	-0.131093
4	0.142606	0.271079	-0.112424	-0.149745

## Sheet: Time
time	allo_incorrect	allo_correct	ego_correct	ego_incorrect
-2	0.359813	0.341077	0.391505	0.395277
-1.68421	0.3476	0.317724	0.413995	0.418253
-1.36842	0.345006	0.296269	0.421894	0.430624
-1.05263	0.273094	0.23236	0.344889	0.354393
-0.736842	0.28865	0.241173	0.376471	0.389731
-0.421053	0.291384	0.251655	0.409904	0.429087
-0.105263	0.289581	0.282407	0.451646	0.472162
0.210526	0.245406	0.242865	0.443714	0.381885
0.526316	0.223151	0.225478	0.375507	0.333917
0.842105	0.193529	0.196555	0.2918	0.27081
1.15789	0.175146	0.18068	0.240618	0.239218
1.47368	0.14811	0.156056	0.208398	0.202086
1.78947	0.128077	0.14198	0.167411	0.183146
2.10526	0.107667	0.119544	0.136606	0.152618
2.42105	0.0937485	0.111551	0.114236	0.138016
2.73684	0.0768151	0.0963694	0.0993325	0.126484
3.05263	0.0681329	0.0910629	0.0805873	0.126012
3.36842	0.0570287	0.0772365	0.0476156	0.109236
3.68421	0.0530802	0.0668899	0.0314867	0.10481
4	0.0394394	0.0577641	0.022018	0.093992

## Sheet: Decision
time	allo_correct	allo_incorrect	ego_correct	ego_incorrect
-2	-0.0343739	0.00176447	0.0280205	0.037601
-1.68421	-0.0823652	-0.0344634	-0.00679456	-0.00424123
-1.36842	-0.0864281	-0.0279092	0.00058576	-0.000579351
-1.05263	-0.0338333	0.0274745	0.0939444	0.0851926
-0.736842	-0.0284729	0.0395184	0.079385	0.0609221
-0.421053	-0.026489	0.0577839	0.0733066	0.0569747
-0.105263	-0.0301857	0.0648786	0.092085	0.0794921
0.210526	-0.0498624	0.0563128	0.0396857	0.0876014
0.526316	-0.0683322	0.055775	0.0189106	0.0689694
0.842105	-0.0892411	0.0510863	-0.00557357	0.0472541
1.15789	-0.0942285	0.0558361	-0.0282112	0.0661919
1.47368	-0.109746	0.0678804	-0.0324624	0.0410819
1.78947	-0.121075	0.0799846	-0.0323138	0.0464091
2.10526	-0.125328	0.0976834	-0.0386321	0.0541642
2.42105	-0.126984	0.109579	-0.0436552	0.0481793
2.73684	-0.140999	0.118001	-0.0546111	0.0336997
3.05263	-0.158401	0.124323	-0.0698627	0.0688384
3.36842	-0.164167	0.138036	-0.0889621	0.0535212
3.68421	-0.176046	0.142697	-0.0939686	0.0972714
4	-0.185815	0.15386	-0.124633	0.142115
