# Supplementary material for: Hippocampus supports multi-task reinforcement learning under partial observability
Source: Nat Commun. 2025 Oct 30;16:9619. doi: 10.1038/s41467-025-64591-9 (PMC12575782; doi:10.1038/s41467-025-64591-9)
Supplement: Supplementary file 7 — Source Data [file 41467_2025_64591_MOESM7_ESM.zip › source_data/SM/SourceData_S4.xlsx]

## Sheet: Allocentric
Model	Mean_Perf(%)	SEM(%)
hcDRQN	9.76584	0.201794
hcDQN	45.3513	0.737614

## Sheet: Egocentric
Model	Mean_Perf(%)	SEM(%)
hcDRQN	1.61878	0.115261
hcDQN	51.6124	0.429369

## Sheet: Overall
Model	Mean_Perf(%)	SEM(%)
hcDRQN	6.86089	0.1708
hcDQN	48.2575	0.378829
