# Supplementary material for: Hippocampus supports multi-task reinforcement learning under partial observability
Source: Nat Commun. 2025 Oct 30;16:9619. doi: 10.1038/s41467-025-64591-9 (PMC12575782; doi:10.1038/s41467-025-64591-9)
Supplement: Supplementary file 7 — Source Data [file 41467_2025_64591_MOESM7_ESM.zip › source_data/SM/SourceData_S9.xlsx]

## Sheet: DRQN_decision
time	allo_correct	allo_incorrect	ego_correct	ego_incorrect
0	0.665968	-0.355584	0.645668	-0.307918
0.508475	0.691861	-0.358038	0.727232	-0.290649
1.01695	0.674355	-0.359756	0.68957	-0.28491
1.52542	0.693933	-0.351945	0.676148	-0.285508
2.0339	0.683355	-0.347679	0.671951	-0.287704
2.54237	0.684852	-0.342711	0.672604	-0.293224
3.05085	0.689017	-0.34505	0.670093	-0.286439
3.55932	0.68549	-0.337635	0.678509	-0.296406
4.0678	0.705367	-0.332906	0.686818	-0.292422
4.57627	0.684391	-0.327673	0.704197	-0.294586
5.08475	0.673015	-0.331026	0.699077	-0.292177
5.59322	0.688394	-0.325265	0.678553	-0.306202
6.10169	0.683844	-0.322143	0.687796	-0.300922
6.61017	0.695889	-0.322376	0.679805	-0.314316
7.11864	0.689567	-0.323081	0.678932	-0.309802
7.62712	0.675004	-0.321657	0.699072	-0.312147
8.13559	0.664312	-0.323324	0.683153	-0.307525
8.64407	0.670456	-0.330598	0.682657	-0.305723
9.15254	0.673661	-0.321316	0.67079	-0.296001
9.66102	0.659944	-0.304847	0.627732	-0.281292
10.1695	0.526237	-0.250145	0.513116	-0.231336
10.678	0.431872	-0.204729	0.420699	-0.20283
11.1864	0.354392	-0.169879	0.356458	-0.173992
11.6949	0.279252	-0.14343	0.331158	-0.15649
12.2034	0.253363	-0.128011	0.293856	-0.133896
12.7119	0.217433	-0.111558	0.250676	-0.123286
13.2203	0.180078	-0.0966861	0.199825	-0.101227
13.7288	0.126577	-0.0924546	0.165028	-0.0926262
14.2373	0.0997136	-0.0848773	0.148731	-0.0752721
14.7458	0.085615	-0.084296	0.121222	-0.072293
15.2542	0.0819036	-0.0817	0.097085	-0.060882
15.7627	0.0652681	-0.0802352	0.10406	-0.0558272
16.2712	0.0640012	-0.0793189	0.109565	-0.0507593
16.7797	0.0591828	-0.0787565	0.0839709	-0.0459494
17.2881	0.0547288	-0.0802561	0.0647152	-0.0443465
17.7966	0.0588463	-0.0764021	0.0503971	-0.0431147
18.3051	0.0544274	-0.073067	0.0362709	-0.0388041
18.8136	0.0532235	-0.072874	0.0293623	-0.0397483
19.322	0.0458698	-0.0715804	0.0258375	-0.0421645
19.8305	0.0464152	-0.0651523	0.029949	-0.0409666
20.339	0.0396387	-0.0666832	0.0311555	-0.042807
20.8475	0.0479256	-0.0599808	0.028356	-0.0425448
21.3559	0.047329	-0.0610778	0.0231316	-0.0459094
21.8644	0.0388993	-0.0592368	0.0313117	-0.0439527
22.3729	0.0331822	-0.0603949	0.0415514	-0.0455169
22.8814	0.0273616	-0.0575923	0.0357227	-0.0452709
23.3898	0.0284998	-0.0572729	0.0458957	-0.0470897
23.8983	0.0232777	-0.0544201	0.0517153	-0.0461427
24.4068	0.0254831	-0.0552967	0.0448566	-0.045628
24.9153	0.0175667	-0.0536273	0.045724	-0.0451554
25.4237	0.0173546	-0.0564043	0.0376164	-0.0452482
25.9322	0.0207742	-0.0550037	0.0332923	-0.0426873
26.4407	0.0108025	-0.0545822	0.0247601	-0.041229
26.9492	0.00868202	-0.0559169	0.0151628	-0.0402951
27.4576	0.00074481	-0.054182	0.0124382	-0.0418176
27.9661	0.000473985	-0.0540864	0.00200914	-0.0411569
28.4746	-0.00472637	-0.0529839	0.00494798	-0.0430308
28.9831	-0.00898947	-0.0528309	0.00268549	-0.039718
29.4915	-0.00761399	-0.0564535	0.00572349	-0.0435497
30	-0.00572486	-0.0548184	0.00609597	-0.0382901

## Sheet: DRQN_strategy_N
time	allo_correct	allo_incorrect	ego_correct	ego_incorrect
0	0.635281	-0.169025	0.594352	-0.111077
0.508475	0.673256	-0.179505	0.68371	-0.0902162
1.01695	0.673243	-0.184704	0.676953	-0.0814967
1.52542	0.716655	-0.167578	0.688794	-0.0733562
2.0339	0.696789	-0.171296	0.689205	-0.0659499
2.54237	0.685963	-0.160572	0.673949	-0.0873632
3.05085	0.679193	-0.173846	0.682487	-0.077666
3.55932	0.68205	-0.161937	0.703946	-0.0885967
4.0678	0.693334	-0.161579	0.687358	-0.0791242
4.57627	0.680792	-0.15505	0.706372	-0.0887257
5.08475	0.670607	-0.155279	0.685629	-0.0798352
5.59322	0.694376	-0.154548	0.670453	-0.0951201
6.10169	0.683583	-0.152345	0.679088	-0.08505
6.61017	0.702554	-0.148965	0.693334	-0.0974333
7.11864	0.695148	-0.153727	0.674251	-0.0892778
7.62712	0.680488	-0.148701	0.70453	-0.094099
8.13559	0.681095	-0.153969	0.690394	-0.0842808
8.64407	0.682803	-0.155302	0.70101	-0.0856995
9.15254	0.707527	-0.151202	0.701592	-0.077457
9.66102	0.687229	-0.136926	0.664587	-0.0849504
10.1695	0.543006	-0.130809	0.533275	-0.0752186
10.678	0.434476	-0.120294	0.44374	-0.0821723
11.1864	0.333698	-0.118823	0.383905	-0.0712404
11.6949	0.244773	-0.109418	0.357189	-0.0791255
12.2034	0.212007	-0.110881	0.286891	-0.0710289
12.7119	0.184354	-0.112424	0.229074	-0.0772086
13.2203	0.156044	-0.103325	0.180975	-0.0722475
13.7288	0.104483	-0.109072	0.142723	-0.0781193
14.2373	0.0885037	-0.10684	0.141849	-0.0671892
14.7458	0.078616	-0.10982	0.125203	-0.0738735
15.2542	0.065296	-0.107403	0.102364	-0.06777
15.7627	0.0398137	-0.106418	0.110861	-0.0663742
16.2712	0.0333026	-0.106699	0.106261	-0.0657199
16.7797	0.0333196	-0.106804	0.062059	-0.0625022
17.2881	0.0351206	-0.109849	0.0267223	-0.0610093
17.7966	0.0574416	-0.108572	0.000166252	-0.0641312
18.3051	0.0628471	-0.105944	-0.0163077	-0.0587169
18.8136	0.0641231	-0.107833	-0.0356113	-0.0587774
19.322	0.0604194	-0.107849	-0.0356768	-0.0648048
19.8305	0.053382	-0.0953559	-0.0173573	-0.0650189
20.339	0.0358931	-0.0991647	-0.0134058	-0.0700226
20.8475	0.0449375	-0.088402	-0.0070257	-0.068785
21.3559	0.040574	-0.0898876	0.00017274	-0.0731502
21.8644	0.0215963	-0.0863394	0.0129373	-0.0708862
22.3729	0.00753245	-0.0904753	0.0180177	-0.0736606
22.8814	0.00163814	-0.0874594	0.0208941	-0.0716944
23.3898	-0.00384033	-0.0855819	0.0348822	-0.0732043
23.8983	-0.013455	-0.0797747	0.0469146	-0.0719694
24.4068	-0.0147825	-0.0838333	0.0421311	-0.0734708
24.9153	-0.0188082	-0.0797104	0.043873	-0.0693875
25.4237	-0.021248	-0.0848096	0.0311912	-0.0707062
25.9322	-0.0107694	-0.0804999	0.032935	-0.0674328
26.4407	-0.0160309	-0.0799256	0.0201553	-0.0659667
26.9492	-0.0159085	-0.0825971	0.00401131	-0.0623605
27.4576	-0.0247413	-0.0793188	-0.00527179	-0.0673503
27.9661	-0.0257084	-0.0792079	-0.0189605	-0.0684803
28.4746	-0.0308836	-0.0767277	-0.0186526	-0.0682335
28.9831	-0.0337388	-0.0764899	-0.0285933	-0.0599828
29.4915	-0.0339851	-0.0823497	-0.0243181	-0.0717263
30	-0.0352884	-0.0792753	-0.0317511	-0.0624391

## Sheet: DRQN_strategy_S
time	allo_correct	allo_incorrect	ego_correct	ego_incorrect
0	0.696654	-0.542143	0.696984	-0.504758
0.508475	0.710466	-0.536571	0.770754	-0.491082
1.01695	0.675468	-0.534808	0.702187	-0.488324
1.52542	0.671211	-0.536312	0.663503	-0.497661
2.0339	0.669921	-0.524062	0.654697	-0.509459
2.54237	0.683742	-0.524851	0.671259	-0.499084
3.05085	0.698842	-0.516254	0.657699	-0.495211
3.55932	0.688931	-0.513333	0.653072	-0.504216
4.0678	0.717399	-0.504233	0.686279	-0.50572
4.57627	0.68799	-0.500297	0.702022	-0.500446
5.08475	0.675422	-0.506772	0.712524	-0.504518
5.59322	0.682412	-0.495982	0.686653	-0.517285
6.10169	0.684105	-0.491941	0.696503	-0.516795
6.61017	0.689224	-0.495787	0.666276	-0.531199
7.11864	0.683986	-0.492434	0.683613	-0.530326
7.62712	0.66952	-0.494612	0.693615	-0.530196
8.13559	0.64753	-0.492679	0.675911	-0.53077
8.64407	0.658109	-0.505895	0.664304	-0.525746
9.15254	0.639796	-0.49143	0.639989	-0.514546
9.66102	0.632659	-0.472768	0.590877	-0.477633
10.1695	0.509467	-0.36948	0.492957	-0.387453
10.678	0.429269	-0.289163	0.397657	-0.323488
11.1864	0.375087	-0.220935	0.329011	-0.276744
11.6949	0.313731	-0.177441	0.305126	-0.233854
12.2034	0.29472	-0.145142	0.30082	-0.196764
12.7119	0.250513	-0.110692	0.272277	-0.169364
13.2203	0.204112	-0.0900474	0.218674	-0.130206
13.7288	0.148672	-0.0758373	0.187334	-0.107133
14.2373	0.110924	-0.0629144	0.155614	-0.0833549
14.7458	0.092614	-0.0587723	0.117242	-0.0707125
15.2542	0.0985113	-0.0559975	0.0918056	-0.053994
15.7627	0.0907224	-0.0540525	0.0972593	-0.0452802
16.2712	0.0946997	-0.0519384	0.112869	-0.0357986
16.7797	0.085046	-0.050709	0.105883	-0.0293966
17.2881	0.0743369	-0.0506631	0.102708	-0.0276837
17.7966	0.0602509	-0.0442323	0.100628	-0.0220982
18.3051	0.0460077	-0.0401898	0.0888496	-0.0188913
18.8136	0.0423239	-0.0379147	0.0943358	-0.0207192
19.322	0.0313202	-0.0353118	0.0873519	-0.0195242
19.8305	0.0394484	-0.0349487	0.0772553	-0.0169143
20.339	0.0433843	-0.0342017	0.0757167	-0.0155914
20.8475	0.0509137	-0.0315595	0.0637378	-0.0163046
21.3559	0.0540841	-0.032268	0.0460905	-0.0186686
21.8644	0.0562024	-0.0321342	0.0496862	-0.0170192
22.3729	0.0588319	-0.0303146	0.0650852	-0.0173731
22.8814	0.0530851	-0.0277252	0.0505513	-0.0188473
23.3898	0.0608399	-0.0289639	0.0569092	-0.020975
23.8983	0.0600104	-0.0290655	0.056516	-0.0203159
24.4068	0.0657487	-0.0267602	0.047582	-0.0177853
24.9153	0.0539416	-0.0275442	0.047575	-0.0209233
25.4237	0.0559572	-0.0279989	0.0440416	-0.0197903
25.9322	0.0523177	-0.0295075	0.0336496	-0.0179417
26.4407	0.0376358	-0.0292389	0.0293649	-0.0164913
26.9492	0.0332726	-0.0292366	0.0263144	-0.0182298
27.4576	0.0262309	-0.0290452	0.0301481	-0.0162848
27.9661	0.0266564	-0.0289648	0.0229787	-0.0138335
28.4746	0.0214309	-0.0292402	0.0285485	-0.017828
28.9831	0.0157599	-0.029172	0.0339643	-0.0194532
29.4915	0.0187571	-0.0305573	0.0357651	-0.015373
30	0.0238387	-0.0303616	0.043943	-0.0141412

## Sheet: DRQN_time
time	allo_correct	allo_incorrect	ego_correct	ego_incorrect
0	-0.0105246	-0.00114944	-0.0126572	-0.00102949
0.508475	-0.00266626	-0.000647839	-0.0039337	-0.000485025
1.01695	-0.00219929	-0.00075666	-0.00264604	0.000201906
1.52542	-0.00557775	-0.000901423	-0.00563485	-0.000255583
2.0339	-0.00558009	-0.00121435	-0.00558606	-0.000206336
2.54237	-0.00348581	-0.000957228	-0.00352026	0.00033474
3.05085	-0.00224997	-0.000727132	-0.00196171	-1.78718e-05
3.55932	-0.00277546	-0.000783249	-0.0018575	9.29289e-05
4.0678	-0.00398523	5.25583e-05	-0.00251152	-0.000142345
4.57627	0.000243359	0.000100864	0.000588889	-0.000126128
5.08475	0.00256211	0.000525802	0.00266775	8.36759e-05
5.59322	0.00159852	0.000873299	0.00225067	5.16946e-05
6.10169	0.00173773	0.000864498	0.00180505	0.000244579
6.61017	0.00528704	0.00113595	0.00512187	0.000317339
7.11864	0.00508913	0.000877696	0.00485175	0.000330087
7.62712	0.00210682	0.0010259	0.00217899	0.000577812
8.13559	0.00212696	0.000810485	0.00273722	0.000326763
8.64407	0.0035323	0.000479513	0.00274321	0.00056768
9.15254	0.00170517	0.000249315	-0.000343104	0.000258933
9.66102	-0.00142493	0.000129371	-0.00233192	0.000154115
10.1695	-0.00205721	-0.000236015	-0.00127399	0.000206406
10.678	-0.00293362	-0.000207578	-0.00186821	0.000143713
11.1864	-0.00309696	-0.000269773	-0.00196839	9.48456e-05
11.6949	-0.00158706	-0.000100172	-0.00108336	3.2363e-05
12.2034	-0.000979607	1.71494e-05	-0.000765492	6.26804e-05
12.7119	-2.34355e-05	0.000119185	-0.000322629	5.00385e-05
13.2203	0.000344885	0.000214285	0.000920239	3.18094e-05
13.7288	0.0011408	0.000129135	0.000666233	0.000108959
14.2373	0.000983205	0.0001782	0.00163502	0.000242704
14.7458	0.00184805	9.4613e-05	0.00181909	0.000300726
15.2542	0.00193779	5.65675e-05	0.00226205	0.00040835
15.7627	0.0017351	7.45484e-05	0.00262408	0.000470355
16.2712	0.00172948	-3.82709e-05	0.00297909	0.000564449
16.7797	0.00194108	5.11031e-05	0.00273099	0.000549636
17.2881	0.00176762	-4.60544e-05	0.0026473	0.000457423
17.7966	0.00180802	5.28735e-05	0.00222309	0.000438214
18.3051	0.00159658	0.000111757	0.00239669	0.000287703
18.8136	0.00138523	0.000160594	0.00233009	0.00034416
19.322	0.00143134	0.00026234	0.0022508	0.000151576
19.8305	0.00172069	0.000318719	0.00195602	9.70101e-05
20.339	0.00153132	0.000307227	0.00190459	2.70842e-06
20.8475	0.00130546	0.00035942	0.002077	-8.35822e-05
21.3559	0.00187311	0.000415712	0.00167818	-5.00815e-05
21.8644	0.00142079	0.000327204	0.00166723	-0.000102926
22.3729	0.0013369	0.000446858	0.00161228	-0.000131236
22.8814	0.000972888	0.000407173	0.00159094	-0.000101445
23.3898	0.00090373	0.000296018	0.00149869	1.62004e-06
23.8983	0.000932947	0.000243287	0.000999309	-2.00791e-05
24.4068	0.000716483	0.000238717	0.00101858	0.000163981
24.9153	0.000713128	0.000200074	0.000695435	0.000250236
25.4237	0.000747065	0.000147816	0.000751534	0.000333649
25.9322	0.000691626	0.000126049	0.000834106	0.000426725
26.4407	0.000703422	0.000103494	0.000719553	0.000527733
26.9492	0.00095301	0.000109942	0.000851061	0.000684791
27.4576	0.000596187	8.76287e-05	0.000971996	0.000609595
27.9661	0.000660063	0.000106445	0.000763019	0.000680723
28.4746	0.000579561	0.000208762	0.000512771	0.000659064
28.9831	0.000591121	0.000233872	0.000480168	0.00068953
29.4915	0.000553667	0.000271933	0.000376877	0.000508665
30	0.000502666	0.000363691	0.00051175	0.000441414

## Sheet: DQN_decision
time	allo_correct	allo_incorrect	ego_correct	ego_incorrect
0	0.0376316	-0.0340487	0.0463861	-0.00844626
0.508475	0.0411753	-0.0315973	0.0410524	0.00357932
1.01695	0.0360011	-0.0273358	0.0351179	-0.00395275
1.52542	0.0403914	-0.0309259	0.0275473	-0.00611507
2.0339	0.0484849	-0.0316669	0.0205592	-0.00828377
2.54237	0.0492943	-0.030322	0.0240095	-0.00849308
3.05085	0.0576239	-0.032517	0.0226588	-0.0100436
3.55932	0.0561582	-0.0320722	0.0266629	-0.0111133
4.0678	0.0585751	-0.0337633	0.0296485	-0.0113138
4.57627	0.0622765	-0.0331854	0.0291576	-0.016267
5.08475	0.064013	-0.0331244	0.0296703	-0.0159323
5.59322	0.0633691	-0.0340061	0.033604	-0.0196489
6.10169	0.0629885	-0.033261	0.0365289	-0.0184525
6.61017	0.059339	-0.033037	0.0337327	-0.0168506
7.11864	0.0616986	-0.0331062	0.0352113	-0.0166436
7.62712	0.0571781	-0.0316732	0.0355489	-0.0144198
8.13559	0.0562755	-0.0315707	0.0332682	-0.0131065
8.64407	0.0516823	-0.0324132	0.033909	-0.0114813
9.15254	0.0530805	-0.0298333	0.0336354	-0.0114766
9.66102	0.0509261	-0.0295069	0.0374609	-0.0102182
10.1695	0.0443796	-0.0288926	0.0347168	-0.00984777
10.678	0.0391677	-0.0287584	0.034773	-0.00964601
11.1864	0.0350423	-0.0275349	0.0353848	-0.0112003
11.6949	0.023809	-0.0266204	0.0328521	-0.0129367
12.2034	0.0220271	-0.0263422	0.0336432	-0.00998976
12.7119	0.0220735	-0.0252615	0.0311554	-0.0126093
13.2203	0.0213037	-0.0251127	0.0288698	-0.0144035
13.7288	0.0196771	-0.026083	0.030406	-0.0146179
14.2373	0.0172012	-0.0272816	0.0284343	-0.0160111
14.7458	0.0170729	-0.026152	0.0246156	-0.0183535
15.2542	0.0157854	-0.0252811	0.0211314	-0.0201783
15.7627	0.0131531	-0.026183	0.0215739	-0.0203819
16.2712	0.0145377	-0.0239926	0.0211092	-0.0190189
16.7797	0.015749	-0.0233302	0.0182173	-0.0226007
17.2881	0.0141519	-0.0234313	0.0190746	-0.0223665
17.7966	0.0140112	-0.0195185	0.0171245	-0.0217876
18.3051	0.0149544	-0.0193981	0.0188703	-0.0261896
18.8136	0.013475	-0.0188383	0.0156907	-0.0246313
19.322	0.01282	-0.0187039	0.0146633	-0.0262064
19.8305	0.0136397	-0.0201666	0.0157278	-0.0245863
20.339	0.009701	-0.0192605	0.0148032	-0.0204849
20.8475	0.00985399	-0.0214586	0.0125637	-0.0223292
21.3559	0.00992431	-0.0210331	0.0104484	-0.0198781
21.8644	0.00875194	-0.0204351	0.0122571	-0.0163028
22.3729	0.0100081	-0.0206909	0.0133171	-0.017879
22.8814	0.00948976	-0.0204286	0.0122001	-0.017413
23.3898	0.00896313	-0.0205314	0.0156716	-0.0209447
23.8983	0.00863668	-0.0215803	0.0184885	-0.0167806
24.4068	0.00527225	-0.0214782	0.0197041	-0.0174721
24.9153	0.00740285	-0.0219911	0.0188805	-0.0187757
25.4237	0.00738338	-0.0225093	0.0199612	-0.0153455
25.9322	0.0064771	-0.0212375	0.0199637	-0.0170818
26.4407	0.0060276	-0.0219887	0.0184503	-0.015406
26.9492	0.00584329	-0.0207336	0.0161826	-0.0155235
27.4576	0.00774386	-0.0199126	0.0142284	-0.0148939
27.9661	0.00696564	-0.0195989	0.013348	-0.0154984
28.4746	0.0065445	-0.0187221	0.0102841	-0.0154371
28.9831	0.00910017	-0.0193879	0.0120458	-0.0151031
29.4915	0.00880777	-0.0167043	0.0150761	-0.0112324
30	0.00752487	-0.0170038	0.0106985	-0.0107269

## Sheet: DQN_strategy_N
time	allo_correct	allo_incorrect	ego_correct	ego_incorrect
0	0.0405082	-0.0303347	0.0585575	0.0130901
0.508475	0.0448986	-0.0353269	0.0518061	0.0190634
1.01695	0.0303049	-0.0294997	0.040189	0.0116771
1.52542	0.03189	-0.0290225	0.025179	0.00968732
2.0339	0.0423374	-0.0278666	0.0107224	0.00630438
2.54237	0.0454347	-0.0279323	0.0175503	0.00353716
3.05085	0.0542558	-0.0288767	0.020792	0.00429847
3.55932	0.0547232	-0.0295248	0.0259802	0.000625286
4.0678	0.0550109	-0.0302898	0.0305641	-0.000120706
4.57627	0.06154	-0.0303626	0.0342223	-0.00782636
5.08475	0.0623301	-0.0318595	0.0347682	-0.00733387
5.59322	0.0576587	-0.0315702	0.0392682	-0.0117745
6.10169	0.0578953	-0.0319908	0.0446188	-0.00987078
6.61017	0.0501833	-0.0329416	0.0415027	-0.0104342
7.11864	0.0567487	-0.031973	0.0421668	-0.00819601
7.62712	0.0450418	-0.0310903	0.0396451	-0.00578132
8.13559	0.0464995	-0.0318747	0.0356876	-0.00509258
8.64407	0.0388596	-0.0329918	0.0361623	-0.00411802
9.15254	0.0430767	-0.0325533	0.0379858	-0.00213295
9.66102	0.0437282	-0.0330222	0.0418223	0.000362177
10.1695	0.0296292	-0.0353326	0.0341967	0.000273327
10.678	0.0290729	-0.0349844	0.038127	0.00218945
11.1864	0.0232709	-0.034429	0.035302	0.000307516
11.6949	0.00488818	-0.0349363	0.0317334	-0.00245165
12.2034	0.00362106	-0.0332122	0.0343345	-0.000306222
12.7119	0.00686864	-0.034137	0.0306296	-0.00429631
13.2203	0.00827786	-0.0338792	0.0323886	-0.0037239
13.7288	0.0100476	-0.0346367	0.0325328	-0.00412093
14.2373	0.0102848	-0.0353479	0.0326523	-0.0043826
14.7458	0.00996292	-0.0349119	0.0280049	-0.00624084
15.2542	0.00972649	-0.0339886	0.0190787	-0.0106079
15.7627	0.00877302	-0.0352214	0.0207981	-0.0102187
16.2712	0.00932063	-0.0329922	0.0229354	-0.0117964
16.7797	0.0116842	-0.0313684	0.0171254	-0.0171357
17.2881	0.0137075	-0.0323484	0.0198053	-0.0166928
17.7966	0.0138203	-0.029041	0.0210328	-0.0175456
18.3051	0.0158002	-0.0275693	0.0235422	-0.0212527
18.8136	0.0124169	-0.0278316	0.0203826	-0.0226143
19.322	0.0114722	-0.0268573	0.0199988	-0.0257462
19.8305	0.011194	-0.0277151	0.0201801	-0.0247325
20.339	0.0047358	-0.0272904	0.0213688	-0.023193
20.8475	0.00794033	-0.0287554	0.0186107	-0.0250466
21.3559	0.00749507	-0.0292933	0.0160328	-0.020595
21.8644	0.00830496	-0.0294773	0.0145311	-0.0161376
22.3729	0.0124115	-0.0309328	0.0169569	-0.0150855
22.8814	0.0122028	-0.0298609	0.0123615	-0.0161431
23.3898	0.0126504	-0.0310371	0.0142956	-0.0185853
23.8983	0.0108794	-0.0324168	0.0191904	-0.0165265
24.4068	0.00928348	-0.0313707	0.0181495	-0.0172109
24.9153	0.0105528	-0.0316073	0.019171	-0.0208182
25.4237	0.0118284	-0.03258	0.02013	-0.0188013
25.9322	0.0120511	-0.0313493	0.0194669	-0.0187641
26.4407	0.0131101	-0.031737	0.0207002	-0.0195511
26.9492	0.0117814	-0.0311406	0.0139343	-0.0226847
27.4576	0.01253	-0.0313137	0.0100182	-0.020969
27.9661	0.0133511	-0.0318447	0.0101638	-0.020447
28.4746	0.0118484	-0.030167	0.00553959	-0.021627
28.9831	0.012978	-0.0294349	0.00955134	-0.0209226
29.4915	0.0104522	-0.0286648	0.0152623	-0.0175055
30	0.0100869	-0.0293842	0.00896525	-0.013856

## Sheet: DQN_strategy_S
time	allo_correct	allo_incorrect	ego_correct	ego_incorrect
0	0.0347549	-0.0377627	0.0342148	-0.0299827
0.508475	0.037452	-0.0278677	0.0302987	-0.0119048
1.01695	0.0416973	-0.025172	0.0300468	-0.0195826
1.52542	0.0488928	-0.0328292	0.0299157	-0.0219175
2.0339	0.0546324	-0.0354673	0.030396	-0.0228719
2.54237	0.0531539	-0.0327116	0.0304687	-0.0205233
3.05085	0.060992	-0.0361574	0.0245256	-0.0243858
3.55932	0.0575932	-0.0346195	0.0273457	-0.0228518
4.0678	0.0621393	-0.0372367	0.028733	-0.0225068
4.57627	0.0630129	-0.0360081	0.0240929	-0.0247077
5.08475	0.0656959	-0.0343893	0.0245723	-0.0245307
5.59322	0.0690795	-0.036442	0.0279398	-0.0275234
6.10169	0.0680817	-0.0345313	0.028439	-0.0270342
6.61017	0.0684947	-0.0331325	0.0259628	-0.023267
7.11864	0.0666485	-0.0342394	0.0282558	-0.0250912
7.62712	0.0693143	-0.032256	0.0314528	-0.0230582
8.13559	0.0660515	-0.0312668	0.0308488	-0.0211205
8.64407	0.0645049	-0.0318345	0.0316556	-0.0188447
9.15254	0.0630844	-0.0271134	0.029285	-0.0208202
9.66102	0.0581239	-0.0259916	0.0330995	-0.0207986
10.1695	0.0591301	-0.0224526	0.0352369	-0.0199689
10.678	0.0492625	-0.0225324	0.0314189	-0.0214815
11.1864	0.0468136	-0.0206408	0.0354676	-0.022708
11.6949	0.0427298	-0.0183044	0.0339709	-0.0234218
12.2034	0.0404332	-0.0194722	0.0329519	-0.0196733
12.7119	0.0372783	-0.016386	0.0316812	-0.0209223
13.2203	0.0343295	-0.0163461	0.0253509	-0.0250831
13.7288	0.0293066	-0.0175294	0.0282793	-0.0251148
14.2373	0.0241176	-0.0192152	0.0242163	-0.0276396
14.7458	0.024183	-0.0173922	0.0212263	-0.0304661
15.2542	0.0218442	-0.0165737	0.0231841	-0.0297488
15.7627	0.0175332	-0.0171445	0.0223497	-0.030545
16.2712	0.0197547	-0.014993	0.0192829	-0.0262413
16.7797	0.0198139	-0.015292	0.0193091	-0.0280656
17.2881	0.0145964	-0.0145142	0.0183439	-0.0280402
17.7966	0.0142021	-0.00999595	0.0132161	-0.0260295
18.3051	0.0141086	-0.0112269	0.0141985	-0.0311266
18.8136	0.014533	-0.00984492	0.0109988	-0.0266483
19.322	0.0141678	-0.0105506	0.00932775	-0.0266666
19.8305	0.0160855	-0.0126182	0.0112755	-0.0244401
20.339	0.0146662	-0.0112306	0.00823762	-0.0177767
20.8475	0.0117677	-0.0141618	0.00651662	-0.0196118
21.3559	0.0123535	-0.012773	0.00486401	-0.0191612
21.8644	0.00919893	-0.011393	0.00998315	-0.0164681
22.3729	0.00760471	-0.0104491	0.00967729	-0.0206726
22.8814	0.00677672	-0.0109963	0.0120386	-0.0186828
23.3898	0.00527586	-0.0100256	0.0170476	-0.0233041
23.8983	0.00639394	-0.0107438	0.0177866	-0.0170348
24.4068	0.00126102	-0.0115858	0.0212586	-0.0177334
24.9153	0.00425294	-0.0123749	0.01859	-0.0167332
25.4237	0.00293833	-0.0124387	0.0197924	-0.0118898
25.9322	0.000903118	-0.0111256	0.0204604	-0.0153994
26.4407	-0.00105487	-0.0122405	0.0162004	-0.0112608
26.9492	-9.47934e-05	-0.0103266	0.018431	-0.00836236
27.4576	0.00295769	-0.00851151	0.0184385	-0.00881872
27.9661	0.000580133	-0.00735314	0.0165322	-0.0105499
28.4746	0.00124062	-0.00727724	0.0150287	-0.00924717
28.9831	0.00522236	-0.00934094	0.0145403	-0.00928348
29.4915	0.00716335	-0.00474374	0.0148899	-0.00495929
30	0.0049628	-0.00462337	0.0124318	-0.00759786

## Sheet: DQN_time
time	allo_correct	allo_incorrect	ego_correct	ego_incorrect
0	0.0448159	0.0235433	0.0403629	0.025343
0.508475	0.0500857	0.0250709	0.0454537	0.022709
1.01695	0.0470959	0.0233661	0.0447141	0.0268215
1.52542	0.043386	0.0241611	0.0457917	0.0277976
2.0339	0.0411123	0.025305	0.049938	0.0281395
2.54237	0.0428728	0.0250715	0.0460759	0.0280052
3.05085	0.0470745	0.0268905	0.0530282	0.0281542
3.55932	0.0522577	0.027606	0.0521156	0.0303688
4.0678	0.0597527	0.0298202	0.0578803	0.0319532
4.57627	0.0630259	0.0316237	0.0605777	0.0364551
5.08475	0.0624605	0.0303713	0.061692	0.0370038
5.59322	0.0653674	0.0329142	0.0637931	0.0424728
6.10169	0.0644729	0.032097	0.0641536	0.0422545
6.61017	0.063598	0.0321025	0.065016	0.0417598
7.11864	0.0614169	0.0317708	0.0593257	0.0421446
7.62712	0.0609742	0.0303089	0.0592172	0.0405087
8.13559	0.0559101	0.0294624	0.0604391	0.0403476
8.64407	0.0563385	0.0283238	0.0568584	0.0379895
9.15254	0.0507312	0.0256971	0.0551147	0.0380678
9.66102	0.0498355	0.0244295	0.0501961	0.0360598
10.1695	0.0422059	0.0224459	0.0437092	0.0331739
10.678	0.0386039	0.02113	0.0375058	0.0325368
11.1864	0.0350768	0.0193427	0.0333821	0.0329317
11.6949	0.0306262	0.0182838	0.0284232	0.0296501
12.2034	0.0262622	0.017747	0.0263782	0.0284952
12.7119	0.0250302	0.0161601	0.0243799	0.0276846
13.2203	0.0175619	0.015488	0.0220857	0.0249515
13.7288	0.0151131	0.0146693	0.0215544	0.023985
14.2373	0.0144764	0.014725	0.0186935	0.0226734
14.7458	0.0117199	0.0139051	0.0184365	0.0211699
15.2542	0.0118912	0.0129298	0.0175233	0.0204687
15.7627	0.01273	0.0132829	0.0149283	0.0196129
16.2712	0.015102	0.012332	0.0130927	0.0175396
16.7797	0.011771	0.0125769	0.0135538	0.0158233
17.2881	0.0119228	0.0118318	0.0107505	0.0149146
17.7966	0.0119977	0.0106255	0.0101633	0.0129426
18.3051	0.00923348	0.0107888	0.00920696	0.0118697
18.8136	0.00765343	0.0104656	0.00865005	0.0104234
19.322	0.00715567	0.00993856	0.00679963	0.00937709
19.8305	0.00412936	0.0101053	0.00566761	0.00790955
20.339	0.00455802	0.00985415	0.00425164	0.0070641
20.8475	0.00211661	0.00995712	0.00433548	0.00606695
21.3559	0.000224277	0.00913194	0.00469713	0.00607438
21.8644	0.00181025	0.00828812	0.0032713	0.00524219
22.3729	0.00289412	0.00803311	0.00329677	0.0043973
22.8814	0.00192125	0.00850475	0.00344613	0.00486727
23.3898	0.00233168	0.00783558	0.00161277	0.00663769
23.8983	0.00290938	0.0080177	0.000382501	0.00426903
24.4068	0.00356975	0.00864601	-0.000198342	0.00340014
24.9153	0.00127702	0.00859814	0.000308549	0.00352296
25.4237	0.00122627	0.00802284	-1.29805e-05	0.00437415
25.9322	0.00212891	0.00694152	-0.0020367	0.00252943
26.4407	0.00249268	0.00686606	-0.00192807	0.00200596
26.9492	0.00102447	0.00675445	-0.002573	0.00242635
27.4576	0.000493871	0.00569106	-0.00273592	0.00180962
27.9661	0.00104868	0.00567089	-0.00403751	0.00108045
28.4746	0.000944595	0.00567212	-0.00367016	0.000457696
28.9831	-0.00218103	0.00592583	-0.00451753	8.71819e-05
29.4915	-0.00339527	0.00422378	-0.00575264	-0.00139726
30	-0.00169591	0.00413688	-0.00549945	-0.00152416

## Sheet: Bar_decision
model	scores
hcDRQN	1.02293
hcDRQN	1.22525
hcDRQN	1.022
hcDRQN	1.06035
hcDRQN	1.00936
hcDRQN	1.02796
hcDRQN	1.06321
hcDRQN	1.01806
hcDRQN	1.10163
hcDRQN	1.01248
hcDRQN	1.01198
hcDRQN	0.979466
hcDRQN	1.0124
hcDRQN	1.03113
hcDRQN	1.00125
hcDRQN	1.02387
hcDRQN	0.940881
hcDRQN	1.06227
hcDRQN	0.925115
hcDRQN	0.712569
hcDRQN	0.124472
hcDRQN	0.0944405
hcDRQN	0.0776974
hcDRQN	0.0727856
hcDRQN	0.0852313
hcDRQN	0.0462013
hcDRQN	0.0222131
hcDRQN	0.0157197
hcDRQN	0.0199003
hcDRQN	0.0189937
hcDRQN	0.0175955
hcDRQN	0.0225633
hcDRQN	0.0285301
hcDRQN	0.0128913
hcDRQN	0.0134133
hcDRQN	0.0121287
hcDRQN	0.00792075
hcDRQN	0.0108685
hcDRQN	0.00841332
hcDRQN	0.00879253
hcDRQN	0.00983152
hcDRQN	0.00790048
hcDRQN	0.0084781
hcDRQN	0.00805609
hcDRQN	0.011181
hcDRQN	0.00476157
hcDRQN	0.0114322
hcDRQN	0.00738868
hcDRQN	0.00758346
hcDRQN	0.00535143
hcDRQN	0.00650654
hcDRQN	0.00603939
hcDRQN	0.00247927
hcDRQN	0.00328132
hcDRQN	0.00196131
hcDRQN	0.0018166
hcDRQN	0.00229288
hcDRQN	0.00173961
hcDRQN	0.0047762
hcDRQN	0.00289738
hcDRQN	0.00315334
hcDRQN	0.00149568
hcDRQN	0.00207062
hcDRQN	0.00313
hcDRQN	0.00148175
hcDRQN	0.0013144
hcDRQN	0.00181556
hcDRQN	0.00106556
hcDRQN	0.00182311
hcDRQN	0.000684561
hcDRQN	0.00112277
hcDRQN	0.00142446
hcDRQN	0.000732463
hcDRQN	0.00151285
hcDRQN	0.00102832
hcDRQN	0.000914315
hcDRQN	0.000980349
hcDRQN	0.000716671
hcDRQN	9.01058e-05
hcDRQN	0.000900065
hcDRQN	0.00036572
hcDRQN	0.000565455
hcDRQN	0.000191281
hcDRQN	0.00034933
hcDRQN	0.000395574
hcDRQN	0.000789495
hcDRQN	9.0705e-05
hcDRQN	0.00171336
hcDRQN	0.000306845
hcDRQN	0.000433526
hcDRQN	0.000476292
hcDRQN	0.000217904
hcDRQN	0.000839182
hcDRQN	0.000195549
hcDRQN	0.00041373
hcDRQN	0.000258335
hcDRQN	7.02751e-05
hcDRQN	0.000368636
hcDRQN	0.000126237
hcDRQN	0.000611195
hcDRQN	0.000318297
hcDRQN	0.000140329
hcDRQN	3.86117e-05
hcDRQN	0.000366857
hcDRQN	6.08083e-06
hcDRQN	2.49995e-05
hcDRQN	1.54314e-05
hcDRQN	0.00025726
hcDRQN	3.70023e-09
hcDRQN	9.67381e-05
hcDRQN	3.31457e-05
hcDRQN	8.85048e-05
hcDRQN	0.000106423
hcDRQN	3.39763e-05
hcDRQN	0.000106583
hcDRQN	1.26759e-06
hcDRQN	0.000143061
hcDRQN	8.81616e-06
hcDRQN	7.82094e-06
hcDRQN	4.57526e-05
hcDRQN	7.17036e-05
hcDRQN	4.54546e-06
hcDRQN	0.000311917
hcDRQN	2.5067e-05
hcDRQN	0.00018437
hcDRQN	5.46076e-05
hcDRQN	4.69121e-05
hcDRQN	0.000168582
hcDRQN	2.42671e-05
hcDRQN	1.47343e-05
hcDRQN	4.91975e-05
hcDRQN	1.8095e-05
hcDRQN	6.6786e-05
hcDRQN	0.00019891
hcDRQN	3.29697e-07
hcDRQN	7.48378e-05
hcDRQN	1.44617e-05
hcDRQN	8.1385e-06
hcDRQN	8.6904e-05
hcDRQN	2.66709e-06
hcDRQN	4.5176e-05
hcDRQN	3.04069e-05
hcDRQN	9.88141e-06
hcDRQN	9.95536e-05
hcDRQN	2.41258e-05
hcDRQN	6.86674e-05
hcDRQN	4.85567e-05
hcDRQN	2.14872e-05
hcDRQN	8.78029e-06
hcDRQN	6.54401e-05
hcDRQN	4.06629e-05
hcDRQN	5.13278e-05
hcDRQN	9.07039e-05
hcDRQN	0.000268987
hcDRQN	1.7329e-06
hcDRQN	7.57757e-05
hcDRQN	6.50104e-05
hcDRQN	0.000451933
hcDRQN	2.71403e-05
hcDRQN	0.000127933
hcDRQN	0.000189758
hcDRQN	0.000121552
hcDRQN	0.000109551
hcDRQN	5.36912e-06
hcDRQN	1.62114e-05
hcDRQN	0.000115914
hcDRQN	7.22179e-05
hcDRQN	0.000120197
hcDRQN	8.1807e-07
hcDRQN	6.86544e-05
hcDRQN	2.69385e-07
hcDRQN	1.20657e-05
hcDRQN	2.34987e-08
hcDRQN	1.61505e-05
hcDRQN	4.99371e-06
hcDRQN	0.00034704
hcDRQN	9.19419e-05
hcDRQN	0.000202667
hcDRQN	0.00050217
hcDRQN	0.000202695
hcDRQN	0.000232795
hcDRQN	0.000193646
hcDRQN	7.54676e-05
hcDRQN	8.55041e-05
hcDRQN	0.000115259
hcDRQN	0.000153321
hcDRQN	1.67181e-09
hcDRQN	0.000221923
hcDRQN	5.23632e-07
hcDRQN	7.86365e-05
hcDRQN	1.3882e-06
hcDRQN	2.68283e-05
hcDRQN	5.01296e-05
hcDRQN	6.84728e-05
hcDRQN	0.000209572
hcDRQN	6.15267e-05
hcDRQN	0.000152717
hcDRQN	9.67239e-05
hcDRQN	3.65632e-05
hcDRQN	7.99998e-05
hcDRQN	6.68015e-05
hcDRQN	1.04239e-05
hcDRQN	0.000116591
hcDRQN	5.04934e-06
hcDRQN	8.87096e-05
hcDRQN	4.17548e-06
hcDRQN	0.000139933
hcDRQN	5.08653e-05
hcDRQN	1.81644e-05
hcDRQN	0.000107444
hcDRQN	8.04577e-05
hcDRQN	2.76542e-05
hcDRQN	2.38128e-05
hcDRQN	2.83227e-05
hcDRQN	2.58919e-05
hcDRQN	8.31027e-06
hcDRQN	0.000196707
hcDRQN	3.83139e-05
hcDRQN	5.97362e-06
hcDRQN	6.35608e-07
hcDRQN	2.25274e-05
hcDRQN	7.5307e-06
hcDRQN	4.38497e-06
hcDRQN	6.71739e-08
hcDRQN	8.257e-05
hcDRQN	2.65883e-06
hcDRQN	0.000124533
hcDRQN	3.24479e-05
hcDRQN	8.49839e-05
hcDRQN	1.89668e-05
hcDRQN	0.00021193
hcDRQN	4.1823e-06
hcDRQN	2.44065e-06
hcDRQN	8.62409e-05
hcDRQN	4.96096e-05
hcDRQN	8.83482e-07
hcDRQN	3.03789e-05
hcDRQN	8.31128e-05
hcDRQN	8.26158e-05
hcDRQN	2.60463e-05
hcDRQN	1.78065e-05
hcDRQN	4.02491e-05
hcDRQN	7.99081e-06
hcDRQN	2.03697e-05
hcDRQN	3.52149e-05
hcDRQN	9.25997e-05
hcDRQN	1.22479e-05
hcDRQN	4.89567e-05
hcDRQN	4.86731e-05
hcDRQN	2.53619e-05
hcDRQN	3.09941e-05
hcDRQN	2.27777e-07
hcDRQN	2.6247e-05
hcDRQN	7.00265e-05
hcDRQN	5.19907e-06
hcDRQN	2.23826e-05
hcDRQN	3.95958e-05
hcDRQN	1.68141e-05
hcDRQN	7.78094e-05
hcDRQN	3.57275e-06
hcDRQN	0.00018961
hcDRQN	8.97286e-05
hcDRQN	2.55719e-05
hcDRQN	0.000254896
hcDRQN	2.39327e-07
hcDRQN	6.54025e-05
hcDRQN	8.6457e-06
hcDRQN	3.56442e-06
hcDRQN	0.000289708
hcDRQN	2.13481e-07
hcDRQN	5.24666e-05
hcDRQN	0.000157042
hcDRQN	7.5042e-07
hcDRQN	4.21156e-05
hcDRQN	3.18369e-06
hcDRQN	1.76047e-08
hcDRQN	5.68449e-05
hcDRQN	0.000564988
hcDRQN	1.53651e-05
hcDRQN	0.000314017
hcDRQN	0.000339549
hcDRQN	3.27196e-05
hcDRQN	0.000105561
hcDRQN	2.38928e-05
hcDRQN	1.62154e-06
hcDRQN	0.000459026
hcDRQN	1.76448e-07
hcDRQN	0.000124947
hcDRQN	0.000234915
hcDRQN	2.91512e-06
hcDRQN	0.000121589
hcDRQN	4.82247e-05
hcDRQN	5.30064e-06
hcDRQN	2.26918e-05
hcDRQN	6.51991e-05
hcDRQN	7.21431e-05
hcDRQN	4.04134e-06
hcDRQN	1.55995e-05
hcDRQN	1.30605e-05
hcDRQN	2.50181e-05
hcDRQN	2.67373e-10
hcDRQN	1.17e-06
hcDRQN	9.00549e-08
hcDRQN	0.000170539
hcDRQN	2.95788e-05
hcDRQN	0.000104126
hcDRQN	0.000223232
hcDRQN	2.36074e-05
hcDRQN	1.17642e-06
hcDRQN	4.6119e-06
hcDRQN	2.58671e-05
hcDRQN	3.37773e-05
hcDRQN	1.16084e-05
hcDRQN	6.8982e-06
hcDRQN	1.73946e-09
hcDRQN	3.63291e-05
hcDRQN	1.72116e-05
hcDRQN	3.43348e-06
hcDRQN	6.00182e-05
hcDRQN	6.7493e-05
hcDRQN	2.33159e-05
hcDRQN	8.66227e-06
hcDRQN	7.39564e-05
hcDRQN	1.02102e-05
hcDRQN	2.18724e-05
hcDRQN	2.74109e-06
hcDRQN	6.13972e-05
hcDRQN	2.06538e-05
hcDRQN	1.32767e-07
hcDRQN	5.44285e-05
hcDRQN	4.67159e-05
hcDRQN	3.3165e-07
hcDRQN	4.77198e-06
hcDRQN	6.98672e-05
hcDRQN	6.46067e-06
hcDRQN	2.26409e-05
hcDRQN	1.38969e-05
hcDRQN	5.15693e-05
hcDRQN	3.5207e-05
hcDRQN	1.97257e-06
hcDRQN	4.53086e-05
hcDRQN	7.93195e-06
hcDRQN	1.11287e-05
hcDRQN	3.94809e-05
hcDRQN	1.04514e-05
hcDRQN	6.20084e-06
hcDRQN	1.83453e-06
hcDRQN	2.01064e-10
hcDRQN	8.57757e-06
hcDRQN	6.08782e-06
hcDRQN	1.91531e-06
hcDRQN	3.1819e-06
hcDRQN	1.06151e-06
hcDRQN	5.92362e-06
hcDRQN	2.23846e-06
hcDRQN	2.74748e-06
hcDRQN	8.03167e-06
hcDRQN	5.91482e-06
hcDRQN	9.34031e-06
hcDRQN	3.41037e-06
hcDRQN	1.298e-06
hcDRQN	6.89412e-06
hcDRQN	2.73509e-06
hcDRQN	2.52241e-06
hcDRQN	8.72164e-06
hcDRQN	9.88483e-06
hcDRQN	2.56614e-06
hcDRQN	3.85028e-06
hcDRQN	4.98247e-08
hcDRQN	3.11915e-07
hcDRQN	3.39202e-07
hcDRQN	5.10528e-08
hcDRQN	4.00363e-06
hcDRQN	2.86948e-07
hcDRQN	2.9496e-07
hcDRQN	4.2238e-06
hcDRQN	3.74958e-08
hcDRQN	2.78173e-07
hcDRQN	3.8512e-07
hcDRQN	6.30047e-08
hcDRQN	4.01901e-06
hcDRQN	2.23665e-07
hcDRQN	1.8427e-05
hcDRQN	2.31048e-05
hcDRQN	9.00199e-06
hcDRQN	1.83348e-05
hcDRQN	0
hcDRQN	0
hcDRQN	0
hcDRQN	0
hcDRQN	0
hcDRQN	0
hcDRQN	0
hcDRQN	0
hcDRQN	0
hcDRQN	0
hcDRQN	0
hcDRQN	0
hcDRQN	0
hcDRQN	0
hcDQN	0.00578475
hcDQN	0.00495176
hcDQN	0.00262292
hcDQN	0.00461872
hcDQN	0.00468992
hcDQN	0.00469189
hcDQN	0.0071169
hcDQN	0.00566224
hcDQN	0.00766205
hcDQN	0.00659387
hcDQN	0.0067861
hcDQN	0.00779186
hcDQN	0.00709511
hcDQN	0.00512775
hcDQN	0.00742507
hcDQN	0.0048793
hcDQN	0.00524219
hcDQN	0.00526631
hcDQN	0.00469108
hcDQN	0.00560806
hcDQN	0.003156
hcDQN	0.00352885
hcDQN	0.00311332
hcDQN	0.00135141
hcDQN	0.00274291
hcDQN	0.00216286
hcDQN	0.00214257
hcDQN	0.00283912
hcDQN	0.00227596
hcDQN	0.00158056
hcDQN	0.00130614
hcDQN	0.00185726
hcDQN	0.00142721
hcDQN	0.00135476
hcDQN	0.00155373
hcDQN	0.000553054
hcDQN	0.00153404
hcDQN	0.000711785
hcDQN	0.000910187
hcDQN	0.00163714
hcDQN	0.000562852
hcDQN	0.00125047
hcDQN	0.000775126
hcDQN	0.000917283
hcDQN	0.0012711
hcDQN	0.000826759
hcDQN	0.00133403
hcDQN	0.00163992
hcDQN	0.000974762
hcDQN	0.00143295
hcDQN	0.00149219
hcDQN	0.000926339
hcDQN	0.00113506
hcDQN	0.00067378
hcDQN	0.000836385
hcDQN	0.000733807
hcDQN	0.000442038
hcDQN	0.001336
hcDQN	0.000654264
hcDQN	0.00040846
hcDQN	0.000554362
hcDQN	0.000278478
hcDQN	0.000812828
hcDQN	0.000213002
hcDQN	0.000406274
hcDQN	0.000844375
hcDQN	0.000103442
hcDQN	0.000701588
hcDQN	0.000533409
hcDQN	0.000611135
hcDQN	0.000413567
hcDQN	0.000249805
hcDQN	0.000366978
hcDQN	0.000742849
hcDQN	0.000241409
hcDQN	0.000489474
hcDQN	0.000454286
hcDQN	0.000621451
hcDQN	0.000430364
hcDQN	0.000738028
hcDQN	0.000740178
hcDQN	0.000463108
hcDQN	0.000350603
hcDQN	0.000638423
hcDQN	0.000673989
hcDQN	0.000547823
hcDQN	0.000681254
hcDQN	0.000468641
hcDQN	0.000595425
hcDQN	0.000584809
hcDQN	0.000340098
hcDQN	0.000698174
hcDQN	0.000452564
hcDQN	0.000401806
hcDQN	0.000643443
hcDQN	0.000502904
hcDQN	0.000617016
hcDQN	0.000423344
hcDQN	0.000500279
hcDQN	0.000641582
hcDQN	0.000639064
hcDQN	0.000427382
hcDQN	0.000494446
hcDQN	0.000367409
hcDQN	0.000337984
hcDQN	0.000452747
hcDQN	0.000312937
hcDQN	0.000377958
hcDQN	0.00040221
hcDQN	0.000476944
hcDQN	0.000379406
hcDQN	0.000513282
hcDQN	0.000405319
hcDQN	0.000352199
hcDQN	0.000536897
hcDQN	0.000363284
hcDQN	0.000421948
hcDQN	0.000729811
hcDQN	0.000688636
hcDQN	0.000655785
hcDQN	0.000794656
hcDQN	0.000437694
hcDQN	0.000847273
hcDQN	0.000782729
hcDQN	0.000435703
hcDQN	0.000565909
hcDQN	0.000516408
hcDQN	0.000372935
hcDQN	0.000503322
hcDQN	0.000215301
hcDQN	0.000464751
hcDQN	0.000415302
hcDQN	0.000487407
hcDQN	0.000393979
hcDQN	0.000338228
hcDQN	0.000631988
hcDQN	0.000528188
hcDQN	0.000357709
hcDQN	0.000506105
hcDQN	0.00062849
hcDQN	0.000288988
hcDQN	0.000435196
hcDQN	0.000444235
hcDQN	0.000303629
hcDQN	0.000467062
hcDQN	0.000344767
hcDQN	0.00041556
hcDQN	0.000478154
hcDQN	0.000506686
hcDQN	0.000419701
hcDQN	0.000437167
hcDQN	0.000372862
hcDQN	0.000456801
hcDQN	0.00027894
hcDQN	0.000291509
hcDQN	0.000519479
hcDQN	0.000194502
hcDQN	0.000399198
hcDQN	0.000233788
hcDQN	0.000257974
hcDQN	0.000141558
hcDQN	0.000310916
hcDQN	0.000254191
hcDQN	0.000296165
hcDQN	0.000195766
hcDQN	0.000355768
hcDQN	0.000222422
hcDQN	0.000139069
hcDQN	0.000221792
hcDQN	0.000170006
hcDQN	0.000149095
hcDQN	0.000185312
hcDQN	0.000170839
hcDQN	0.00029256
hcDQN	0.000188407
hcDQN	0.000167298
hcDQN	9.78183e-05
hcDQN	0.000305527
hcDQN	0.000213696
hcDQN	5.26627e-05
hcDQN	0.000536475
hcDQN	0.00041325
hcDQN	0.000212251
hcDQN	0.000213858
hcDQN	0.000210553
hcDQN	0.000331369
hcDQN	0.000341226
hcDQN	0.000306188
hcDQN	0.000854337
hcDQN	0.000342328
hcDQN	0.000308181
hcDQN	0.000700922
hcDQN	0.000400958
hcDQN	0.000403226
hcDQN	0.000417082
hcDQN	0.000442702
hcDQN	0.000629517
hcDQN	0.000455498
hcDQN	0.000493958
hcDQN	0.000401229
hcDQN	0.000490467
hcDQN	0.000503534
hcDQN	0.000242003
hcDQN	0.000411943
hcDQN	0.000627937
hcDQN	0.000352494
hcDQN	0.000376699
hcDQN	0.000653633
hcDQN	0.000404687
hcDQN	0.00051552
hcDQN	0.000457325
hcDQN	0.000638763
hcDQN	0.000512626
hcDQN	0.000518687
hcDQN	0.000442357
hcDQN	0.000676193
hcDQN	0.000596832
hcDQN	0.000518301
hcDQN	0.000661278
hcDQN	0.000562253
hcDQN	0.000628559
hcDQN	0.000573584
hcDQN	0.000353497
hcDQN	0.000370769
hcDQN	0.000449512
hcDQN	0.00056966
hcDQN	0.000584342
hcDQN	0.000467511
hcDQN	0.000565434
hcDQN	0.00055034
hcDQN	0.000499151
hcDQN	0.00038509
hcDQN	0.000602307
hcDQN	0.00063905
hcDQN	0.000578242
hcDQN	0.000541228
hcDQN	0.000466285
hcDQN	0.000623036
hcDQN	0.000399834
hcDQN	0.000264489
hcDQN	0.000399212
hcDQN	0.000344219
hcDQN	0.00038717
hcDQN	0.000365641
hcDQN	0.000601435
hcDQN	0.000669774
hcDQN	0.000517337
hcDQN	0.000538462
hcDQN	0.000678509
hcDQN	0.000461771
hcDQN	0.000595542
hcDQN	0.000584815
hcDQN	0.000389248
hcDQN	0.000657533
hcDQN	0.000522038
hcDQN	0.000417084
hcDQN	0.000665939
hcDQN	0.000305203
hcDQN	0.000575409
hcDQN	0.000579577
hcDQN	0.000295799
hcDQN	0.000456376
hcDQN	0.000696333
hcDQN	0.000341178
hcDQN	0.000637125
hcDQN	0.000615264
hcDQN	0.000511122
hcDQN	0.000547829
hcDQN	0.000693295
hcDQN	0.000701512
hcDQN	0.000611338
hcDQN	0.000746035
hcDQN	0.00082884
hcDQN	0.000690968
hcDQN	0.000713795
hcDQN	0.000624015
hcDQN	0.00065985
hcDQN	0.000729834
hcDQN	0.000618285
hcDQN	0.000736823
hcDQN	0.000606356
hcDQN	0.000725105
hcDQN	0.000794441
hcDQN	0.00046758
hcDQN	0.000702058
hcDQN	0.000767409
hcDQN	0.000563292
hcDQN	0.000644505
hcDQN	0.000781758
hcDQN	0.000567196
hcDQN	0.000714508
hcDQN	0.000707381
hcDQN	0.000656079
hcDQN	0.000600648
hcDQN	0.000407908
hcDQN	0.000532596
hcDQN	0.00054356
hcDQN	0.000580544
hcDQN	0.000565912
hcDQN	0.000587248
hcDQN	0.000618796
hcDQN	0.000754871
hcDQN	0.00046136
hcDQN	0.000702883
hcDQN	0.000855691
hcDQN	0.00044323
hcDQN	0.000720056
hcDQN	0.000652758
hcDQN	0.000437009
hcDQN	0.000654476
hcDQN	0.000574252
hcDQN	0.00048929
hcDQN	0.000595142
hcDQN	0.000507706
hcDQN	0.00054869
hcDQN	0.000716842
hcDQN	0.000364555
hcDQN	0.000494585
hcDQN	0.000515772
hcDQN	0.000520454
hcDQN	0.000467556
hcDQN	0.000485123
hcDQN	0.000753598
hcDQN	0.000689784
hcDQN	0.000363123
hcDQN	0.000521057
hcDQN	0.000799711
hcDQN	0.000454226
hcDQN	0.000403956
hcDQN	0.000581486
hcDQN	0.000593982
hcDQN	0.00062376
hcDQN	0.000414997
hcDQN	0.00038793
hcDQN	0.000500971
hcDQN	0.000640384
hcDQN	0.000373781
hcDQN	0.000618697
hcDQN	0.000604704
hcDQN	0.000536557
hcDQN	0.000556604
hcDQN	0.000558693
hcDQN	0.000500276
hcDQN	0.000461794
hcDQN	0.00051061
hcDQN	0.000468684
hcDQN	0.000501514
hcDQN	0.000470855
hcDQN	0.000533789
hcDQN	0.000437368
hcDQN	0.000381745
hcDQN	0.00056077
hcDQN	0.000509176
hcDQN	0.000495304
hcDQN	0.000633068
hcDQN	0.000657301
hcDQN	0.000600078
hcDQN	0.00063057
hcDQN	0.000432524
hcDQN	0.000608559
hcDQN	0.000651089
hcDQN	0.000358146
hcDQN	0.000484331
hcDQN	0.000508671
hcDQN	0.000568388
hcDQN	0.000338828
hcDQN	0.000428613
hcDQN	0.000518426
hcDQN	0.000507669
hcDQN	0.000388822
hcDQN	0.000496556
hcDQN	0.000521139
hcDQN	0.000413455
hcDQN	0.00055622
hcDQN	0.000579452
hcDQN	0.000509276
hcDQN	0.000814168
hcDQN	0.000248326
hcDQN	4.88297e-05
hcDQN	0.000163251
hcDQN	0.000221677
hcDQN	0.000124748
hcDQN	6.5688e-05
hcDQN	5.26565e-06
hcDQN	2.05628e-05
hcDQN	8.54759e-06
hcDQN	1.32303e-05
hcDQN	1.65157e-06
hcDQN	9.23478e-07
hcDQN	7.64822e-08
hcDQN	0
hcDQN	0
hcDQN	0
hcDQN	0
hcDQN	0
hcDQN	0
hcDQN	0
hcDQN	0
hcDQN	0
hcDQN	0

## Sheet: Bar_strategy_N
model	scores
hcDRQN	0.130482
hcDRQN	0.239866
hcDRQN	0.182966
hcDRQN	0.149
hcDRQN	0.20079
hcDRQN	0.145723
hcDRQN	0.219047
hcDRQN	0.224703
hcDRQN	0.138538
hcDRQN	0.24286
hcDRQN	0.154246
hcDRQN	0.114115
hcDRQN	0.196445
hcDRQN	0.179467
hcDRQN	0.139438
hcDRQN	0.270544
hcDRQN	0.159502
hcDRQN	0.213015
hcDRQN	0.153047
hcDRQN	0.0962269
hcDRQN	0.0331329
hcDRQN	0.0369163
hcDRQN	0.0638664
hcDRQN	0.102362
hcDRQN	0.0126017
hcDRQN	0.00851558
hcDRQN	0.00419959
hcDRQN	0.0150364
hcDRQN	0.0272304
hcDRQN	0.0136833
hcDRQN	0.00686405
hcDRQN	0.037082
hcDRQN	0.0196425
hcDRQN	1.79251e-05
hcDRQN	0.000286083
hcDRQN	0.00406581
hcDRQN	0.00181221
hcDRQN	0.00337355
hcDRQN	6.04679e-05
hcDRQN	0.00160083
hcDRQN	0.00273503
hcDRQN	4.20572e-05
hcDRQN	0.00234738
hcDRQN	0.0086665
hcDRQN	0.00857036
hcDRQN	0.00545745
hcDRQN	0.0135567
hcDRQN	0.0158879
hcDRQN	0.00749284
hcDRQN	0.0094252
hcDRQN	0.00402271
hcDRQN	0.00427523
hcDRQN	0.00191693
hcDRQN	0.000344798
hcDRQN	0.000997161
hcDRQN	6.53586e-06
hcDRQN	0.00152221
hcDRQN	4.06992e-05
hcDRQN	0.00259575
hcDRQN	3.74644e-05
hcDRQN	0.00815005
hcDRQN	0.00220613
hcDRQN	0.00188547
hcDRQN	0.00617273
hcDRQN	0.00155434
hcDRQN	0.0024591
hcDRQN	0.00303213
hcDRQN	0.000200337
hcDRQN	0.00139704
hcDRQN	3.7505e-08
hcDRQN	0.000536246
hcDRQN	6.22835e-05
hcDRQN	0.000389163
hcDRQN	0.00145861
hcDRQN	0.00114088
hcDRQN	0.00141488
hcDRQN	0.000886906
hcDRQN	0.000298259
hcDRQN	3.31552e-05
hcDRQN	0.00100173
hcDRQN	9.10027e-05
hcDRQN	0.00149027
hcDRQN	0.000662861
hcDRQN	0.00103519
hcDRQN	0.0014437
hcDRQN	0.0024277
hcDRQN	0.000906583
hcDRQN	0.00412196
hcDRQN	0.000782119
hcDRQN	0.00063303
hcDRQN	0.00124285
hcDRQN	0.000285795
hcDRQN	0.000478011
hcDRQN	0.000279532
hcDRQN	0.000535396
hcDRQN	0.000510962
hcDRQN	3.41511e-05
hcDRQN	0.00112313
hcDRQN	0.000475658
hcDRQN	0.00126701
hcDRQN	0.00107544
hcDRQN	0.000238383
hcDRQN	0.000297055
hcDRQN	0.0013269
hcDRQN	9.90025e-05
hcDRQN	0.000328992
hcDRQN	9.05953e-05
hcDRQN	0.000551817
hcDRQN	2.14422e-05
hcDRQN	3.80557e-05
hcDRQN	1.63088e-05
hcDRQN	2.4966e-05
hcDRQN	0.000678587
hcDRQN	3.35472e-05
hcDRQN	3.76406e-05
hcDRQN	8.88018e-05
hcDRQN	1.82746e-06
hcDRQN	0.000494216
hcDRQN	9.00936e-07
hcDRQN	8.67525e-05
hcDRQN	3.81262e-06
hcDRQN	1.7113e-08
hcDRQN	5.53496e-06
hcDRQN	0.000148708
hcDRQN	3.79795e-06
hcDRQN	8.93595e-05
hcDRQN	0.000225742
hcDRQN	7.38676e-08
hcDRQN	0.000130752
hcDRQN	3.39086e-07
hcDRQN	0.000118736
hcDRQN	0.000189758
hcDRQN	9.48091e-05
hcDRQN	0.00029385
hcDRQN	0.000205598
hcDRQN	8.39513e-05
hcDRQN	0.000143531
hcDRQN	3.70534e-05
hcDRQN	7.14056e-05
hcDRQN	3.42489e-05
hcDRQN	1.61536e-05
hcDRQN	0.000450856
hcDRQN	0.000139787
hcDRQN	0.000510918
hcDRQN	1.05701e-05
hcDRQN	0.000492105
hcDRQN	2.30031e-09
hcDRQN	0.000108182
hcDRQN	3.8839e-06
hcDRQN	0.00013003
hcDRQN	2.037e-09
hcDRQN	3.5718e-05
hcDRQN	3.5315e-05
hcDRQN	0.00141184
hcDRQN	3.22994e-06
hcDRQN	0.000532789
hcDRQN	5.00454e-05
hcDRQN	0.0012577
hcDRQN	0.000318106
hcDRQN	0.000433879
hcDRQN	0.00034802
hcDRQN	0.000389606
hcDRQN	0.000492368
hcDRQN	0.00132338
hcDRQN	0.000259695
hcDRQN	0.00109444
hcDRQN	0.000141538
hcDRQN	0.00130861
hcDRQN	8.86884e-05
hcDRQN	0.00043204
hcDRQN	0.000191359
hcDRQN	7.44295e-05
hcDRQN	0.000128681
hcDRQN	3.34208e-05
hcDRQN	9.55857e-05
hcDRQN	0.000968518
hcDRQN	0.000616377
hcDRQN	0.000473841
hcDRQN	0.00202735
hcDRQN	0.000427193
hcDRQN	0.000337967
hcDRQN	0.000780916
hcDRQN	0.000489248
hcDRQN	3.14096e-05
hcDRQN	0.000365983
hcDRQN	0.000964504
hcDRQN	0.000159373
hcDRQN	0.000847975
hcDRQN	0.000145679
hcDRQN	0.000533324
hcDRQN	6.24581e-05
hcDRQN	1.05762e-05
hcDRQN	0.000182473
hcDRQN	1.21128e-05
hcDRQN	0.000726268
hcDRQN	0.000405719
hcDRQN	0.00109629
hcDRQN	0.000573665
hcDRQN	0.000347724
hcDRQN	0.000129595
hcDRQN	0.000190186
hcDRQN	2.21781e-06
hcDRQN	0.000149723
hcDRQN	6.15859e-06
hcDRQN	7.03715e-05
hcDRQN	0.000120092
hcDRQN	0.000218569
hcDRQN	0.000180874
hcDRQN	3.04381e-05
hcDRQN	0.000616829
hcDRQN	1.15174e-05
hcDRQN	0.000264208
hcDRQN	8.98412e-05
hcDRQN	3.92269e-05
hcDRQN	0.000638614
hcDRQN	8.19677e-05
hcDRQN	0.000556894
hcDRQN	0.000246152
hcDRQN	5.98761e-05
hcDRQN	5.89917e-05
hcDRQN	0.000111024
hcDRQN	4.44389e-06
hcDRQN	6.85983e-05
hcDRQN	4.54306e-05
hcDRQN	9.96638e-05
hcDRQN	0.000122029
hcDRQN	0.000876202
hcDRQN	0.000256425
hcDRQN	0.000937849
hcDRQN	0.000258162
hcDRQN	0.00123086
hcDRQN	0.000277883
hcDRQN	0.00049794
hcDRQN	0.000102319
hcDRQN	0.00122994
hcDRQN	0.0001011
hcDRQN	0.00111116
hcDRQN	5.48626e-06
hcDRQN	0.000320629
hcDRQN	0.000423874
hcDRQN	0.000291956
hcDRQN	0.000287013
hcDRQN	0.000365687
hcDRQN	3.86138e-05
hcDRQN	0.00024827
hcDRQN	0.0001053
hcDRQN	3.74285e-06
hcDRQN	0.000105693
hcDRQN	1.34674e-07
hcDRQN	6.1732e-05
hcDRQN	2.38055e-05
hcDRQN	1.79623e-05
hcDRQN	8.67937e-05
hcDRQN	1.62845e-05
hcDRQN	0.00012321
hcDRQN	1.34056e-08
hcDRQN	2.31078e-05
hcDRQN	2.64679e-05
hcDRQN	1.36136e-05
hcDRQN	0.000151863
hcDRQN	0.00021682
hcDRQN	1.62346e-06
hcDRQN	1.48819e-05
hcDRQN	0.000271364
hcDRQN	1.85499e-05
hcDRQN	8.02573e-05
hcDRQN	3.24844e-07
hcDRQN	1.9367e-05
hcDRQN	0.000360706
hcDRQN	8.02609e-06
hcDRQN	5.40385e-05
hcDRQN	0.000168892
hcDRQN	9.2328e-06
hcDRQN	4.07783e-05
hcDRQN	4.50088e-06
hcDRQN	4.57164e-06
hcDRQN	6.92727e-05
hcDRQN	0.000550158
hcDRQN	8.85789e-06
hcDRQN	0.000344454
hcDRQN	0.000302617
hcDRQN	2.42917e-05
hcDRQN	3.33171e-05
hcDRQN	1.67903e-05
hcDRQN	1.03108e-05
hcDRQN	0.000398865
hcDRQN	0.000123264
hcDRQN	4.79852e-05
hcDRQN	0.000467429
hcDRQN	3.84269e-05
hcDRQN	0.000110833
hcDRQN	0.000161076
hcDRQN	5.04955e-06
hcDRQN	5.23067e-05
hcDRQN	0.000102934
hcDRQN	4.25304e-05
hcDRQN	6.75265e-07
hcDRQN	4.19973e-05
hcDRQN	3.09445e-05
hcDRQN	4.72816e-07
hcDRQN	1.80872e-06
hcDRQN	2.52592e-06
hcDRQN	2.70126e-07
hcDRQN	7.69082e-05
hcDRQN	4.19767e-06
hcDRQN	9.16365e-05
hcDRQN	0.000225817
hcDRQN	5.14375e-08
hcDRQN	4.99952e-07
hcDRQN	5.87148e-06
hcDRQN	7.77495e-10
hcDRQN	5.79863e-07
hcDRQN	1.33529e-05
hcDRQN	5.98161e-06
hcDRQN	2.18996e-05
hcDRQN	8.05638e-05
hcDRQN	4.71125e-05
hcDRQN	6.1097e-06
hcDRQN	6.69415e-05
hcDRQN	4.68353e-05
hcDRQN	3.175e-05
hcDRQN	1.96033e-06
hcDRQN	7.6196e-05
hcDRQN	3.28101e-06
hcDRQN	4.68536e-05
hcDRQN	1.37493e-06
hcDRQN	5.64293e-05
hcDRQN	1.46835e-05
hcDRQN	2.03539e-07
hcDRQN	4.44831e-05
hcDRQN	2.65253e-05
hcDRQN	3.21343e-06
hcDRQN	2.16948e-07
hcDRQN	0.00013031
hcDRQN	2.96977e-05
hcDRQN	3.42427e-06
hcDRQN	5.49814e-07
hcDRQN	0.000103379
hcDRQN	9.77524e-06
hcDRQN	1.77366e-05
hcDRQN	9.48955e-05
hcDRQN	3.75956e-08
hcDRQN	3.80134e-05
hcDRQN	1.19291e-05
hcDRQN	5.04176e-08
hcDRQN	3.02333e-05
hcDRQN	1.80068e-05
hcDRQN	8.26455e-06
hcDRQN	3.50561e-05
hcDRQN	2.98053e-05
hcDRQN	1.88438e-05
hcDRQN	2.2475e-05
hcDRQN	1.63253e-05
hcDRQN	2.94983e-05
hcDRQN	1.99146e-05
hcDRQN	2.13812e-05
hcDRQN	3.39886e-05
hcDRQN	2.84192e-05
hcDRQN	3.54635e-05
hcDRQN	2.18892e-05
hcDRQN	1.57702e-05
hcDRQN	3.58392e-05
hcDRQN	2.51476e-05
hcDRQN	1.79712e-05
hcDRQN	3.1408e-05
hcDRQN	4.04405e-05
hcDRQN	2.32053e-05
hcDRQN	3.85028e-06
hcDRQN	4.98247e-08
hcDRQN	3.11915e-07
hcDRQN	3.39202e-07
hcDRQN	5.10528e-08
hcDRQN	4.00363e-06
hcDRQN	2.86948e-07
hcDRQN	2.9496e-07
hcDRQN	4.2238e-06
hcDRQN	3.74958e-08
hcDRQN	2.78173e-07
hcDRQN	3.8512e-07
hcDRQN	6.30047e-08
hcDRQN	4.01901e-06
hcDRQN	2.23665e-07
hcDRQN	1.8427e-05
hcDRQN	2.31048e-05
hcDRQN	9.00199e-06
hcDRQN	1.83348e-05
hcDRQN	0
hcDRQN	0
hcDRQN	0
hcDRQN	0
hcDRQN	0
hcDRQN	0
hcDRQN	0
hcDRQN	0
hcDRQN	0
hcDRQN	0
hcDRQN	0
hcDRQN	0
hcDRQN	0
hcDRQN	0
hcDQN	0.000944766
hcDQN	0.000935578
hcDQN	0.000377894
hcDQN	1.92742e-06
hcDQN	0.000616256
hcDQN	7.79145e-06
hcDQN	1.70739e-05
hcDQN	6.3457e-06
hcDQN	5.78394e-05
hcDQN	0.000200237
hcDQN	2.12062e-07
hcDQN	3.34299e-05
hcDQN	0.00016847
hcDQN	0.000160552
hcDQN	5.9229e-07
hcDQN	0.000501776
hcDQN	1.15693e-05
hcDQN	0.000623394
hcDQN	0.000136379
hcDQN	0.000524642
hcDQN	0.000913408
hcDQN	0.000910452
hcDQN	0.000576635
hcDQN	0.00196398
hcDQN	0.00135522
hcDQN	0.000228463
hcDQN	0.000778859
hcDQN	0.000626235
hcDQN	0.000731885
hcDQN	0.000244416
hcDQN	3.22997e-09
hcDQN	0.000553396
hcDQN	0.00021959
hcDQN	6.1187e-05
hcDQN	0.000176959
hcDQN	3.36508e-05
hcDQN	2.57629e-06
hcDQN	3.10246e-05
hcDQN	4.65982e-07
hcDQN	7.57545e-05
hcDQN	0.000423839
hcDQN	4.84931e-08
hcDQN	0.000142825
hcDQN	0.000156277
hcDQN	0.000124572
hcDQN	4.41081e-07
hcDQN	5.33755e-05
hcDQN	0.000570682
hcDQN	0.000102852
hcDQN	3.0054e-05
hcDQN	0.000200462
hcDQN	5.73781e-05
hcDQN	9.26496e-05
hcDQN	2.90594e-05
hcDQN	4.59402e-07
hcDQN	2.06626e-05
hcDQN	3.43408e-05
hcDQN	3.44919e-05
hcDQN	0.000427768
hcDQN	2.89421e-05
hcDQN	0.000178757
hcDQN	0.000124922
hcDQN	0.000222466
hcDQN	0.000164616
hcDQN	7.31126e-07
hcDQN	2.77727e-06
hcDQN	2.19328e-05
hcDQN	0.000177975
hcDQN	1.33487e-05
hcDQN	0.000123054
hcDQN	7.55806e-06
hcDQN	1.32122e-05
hcDQN	0.000153412
hcDQN	5.98326e-05
hcDQN	0.000134525
hcDQN	0.000279391
hcDQN	0.000124796
hcDQN	0.000392456
hcDQN	0.000448249
hcDQN	0.000205294
hcDQN	0.000316637
hcDQN	0.000439731
hcDQN	1.028e-05
hcDQN	0.000442739
hcDQN	0.000226716
hcDQN	9.92659e-05
hcDQN	0.000573324
hcDQN	0.000259932
hcDQN	0.000173502
hcDQN	0.00042575
hcDQN	0.000216071
hcDQN	0.000503462
hcDQN	0.000377188
hcDQN	0.000451337
hcDQN	0.000166861
hcDQN	0.000143842
hcDQN	0.00016916
hcDQN	3.81464e-05
hcDQN	4.97999e-05
hcDQN	0.000175145
hcDQN	0.00021129
hcDQN	3.79944e-09
hcDQN	2.7563e-05
hcDQN	8.32317e-05
hcDQN	9.81668e-06
hcDQN	4.14558e-05
hcDQN	2.56152e-05
hcDQN	0.000119866
hcDQN	0.000247005
hcDQN	0.000130075
hcDQN	0.000226473
hcDQN	0.000472286
hcDQN	0.000186398
hcDQN	0.000350477
hcDQN	0.00029733
hcDQN	0.0004405
hcDQN	0.000388056
hcDQN	0.000486349
hcDQN	0.000375243
hcDQN	0.000209803
hcDQN	0.00023813
hcDQN	0.000402109
hcDQN	0.000223202
hcDQN	0.000379811
hcDQN	0.000351435
hcDQN	0.000557427
hcDQN	0.000397313
hcDQN	0.00018349
hcDQN	0.000423392
hcDQN	0.000180146
hcDQN	7.85642e-05
hcDQN	0.000339677
hcDQN	0.000305893
hcDQN	0.000170457
hcDQN	0.000418642
hcDQN	0.000272882
hcDQN	0.000451882
hcDQN	0.000429221
hcDQN	0.000281343
hcDQN	0.000830871
hcDQN	0.000402979
hcDQN	0.000292938
hcDQN	0.000468937
hcDQN	0.000298209
hcDQN	0.000340798
hcDQN	0.000299012
hcDQN	0.000231591
hcDQN	0.000616654
hcDQN	0.000328121
hcDQN	0.000263431
hcDQN	0.000553908
hcDQN	0.000218858
hcDQN	0.000340188
hcDQN	0.000386493
hcDQN	0.000197809
hcDQN	0.000427353
hcDQN	0.000360117
hcDQN	0.000286848
hcDQN	0.000505365
hcDQN	0.000224945
hcDQN	0.000307552
hcDQN	0.000408458
hcDQN	0.000165839
hcDQN	0.000494631
hcDQN	0.000433054
hcDQN	0.000273525
hcDQN	0.00029634
hcDQN	0.000214001
hcDQN	0.000344033
hcDQN	0.000266524
hcDQN	0.000108755
hcDQN	0.000365275
hcDQN	0.000390978
hcDQN	0.00020456
hcDQN	0.000302267
hcDQN	0.000127782
hcDQN	0.000174479
hcDQN	0.000365789
hcDQN	8.65421e-05
hcDQN	0.000269009
hcDQN	0.000337699
hcDQN	0.000284536
hcDQN	0.000314732
hcDQN	0.00013247
hcDQN	9.48052e-05
hcDQN	0.000247956
hcDQN	0.000138756
hcDQN	9.29264e-05
hcDQN	0.000264158
hcDQN	0.000213044
hcDQN	0.00024612
hcDQN	9.24384e-05
hcDQN	0.000146532
hcDQN	0.00017734
hcDQN	4.86167e-05
hcDQN	0.000185304
hcDQN	0.000118356
hcDQN	0.000255199
hcDQN	0.000197843
hcDQN	4.46392e-05
hcDQN	0.000241305
hcDQN	0.0001251
hcDQN	7.1834e-05
hcDQN	0.000155163
hcDQN	0.000168647
hcDQN	0.000464836
hcDQN	9.72349e-05
hcDQN	0.000387944
hcDQN	0.000535337
hcDQN	0.000346509
hcDQN	0.000329211
hcDQN	0.000507207
hcDQN	0.000485074
hcDQN	0.000811265
hcDQN	0.00030191
hcDQN	0.000449831
hcDQN	0.000765081
hcDQN	0.000346943
hcDQN	0.000381571
hcDQN	0.000456231
hcDQN	0.000447095
hcDQN	0.000555079
hcDQN	0.000270927
hcDQN	0.000378628
hcDQN	0.000429435
hcDQN	0.000434715
hcDQN	0.000376844
hcDQN	0.000508221
hcDQN	0.000753416
hcDQN	0.000599119
hcDQN	0.000508643
hcDQN	0.000545558
hcDQN	0.000654128
hcDQN	0.00051053
hcDQN	0.00047651
hcDQN	0.000730308
hcDQN	0.000593385
hcDQN	0.000335996
hcDQN	0.000775221
hcDQN	0.000234401
hcDQN	0.000323683
hcDQN	0.000673296
hcDQN	0.00017629
hcDQN	0.000434447
hcDQN	0.00053731
hcDQN	0.000507379
hcDQN	0.00071193
hcDQN	0.000377287
hcDQN	0.000522772
hcDQN	0.000504073
hcDQN	0.000498482
hcDQN	0.000429666
hcDQN	0.000470471
hcDQN	0.000630578
hcDQN	0.000614886
hcDQN	0.00041173
hcDQN	0.000694949
hcDQN	0.000230851
hcDQN	0.000315293
hcDQN	0.000445961
hcDQN	0.00022708
hcDQN	0.000466381
hcDQN	0.000472997
hcDQN	0.000540885
hcDQN	0.000555114
hcDQN	0.000528711
hcDQN	0.000637569
hcDQN	0.000324279
hcDQN	0.000604708
hcDQN	0.000507945
hcDQN	0.00030253
hcDQN	0.000512598
hcDQN	0.000631758
hcDQN	0.000622516
hcDQN	0.000509766
hcDQN	0.000602994
hcDQN	0.000655461
hcDQN	0.000402658
hcDQN	0.000496191
hcDQN	0.000570911
hcDQN	0.0004298
hcDQN	0.00051286
hcDQN	0.000472134
hcDQN	0.000465468
hcDQN	0.00046376
hcDQN	0.000577671
hcDQN	0.000531778
hcDQN	0.000632212
hcDQN	0.000645849
hcDQN	0.000360982
hcDQN	0.000731417
hcDQN	0.000657637
hcDQN	0.000607095
hcDQN	0.000391214
hcDQN	0.000549039
hcDQN	0.000551363
hcDQN	0.000473396
hcDQN	0.000370717
hcDQN	0.000356407
hcDQN	0.000510724
hcDQN	0.000387607
hcDQN	0.000417047
hcDQN	0.000337459
hcDQN	0.000567699
hcDQN	0.000559292
hcDQN	0.000426614
hcDQN	0.000397652
hcDQN	0.000694878
hcDQN	0.000537766
hcDQN	0.000385098
hcDQN	0.000613493
hcDQN	0.000537888
hcDQN	0.000495265
hcDQN	0.000636646
hcDQN	0.000420047
hcDQN	0.000605868
hcDQN	0.000510991
hcDQN	0.000490521
hcDQN	0.000547449
hcDQN	0.000502242
hcDQN	0.000522626
hcDQN	0.000594458
hcDQN	0.000500999
hcDQN	0.000585346
hcDQN	0.0005371
hcDQN	0.000546322
hcDQN	0.000422029
hcDQN	0.000520887
hcDQN	0.000553726
hcDQN	0.000393959
hcDQN	0.000342819
hcDQN	0.000459067
hcDQN	0.000478427
hcDQN	0.000370478
hcDQN	0.000536681
hcDQN	0.000796141
hcDQN	0.000507032
hcDQN	0.000591542
hcDQN	0.000648638
hcDQN	0.000672057
hcDQN	0.000524433
hcDQN	0.000634812
hcDQN	0.000589073
hcDQN	0.000472791
hcDQN	0.000705609
hcDQN	0.000606975
hcDQN	0.000384705
hcDQN	0.000377838
hcDQN	0.00069732
hcDQN	0.000447831
hcDQN	0.000209751
hcDQN	0.000547118
hcDQN	0.000447235
hcDQN	0.000461307
hcDQN	0.000523484
hcDQN	0.000664211
hcDQN	0.000550739
hcDQN	0.000606363
hcDQN	0.000365192
hcDQN	0.000697744
hcDQN	0.000641819
hcDQN	0.000380152
hcDQN	0.00074174
hcDQN	0.000712438
hcDQN	0.000633368
hcDQN	0.000533489
hcDQN	0.000558674
hcDQN	0.000610891
hcDQN	0.000555969
hcDQN	0.000551907
hcDQN	0.000681243
hcDQN	0.000583434
hcDQN	0.000529422
hcDQN	0.000577375
hcDQN	0.000363993
hcDQN	0.00037051
hcDQN	0.000814455
hcDQN	0.000479444
hcDQN	0.000262403
hcDQN	0.000158968
hcDQN	0.000113912
hcDQN	7.22069e-05
hcDQN	5.84295e-05
hcDQN	1.13568e-06
hcDQN	5.65163e-06
hcDQN	2.34231e-07
hcDQN	4.41187e-06
hcDQN	5.79308e-06
hcDQN	0
hcDQN	0
hcDQN	0
hcDQN	0
hcDQN	0
hcDQN	0
hcDQN	0
hcDQN	0
hcDQN	0
hcDQN	0
hcDQN	0
hcDQN	0

[truncated: 3 more sheets: Bar_strategy_S, Pie_hcDRQN, Pie_hcDQN]
