# Supplementary material for: Hippocampus supports multi-task reinforcement learning under partial observability
Source: Nat Commun. 2025 Oct 30;16:9619. doi: 10.1038/s41467-025-64591-9 (PMC12575782; doi:10.1038/s41467-025-64591-9)
Supplement: Supplementary file 7 — Source Data [file 41467_2025_64591_MOESM7_ESM.zip › source_data/SM/SourceData_S11.xlsx]

## Sheet: Long
Group	Condition	Value
Animal	Allo	0.124274
Animal	Ego	0.114523
hcDRQN (partial)	Allo	0.113802
hcDRQN (partial)	Ego	0.0977425
hcDQN (partial)	Allo	0.0848819
hcDQN (partial)	Ego	0.0773483
hcDRQN (full)	Allo	0.128676
hcDRQN (full)	Ego	0.0888265
hcDQN (full)	Allo	0.0555222
hcDQN (full)	Ego	0.062745
