# Supplementary material for: Hippocampus supports multi-task reinforcement learning under partial observability
Source: Nat Commun. 2025 Oct 30;16:9619. doi: 10.1038/s41467-025-64591-9 (PMC12575782; doi:10.1038/s41467-025-64591-9)
Supplement: Supplementary file 7 — Source Data [file 41467_2025_64591_MOESM7_ESM.zip › source_data/SM/SourceData_S2.xlsx]

## Sheet: Allocentric
Step_hcDRQN	Mean_hcDRQN(%)	SEM_hcDRQN(%)	Step_hcDQN	Mean_hcDQN(%)	SEM_hcDQN(%)
0	6.2943e-07	2.66758e-07	0	1.11592e-06	7.33875e-07
1.0165	0.128206	0.128205	1.00981	1.10734e-06	7.2823e-07
2.03135	0.361934	0.361933	2.01864	1.09169e-06	7.17939e-07
3.04471	0.681528	0.681528	3.02659	1.07029e-06	7.03866e-07
4.05674	1.07	1.07	4.03375	1.04428e-06	6.86761e-07
5.06757	1.51271	1.51271	5.05685	1.01464e-06	6.67267e-07
6.07731	1.99706	1.99706	6.07765	0.128206	0.128206
7.08608	2.51229	2.51229	7.09636	0.361934	0.361933
8.09397	3.17741	3.03468	8.12987	0.681529	0.681528
9.11774	3.96194	3.57558	9.16003	1.07	1.07
10.1391	4.83964	4.13835	10.1872	1.51271	1.51271
11.1584	5.78799	4.72177	11.2116	1.99706	1.99706
12.1757	6.78774	5.32229	12.2336	2.6405	2.4988
13.1913	7.82249	5.93531	13.2534	3.41114	3.02862
14.2053	8.87837	6.556	14.2712	4.28154	3.58834
15.2346	9.94368	7.17966	15.2872	5.22812	4.1751
16.261	11.0086	7.80195	16.3016	6.2307	4.78389
17.2847	12.1933	8.3852	17.3146	7.27209	5.40894
18.3061	13.4683	8.94236	18.3263	8.33772	6.04445
19.3253	14.8085	9.48193	19.3535	9.54349	6.65201
20.3426	16.1927	10.0091	20.378	10.8564	7.24353
21.3582	17.6026	10.5268	21.4	12.2483	7.82601
22.3722	19.0232	11.0362	22.4198	13.6949	8.40299
23.3848	20.5698	11.488	23.4376	15.1761	8.97573
24.3962	22.2093	11.8984	24.4537	16.6103	9.51934
25.4064	23.8492	12.294	25.4681	18.0587	9.94121
26.4156	25.6692	12.5984	26.4811	19.5611	10.3146
27.4239	27.6247	12.8339	27.4928	21.0861	10.6462
28.448	29.6779	13.0185	28.5034	22.6717	10.9745
29.4697	31.7001	13.1454	29.5128	24.2632	11.2807
30.4892	33.7773	13.2507	30.5214	25.9115	11.5987
31.5068	35.8842	13.3425	31.5457	27.5303	11.9031
32.5226	38.1277	13.3161	32.5676	29.1442	12.2094
33.5368	40.4034	13.1663	33.5873	30.7736	12.5273
34.5497	42.6883	12.9445	34.6051	32.4033	12.8535
35.5612	45.0274	12.6608	35.621	34.0208	13.1849
36.5716	47.3935	12.3276	36.6354	35.5516	13.4994
37.5809	49.7639	11.956	37.6484	37.1909	13.7408
38.5893	52.1196	11.5553	38.6933	38.8329	13.9318
39.5969	54.4128	11.141	39.7338	40.4966	14.0689
40.6037	56.6687	10.7112	40.7702	42.1655	14.1588
41.6098	58.8761	10.2716	41.803	43.8687	14.2316
42.6153	60.9942	9.81636	42.8325	45.6727	14.1735
43.6203	63.0539	9.3626	43.8591	47.5893	14.0162
44.6248	65.0493	8.91362	44.883	49.542	13.7704
45.6288	66.9758	8.47205	45.9045	51.4776	13.4659
46.6324	68.8303	8.04004	46.9239	53.4588	13.1094
47.6357	70.6108	7.61929	47.9413	55.2064	12.6664
48.6386	72.1664	7.18837	48.957	56.3191	12.2014
49.6412	73.2669	6.78629	49.9711	56.8102	11.7213
50.6436	74.0877	6.36934	50.9838	56.7812	11.2322
51.6458	74.7338	5.98704	51.9952	56.3203	10.7395
52.6477	75.3795	5.62697	53.0055	55.547	10.2541
53.6494	75.9451	5.28888	54.0148	54.5413	9.79173
54.651	76.4504	5.01565	55.0231	53.3504	9.36308
55.6524	76.9017	4.78672	56.0306	52.0788	9.0216
56.6536	77.1339	4.70243	57.0374	50.6859	8.68375
57.6548	77.4065	4.63036	58.0601	49.2029	8.38395
58.6558	77.6999	4.55657	59.0806	47.5925	8.07039
59.6567	78.0084	4.51155	60.099	45.8884	7.74782
60.6575	78.3911	4.44779	61.1156	44.1839	7.47289
61.6583	78.747	4.39334	62.1305	42.492	7.24336
62.659	79.0994	4.3635	63.1439	40.7596	6.99696
63.6596	79.4033	4.39419	64.156	39.071	6.79728
64.6601	79.6006	4.32485	65.1669	37.5385	6.64429
65.6606	79.9214	4.23397	66.1767	35.9766	6.46608
66.661	80.2782	4.1398	67.1855	34.4664	6.32247
67.6614	80.7264	4.02972	68.1934	32.9466	6.15454
68.6618	81.1615	3.9553	69.2006	31.4626	5.996
69.6621	81.6679	3.86305	70.207	29.9878	5.81816
70.6624	82.1655	3.81313	71.2128	28.5746	5.66452
71.6793	82.7161	3.74233	72.218	27.2876	5.5602
72.6946	83.3065	3.65473	73.2227	26.3076	5.50009
73.7083	83.8505	3.5404	74.2269	25.7719	5.2986
74.7206	84.2986	3.42465	75.2307	25.7268	5.1082
75.7484	84.5672	3.31232	76.2341	26.1326	4.87326
76.7734	84.845	3.21023	77.2371	27.0058	4.65584
77.7959	85	3.12032	78.2566	28.218	4.43479
78.8161	85.1587	3.02054	79.2741	29.681	4.25887
79.8343	85.0842	2.9543	80.2898	31.3198	4.08714
80.8507	85.073	2.88949	81.304	33.1776	3.91435
81.8655	85.1144	2.86564	82.3167	35.1922	3.75378
82.8788	85.2632	2.82378	83.3282	37.3324	3.58437
83.9074	85.5003	2.76728	84.3385	39.5284	3.45489
84.9332	85.7446	2.75724	85.3478	41.711	3.34639
85.9563	86.0146	2.7366	86.3562	43.8017	3.31266
86.9772	86.2823	2.69457	87.3804	45.8	3.35461
88.0127	86.5461	2.63184	88.4022	47.877	3.36366
89.0446	86.8261	2.56823	89.4384	49.9073	3.40194
90.0733	87.16	2.49563	90.4711	51.9473	3.40819
91.0991	87.5362	2.41612	91.5004	53.969	3.41446
92.139	87.9445	2.33148	92.5435	55.9385	3.44114
93.175	88.3765	2.24323	93.5823	57.9137	3.43684
94.2073	88.7821	2.16675	94.6172	59.8783	3.40683
95.2364	89.2054	2.08653	95.6487	61.8191	3.3557
96.2626	89.5759	2.02411	96.6769	63.7252	3.2874
97.2862	89.9639	1.95667	97.7024	65.4595	3.28247
98.3074	90.2353	1.91176	98.7253	66.525	3.23206
99.3265	90.3862	1.89418	99.7459	67.0266	3.22061
100.344	90.3933	1.94734	100.764	66.9278	3.18632
101.359	90.3876	2.01544	101.781	66.3308	3.13332
102.373	90.4141	2.08517	102.796	65.3247	3.06519
103.386	90.2747	2.16701	103.81	63.9863	2.98502
104.397	90.1377	2.25961	104.822	62.3822	2.89544
105.407	89.9287	2.40817	105.833	60.5697	2.79876
106.416	89.7257	2.56026	106.843	58.598	2.69691
107.424	89.5721	2.72387	107.852	56.5093	2.59154
108.432	89.3857	2.89959	108.86	54.3393	2.48408
109.438	89.2484	3.08148	109.867	52.1186	2.37569
110.444	89.2171	3.20887	110.873	49.8727	2.26737
111.45	89.1031	3.2711	111.879	47.6233	2.15994
112.455	89.0281	3.29125	112.884	45.4524	2.07677
113.459	89.0501	3.28267	113.889	43.3633	2.04473
114.463	89.0886	3.30639	114.893	41.3369	2.01346
115.466	89.2045	3.30066	115.897	39.4423	2.03966
116.47	89.3518	3.29981	116.917	37.5649	2.04572
117.473	89.524	3.27721	117.969	35.8017	2.08733
118.475	89.7156	3.26201	119.015	34.1043	2.13972
119.477	89.9539	3.22428	120.057	32.56	2.28165
120.48	90.2291	3.16813	121.111	31.0906	2.3984
121.481	90.5329	3.09712	122.159	29.8658	2.52572
122.5	90.8582	3.0143	123.203	29.0459	2.57671
123.533	91.1559	2.91115	124.276	28.8144	2.60358
124.563	91.3645	2.84296	125.342	28.8919	2.63866
125.59	91.5188	2.74187	126.401	29.3323	2.66238
126.614	91.7121	2.63679	127.454	30.1777	2.67469
127.636	91.8083	2.60057	128.502	31.4171	2.66434
128.655	91.8658	2.56277	129.544	32.8888	2.6634
129.673	91.9761	2.51166	130.583	34.4568	2.72205
130.689	92.1295	2.44988	131.635	36.2316	2.76571
131.703	92.2854	2.40277	132.698	38.0897	2.84187
132.716	92.4742	2.34516	133.754	40.0669	2.91209
133.744	92.689	2.27925	134.805	42.1384	2.96391
134.77	92.9237	2.20697	135.851	44.2617	3.00958
135.792	93.0769	2.13899	136.893	46.3476	3.09055
136.813	93.2575	2.06607	137.93	48.4184	3.18077
137.832	93.4594	1.98959	138.963	50.4501	3.28408
138.848	93.6774	1.91075	139.994	52.4551	3.38393
139.863	93.9072	1.83056	141.021	54.4437	3.47091
140.877	94.1449	1.74986	142.045	56.4035	3.5491
141.889	94.3447	1.69178	143.067	58.3242	3.62147
142.917	94.5542	1.63051	144.087	60.2405	3.65374
143.941	94.7702	1.56707	145.105	62.0529	3.70403
144.964	94.9898	1.50232	146.137	63.7222	3.69615
145.984	95.1467	1.4452	147.167	65.0996	3.68372
147.002	95.3144	1.38663	148.193	66.224	3.74114
148.018	95.4042	1.36147	149.217	66.9051	3.81619
149.033	95.3967	1.37887	150.238	67.0524	3.8576
150.046	95.2977	1.40461	151.258	66.7017	3.87492
151.058	95.1768	1.4285	152.275	65.94	3.87741
152.069	94.9853	1.46034	153.291	64.8427	3.87247
153.078	94.8006	1.49888	154.305	63.4644	3.85857
154.087	94.6872	1.51937	155.318	61.8739	3.84726
155.095	94.4202	1.51063	156.329	60.1407	3.85868
156.102	94.0063	1.5537	157.339	58.3663	3.95114
157.108	93.5909	1.62086	158.348	56.4861	4.03709
158.114	93.2952	1.66419	159.357	54.5322	4.11762
159.136	93.0584	1.70288	160.398	52.5536	4.21403
160.155	92.8082	1.73823	161.434	50.5377	4.29263
161.173	92.6236	1.77067	162.467	48.5062	4.35598
162.189	92.4842	1.77098	163.497	46.4454	4.37511
163.203	92.3835	1.78636	164.524	44.5042	4.48301
164.216	92.3585	1.7854	165.548	42.5493	4.53816
165.227	92.3644	1.769	166.57	40.6406	4.59126
166.238	92.428	1.74177	167.589	38.8064	4.66354
167.247	92.4323	1.7533	168.607	37.0268	4.73014
168.256	92.3659	1.77463	169.623	35.3276	4.81282
169.263	92.3694	1.7787	170.637	33.6443	4.84448
170.27	92.3883	1.78507	171.65	32.3396	4.92809
171.276	92.4626	1.77663	172.661	31.1992	4.97164
172.282	92.3686	1.78225	173.671	30.2469	5.05045
173.287	92.3064	1.79295	174.681	29.7786	4.99492
174.308	92.2178	1.81583	175.689	29.8336	4.86969
175.327	92.1721	1.84853	176.713	30.419	4.72819
176.361	92.1515	1.86109	177.735	31.3124	4.5747
177.391	92.1948	1.85721	178.755	32.5402	4.41567
178.419	92.2908	1.8397	179.772	34.0151	4.27248
179.443	92.3871	1.82108	180.788	35.7052	4.14542
180.465	92.4937	1.79764	181.803	37.5718	4.03027
181.485	92.6399	1.76434	182.816	39.5707	3.92833
182.503	92.818	1.7231	183.827	41.6534	3.84919
183.519	92.8503	1.71692	184.838	43.7684	3.81133
184.534	92.8894	1.70414	185.847	45.958	3.75056
185.547	92.9338	1.70651	186.855	48.15	3.71114
186.559	92.9182	1.71811	187.88	50.3272	3.6906
187.57	92.8316	1.69043	188.902	52.518	3.64515
188.579	92.8147	1.65442	189.921	54.6393	3.64152
189.588	92.856	1.61178	190.939	56.7077	3.65238
190.612	92.9452	1.56396	191.955	58.7591	3.6333
191.634	92.9988	1.53237	192.969	60.7165	3.65275
192.654	93.0331	1.53046	193.982	62.6128	3.67256
193.688	93.0725	1.51325	194.994	64.4757	3.66077
194.736	93.1157	1.49346	196.004	66.2967	3.62281
195.779	93.1405	1.48788	197.03	67.8123	3.56079
196.817	93.0856	1.53271	197.086	69.4294	3.52041

## Sheet: Egocentric
Step_hcDRQN	Mean_hcDRQN(%)	SEM_hcDRQN(%)	Step_hcDQN	Mean_hcDQN(%)	SEM_hcDQN(%)
0	4.94538	4.94538	0	2.5045e-06	1.38182e-06
1.03441	5.01723	5.01723	1.02547	2.48523e-06	1.37119e-06
2.06537	5.12074	5.12074	2.06267	2.45011e-06	1.35181e-06
3.09324	5.22229	5.22229	3.09616	2.40208e-06	1.32531e-06
4.11832	5.32143	5.32143	4.14058	2.34371e-06	1.2931e-06
5.1409	5.47275	5.47275	5.18056	2.27718e-06	1.2564e-06
6.16121	5.77614	5.6577	6.23083	2.2044e-06	1.21624e-06
7.1795	6.14859	5.83153	7.27607	2.12697e-06	1.17352e-06
8.21024	6.52061	5.99351	8.31679	2.04629e-06	1.12901e-06
9.23791	6.97182	6.20333	9.35343	1.96352e-06	1.08334e-06
10.2628	7.37545	6.3585	10.3864	1.87966e-06	1.03707e-06
11.2852	7.8372	6.55985	11.4161	1.79552e-06	9.90652e-07
12.3054	8.28872	6.68672	12.4428	1.71182e-06	9.44468e-07
13.3235	8.86564	6.84351	13.4669	1.62911e-06	8.98835e-07
14.3399	9.57893	7.05692	14.4885	1.54787e-06	8.54011e-07
15.3546	10.3542	7.31631	15.508	1.46847e-06	8.10203e-07
16.3678	11.1659	7.57867	16.5255	1.39121e-06	7.67576e-07
17.3797	12.0474	7.86151	17.5698	1.31632e-06	7.26258e-07
18.3904	12.9618	8.15464	18.624	0.0366313	0.0366307
19.4001	13.8873	8.46057	19.6728	0.0667805	0.06678
20.4088	14.9614	8.75552	20.7167	0.118786	0.118786
21.4166	16.0134	9.02546	21.7562	0.270968	0.220941
22.4236	17.1305	9.30389	22.7918	0.486886	0.364542
23.43	18.3114	9.58107	23.8238	0.992189	0.612659
24.4357	19.646	9.81964	24.8526	1.84391	0.939169
25.4551	21.1532	10.0501	25.8785	2.97687	1.34548
26.4725	22.792	10.2802	26.9018	4.33475	1.82141
27.4883	24.5276	10.5145	27.9228	5.86906	2.35438
28.5024	26.3303	10.755	28.9417	7.53813	2.93211
29.5151	28.2847	10.9405	29.9587	9.30632	3.54341
30.5266	30.3501	11.0858	30.9741	11.1432	4.17837
31.5369	32.4919	11.2031	31.9878	13.133	4.78193
32.5462	34.6806	11.3014	33.0145	15.2345	5.36323
33.5689	36.8915	11.3877	34.0385	17.4126	5.9279
34.5892	39.2137	11.3718	35.0744	19.6377	6.47916
35.6076	41.6105	11.2711	36.1067	21.8845	7.01851
36.6241	44.0508	11.1008	37.1358	24.1323	7.54642
37.6389	46.5085	10.8739	38.162	26.3634	8.06268
38.6523	48.9618	10.6017	39.1855	28.5637	8.56673
39.6929	51.3925	10.2941	40.2067	30.7213	9.05785
40.7295	53.7858	9.9593	41.2258	32.8269	9.53525
41.7623	56.1295	9.60458	42.2573	34.983	9.93142
42.7919	58.4141	9.236	43.2856	37.1645	10.2629
43.8186	60.6319	8.85875	44.3111	39.3503	10.5434
44.8426	62.7773	8.4772	45.334	41.5228	10.7839
45.8641	64.8459	8.09501	46.3546	43.6675	10.9931
46.8836	66.8349	7.71523	47.3732	45.7728	11.1781
47.901	68.7423	7.34037	48.3899	47.829	11.3441
48.9168	70.5675	6.97249	49.405	49.9386	11.3949
49.9309	72.3101	6.61322	50.4185	52.0762	11.3493
50.9437	73.9709	6.26389	51.4307	54.1109	11.2033
51.9551	75.5508	5.92549	52.4417	56.1542	10.9958
52.9655	77.0514	5.59878	53.4515	58.189	10.7389
53.9747	78.4746	5.28429	54.4604	60.2011	10.4428
54.9831	79.8225	4.98237	55.4684	62.1788	10.1165
55.9906	81.0976	4.69322	56.4756	64.1127	9.76759
56.9974	82.3022	4.4169	57.4821	65.9955	9.4026
58.0035	83.4392	4.15337	58.4879	67.8212	9.02705
59.009	84.5111	3.90248	59.4932	69.5854	8.64561
60.0139	85.5207	3.66404	60.4979	71.2851	8.26222
61.0327	86.4709	3.43776	61.5021	72.918	7.88016
62.0495	87.3644	3.22333	62.506	74.4828	7.50214
63.0647	88.2038	3.02039	63.5094	75.9792	7.13038
64.0783	88.9919	2.82857	64.5268	77.4071	6.76668
65.0906	89.7314	2.64744	65.5424	78.7671	6.41249
66.1017	90.4246	2.47661	66.5565	80.0603	6.0689
67.1259	91.0743	2.31563	67.5692	81.2881	5.73678
68.162	91.6826	2.16409	68.5806	82.452	5.41673
69.1945	92.252	2.02154	69.5909	83.5539	5.10918
70.2237	92.7846	1.88757	70.6001	84.5958	4.81438
71.2501	93.2826	1.76174	71.6084	85.525	4.54249
72.2738	93.7479	1.64366	72.6159	86.4083	4.28167
73.2951	94.1827	1.53292	73.6226	87.2466	4.03206
74.3143	94.5886	1.42913	74.6287	88.0412	3.79367
75.3315	94.9674	1.33191	75.6341	88.7933	3.56644
76.3471	95.3208	1.2409	76.6391	89.5043	3.35023
77.361	95.6504	1.15574	77.6435	90.1758	3.14484
78.3736	95.9577	1.07611	78.6475	90.8091	2.95002
79.385	96.2441	1.00167	79.651	91.406	2.76547
80.3952	96.5109	0.932124	80.6543	91.968	2.59089
81.4043	96.7594	0.867179	81.6572	92.4967	2.42591
82.4126	96.9908	0.806553	82.6598	92.9936	2.2702
83.42	97.2062	0.749983	83.6907	93.4603	2.12337
84.4267	97.4066	0.697217	84.7185	93.8984	1.98506
85.4327	97.593	0.648018	85.7436	94.3092	1.85489
86.4382	97.7664	0.60216	86.7661	94.6943	1.73247
87.443	97.9277	0.55943	87.7864	95.055	1.61745
88.4474	98.0776	0.519628	88.8046	95.3928	1.50945
89.4514	98.2169	0.482565	89.8211	95.7088	1.40811
90.4549	98.3463	0.448062	90.8359	96.0043	1.3131
91.4581	98.4666	0.415952	91.8492	96.2806	1.22406
92.461	98.5783	0.386076	92.8611	96.5387	1.14067
93.4779	98.6821	0.358286	93.8719	96.7798	1.06262
94.4931	98.7784	0.332442	94.8816	97.0048	0.989608
95.5067	98.8678	0.308415	95.8904	97.2148	0.921337
96.519	98.9508	0.286082	96.8982	97.4107	0.857533
97.5301	99.0278	0.265328	97.9053	97.5934	0.79793
98.5401	99.0993	0.246045	98.9259	97.7636	0.742275
99.5491	99.1656	0.228132	99.9445	97.9223	0.69033
100.557	99.2271	0.211496	100.961	98.07	0.641864
101.564	99.2841	0.196049	102.005	98.1802	0.622087
102.571	99.337	0.181707	103.044	98.2857	0.600872
103.577	99.3861	0.168395	104.079	98.3865	0.578625
104.582	99.4315	0.15604	105.111	98.4827	0.555691
105.587	99.4737	0.144576	106.14	98.5743	0.532365
106.591	99.5127	0.13394	107.18	98.6613	0.50889
107.595	99.5489	0.124073	108.23	98.7439	0.485474
108.599	99.5825	0.114922	109.276	98.8222	0.462286
109.602	99.6135	0.106436	110.316	98.8963	0.439466
110.604	99.6423	0.0985665	111.353	98.9664	0.417128
111.636	99.669	0.0912708	112.386	99.0325	0.395361
112.664	99.6937	0.0845078	113.416	99.0949	0.374236
113.703	99.7166	0.0782391	114.443	99.1537	0.353808
114.739	99.7378	0.0724295	115.467	99.2091	0.334115
115.771	99.7574	0.0670459	116.488	99.2612	0.315185
116.799	99.7755	0.0620577	117.508	99.2826	0.317935
117.825	99.7924	0.0574362	118.54	99.306	0.317774
118.849	99.8079	0.053155	119.568	99.3307	0.315195
119.87	99.8223	0.0491895	120.594	99.3564	0.310629
120.888	99.8357	0.0455166	121.617	99.3827	0.304446
121.905	99.848	0.0421152	122.638	99.4093	0.296967
122.921	99.8595	0.0389654	123.657	99.436	0.288469
123.934	99.87	0.036049	124.688	99.4625	0.279191
124.947	99.8798	0.0333488	125.716	99.4886	0.269335
125.958	99.8889	0.030849	126.741	99.5142	0.259075
126.968	99.8972	0.028535	127.764	99.5393	0.248559
127.977	99.905	0.026393	128.785	99.5636	0.23791
128.985	99.9122	0.0244106	129.817	99.5872	0.227234
129.993	99.9188	0.0225758	130.847	99.61	0.216616
130.999	99.9249	0.0208779	131.873	99.6319	0.206129
132.005	99.9306	0.0193067	132.897	99.6529	0.195831
133.01	99.9358	0.0178529	133.919	99.6731	0.185769
134.015	99.9407	0.0165078	134.938	99.6923	0.175981
135.019	99.9452	0.0152634	135.955	99.7107	0.166496
136.023	99.9493	0.0141121	136.971	99.7281	0.157335
137.027	99.9532	0.0130471	137.985	99.7448	0.148514
138.03	99.9567	0.012062	138.998	99.7605	0.140044
139.033	99.96	0.0111508	140.009	99.7755	0.13193
140.035	99.963	0.0103081	141.034	99.7896	0.124174
141.038	99.9658	0.00952862	142.056	99.803	0.116775
142.04	99.9684	0.00880779	143.076	99.8156	0.10973
143.042	99.9708	0.0081412	144.094	99.8275	0.103034
144.043	99.973	0.00752478	145.11	99.8387	0.0966779
145.045	99.9751	0.00695481	146.124	99.8493	0.0906539
146.046	99.977	0.00642779	147.137	99.8592	0.084952
147.047	99.9787	0.00594051	148.149	99.8685	0.0795616
148.048	99.9803	0.00549	149.16	99.8773	0.0744714
149.078	99.9818	0.0050735	150.169	99.8855	0.0696697
150.105	99.9832	0.00468846	151.178	99.8932	0.0651447
151.143	99.9845	0.00433251	152.185	99.9005	0.0608844
152.177	99.9857	0.00400347	153.192	99.9072	0.0568767
153.208	99.9868	0.00369932	154.199	99.9136	0.0531097
154.236	99.9878	0.00341819	155.204	99.9195	0.0495717
155.261	99.9887	0.00315834	156.223	99.925	0.0462511
156.284	99.9896	0.00291817	157.241	99.9302	0.0431367
157.304	99.9904	0.00269619	158.257	99.9351	0.0402175
158.322	99.9911	0.00249104	159.271	99.9396	0.0374829
159.339	99.9918	0.00230145	160.283	99.9438	0.0349228
160.354	99.9924	0.00212624	161.295	99.9478	0.0325273
161.367	99.993	0.00196432	162.305	99.9514	0.030287
162.379	99.9935	0.00181469	163.314	99.9549	0.0281928
163.39	99.994	0.00167643	164.323	99.9581	0.0262362
164.399	99.9945	0.00154867	165.33	99.961	0.0244089
165.408	99.9949	0.00143062	166.337	99.9638	0.022703
166.416	99.9953	0.00132154	167.343	99.9664	0.0211112
167.437	99.9956	0.00122075	168.348	99.9688	0.0196264
168.457	99.996	0.00112763	169.353	99.971	0.0182419
169.474	99.9963	0.0010416	170.358	99.9731	0.0169514
170.49	99.9966	0.00096211	171.362	99.975	0.0157488
171.504	99.9968	0.000888674	172.365	99.9768	0.0146287
172.516	99.9971	0.000820829	173.368	99.9785	0.0135855
173.528	99.9973	0.000758151	174.371	99.9801	0.0126144
174.552	99.9975	0.000700249	175.374	99.9815	0.0117106
175.574	99.9977	0.000646759	176.376	99.9829	0.0108697
176.594	99.9979	0.000597346	177.378	99.9841	0.0100875
177.612	99.998	0.0005517	178.38	99.9578	0.0368314
178.628	99.9982	0.000509535	179.382	99.9363	0.058766
179.642	99.9983	0.000470586	180.384	99.9189	0.0765366
180.655	99.9985	0.000434609	181.385	99.905	0.0907111
181.667	99.9986	0.000401377	182.401	99.8943	0.101789
182.678	99.9987	0.000370681	183.415	99.8861	0.110209
183.687	99.9988	0.000342329	184.427	99.8803	0.116357
184.696	99.9989	0.000316141	185.438	99.8763	0.120569
185.703	99.999	0.000291953	186.449	99.874	0.123141
186.71	99.999	0.000269613	187.458	99.873	0.12433
187.717	99.9991	0.00024898	188.466	99.8732	0.124362
188.722	99.9992	0.000229923	189.488	99.8743	0.123432
189.742	99.9992	0.000212322	190.507	99.8762	0.121709
190.759	99.9993	0.000196067	191.525	99.8787	0.119342
191.789	99.9994	0.000181054	192.541	99.8817	0.116458
192.816	99.9994	0.00016719	193.555	99.8852	0.113166
193.84	99.9995	0.000154385	194.568	99.8889	0.10956
194.862	99.9995	0.00014256	195.579	99.8928	0.105722
195.882	99.9995	0.00013164	196.59	99.897	0.10172
196.899	99.9996	0.000121555	196.751	99.9049	0.0938971

## Sheet: Overall
Step_hcDRQN	Mean_hcDRQN(%)	SEM_hcDRQN(%)	Step_hcDQN	Mean_hcDQN(%)	SEM_hcDQN(%)
0	95.177	1.60921	0	85.8151	3.83166
1.02614	95.1746	1.61527	1.01824	85.51	3.91175
2.04967	95.1753	1.62025	2.04235	84.9538	4.05829
3.07084	95.1341	1.63754	3.06405	84.213	4.25292
4.0899	94.9893	1.68082	4.09127	83.3048	4.49254
5.10705	94.8928	1.71058	5.12346	82.2842	4.76232
6.12249	94.8124	1.73567	6.16013	81.1584	5.0605
7.13638	94.7412	1.76217	7.19313	79.9539	5.37999
8.15658	94.6337	1.79554	8.23052	78.6932	5.71472
9.18245	94.5315	1.82983	9.26417	77.3956	6.05954
10.2057	94.3456	1.90572	10.2945	76.097	6.40512
11.2267	94.1854	1.96725	11.3217	74.7878	6.75361
12.2455	93.9491	2.06224	12.3462	73.4799	7.10185
13.2625	93.7451	2.14963	13.3683	72.1831	7.4472
14.2778	93.53	2.22281	14.3882	70.9055	7.78751
15.2992	93.3419	2.29337	15.4061	69.6538	8.121
16.3185	93.1925	2.35671	16.4222	68.4331	8.44629
17.3359	93.0862	2.40806	17.452	67.2477	8.76224
18.3515	93.0018	2.4585	18.4866	66.1203	9.0629
19.3656	92.8918	2.5124	19.5254	65.0301	9.35364
20.3782	92.8403	2.54709	20.5604	63.994	9.63027
21.3896	92.7639	2.6108	21.5918	63.0551	9.88234
22.3999	92.7166	2.66737	22.6201	62.2537	10.0999
23.4091	92.7037	2.71627	23.6456	61.7598	10.2409
24.4174	92.7196	2.75983	24.6685	61.6141	10.2703
25.4326	92.7592	2.77136	25.6891	61.7144	10.1939
26.4462	92.8477	2.75962	26.7077	62.0577	10.042
27.4585	92.9764	2.72864	27.7244	62.5953	9.82774
28.4773	93.1372	2.68192	28.7394	63.3149	9.57038
29.4942	93.2793	2.61726	29.7529	64.1653	9.27561
30.5093	93.449	2.5434	30.7651	65.1475	8.95938
31.523	93.6404	2.46248	31.7838	66.2019	8.62251
32.5353	93.8483	2.37632	32.8083	67.3083	8.26919
33.5541	94.0388	2.28442	33.8303	68.4789	7.91205
34.571	94.2133	2.19265	34.8578	69.6939	7.55448
35.5862	94.4028	2.09954	35.8826	70.9364	7.19932
36.5998	94.6033	2.00604	36.9049	72.1626	6.84821
37.6122	94.8113	1.91293	37.9249	73.3955	6.50384
38.6232	95.0241	1.82087	38.9584	74.5898	6.16503
39.6486	95.2243	1.73008	39.9885	75.7578	5.84066
40.6714	95.4274	1.64134	41.0156	76.8948	5.52118
41.692	95.6313	1.555	42.0476	78.0172	5.21329
42.7104	95.8195	1.47474	43.0765	79.099	4.92473
43.7271	96.008	1.39671	44.1025	80.1585	4.64713
44.742	96.1954	1.32115	45.1258	81.1716	4.39113
45.7555	96.3802	1.24821	46.1469	82.1236	4.15463
46.7677	96.5617	1.17801	47.1658	83.052	3.92618
47.7786	96.7389	1.11063	48.1829	83.8353	3.7592
48.7884	96.8421	1.07114	49.1982	84.2948	3.60742
49.7972	96.7648	1.0853	50.212	84.4423	3.54926
50.8052	96.5874	1.13903	51.2244	84.2703	3.56898
51.8123	96.3578	1.21478	52.2356	83.8934	3.6647
52.8188	96.1556	1.28192	53.2457	83.3689	3.81706
53.8246	95.9432	1.34798	54.2547	82.7356	4.01432
54.8298	95.729	1.4237	55.2629	82.0169	4.24925
55.8345	95.5148	1.50256	56.2702	81.2622	4.50905
56.8387	95.2234	1.62842	57.2768	80.454	4.79075
57.8425	94.9738	1.73991	58.2905	79.6074	5.09185
58.846	94.7557	1.83501	59.3027	78.706	5.41242
59.8491	94.5655	1.92517	60.3138	77.7659	5.747
60.8595	94.4297	1.99206	61.3237	76.8304	6.08461
61.8689	94.3004	2.05662	62.3327	75.9061	6.42251
62.8774	94.1876	2.11932	63.3407	74.9685	6.76348
63.8851	94.0696	2.19655	64.3557	74.0566	7.09897
64.8919	93.9185	2.25018	65.3691	73.2225	7.41207
65.8981	93.8398	2.27742	66.3812	72.3806	7.72463
66.9114	93.7922	2.29285	67.3921	71.5681	8.02887
67.931	93.8004	2.28803	68.4019	70.7568	8.32945
68.9486	93.8155	2.2885	69.4107	69.9675	8.62195
69.9645	93.8756	2.27129	70.4187	69.1877	8.90848
70.9788	93.943	2.26235	71.4258	68.4121	9.17666
71.9994	94.0456	2.23753	72.4322	67.7049	9.42716
73.0179	94.1767	2.19969	73.438	67.1489	9.63356
74.0346	94.2958	2.1567	74.4432	66.8066	9.76615
75.0496	94.3795	2.12205	75.4479	66.6986	9.82636
76.0707	94.3888	2.10537	76.4521	66.8059	9.81782
77.0898	94.41	2.08687	77.4559	67.1356	9.74054
78.107	94.3819	2.08486	78.467	67.6278	9.61215
79.1224	94.3623	2.07816	79.477	68.2413	9.44762
80.1363	94.2414	2.10598	80.486	68.9411	9.25574
81.1488	94.1558	2.12354	81.4941	69.7465	9.02985
82.1601	94.1	2.14033	82.5014	70.6287	8.77967
83.1702	94.099	2.13782	83.5234	71.5727	8.50853
84.187	94.1436	2.11929	84.5431	72.546	8.22962
85.2022	94.1961	2.10916	85.5609	73.5165	7.95203
86.2158	94.2646	2.09175	86.5769	74.4476	7.693
87.228	94.3361	2.068	87.599	75.3387	7.4557
88.2468	94.4094	2.03856	88.6189	76.2688	7.20122
89.2636	94.4937	2.00572	89.6445	77.1796	6.95704
90.2788	94.606	1.96301	90.6675	78.0971	6.70502
91.2924	94.7408	1.91242	91.6882	79.008	6.45482
92.3124	94.8932	1.85569	92.7146	79.8967	6.21534
93.3381	95.0592	1.79428	93.7383	80.7896	5.96859
94.3612	95.2153	1.73786	94.7596	81.6792	5.71768
95.382	95.3818	1.67762	95.7788	82.5592	5.46525
96.4007	95.5261	1.62713	96.7961	83.4244	5.21349
97.4175	95.6804	1.57268	97.8116	84.2115	4.99817
98.4327	95.7826	1.53714	98.8333	84.691	4.85773
99.4463	95.8309	1.52211	99.8529	84.9113	4.79849
100.459	95.8144	1.54173	100.87	84.8553	4.81854
101.47	95.7934	1.56661	101.902	84.5555	4.90273
102.48	95.7886	1.58828	102.93	84.0702	5.04409
103.489	95.7085	1.63093	103.955	83.4345	5.23243
104.497	95.6307	1.67612	104.978	82.6788	5.45868
105.504	95.5207	1.74555	105.998	81.8292	5.71489
106.51	95.4144	1.81535	107.024	80.9081	5.99415
107.516	95.3319	1.8841	108.056	79.9347	6.29052
108.522	95.2351	1.95996	109.084	78.9254	6.59886
109.526	95.1617	2.03357	110.109	77.894	6.91484
110.531	95.138	2.07908	111.132	76.8521	7.23475
111.55	95.0768	2.11093	112.152	75.8096	7.5555
112.567	95.0343	2.12591	113.17	74.8041	7.86562
113.59	95.0371	2.122	114.187	73.8372	8.16529
114.611	95.0481	2.12622	115.202	72.8998	8.45608
115.63	95.0953	2.11337	116.215	72.0239	8.72986
116.647	95.1574	2.09902	117.235	71.1415	8.99665
117.662	95.2315	2.07518	118.276	70.3149	9.24906
118.676	95.3149	2.05193	119.313	69.5212	9.49309
119.689	95.4203	2.01682	120.346	68.8004	9.7204
120.7	95.543	1.97215	121.383	68.1161	9.93597
121.71	95.6793	1.91986	122.417	67.5464	10.1177
122.726	95.8257	1.86165	123.448	67.1649	10.2376
123.749	95.9598	1.79961	124.498	67.0562	10.2724
124.77	96.0529	1.75747	125.543	67.0911	10.2638
125.788	96.1212	1.71196	126.584	67.2943	10.203
126.805	96.2077	1.66099	127.621	67.6852	10.0838
127.82	96.2497	1.64002	128.654	68.2584	9.90733
128.833	96.2739	1.62273	129.691	68.9394	9.69851
129.845	96.3227	1.59589	130.725	69.6652	9.48126
130.856	96.3915	1.56131	131.763	70.4867	9.23389
131.866	96.4616	1.5308	132.805	71.3469	8.97906
132.874	96.5471	1.49368	133.843	72.2622	8.70784
133.89	96.6447	1.45135	134.877	73.2211	8.42207
134.904	96.7516	1.40502	135.907	74.2041	8.12932
135.917	96.821	1.36877	136.935	75.1698	7.84858
136.928	96.9031	1.32813	137.96	76.1286	7.57332
137.938	96.9951	1.28415	138.982	77.0693	7.30796
138.948	97.0947	1.23774	140.002	77.9976	7.04785
139.956	97.1998	1.18966	141.028	78.9184	6.7897
140.963	97.3086	1.14056	142.051	79.8257	6.53601
141.97	97.4	1.10208	143.072	80.715	6.28881
142.984	97.4959	1.06164	144.09	81.6022	6.03506
143.996	97.5949	1.01988	145.107	82.4412	5.8014
145.007	97.6956	0.977334	146.13	83.2142	5.57196
146.017	97.7674	0.943844	147.151	83.8523	5.37888
147.026	97.8442	0.908761	148.169	84.3736	5.23467
148.035	97.8852	0.891708	149.186	84.6901	5.15032
149.057	97.8812	0.897731	150.201	84.7602	5.1291
150.078	97.8351	0.915813	151.215	84.6003	5.17185
151.104	97.7789	0.935758	152.227	84.2507	5.26994
152.127	97.6901	0.965836	153.238	83.7461	5.41464
153.148	97.6045	0.996971	154.248	83.1116	5.59861
154.167	97.5519	1.01517	155.256	82.3792	5.81345
155.184	97.4283	1.04526	156.272	81.5808	6.05104
156.2	97.237	1.10486	157.286	80.7633	6.30269
157.214	97.0451	1.17023	158.299	79.8968	6.56899
158.226	96.9083	1.21553	159.31	78.9963	6.84553
159.245	96.7988	1.2527	160.336	78.0844	7.12752
160.262	96.6831	1.29071	161.359	77.1551	7.41345
161.277	96.5977	1.3202	162.38	76.2185	7.70058
162.291	96.5333	1.33667	163.399	75.2684	7.98861
163.304	96.4866	1.35201	164.415	74.3734	8.26777
164.315	96.4749	1.35436	165.431	73.472	8.54444
165.325	96.4775	1.3493	166.444	72.5919	8.81473
166.334	96.5068	1.33472	167.457	71.7461	9.07642
167.35	96.5086	1.33691	168.468	70.9255	9.33017
168.364	96.4779	1.34984	169.478	70.142	9.57422
169.377	96.4794	1.3502	170.486	69.3657	9.81197
170.388	96.488	1.34942	171.495	68.7641	10.001
171.399	96.5222	1.3384	172.502	68.2383	10.1634
172.408	96.4787	1.35075	173.508	67.7993	10.3027
173.416	96.45	1.36055	174.514	67.5837	10.3623
174.439	96.409	1.37656	175.519	67.6095	10.343
175.46	96.3878	1.39031	176.532	67.8801	10.2474
176.486	96.3783	1.39578	177.543	68.2928	10.1074
177.51	96.3982	1.38958	178.553	68.8451	9.91592
178.531	96.4425	1.37374	179.562	69.514	9.69122
179.55	96.4869	1.35759	180.57	70.2844	9.4379
180.568	96.536	1.339	181.578	71.1383	9.16124
181.583	96.6035	1.31327	182.592	72.0549	8.86771
182.597	96.6857	1.28178	183.605	73.0116	8.56537
183.61	96.7005	1.27632	184.617	73.9844	8.2644
184.621	96.7185	1.26838	185.627	74.9927	7.95078
185.631	96.739	1.26384	186.636	76.003	7.64081
186.64	96.7318	1.26861	187.653	77.0072	7.33708
187.649	96.6918	1.27279	188.667	78.0184	7.02832
188.656	96.684	1.26647	189.688	78.9979	6.73821
189.671	96.703	1.25148	190.707	79.9535	6.45999
190.691	96.7442	1.22939	191.723	80.9015	6.17917
191.717	96.7689	1.21524	192.738	81.8065	5.92168
192.741	96.7847	1.21037	193.752	82.6835	5.67445
193.77	96.8028	1.20123	194.764	83.5452	5.4254
194.804	96.8228	1.19105	195.775	84.3877	5.17677
195.834	96.8342	1.18646	196.793	85.0894	4.95985
196.861	96.8089	1.20431	196.9	85.8546	4.73707
