# Supplementary material for: Hippocampus supports multi-task reinforcement learning under partial observability
Source: Nat Commun. 2025 Oct 30;16:9619. doi: 10.1038/s41467-025-64591-9 (PMC12575782; doi:10.1038/s41467-025-64591-9)
Supplement: Supplementary file 7 — Source Data [file 41467_2025_64591_MOESM7_ESM.zip › source_data/SM/SourceData_S16.xlsx]

## Sheet: Scatter_hcDRQN
PC1	PC2	x	y	reward	episode	step	starting_zone	zone_code
-3.58567	-0.702867	4	1	0	0	0	North	0
0.0659743	-0.312525	4	2	0	0	1	North	0
0.831367	-0.085475	4	3	0	0	2	North	0
0.613325	-1.06797	4	4	0	0	3	North	0
2.43056	0.230383	4	4	0	0	4	North	0
3.37123	0.564232	5	4	0	0	5	North	0
4.20742	0.673093	6	4	0	0	6	North	0
0.451978	3.11337	7	4	1	0	7	North	0
-0.146766	2.23348	7	4	0	0	8	North	0
-0.385681	1.88642	7	4	0	0	9	North	0
-3.58567	-0.702867	4	1	0	1	0	North	0
0.0659743	-0.312525	4	2	0	1	1	North	0
0.831367	-0.085475	4	3	0	1	2	North	0
0.613325	-1.06797	4	4	0	1	3	North	0
2.43056	0.230383	4	4	0	1	4	North	0
3.37123	0.564232	5	4	0	1	5	North	0
4.20742	0.673093	6	4	0	1	6	North	0
0.451978	3.11337	7	4	1	1	7	North	0
-3.58567	-0.702867	4	1	0	2	0	North	0
0.0659743	-0.312525	4	2	0	2	1	North	0
0.831367	-0.085475	4	3	0	2	2	North	0
0.613325	-1.06797	4	4	0	2	3	North	0
2.43056	0.230383	4	4	0	2	4	North	0
3.37123	0.564232	5	4	0	2	5	North	0
4.20742	0.673093	6	4	0	2	6	North	0
0.451978	3.11337	7	4	1	2	7	North	0
-0.375566	2.62178	7	4	0	2	9	North	0
-3.58567	-0.702867	4	1	0	3	0	North	0
-4.1965	-0.0994191	4	2	0	3	2	North	0
-4.19776	-0.104318	4	2	0	3	3	North	0
-4.19859	-0.107337	4	2	0	3	4	North	0
-3.94972	-0.409888	4	2	0	3	6	North	0
-3.71823	-1.12103	4	2	0	3	7	North	0
-0.0685038	-0.0139206	4	2	0	3	8	North	0
0.887372	0.148427	4	3	0	3	9	North	0
0.254458	-0.834059	4	4	0	3	10	North	0
2.32295	0.343203	4	4	0	3	11	North	0
3.13117	0.661074	5	4	0	3	12	North	0
0.57969	0.441581	6	4	0	3	14	North	0
0.742471	0.426008	6	4	0	3	15	North	0
0.698371	0.447633	6	4	0	3	16	North	0
4.01448	0.619504	6	4	0	3	17	North	0
0.287002	3.30356	7	4	1	3	18	North	0
-0.198453	2.25881	7	4	0	3	19	North	0
-0.314529	1.90213	7	4	0	3	20	North	0
-3.58567	-0.702867	4	1	0	4	0	North	0
0.0659743	-0.312525	4	2	0	4	1	North	0
0.831367	-0.085475	4	3	0	4	2	North	0
0.613325	-1.06797	4	4	0	4	3	North	0
2.43056	0.230383	4	4	0	4	4	North	0
3.37123	0.564232	5	4	0	4	5	North	0
4.20742	0.673093	6	4	0	4	6	North	0
0.451978	3.11337	7	4	1	4	7	North	0
-0.146766	2.23348	7	4	0	4	8	North	0
-0.385681	1.88642	7	4	0	4	9	North	0
-3.58567	-0.702867	4	1	0	5	0	North	0
0.0659743	-0.312525	4	2	0	5	1	North	0
0.831367	-0.085475	4	3	0	5	2	North	0
0.613325	-1.06797	4	4	0	5	3	North	0
2.43056	0.230383	4	4	0	5	4	North	0
0.333361	0.285973	5	4	0	5	6	North	0
3.2404	0.501485	5	4	0	5	7	North	0
4.14496	0.701687	6	4	0	5	8	North	0
0.908476	0.634482	7	4	0	5	10	North	0
0.566632	2.55503	7	4	0	5	11	North	0
-3.58567	-0.702867	4	1	0	6	0	North	0
0.0659743	-0.312525	4	2	0	6	1	North	0
0.831367	-0.085475	4	3	0	6	2	North	0
0.613325	-1.06797	4	4	0	6	3	North	0
2.43056	0.230383	4	4	0	6	4	North	0
3.37123	0.564232	5	4	0	6	5	North	0
4.20742	0.673093	6	4	0	6	6	North	0
0.451978	3.11337	7	4	1	6	7	North	0
-0.146766	2.23348	7	4	0	6	8	North	0
-0.385681	1.88642	7	4	0	6	9	North	0
-3.58567	-0.702867	4	1	0	7	0	North	0
0.0659743	-0.312525	4	2	0	7	1	North	0
0.831367	-0.085475	4	3	0	7	2	North	0
0.613325	-1.06797	4	4	0	7	3	North	0
2.43056	0.230383	4	4	0	7	4	North	0
3.37123	0.564232	5	4	0	7	5	North	0
4.20742	0.673093	6	4	0	7	6	North	0
0.451978	3.11337	7	4	1	7	7	North	0
-0.146766	2.23348	7	4	0	7	8	North	0
-0.385681	1.88642	7	4	0	7	9	North	0
-3.58567	-0.702867	4	1	0	8	0	North	0
0.0659743	-0.312525	4	2	0	8	1	North	0
0.831367	-0.085475	4	3	0	8	2	North	0
0.613325	-1.06797	4	4	0	8	3	North	0
2.43056	0.230383	4	4	0	8	4	North	0
3.37123	0.564232	5	4	0	8	5	North	0
4.20742	0.673093	6	4	0	8	6	North	0
0.451978	3.11337	7	4	1	8	7	North	0
-0.149152	2.15382	7	4	0	8	9	North	0
-3.58567	-0.702867	4	1	0	9	0	North	0
0.0659743	-0.312525	4	2	0	9	1	North	0
0.831367	-0.085475	4	3	0	9	2	North	0
0.613325	-1.06797	4	4	0	9	3	North	0
2.43056	0.230383	4	4	0	9	4	North	0
3.37123	0.564232	5	4	0	9	5	North	0
4.20742	0.673093	6	4	0	9	6	North	0
0.451978	3.11337	7	4	1	9	7	North	0
-0.146766	2.23348	7	4	0	9	8	North	0
-0.385681	1.88642	7	4	0	9	9	North	0
-3.58567	-0.702867	4	1	0	10	0	North	0
0.0659743	-0.312525	4	2	0	10	1	North	0
0.831367	-0.085475	4	3	0	10	2	North	0
0.613325	-1.06797	4	4	0	10	3	North	0
2.43056	0.230383	4	4	0	10	4	North	0
3.37123	0.564232	5	4	0	10	5	North	0
4.20742	0.673093	6	4	0	10	6	North	0
0.451978	3.11337	7	4	1	10	7	North	0
-0.146766	2.23348	7	4	0	10	8	North	0
-0.385681	1.88642	7	4	0	10	9	North	0
-2.96375	0.0740113	4	1	0	11	2	North	0
-2.62222	-0.831473	4	1	0	11	3	North	0
-3.01396	-0.657507	4	1	0	11	4	North	0
-0.0275879	-0.0609448	4	2	0	11	5	North	0
0.795099	0.114736	4	3	0	11	6	North	0
0.405234	-0.825874	4	4	0	11	7	North	0
2.35713	0.351133	4	4	0	11	8	North	0
3.26716	0.676353	5	4	0	11	9	North	0
0.555639	3.11786	7	4	1	11	11	North	0
-0.42865	2.57728	7	4	0	11	12	North	0
-0.249713	1.84019	7	4	0	11	13	North	0
0.208851	-0.182274	4	2	0	12	1	North	0
0.537743	-0.308739	4	3	0	12	2	North	0
0.339272	-1.36599	4	4	0	12	3	North	0
2.44048	0.175598	4	4	0	12	4	North	0
3.29024	0.588964	5	4	0	12	5	North	0
4.20713	0.827727	6	4	0	12	6	North	0
0.39385	3.13081	7	4	1	12	7	North	0
-0.408168	2.65663	7	4	0	12	8	North	0
-0.341005	2.05112	7	4	0	12	9	North	0
-3.58567	-0.702867	4	1	0	13	0	North	0
0.0659743	-0.312525	4	2	0	13	1	North	0
0.831367	-0.085475	4	3	0	13	2	North	0
0.613325	-1.06797	4	4	0	13	3	North	0
2.43056	0.230383	4	4	0	13	4	North	0
3.37123	0.564232	5	4	0	13	5	North	0
4.20742	0.673093	6	4	0	13	6	North	0
0.451978	3.11337	7	4	1	13	7	North	0
-0.146766	2.23348	7	4	0	13	8	North	0
-0.385681	1.88642	7	4	0	13	9	North	0
-3.58567	-0.702867	4	1	0	14	0	North	0
0.0659743	-0.312525	4	2	0	14	1	North	0
0.831367	-0.085475	4	3	0	14	2	North	0
0.613325	-1.06797	4	4	0	14	3	North	0
2.43056	0.230383	4	4	0	14	4	North	0
3.37123	0.564232	5	4	0	14	5	North	0
4.20742	0.673093	6	4	0	14	6	North	0
0.451978	3.11337	7	4	1	14	7	North	0
-0.146766	2.23348	7	4	0	14	8	North	0
-0.385681	1.88642	7	4	0	14	9	North	0
-3.58567	-0.702867	4	1	0	15	0	North	0
0.0659743	-0.312525	4	2	0	15	1	North	0
0.831367	-0.085475	4	3	0	15	2	North	0
0.613325	-1.06797	4	4	0	15	3	North	0
2.43056	0.230383	4	4	0	15	4	North	0
3.37123	0.564232	5	4	0	15	5	North	0
4.20742	0.673093	6	4	0	15	6	North	0
0.451978	3.11337	7	4	1	15	7	North	0
-0.146766	2.23348	7	4	0	15	8	North	0
-0.385681	1.88642	7	4	0	15	9	North	0
-3.58567	-0.702867	4	1	0	16	0	North	0
0.0659743	-0.312525	4	2	0	16	1	North	0
0.831367	-0.085475	4	3	0	16	2	North	0
0.613325	-1.06797	4	4	0	16	3	North	0
2.43056	0.230383	4	4	0	16	4	North	0
3.37123	0.564232	5	4	0	16	5	North	0
4.20742	0.673093	6	4	0	16	6	North	0
0.451978	3.11337	7	4	1	16	7	North	0
-0.146766	2.23348	7	4	0	16	8	North	0
-0.385681	1.88642	7	4	0	16	9	North	0
-3.58567	-0.702867	4	1	0	17	0	North	0
-3.47374	-1.03233	4	2	0	17	2	North	0
0.0305232	-0.176613	4	2	0	17	3	North	0
0.916841	0.090623	4	3	0	17	4	North	0
0.401402	-0.943281	4	4	0	17	5	North	0
2.43514	0.344134	4	4	0	17	6	North	0
3.31352	0.628977	5	4	0	17	7	North	0
4.11441	0.707441	6	4	0	17	8	North	0
0.420839	3.22477	7	4	1	17	9	North	0
-0.190652	2.24684	7	4	0	17	10	North	0
0.208851	-0.182274	4	2	0	18	1	North	0
0.537743	-0.308739	4	3	0	18	2	North	0
0.339272	-1.36599	4	4	0	18	3	North	0
2.44048	0.175598	4	4	0	18	4	North	0
3.29024	0.588964	5	4	0	18	5	North	0
4.20713	0.827727	6	4	0	18	6	North	0
0.39385	3.13081	7	4	1	18	7	North	0
-0.408168	2.65663	7	4	0	18	8	North	0
-0.341005	2.05112	7	4	0	18	9	North	0
-3.58567	-0.702867	4	1	0	19	0	North	0
0.0659743	-0.312525	4	2	0	19	1	North	0
0.831367	-0.085475	4	3	0	19	2	North	0
0.613325	-1.06797	4	4	0	19	3	North	0
2.43056	0.230383	4	4	0	19	4	North	0
3.37123	0.564232	5	4	0	19	5	North	0
4.20742	0.673093	6	4	0	19	6	North	0
0.451978	3.11337	7	4	1	19	7	North	0
-0.146766	2.23348	7	4	0	19	8	North	0
-0.385681	1.88642	7	4	0	19	9	North	0
-3.58567	-0.702867	4	1	0	20	0	North	0
0.0659743	-0.312525	4	2	0	20	1	North	0
0.831367	-0.085475	4	3	0	20	2	North	0
0.613325	-1.06797	4	4	0	20	3	North	0
0.343417	-1.28501	4	4	0	20	5	North	0
2.39392	0.244413	4	4	0	20	6	North	0
3.34628	0.584798	5	4	0	20	7	North	0
4.19354	0.700233	6	4	0	20	8	North	0
0.434582	3.12923	7	4	1	20	9	North	0
-0.158825	2.24568	7	4	0	20	10	North	0
-0.405737	1.88778	7	4	0	20	11	North	0
-3.58567	-0.702867	4	1	0	21	0	North	0
-4.1965	-0.0994191	4	2	0	21	2	North	0
-3.94988	-0.410468	4	2	0	21	4	North	0
-3.71765	-1.12094	4	2	0	21	5	North	0
-0.0681959	-0.0136431	4	2	0	21	6	North	0
0.887215	0.148532	4	3	0	21	7	North	0
0.254361	-0.833915	4	4	0	21	8	North	0
2.32287	0.343327	4	4	0	21	9	North	0
3.13121	0.661119	5	4	0	21	10	North	0
3.9388	0.706952	6	4	0	21	11	North	0
0.334177	3.30678	7	4	1	21	12	North	0
-0.172612	2.28634	7	4	0	21	13	North	0
-0.281993	1.95233	7	4	0	21	14	North	0
-3.58567	-0.702867	4	1	0	22	0	North	0
0.0659743	-0.312525	4	2	0	22	1	North	0
0.831367	-0.085475	4	3	0	22	2	North	0
0.613325	-1.06797	4	4	0	22	3	North	0
2.43056	0.230383	4	4	0	22	4	North	0
3.37123	0.564232	5	4	0	22	5	North	0
4.20742	0.673093	6	4	0	22	6	North	0
0.451978	3.11337	7	4	1	22	7	North	0
-0.146766	2.23348	7	4	0	22	8	North	0
-0.385681	1.88642	7	4	0	22	9	North	0
-3.58567	-0.702867	4	1	0	23	0	North	0
0.0659743	-0.312525	4	2	0	23	1	North	0
0.831367	-0.085475	4	3	0	23	2	North	0
0.613325	-1.06797	4	4	0	23	3	North	0
2.43056	0.230383	4	4	0	23	4	North	0
0.333361	0.285973	5	4	0	23	6	North	0
3.2404	0.501485	5	4	0	23	9	North	0
4.14496	0.701687	6	4	0	23	10	North	0
0.446387	3.1118	7	4	1	23	11	North	0
-0.154018	2.21558	7	4	0	23	12	North	0
-0.401713	1.85831	7	4	0	23	13	North	0
-2.22229	-0.923776	4	1	0	24	1	North	0
-3.15372	-0.70766	4	1	0	24	2	North	0
0.0772975	-0.144193	4	2	0	24	3	North	0
0.806903	0.0472113	4	3	0	24	4	North	0
0.561228	-0.928102	4	4	0	24	5	North	0
2.41879	0.313937	4	4	0	24	6	North	0
3.35407	0.62591	5	4	0	24	7	North	0
4.16888	0.753149	6	4	0	24	8	North	0
0.716818	0.807306	7	4	0	24	10	North	0
0.724335	2.5508	7	4	0	24	11	North	0
0.208851	-0.182274	4	2	0	25	1	South	1
0.537743	-0.308739	4	3	0	25	2	South	1
0.339272	-1.36599	4	4	0	25	3	South	1
2.44048	0.175598	4	4	0	25	4	South	1
3.29024	0.588964	5	4	0	25	5	South	1
4.20713	0.827727	6	4	0	25	6	South	1
0.39385	3.13081	7	4	0	25	7	South	1
-0.0427921	2.68601	7	4	0	25	9	South	1
-4.20251	-0.468094	4	1	0	26	0	South	1
-0.533228	-0.718622	4	2	0	26	1	South	1
0.357216	-0.553472	4	3	0	26	2	South	1
0.387038	-1.36463	4	4	0	26	3	South	1
0.327887	-2.38503	4	4	0	26	4	South	1
1.07973	-2.6879	3	4	0	26	5	South	1
1.79754	-3.0799	2	4	0	26	6	South	1
-0.714139	2.04238	1	4	1	26	7	South	1
-0.909201	1.97658	1	4	0	26	8	South	1
-0.319305	1.86035	1	4	0	26	9	South	1
-4.20251	-0.468094	4	1	0	27	0	South	1
-0.533228	-0.718622	4	2	0	27	1	South	1
0.357216	-0.553472	4	3	0	27	2	South	1
1.77905	0.0259445	4	4	0	27	4	South	1
2.77559	0.291453	5	4	0	27	5	South	1
2.4101	0.999172	6	4	0	27	6	South	1
0.450979	2.53102	7	4	0	27	7	South	1
-0.0552703	2.16714	7	4	0	27	8	South	1
0.00063955	2.07216	7	4	0	27	9	South	1
-4.20251	-0.468094	4	1	0	28	0	South	1
-0.533228	-0.718622	4	2	0	28	1	South	1
0.357216	-0.553472	4	3	0	28	2	South	1
0.387038	-1.36463	4	4	0	28	3	South	1
0.327887	-2.38503	4	4	0	28	4	South	1
1.07973	-2.6879	3	4	0	28	5	South	1
1.79754	-3.0799	2	4	0	28	6	South	1
-0.714139	2.04238	1	4	1	28	7	South	1
-0.909201	1.97658	1	4	0	28	8	South	1
-0.319305	1.86035	1	4	0	28	9	South	1
-4.20251	-0.468094	4	1	0	29	0	South	1
-0.533228	-0.718622	4	2	0	29	1	South	1
0.357216	-0.553472	4	3	0	29	2	South	1
0.387038	-1.36463	4	4	0	29	3	South	1
0.327887	-2.38503	4	4	0	29	4	South	1
1.07973	-2.6879	3	4	0	29	5	South	1
1.79754	-3.0799	2	4	0	29	6	South	1
-0.714139	2.04238	1	4	1	29	7	South	1
-0.909201	1.97658	1	4	0	29	8	South	1
-0.319305	1.86035	1	4	0	29	9	South	1
-4.20251	-0.468094	4	1	0	30	0	South	1
-0.533228	-0.718622	4	2	0	30	1	South	1
0.357216	-0.553472	4	3	0	30	2	South	1
0.387038	-1.36463	4	4	0	30	3	South	1
0.327887	-2.38503	4	4	0	30	4	South	1
1.07973	-2.6879	3	4	0	30	5	South	1
1.79754	-3.0799	2	4	0	30	6	South	1
-0.714139	2.04238	1	4	1	30	7	South	1
-0.909201	1.97658	1	4	0	30	8	South	1
-0.319305	1.86035	1	4	0	30	9	South	1
-4.20251	-0.468094	4	1	0	31	0	South	1
-0.533228	-0.718622	4	2	0	31	1	South	1
0.357216	-0.553472	4	3	0	31	2	South	1
0.387038	-1.36463	4	4	0	31	3	South	1
1.6333	-0.0901969	4	4	0	31	6	South	1
2.59978	0.25325	5	4	0	31	7	South	1
2.20246	1.0493	6	4	0	31	8	South	1
0.419274	2.46892	7	4	0	31	9	South	1
-0.0497763	2.1645	7	4	0	31	11	South	1
-4.20251	-0.468094	4	1	0	32	0	South	1
0.20204	-0.867895	4	3	0	32	2	South	1
0.255414	-1.27845	4	4	0	32	3	South	1
0.381522	-2.35106	4	4	0	32	4	South	1
1.11746	-2.63413	3	4	0	32	5	South	1
1.85245	-3.0225	2	4	0	32	6	South	1
-0.680837	2.12185	1	4	1	32	7	South	1
-0.965041	1.84379	1	4	0	32	8	South	1
-0.234501	1.881	1	4	0	32	9	South	1
-4.20251	-0.468094	4	1	0	33	0	South	1
-0.533228	-0.718622	4	2	0	33	1	South	1
0.357216	-0.553472	4	3	0	33	2	South	1
0.387038	-1.36463	4	4	0	33	3	South	1
0.327887	-2.38503	4	4	0	33	4	South	1
1.7558	-3.08895	2	4	0	33	6	South	1
-0.700108	2.08554	1	4	1	33	7	South	1
-0.900138	2.00814	1	4	0	33	8	South	1
-0.304731	1.87466	1	4	0	33	9	South	1
-4.20251	-0.468094	4	1	0	34	0	South	1
-0.533228	-0.718622	4	2	0	34	1	South	1
-2.34202	-0.357084	4	3	0	34	3	South	1
-0.456387	1.12389	4	3	0	34	5	South	1
-0.0875575	-0.513117	4	3	0	34	6	South	1
0.00303228	-1.24414	4	4	0	34	7	South	1
1.79138	0.0895541	4	4	0	34	8	South	1
2.94706	0.532085	5	4	0	34	9	South	1
3.81025	0.894782	6	4	0	34	10	South	1
0.189761	3.09408	7	4	0	34	11	South	1
-0.438375	2.20154	7	4	0	34	12	South	1
-0.591616	1.87922	7	4	0	34	13	South	1
-4.20251	-0.468094	4	1	0	35	0	South	1
-0.533228	-0.718622	4	2	0	35	1	South	1
0.357216	-0.553472	4	3	0	35	2	South	1
0.387038	-1.36463	4	4	0	35	3	South	1
0.327887	-2.38503	4	4	0	35	4	South	1
1.07973	-2.6879	3	4	0	35	5	South	1
1.79754	-3.0799	2	4	0	35	6	South	1
-0.714139	2.04238	1	4	1	35	7	South	1
-0.909201	1.97658	1	4	0	35	8	South	1
-0.319305	1.86035	1	4	0	35	9	South	1
-4.20251	-0.468094	4	1	0	36	0	South	1
-0.533228	-0.718622	4	2	0	36	1	South	1
0.357216	-0.553472	4	3	0	36	2	South	1
0.387038	-1.36463	4	4	0	36	3	South	1
1.05989	-2.58953	3	4	0	36	5	South	1
1.82744	-3.04919	2	4	0	36	6	South	1
-0.710079	2.07844	1	4	1	36	7	South	1
-0.913562	2.00352	1	4	0	36	8	South	1
-4.20251	-0.468094	4	1	0	37	0	South	1
-0.533228	-0.718622	4	2	0	37	1	South	1
0.357216	-0.553472	4	3	0	37	2	South	1
0.387038	-1.36463	4	4	0	37	3	South	1
0.327887	-2.38503	4	4	0	37	4	South	1
1.07973	-2.6879	3	4	0	37	5	South	1
-0.599638	2.05502	1	4	1	37	7	South	1
-0.97321	2.08946	1	4	0	37	8	South	1
-0.907746	1.59716	1	4	0	37	9	South	1
-4.20251	-0.468094	4	1	0	38	0	South	1
-0.533228	-0.718622	4	2	0	38	1	South	1
0.357216	-0.553472	4	3	0	38	2	South	1
0.387038	-1.36463	4	4	0	38	3	South	1
0.327887	-2.38503	4	4	0	38	4	South	1
1.07973	-2.6879	3	4	0	38	5	South	1
1.79754	-3.0799	2	4	0	38	6	South	1
-0.714139	2.04238	1	4	1	38	7	South	1
-0.909201	1.97658	1	4	0	38	8	South	1
-0.319305	1.86035	1	4	0	38	9	South	1
-4.20251	-0.468094	4	1	0	39	0	South	1
-0.533228	-0.718622	4	2	0	39	1	South	1
0.357216	-0.553472	4	3	0	39	2	South	1
0.387038	-1.36463	4	4	0	39	3	South	1
0.327887	-2.38503	4	4	0	39	4	South	1
-1.6622	-0.893587	3	4	0	39	6	South	1
0.929881	-2.73025	3	4	0	39	7	South	1
1.74608	-3.09023	2	4	0	39	8	South	1
-0.729861	2.03314	1	4	1	39	9	South	1
-0.89424	1.96557	1	4	0	39	10	South	1
-0.330569	1.88541	1	4	0	39	11	South	1
-1.94071	-0.0626655	4	1	0	40	1	South	1
-3.39931	-0.216589	4	1	0	40	2	South	1
-0.50458	-0.461186	4	2	0	40	3	South	1
0.12142	-0.830633	4	3	0	40	4	South	1
0.392201	-1.39252	4	4	0	40	5	South	1
0.119416	-2.6531	4	4	0	40	6	South	1
0.905536	-2.8124	3	4	0	40	7	South	1
1.68864	-3.15745	2	4	0	40	8	South	1
-0.621561	2.02439	1	4	1	40	9	South	1
-0.892186	1.87857	1	4	0	40	10	South	1
-0.90869	1.78155	1	4	0	40	11	South	1
-4.20251	-0.468094	4	1	0	41	0	South	1
-0.533228	-0.718622	4	2	0	41	1	South	1
0.357216	-0.553472	4	3	0	41	2	South	1
0.387038	-1.36463	4	4	0	41	3	South	1
0.327887	-2.38503	4	4	0	41	4	South	1
1.07973	-2.6879	3	4	0	41	5	South	1
1.79754	-3.0799	2	4	0	41	6	South	1
-0.714139	2.04238	1	4	1	41	7	South	1
-0.909201	1.97658	1	4	0	41	8	South	1
-0.319305	1.86035	1	4	0	41	9	South	1
-4.20251	-0.468094	4	1	0	42	0	South	1
-0.533228	-0.718622	4	2	0	42	1	South	1
0.357216	-0.553472	4	3	0	42	2	South	1
0.387038	-1.36463	4	4	0	42	3	South	1
0.327887	-2.38503	4	4	0	42	4	South	1
1.07973	-2.6879	3	4	0	42	5	South	1
1.79754	-3.0799	2	4	0	42	6	South	1
-0.714139	2.04238	1	4	1	42	7	South	1
-0.909201	1.97658	1	4	0	42	8	South	1
-0.319305	1.86035	1	4	0	42	9	South	1
-4.20251	-0.468094	4	1	0	43	0	South	1
-4.40596	-0.211068	4	2	0	43	2	South	1
-4.62256	-0.57051	4	2	0	43	4	South	1
-4.61912	-0.626105	4	2	0	43	5	South	1
-4.61396	-0.645628	4	2	0	43	6	South	1
-4.61095	-0.655302	4	2	0	43	7	South	1
-4.60987	-0.661904	4	2	0	43	8	South	1
-4.60771	-0.664628	4	2	0	43	9	South	1
-4.60537	-0.665851	4	2	0	43	10	South	1
-4.60337	-0.666894	4	2	0	43	11	South	1
-4.60145	-0.66784	4	2	0	43	12	South	1
-4.59963	-0.668722	4	2	0	43	13	South	1
-4.59774	-0.669512	4	2	0	43	14	South	1
-4.59578	-0.670261	4	2	0	43	15	South	1
-4.5937	-0.671024	4	2	0	43	16	South	1
-4.59167	-0.671751	4	2	0	43	17	South	1
-4.58947	-0.67244	4	2	0	43	18	South	1
-4.58715	-0.673156	4	2	0	43	19	South	1
-4.58495	-0.673889	4	2	0	43	20	South	1
-4.58264	-0.674634	4	2	0	43	21	South	1
-4.87907	0.245605	4	2	0	43	24	South	1
-4.61024	0.0345476	4	2	0	43	25	South	1
-0.360487	-0.407053	4	2	0	43	26	South	1
0.658987	-0.389417	4	3	0	43	27	South	1
0.480846	-1.32934	4	4	0	43	28	South	1
0.544912	-1.34236	4	4	0	43	31	South	1
0.418056	-2.30059	4	4	0	43	32	South	1
1.13657	-2.69911	3	4	0	43	33	South	1
-0.0999909	-0.792354	2	4	0	43	35	South	1
1.8952	-3.09669	2	4	0	43	36	South	1
-0.796709	1.93956	1	4	1	43	37	South	1
-0.567053	2.02591	1	4	0	43	39	South	1
-4.20251	-0.468094	4	1	0	44	0	South	1
-4.70252	-0.542163	4	2	0	44	2	South	1
-4.64578	-0.615875	4	2	0	44	3	South	1
-4.61599	-0.632287	4	2	0	44	4	South	1
-4.60261	-0.639912	4	2	0	44	5	South	1
-4.59584	-0.64446	4	2	0	44	6	South	1
-4.59203	-0.647624	4	2	0	44	7	South	1
-4.58942	-0.649985	4	2	0	44	8	South	1
-4.58738	-0.65195	4	2	0	44	9	South	1
-4.58547	-0.653566	4	2	0	44	10	South	1
-4.58356	-0.654909	4	2	0	44	11	South	1
-4.58159	-0.656124	4	2	0	44	12	South	1
-4.57958	-0.657199	4	2	0	44	13	South	1
-4.57746	-0.658179	4	2	0	44	14	South	1
-4.57528	-0.659065	4	2	0	44	15	South	1
-4.57311	-0.659957	4	2	0	44	16	South	1
-4.57078	-0.660788	4	2	0	44	17	South	1
-4.56852	-0.661571	4	2	0	44	18	South	1
-4.56616	-0.662359	4	2	0	44	19	South	1
-4.56383	-0.663128	4	2	0	44	21	South	1
-4.56146	-0.66386	4	2	0	44	22	South	1
-4.5591	-0.664604	4	2	0	44	24	South	1
-4.55671	-0.665322	4	2	0	44	25	South	1
-4.55439	-0.666113	4	2	0	44	26	South	1
-4.55199	-0.666888	4	2	0	44	27	South	1
-4.54958	-0.66761	4	2	0	44	28	South	1
-4.54718	-0.668333	4	2	0	44	29	South	1
-4.54479	-0.669118	4	2	0	44	30	South	1
-4.54246	-0.669872	4	2	0	44	31	South	1
-4.54008	-0.670617	4	2	0	44	32	South	1
-4.53775	-0.671328	4	2	0	44	33	South	1
-4.53537	-0.672093	4	2	0	44	34	South	1
-4.53308	-0.67286	4	2	0	44	35	South	1
-4.5307	-0.673567	4	2	0	44	36	South	1
-4.52836	-0.674323	4	2	0	44	37	South	1
-4.52605	-0.675033	4	2	0	44	38	South	1
-4.5238	-0.675787	4	2	0	44	39	South	1
-4.82337	0.224309	4	2	0	44	41	South	1
-4.54037	0.00149158	4	2	0	44	42	South	1
-0.361861	-0.409154	4	2	0	44	43	South	1
0.651179	-0.400696	4	3	0	44	44	South	1
0.481267	-1.33516	4	4	0	44	45	South	1
0.399505	-2.29701	4	4	0	44	46	South	1
1.15282	-2.70803	3	4	0	44	47	South	1
1.88359	-3.10592	2	4	0	44	48	South	1
-0.666074	1.99392	1	4	1	44	49	South	1
-0.9421	2.12409	1	4	0	44	50	South	1
-0.811275	1.91327	1	4	0	44	51	South	1
-4.20251	-0.468094	4	1	0	45	0	South	1
-0.533228	-0.718622	4	2	0	45	1	South	1
0.357216	-0.553472	4	3	0	45	2	South	1
0.387038	-1.36463	4	4	0	45	3	South	1
0.327887	-2.38503	4	4	0	45	4	South	1
1.07973	-2.6879	3	4	0	45	5	South	1
1.79754	-3.0799	2	4	0	45	6	South	1
-0.714139	2.04238	1	4	1	45	7	South	1
-0.909201	1.97658	1	4	0	45	8	South	1
-0.319305	1.86035	1	4	0	45	9	South	1
-4.20251	-0.468094	4	1	0	46	0	South	1
-0.533228	-0.718622	4	2	0	46	1	South	1
0.357216	-0.553472	4	3	0	46	2	South	1
0.387038	-1.36463	4	4	0	46	3	South	1
0.327887	-2.38503	4	4	0	46	4	South	1
1.07973	-2.6879	3	4	0	46	5	South	1
1.79754	-3.0799	2	4	0	46	6	South	1
-0.714139	2.04238	1	4	1	46	7	South	1
-0.909201	1.97658	1	4	0	46	8	South	1
-0.319305	1.86035	1	4	0	46	9	South	1
-4.20251	-0.468094	4	1	0	47	0	South	1
-0.533228	-0.718622	4	2	0	47	1	South	1
0.357216	-0.553472	4	3	0	47	2	South	1
0.387038	-1.36463	4	4	0	47	3	South	1
0.327887	-2.38503	4	4	0	47	4	South	1
1.07973	-2.6879	3	4	0	47	5	South	1
1.79754	-3.0799	2	4	0	47	6	South	1
-0.714139	2.04238	1	4	1	47	7	South	1
-0.909201	1.97658	1	4	0	47	8	South	1
-0.319305	1.86035	1	4	0	47	9	South	1
-4.20251	-0.468094	4	1	0	48	0	South	1
-0.533228	-0.718622	4	2	0	48	1	South	1
0.357216	-0.553472	4	3	0	48	2	South	1
0.387038	-1.36463	4	4	0	48	3	South	1
0.327887	-2.38503	4	4	0	48	4	South	1
1.07973	-2.6879	3	4	0	48	5	South	1
1.79754	-3.0799	2	4	0	48	6	South	1
-0.714139	2.04238	1	4	1	48	7	South	1
-0.909201	1.97658	1	4	0	48	8	South	1
-0.319305	1.86035	1	4	0	48	9	South	1
-4.20251	-0.468094	4	1	0	49	0	South	1
-0.533228	-0.718622	4	2	0	49	1	South	1
0.357216	-0.553472	4	3	0	49	2	South	1
0.387038	-1.36463	4	4	0	49	5	South	1
0.327887	-2.38503	4	4	0	49	6	South	1
0.405188	-1.33477	3	4	0	49	8	South	1
1.05525	-2.58222	3	4	0	49	9	South	1
1.79479	-3.04726	2	4	0	49	10	South	1
-0.729473	2.07415	1	4	1	49	11	South	1
-0.916958	2.00582	1	4	0	49	12	South	1
-0.321243	1.87991	1	4	0	49	13	South	1
-3.58567	-0.702867	4	1	0	50	0	North	0
0.0659743	-0.312525	4	2	0	50	1	North	0
0.831367	-0.085475	4	3	0	50	2	North	0
0.613325	-1.06797	4	4	0	50	3	North	0
2.43056	0.230383	4	4	0	50	4	North	0
3.37123	0.564232	5	4	0	50	5	North	0
4.20742	0.673093	6	4	0	50	6	North	0
0.451978	3.11337	7	4	1	50	7	North	0
-0.146766	2.23348	7	4	0	50	8	North	0
-0.385681	1.88642	7	4	0	50	9	North	0
-3.58567	-0.702867	4	1	0	51	0	North	0
-4.1965	-0.0994191	4	2	0	51	2	North	0
-4.19776	-0.104318	4	2	0	51	3	North	0
-4.19859	-0.107337	4	2	0	51	4	North	0
-4.19916	-0.109229	4	2	0	51	5	North	0
-4.19958	-0.110423	4	2	0	51	6	North	0
-4.19986	-0.111213	4	2	0	51	7	North	0
-4.2001	-0.111706	4	2	0	51	8	North	0
-4.20031	-0.112085	4	2	0	51	9	North	0
-4.20046	-0.112386	4	2	0	51	10	North	0
-4.20065	-0.112627	4	2	0	51	11	North	0
-4.2008	-0.112803	4	2	0	51	12	North	0
-4.20093	-0.113001	4	2	0	51	13	North	0
-4.20111	-0.113179	4	2	0	51	14	North	0
-4.20125	-0.113354	4	2	0	51	15	North	0
-4.20136	-0.113485	4	2	0	51	16	North	0
-4.20153	-0.11366	4	2	0	51	17	North	0
-4.20169	-0.113824	4	2	0	51	18	North	0
-3.94973	-0.409779	4	2	0	51	20	North	0
-3.71849	-1.12113	4	2	0	51	21	North	0
-0.068401	-0.0137952	4	2	0	51	22	North	0
0.88748	0.148388	4	3	0	51	23	North	0
0.254424	-0.834132	4	4	0	51	24	North	0
2.89525	0.553557	5	4	0	51	26	North	0
3.95265	0.671882	6	4	0	51	27	North	0
0.264761	3.28348	7	4	1	51	28	North	0
-0.221855	2.24805	7	4	0	51	29	North	0
-0.318041	1.90788	7	4	0	51	30	North	0
-3.58567	-0.702867	4	1	0	52	0	North	0
-3.47374	-1.03233	4	2	0	52	2	North	0
0.0305232	-0.176613	4	2	0	52	3	North	0
0.916841	0.090623	4	3	0	52	4	North	0
0.401402	-0.943281	4	4	0	52	5	North	0
2.43514	0.344134	4	4	0	52	6	North	0
3.31352	0.628977	5	4	0	52	7	North	0
4.11441	0.707441	6	4	0	52	8	North	0
0.420839	3.22477	7	4	1	52	9	North	0
-0.190652	2.24684	7	4	0	52	10	North	0
-0.407416	1.79156	7	4	0	52	11	North	0
-3.58567	-0.702867	4	1	0	53	0	North	0
0.46642	-0.602319	4	3	0	53	2	North	0
0.495231	-0.896149	4	4	0	53	3	North	0
2.35708	0.213303	4	4	0	53	4	North	0
3.30576	0.524398	5	4	0	53	5	North	0
4.1405	0.645813	6	4	0	53	6	North	0
0.823475	0.587514	7	4	0	53	8	North	0
0.54905	2.51933	7	4	0	53	9	North	0
-3.58567	-0.702867	4	1	0	54	0	North	0
0.0659743	-0.312525	4	2	0	54	1	North	0
0.831367	-0.085475	4	3	0	54	2	North	0
0.613325	-1.06797	4	4	0	54	3	North	0
-1.00111	-0.0696007	4	4	0	54	5	North	0
0.450097	-1.71495	4	4	0	54	6	North	0
0.934757	-1.99727	3	4	0	54	7	North	0
1.70556	-2.60044	2	4	0	54	8	North	0
-1.14264	2.14195	1	4	0	54	9	North	0
-0.94605	1.95821	1	4	0	54	10	North	0
-0.32311	1.8534	1	4	0	54	11	North	0
-3.58567	-0.702867	4	1	0	55	0	North	0
0.0659743	-0.312525	4	2	0	55	1	North	0
0.831367	-0.085475	4	3	0	55	2	North	0
0.613325	-1.06797	4	4	0	55	3	North	0
2.43056	0.230383	4	4	0	55	4	North	0
0.333361	0.285973	5	4	0	55	6	North	0
3.2404	0.501485	5	4	0	55	7	North	0
4.14496	0.701687	6	4	0	55	8	North	0
0.446387	3.1118	7	4	1	55	9	North	0
-0.154018	2.21558	7	4	0	55	10	North	0
-0.401713	1.85831	7	4	0	55	11	North	0
-3.58567	-0.702867	4	1	0	56	0	North	0
-3.47374	-1.03233	4	2	0	56	2	North	0
0.0305232	-0.176613	4	2	0	56	3	North	0
0.916841	0.090623	4	3	0	56	4	North	0
0.401402	-0.943281	4	4	0	56	5	North	0
2.43514	0.344134	4	4	0	56	6	North	0
3.31352	0.628977	5	4	0	56	7	North	0
4.11441	0.707441	6	4	0	56	8	North	0
0.420839	3.22477	7	4	1	56	9	North	0
-0.190652	2.24684	7	4	0	56	10	North	0
-0.407416	1.79156	7	4	0	56	11	North	0
-3.58567	-0.702867	4	1	0	57	0	North	0
0.46642	-0.602319	4	3	0	57	2	North	0
0.495231	-0.896149	4	4	0	57	3	North	0
2.35708	0.213303	4	4	0	57	4	North	0
3.30576	0.524398	5	4	0	57	5	North	0
4.1405	0.645813	6	4	0	57	6	North	0
0.398199	3.07762	7	4	1	57	7	North	0
-0.154048	2.1969	7	4	0	57	8	North	0
-0.380761	1.84351	7	4	0	57	9	North	0
-3.58567	-0.702867	4	1	0	58	0	North	0
0.0659743	-0.312525	4	2	0	58	1	North	0
0.831367	-0.085475	4	3	0	58	2	North	0
0.613325	-1.06797	4	4	0	58	3	North	0
2.43056	0.230383	4	4	0	58	4	North	0
3.37123	0.564232	5	4	0	58	5	North	0
4.20742	0.673093	6	4	0	58	6	North	0
0.451978	3.11337	7	4	1	58	7	North	0
-0.146766	2.23348	7	4	0	58	8	North	0
-0.385681	1.88642	7	4	0	58	9	North	0
-2.00912	-0.132284	4	1	0	59	1	North	0
-3.16329	-0.645039	4	1	0	59	2	North	0
-3.76657	-1.16102	4	2	0	59	4	North	0
-0.0428884	-0.190393	4	2	0	59	5	North	0
0.898722	0.0731643	4	3	0	59	6	North	0
0.268032	-0.909814	4	4	0	59	7	North	0
2.34039	0.288271	4	4	0	59	8	North	0
0.246613	-0.777327	5	4	0	59	10	North	0
2.96394	0.552282	5	4	0	59	11	North	0
3.99933	0.689094	6	4	0	59	12	North	0
0.272284	3.27411	7	4	1	59	13	North	0
-0.222168	2.24153	7	4	0	59	14	North	0
-0.332021	1.88515	7	4	0	59	15	North	0
-3.58567	-0.702867	4	1	0	60	0	North	0
0.0659743	-0.312525	4	2	0	60	1	North	0
0.831367	-0.085475	4	3	0	60	2	North	0
0.613325	-1.06797	4	4	0	60	3	North	0
2.43056	0.230383	4	4	0	60	4	North	0
3.37123	0.564232	5	4	0	60	5	North	0
4.20742	0.673093	6	4	0	60	6	North	0
0.451978	3.11337	7	4	1	60	7	North	0
-0.146766	2.23348	7	4	0	60	8	North	0
-0.385681	1.88642	7	4	0	60	9	North	0
-3.58567	-0.702867	4	1	0	61	0	North	0
0.0659743	-0.312525	4	2	0	61	1	North	0
0.831367	-0.085475	4	3	0	61	2	North	0
0.613325	-1.06797	4	4	0	61	3	North	0
2.43056	0.230383	4	4	0	61	4	North	0
3.37123	0.564232	5	4	0	61	5	North	0
0.545948	3.05095	7	4	1	61	7	North	0
-0.467182	2.52563	7	4	0	61	8	North	0
-0.230123	1.8277	7	4	0	61	9	North	0
-2.00912	-0.132284	4	1	0	62	1	North	0
-1.93432	-0.0674597	4	1	0	62	3	North	0
-3.10872	-0.657549	4	1	0	62	4	North	0
0.0602154	-0.207179	4	2	0	62	5	North	0
0.762552	-0.0289237	4	3	0	62	6	North	0
0.584028	-0.969208	4	4	0	62	7	North	0
2.41064	0.280586	4	4	0	62	8	North	0
3.34999	0.599468	5	4	0	62	9	North	0
4.17815	0.734919	6	4	0	62	10	North	0
0.393015	3.19313	7	4	1	62	11	North	0
-0.183024	2.23776	7	4	0	62	12	North	0
-0.400601	1.88826	7	4	0	62	13	North	0
-3.58567	-0.702867	4	1	0	63	0	North	0
0.0659743	-0.312525	4	2	0	63	1	North	0
0.831367	-0.085475	4	3	0	63	2	North	0
2.41464	0.132136	4	4	0	63	4	North	0
3.30834	0.574117	5	4	0	63	5	North	0
4.19519	0.643134	6	4	0	63	6	North	0
0.473466	3.11377	7	4	1	63	7	North	0
-0.160603	2.17462	7	4	0	63	9	North	0
-3.58567	-0.702867	4	1	0	64	0	North	0
0.0659743	-0.312525	4	2	0	64	1	North	0
0.526075	-0.953054	4	4	0	64	3	North	0
2.39617	0.174826	4	4	0	64	4	North	0
4.16805	0.604208	6	4	0	64	6	North	0
0.38976	3.0501	7	4	1	64	7	North	0
-0.199495	2.10617	7	4	0	64	9	North	0
0.208851	-0.182274	4	2	0	65	1	North	0
0.537743	-0.308739	4	3	0	65	2	North	0
0.339272	-1.36599	4	4	0	65	3	North	0
2.44048	0.175598	4	4	0	65	4	North	0
0.422493	-0.938796	5	4	0	65	6	North	0
3.08576	0.497474	5	4	0	65	7	North	0
4.08991	0.869396	6	4	0	65	8	North	0
0.347425	3.12996	7	4	1	65	9	North	0
-0.451799	2.66065	7	4	0	65	10	North	0
-0.351521	2.02974	7	4	0	65	11	North	0
-3.58567	-0.702867	4	1	0	66	0	North	0
0.0659743	-0.312525	4	2	0	66	1	North	0
-2.21307	-0.251554	4	3	0	66	3	North	0
0.190333	-0.507447	4	3	0	66	4	North	0
0.394204	-1.31652	4	4	0	66	5	North	0
2.27249	0.0751393	4	4	0	66	6	North	0
3.26396	0.525526	5	4	0	66	7	North	0
0.692807	-0.729216	6	4	0	66	9	North	0
0.65883	-1.06721	6	4	0	66	11	North	0
3.97637	0.52932	6	4	0	66	12	North	0
0.295051	3.04232	7	4	1	66	13	North	0
-0.273968	2.14541	7	4	0	66	14	North	0
-0.55696	1.78271	7	4	0	66	15	North	0
-3.58567	-0.702867	4	1	0	67	0	North	0
0.0659743	-0.312525	4	2	0	67	1	North	0
0.53745	1.13903	4	3	0	67	3	North	0
0.186717	1.1337	4	3	0	67	4	North	0
0.630237	-0.150958	4	3	0	67	5	North	0
0.414611	-1.19174	4	4	0	67	6	North	0
2.45888	0.172308	4	4	0	67	7	North	0
3.37205	0.579197	5	4	0	67	8	North	0
4.23337	0.72293	6	4	0	67	9	North	0
0.884437	0.602152	7	4	0	67	11	North	0
0.61705	2.58682	7	4	0	67	12	North	0
-3.58567	-0.702867	4	1	0	68	0	North	0
0.0659743	-0.312525	4	2	0	68	1	North	0
0.831367	-0.085475	4	3	0	68	2	North	0
0.613325	-1.06797	4	4	0	68	5	North	0
2.43056	0.230383	4	4	0	68	6	North	0
0.506676	-0.85606	5	4	0	68	9	North	0
3.10876	0.518226	5	4	0	68	10	North	0
4.097	0.695615	6	4	0	68	11	North	0
0.855184	0.671376	7	4	0	68	13	North	0
0.497924	2.48049	7	4	0	68	14	North	0
-2.00912	-0.132284	4	1	0	69	1	North	0
-3.16329	-0.645039	4	1	0	69	2	North	0
0.0711479	-0.21217	4	2	0	69	3	North	0
0.758232	-0.0370093	4	3	0	69	4	North	0
0.584464	-0.979408	4	4	0	69	5	North	0
2.40653	0.269754	4	4	0	69	6	North	0
0.261287	0.299078	5	4	0	69	8	North	0
3.20574	0.508795	5	4	0	69	9	North	0
4.13313	0.72305	6	4	0	69	10	North	0
0.379935	3.16386	7	4	1	69	11	North	0
-0.203016	2.2056	7	4	0	69	12	North	0
-0.425318	1.85698	7	4	0	69	13	North	0
-3.58567	-0.702867	4	1	0	70	0	North	0
0.0659743	-0.312525	4	2	0	70	1	North	0
-2.21307	-0.251554	4	3	0	70	3	North	0
0.190333	-0.507447	4	3	0	70	4	North	0
0.394204	-1.31652	4	4	0	70	5	North	0
-1.33506	-0.293069	4	4	0	70	7	North	0
0.369607	-1.9838	4	4	0	70	8	North	0
0.940549	-2.48657	3	4	0	70	9	North	0
1.76016	-3.05879	2	4	0	70	10	North	0
-0.997766	1.99309	1	4	0	70	11	North	0
-0.923861	1.91531	1	4	0	70	12	North	0
-0.342193	1.79994	1	4	0	70	13	North	0
-2.96375	0.0740113	4	1	0	71	2	North	0
-2.62222	-0.831473	4	1	0	71	3	North	0
-3.01396	-0.657507	4	1	0	71	4	North	0
-0.0275879	-0.0609448	4	2	0	71	5	North	0
0.795099	0.114736	4	3	0	71	6	North	0
0.405234	-0.825874	4	4	0	71	7	North	0
2.35713	0.351133	4	4	0	71	8	North	0
3.26716	0.676353	5	4	0	71	9	North	0
4.0623	0.768791	6	4	0	71	10	North	0
0.393816	3.34454	7	4	1	71	11	North	0
-0.146795	2.32204	7	4	0	71	12	North	0
-0.293817	1.98851	7	4	0	71	13	North	0
-3.58567	-0.702867	4	1	0	72	0	North	0
0.0659743	-0.312525	4	2	0	72	1	North	0
0.831367	-0.085475	4	3	0	72	2	North	0
0.613325	-1.06797	4	4	0	72	3	North	0
2.43056	0.230383	4	4	0	72	4	North	0
3.37123	0.564232	5	4	0	72	5	North	0
4.20742	0.673093	6	4	0	72	6	North	0
0.451978	3.11337	7	4	1	72	7	North	0
-0.146766	2.23348	7	4	0	72	8	North	0
-0.385681	1.88642	7	4	0	72	9	North	0
-3.58567	-0.702867	4	1	0	73	0	North	0
0.46642	-0.602319	4	3	0	73	2	North	0
0.495231	-0.896149	4	4	0	73	3	North	0
2.35708	0.213303	4	4	0	73	4	North	0
3.30576	0.524398	5	4	0	73	5	North	0
4.1405	0.645813	6	4	0	73	6	North	0
0.398199	3.07762	7	4	1	73	7	North	0
-0.154048	2.1969	7	4	0	73	8	North	0
-3.58567	-0.702867	4	1	0	74	0	North	0
0.0659743	-0.312525	4	2	0	74	1	North	0
0.831367	-0.085475	4	3	0	74	2	North	0
0.613325	-1.06797	4	4	0	74	3	North	0
2.43056	0.230383	4	4	0	74	4	North	0
3.37123	0.564232	5	4	0	74	5	North	0
4.20742	0.673093	6	4	0	74	6	North	0
0.922548	0.657831	7	4	0	74	8	North	0
-4.20251	-0.468094	4	1	0	75	0	South	1
-0.533228	-0.718622	4	2	0	75	1	South	1
0.357216	-0.553472	4	3	0	75	2	South	1
0.387038	-1.36463	4	4	0	75	3	South	1
0.327887	-2.38503	4	4	0	75	4	South	1
1.07973	-2.6879	3	4	0	75	5	South	1
1.79754	-3.0799	2	4	0	75	6	South	1
-0.714139	2.04238	1	4	1	75	7	South	1
-0.909201	1.97658	1	4	0	75	8	South	1
-0.319305	1.86035	1	4	0	75	9	South	1
-4.20251	-0.468094	4	1	0	76	0	South	1
-0.533228	-0.718622	4	2	0	76	1	South	1
0.357216	-0.553472	4	3	0	76	2	South	1
0.387038	-1.36463	4	4	0	76	3	South	1
-1.17826	-0.374343	4	4	0	76	5	South	1
0.228433	-2.43776	4	4	0	76	6	South	1
1.02986	-2.70797	3	4	0	76	7	South	1
1.75944	-3.09785	2	4	0	76	8	South	1
-0.729641	2.02709	1	4	1	76	9	South	1
-0.569876	2.02437	1	4	0	76	11	South	1
-4.20251	-0.468094	4	1	0	77	0	South	1
-5.22206	0.435143	4	2	0	77	3	South	1
-4.65209	0.0815713	4	2	0	77	4	South	1
-0.354675	-0.403381	4	2	0	77	5	South	1
0.667456	-0.387669	4	3	0	77	6	South	1
0.492775	-1.32296	4	4	0	77	7	South	1
0.412861	-2.27	4	4	0	77	8	South	1
1.17359	-2.68917	3	4	0	77	9	South	1
1.90514	-3.09217	2	4	0	77	10	South	1
-0.65226	1.99859	1	4	1	77	11	South	1
-0.929639	2.12988	1	4	0	77	12	South	1
-0.798353	1.91894	1	4	0	77	13	South	1
-4.20251	-0.468094	4	1	0	78	0	South	1
-0.533228	-0.718622	4	2	0	78	1	South	1
0.357216	-0.553472	4	3	0	78	2	South	1
0.387038	-1.36463	4	4	0	78	3	South	1
0.327887	-2.38503	4	4	0	78	4	South	1
1.07973	-2.6879	3	4	0	78	5	South	1
1.79754	-3.0799	2	4	0	78	6	South	1
-0.714139	2.04238	1	4	1	78	7	South	1
-0.909201	1.97658	1	4	0	78	8	South	1
-4.20251	-0.468094	4	1	0	79	0	South	1
-0.533228	-0.718622	4	2	0	79	1	South	1
0.357216	-0.553472	4	3	0	79	2	South	1
0.387038	-1.36463	4	4	0	79	3	South	1
0.327887	-2.38503	4	4	0	79	4	South	1
1.07973	-2.6879	3	4	0	79	5	South	1
1.79754	-3.0799	2	4	0	79	6	South	1
-0.714139	2.04238	1	4	1	79	7	South	1
-0.909201	1.97658	1	4	0	79	8	South	1
-0.319305	1.86035	1	4	0	79	9	South	1
-4.20251	-0.468094	4	1	0	80	0	South	1
-0.533228	-0.718622	4	2	0	80	1	South	1
0.357216	-0.553472	4	3	0	80	2	South	1
0.387038	-1.36463	4	4	0	80	3	South	1
0.327887	-2.38503	4	4	0	80	4	South	1
0.405188	-1.33477	3	4	0	80	6	South	1
1.05525	-2.58222	3	4	0	80	7	South	1
1.79479	-3.04726	2	4	0	80	8	South	1
-0.729473	2.07415	1	4	1	80	9	South	1
-4.20251	-0.468094	4	1	0	81	0	South	1
-4.40596	-0.211068	4	2	0	81	2	South	1
-0.237274	-0.452078	4	2	0	81	3	South	1
0.620866	-0.562377	4	3	0	81	4	South	1
0.481474	-1.26179	4	4	0	81	5	South	1
0.470491	-1.34249	4	4	0	81	7	South	1
0.394162	-2.28899	4	4	0	81	8	South	1
0.438366	-1.32996	3	4	0	81	10	South	1
1.11536	-2.60743	3	4	0	81	11	South	1
1.82686	-3.08777	2	4	0	81	12	South	1
-0.742924	2.01816	1	4	1	81	13	South	1
-0.991604	1.75537	1	4	0	81	14	South	1
-0.268013	1.84186	1	4	0	81	15	South	1
-4.20251	-0.468094	4	1	0	82	0	South	1
-4.70252	-0.542163	4	2	0	82	2	South	1
-4.64578	-0.615875	4	2	0	82	3	South	1
-4.61599	-0.632287	4	2	0	82	4	South	1
-4.60261	-0.639912	4	2	0	82	5	South	1
-4.59584	-0.64446	4	2	0	82	6	South	1
-4.59203	-0.647624	4	2	0	82	7	South	1
-4.58942	-0.649985	4	2	0	82	8	South	1
-4.58738	-0.65195	4	2	0	82	9	South	1
-4.58547	-0.653566	4	2	0	82	10	South	1
-4.58356	-0.654909	4	2	0	82	11	South	1
-4.58159	-0.656124	4	2	0	82	12	South	1
-4.57958	-0.657199	4	2	0	82	13	South	1
-4.57746	-0.658179	4	2	0	82	14	South	1
-4.57528	-0.659065	4	2	0	82	15	South	1
-4.57311	-0.659957	4	2	0	82	16	South	1
-4.57078	-0.660788	4	2	0	82	17	South	1
-4.56852	-0.661571	4	2	0	82	18	South	1
-4.56616	-0.662359	4	2	0	82	19	South	1
-4.56383	-0.663128	4	2	0	82	20	South	1
-4.56146	-0.66386	4	2	0	82	21	South	1
-4.5591	-0.664604	4	2	0	82	22	South	1
-4.55671	-0.665322	4	2	0	82	23	South	1
-4.55439	-0.666113	4	2	0	82	25	South	1
-4.55199	-0.666888	4	2	0	82	26	South	1
-4.54958	-0.66761	4	2	0	82	27	South	1
-4.54718	-0.668333	4	2	0	82	28	South	1
-4.54479	-0.669118	4	2	0	82	29	South	1
-4.54246	-0.669872	4	2	0	82	30	South	1
-4.54008	-0.670617	4	2	0	82	31	South	1
-4.53775	-0.671328	4	2	0	82	33	South	1
-4.53537	-0.672093	4	2	0	82	34	South	1
-4.53308	-0.67286	4	2	0	82	35	South	1
-4.83355	0.230935	4	2	0	82	37	South	1
-4.55144	0.0100311	4	2	0	82	38	South	1
-0.363319	-0.409944	4	2	0	82	39	South	1
0.649848	-0.402417	4	3	0	82	40	South	1
0.480944	-1.33561	4	4	0	82	41	South	1
0.400221	-2.29778	4	4	0	82	42	South	1
1.15323	-2.70785	3	4	0	82	43	South	1
1.88396	-3.1056	2	4	0	82	44	South	1
-0.665439	1.99426	1	4	1	82	45	South	1
-0.941764	2.1244	1	4	0	82	46	South	1
-0.810939	1.9134	1	4	0	82	47	South	1
-4.20251	-0.468094	4	1	0	83	0	South	1
-0.533228	-0.718622	4	2	0	83	1	South	1
0.357216	-0.553472	4	3	0	83	2	South	1
0.387038	-1.36463	4	4	0	83	3	South	1
0.327887	-2.38503	4	4	0	83	4	South	1
1.07973	-2.6879	3	4	0	83	5	South	1
0.687785	-1.92527	2	4	0	83	7	South	1
1.67992	-3.10977	2	4	0	83	8	South	1
-0.755904	2.04174	1	4	1	83	9	South	1
-0.922134	1.97729	1	4	0	83	10	South	1
-0.33128	1.86336	1	4	0	83	11	South	1
-4.20251	-0.468094	4	1	0	84	0	South	1
-0.533228	-0.718622	4	2	0	84	1	South	1
0.357216	-0.553472	4	3	0	84	2	South	1
0.387038	-1.36463	4	4	0	84	3	South	1
0.327887	-2.38503	4	4	0	84	4	South	1
1.07973	-2.6879	3	4	0	84	5	South	1
1.79754	-3.0799	2	4	0	84	6	South	1
-0.714139	2.04238	1	4	1	84	7	South	1
-0.909201	1.97658	1	4	0	84	8	South	1
-0.319305	1.86035	1	4	0	84	9	South	1
-4.20251	-0.468094	4	1	0	85	0	South	1
-0.533228	-0.718622	4	2	0	85	1	South	1
0.357216	-0.553472	4	3	0	85	2	South	1
0.387038	-1.36463	4	4	0	85	3	South	1
0.327887	-2.38503	4	4	0	85	4	South	1
1.07973	-2.6879	3	4	0	85	5	South	1
1.79754	-3.0799	2	4	0	85	6	South	1
-0.714139	2.04238	1	4	1	85	7	South	1
-0.909201	1.97658	1	4	0	85	8	South	1
-0.319305	1.86035	1	4	0	85	9	South	1
-4.20251	-0.468094	4	1	0	86	0	South	1
-0.533228	-0.718622	4	2	0	86	1	South	1
0.357216	-0.553472	4	3	0	86	2	South	1
0.387038	-1.36463	4	4	0	86	3	South	1
0.327887	-2.38503	4	4	0	86	4	South	1
1.07973	-2.6879	3	4	0	86	5	South	1
1.79754	-3.0799	2	4	0	86	6	South	1
-0.714139	2.04238	1	4	1	86	7	South	1
-0.909201	1.97658	1	4	0	86	8	South	1
-0.319305	1.86035	1	4	0	86	9	South	1
-4.20251	-0.468094	4	1	0	87	0	South	1
-0.533228	-0.718622	4	2	0	87	1	South	1
0.357216	-0.553472	4	3	0	87	2	South	1
0.387038	-1.36463	4	4	0	87	3	South	1
0.327887	-2.38503	4	4	0	87	4	South	1
-0.682797	2.07708	1	4	1	87	7	South	1
-1.05395	1.74902	1	4	0	87	8	South	1
-0.33858	1.7925	1	4	0	87	9	South	1
-4.20251	-0.468094	4	1	0	88	0	South	1
-0.533228	-0.718622	4	2	0	88	1	South	1
0.357216	-0.553472	4	3	0	88	2	South	1
0.149296	-2.34525	4	4	0	88	4	South	1
1.06989	-2.70474	3	4	0	88	5	South	1
1.79297	-3.06882	2	4	0	88	6	South	1
-0.733709	2.05553	1	4	1	88	7	South	1
-0.988756	1.77763	1	4	0	88	8	South	1
-0.292971	1.8462	1	4	0	88	9	South	1
-4.20251	-0.468094	4	1	0	89	0	South	1
-0.533228	-0.718622	4	2	0	89	1	South	1
0.357216	-0.553472	4	3	0	89	2	South	1
0.387038	-1.36463	4	4	0	89	3	South	1
0.327887	-2.38503	4	4	0	89	4	South	1
1.07973	-2.6879	3	4	0	89	5	South	1
1.79754	-3.0799	2	4	0	89	6	South	1
-0.714139	2.04238	1	4	1	89	7	South	1
-0.909201	1.97658	1	4	0	89	9	South	1
-4.20251	-0.468094	4	1	0	90	0	South	1
-0.533228	-0.718622	4	2	0	90	1	South	1
0.357216	-0.553472	4	3	0	90	2	South	1
0.387038	-1.36463	4	4	0	90	3	South	1
0.327887	-2.38503	4	4	0	90	4	South	1
1.07973	-2.6879	3	4	0	90	5	South	1
1.79754	-3.0799	2	4	0	90	6	South	1
-0.714139	2.04238	1	4	1	90	7	South	1
-0.909201	1.97658	1	4	0	90	8	South	1
-0.319305	1.86035	1	4	0	90	9	South	1
-4.20251	-0.468094	4	1	0	91	0	South	1
-0.533228	-0.718622	4	2	0	91	1	South	1
0.357216	-0.553472	4	3	0	91	2	South	1
0.387038	-1.36463	4	4	0	91	3	South	1
0.327887	-2.38503	4	4	0	91	4	South	1
1.07973	-2.6879	3	4	0	91	5	South	1
1.79754	-3.0799	2	4	0	91	6	South	1
-0.714139	2.04238	1	4	1	91	7	South	1
-0.909201	1.97658	1	4	0	91	8	South	1
-0.319305	1.86035	1	4	0	91	9	South	1
-4.20251	-0.468094	4	1	0	92	0	South	1
0.20204	-0.867895	4	3	0	92	2	South	1
0.255414	-1.27845	4	4	0	92	3	South	1
0.381522	-2.35106	4	4	0	92	4	South	1
0.401805	-1.29821	3	4	0	92	6	South	1
1.08448	-2.50137	3	4	0	92	7	South	1
0.675732	-1.7313	2	4	0	92	9	South	1
1.7474	-2.99206	2	4	0	92	10	South	1
-0.776632	2.16688	1	4	1	92	11	South	1
-0.915409	2.10267	1	4	0	92	12	South	1
-0.260339	1.93956	1	4	0	92	13	South	1
0.903428	-0.259762	4	3	0	93	2	South	1
0.249969	-1.19527	4	4	0	93	3	South	1
2.44442	0.234171	4	4	0	93	4	South	1
3.31705	0.664284	5	4	0	93	5	South	1
4.26716	0.900977	6	4	0	93	6	South	1
0.405626	3.19055	7	4	0	93	7	South	1
-0.3927	2.37537	7	4	0	93	9	South	1
-4.20251	-0.468094	4	1	0	94	0	South	1
-0.533228	-0.718622	4	2	0	94	1	South	1
0.357216	-0.553472	4	3	0	94	2	South	1
0.387038	-1.36463	4	4	0	94	3	South	1
0.428776	-1.34616	4	4	0	94	5	South	1
0.332304	-2.37084	4	4	0	94	6	South	1
1.06588	-2.68557	3	4	0	94	7	South	1
1.78217	-3.07857	2	4	0	94	8	South	1
-0.717601	2.04294	1	4	1	94	9	South	1
-0.909726	1.97682	1	4	0	94	10	South	1
-0.326325	1.86748	1	4	0	94	11	South	1
-4.20251	-0.468094	4	1	0	95	0	South	1
-0.533228	-0.718622	4	2	0	95	1	South	1
0.357216	-0.553472	4	3	0	95	2	South	1
0.387038	-1.36463	4	4	0	95	3	South	1
0.327887	-2.38503	4	4	0	95	4	South	1
1.07973	-2.6879	3	4	0	95	5	South	1
1.79754	-3.0799	2	4	0	95	6	South	1
-0.714139	2.04238	1	4	1	95	7	South	1
-0.909201	1.97658	1	4	0	95	8	South	1
-0.319305	1.86035	1	4	0	95	9	South	1
-4.20251	-0.468094	4	1	0	96	0	South	1
-0.533228	-0.718622	4	2	0	96	1	South	1
0.357216	-0.553472	4	3	0	96	2	South	1
0.387038	-1.36463	4	4	0	96	3	South	1
0.327887	-2.38503	4	4	0	96	4	South	1
1.07973	-2.6879	3	4	0	96	5	South	1
1.79754	-3.0799	2	4	0	96	6	South	1
-0.714139	2.04238	1	4	1	96	7	South	1
-0.909201	1.97658	1	4	0	96	8	South	1
-0.319305	1.86035	1	4	0	96	9	South	1
-4.20251	-0.468094	4	1	0	97	0	South	1
-0.533228	-0.718622	4	2	0	97	1	South	1
0.357216	-0.553472	4	3	0	97	2	South	1
0.387038	-1.36463	4	4	0	97	3	South	1
0.327887	-2.38503	4	4	0	97	4	South	1
1.07973	-2.6879	3	4	0	97	5	South	1
1.79754	-3.0799	2	4	0	97	6	South	1
-0.714139	2.04238	1	4	1	97	7	South	1
-0.909201	1.97658	1	4	0	97	8	South	1
-0.319305	1.86035	1	4	0	97	9	South	1
-4.20251	-0.468094	4	1	0	98	0	South	1
-0.533228	-0.718622	4	2	0	98	1	South	1
0.357216	-0.553472	4	3	0	98	2	South	1
0.149296	-2.34525	4	4	0	98	4	South	1
1.06989	-2.70474	3	4	0	98	5	South	1
1.79297	-3.06882	2	4	0	98	6	South	1
-0.733709	2.05553	1	4	1	98	7	South	1
-0.988756	1.77763	1	4	0	98	8	South	1
-0.292971	1.8462	1	4	0	98	9	South	1
-4.20251	-0.468094	4	1	0	99	0	South	1
-0.533228	-0.718622	4	2	0	99	1	South	1
0.357216	-0.553472	4	3	0	99	2	South	1
0.387038	-1.36463	4	4	0	99	3	South	1
0.327887	-2.38503	4	4	0	99	4	South	1
1.07973	-2.6879	3	4	0	99	5	South	1
1.79754	-3.0799	2	4	0	99	6	South	1
-0.714139	2.04238	1	4	1	99	7	South	1
-0.909201	1.97658	1	4	0	99	8	South	1
-3.58567	-0.702867	4	1	0	100	0	North	0
0.383813	0.85947	4	3	0	100	3	North	0
-0.0133393	1.18349	4	3	0	100	4	North	0
-0.0546857	1.20954	4	3	0	100	5	North	0
-0.00446575	1.28418	4	3	0	100	6	North	0
0.571541	-0.0349596	4	3	0	100	8	North	0
0.351014	-1.15419	4	4	0	100	9	North	0
2.47344	0.236935	4	4	0	100	10	North	0
3.38944	0.626591	5	4	0	100	11	North	0
4.25296	0.7827	6	4	0	100	12	North	0
0.426291	3.17381	7	4	0	100	14	North	0
-0.431291	2.65069	7	4	0	100	15	North	0
-3.58567	-0.702867	4	1	0	101	0	North	0
0.0659743	-0.312525	4	2	0	101	1	North	0
0.831367	-0.085475	4	3	0	101	2	North	0
0.613325	-1.06797	4	4	0	101	3	North	0
2.43056	0.230383	4	4	0	101	4	North	0
0.333361	0.285973	5	4	0	101	6	North	0
3.2404	0.501485	5	4	0	101	7	North	0
4.14496	0.701687	6	4	0	101	8	North	0
0.446387	3.1118	7	4	1	101	9	North	0
-0.17107	2.11922	7	4	0	101	11	North	0
-3.58567	-0.702867	4	1	0	102	0	North	0
0.0659743	-0.312525	4	2	0	102	1	North	0
0.831367	-0.085475	4	3	0	102	2	North	0
0.239974	-1.63432	4	4	0	102	4	North	0
0.762859	-1.88936	3	4	0	102	5	North	0
0.373297	-1.62873	2	4	0	102	7	North	0
1.26968	-2.27029	2	4	0	102	8	North	0
-0.285204	-0.864461	2	4	0	102	9	North	0
1.23304	-2.38931	2	4	0	102	10	North	0
-0.975305	2.29174	1	4	0	102	11	North	0
-0.932699	1.78954	1	4	0	102	12	North	0
-1.08652	1.67656	1	4	0	102	13	North	0
-3.58567	-0.702867	4	1	0	103	0	North	0
0.0659743	-0.312525	4	2	0	103	1	North	0
0.831367	-0.085475	4	3	0	103	2	North	0
0.613325	-1.06797	4	4	0	103	3	North	0
2.43056	0.230383	4	4	0	103	4	North	0
3.37123	0.564232	5	4	0	103	5	North	0
4.20742	0.673093	6	4	0	103	6	North	0
0.451978	3.11337	7	4	1	103	7	North	0
-0.146766	2.23348	7	4	0	103	8	North	0
-0.385681	1.88642	7	4	0	103	9	North	0
-3.58567	-0.702867	4	1	0	104	0	North	0
0.0659743	-0.312525	4	2	0	104	1	North	0
-2.21307	-0.251554	4	3	0	104	3	North	0
0.190333	-0.507447	4	3	0	104	4	North	0
0.394204	-1.31652	4	4	0	104	6	North	0
2.27249	0.0751393	4	4	0	104	7	North	0
4.05423	0.646276	6	4	0	104	9	North	0
0.341713	3.08623	7	4	1	104	10	North	0
-0.206564	2.1808	7	4	0	104	11	North	0
-0.502279	1.82561	7	4	0	104	12	North	0
-3.58567	-0.702867	4	1	0	105	0	North	0
0.0659743	-0.312525	4	2	0	105	1	North	0
0.831367	-0.085475	4	3	0	105	2	North	0
0.613325	-1.06797	4	4	0	105	3	North	0
2.43056	0.230383	4	4	0	105	4	North	0
3.37123	0.564232	5	4	0	105	5	North	0
4.20742	0.673093	6	4	0	105	6	North	0
0.451978	3.11337	7	4	1	105	7	North	0
-0.146766	2.23348	7	4	0	105	8	North	0
-0.385681	1.88642	7	4	0	105	9	North	0
-3.58567	-0.702867	4	1	0	106	0	North	0
0.0659743	-0.312525	4	2	0	106	1	North	0
0.831367	-0.085475	4	3	0	106	2	North	0
0.613325	-1.06797	4	4	0	106	3	North	0
-1.00111	-0.0696007	4	4	0	106	5	North	0
0.450097	-1.71495	4	4	0	106	6	North	0
0.934757	-1.99727	3	4	0	106	7	North	0
1.70556	-2.60044	2	4	0	106	8	North	0
-1.14264	2.14195	1	4	0	106	9	North	0
-0.94605	1.95821	1	4	0	106	10	North	0
-0.32311	1.8534	1	4	0	106	11	North	0
-3.58567	-0.702867	4	1	0	107	0	North	0
0.0659743	-0.312525	4	2	0	107	1	North	0
0.831367	-0.085475	4	3	0	107	2	North	0
0.613325	-1.06797	4	4	0	107	3	North	0
2.43056	0.230383	4	4	0	107	4	North	0
3.37123	0.564232	5	4	0	107	5	North	0
4.20742	0.673093	6	4	0	107	6	North	0
0.451978	3.11337	7	4	1	107	7	North	0
-0.146766	2.23348	7	4	0	107	8	North	0
-3.58567	-0.702867	4	1	0	108	0	North	0
0.0659743	-0.312525	4	2	0	108	1	North	0
0.831367	-0.085475	4	3	0	108	2	North	0
0.613325	-1.06797	4	4	0	108	3	North	0
2.43056	0.230383	4	4	0	108	4	North	0
3.37123	0.564232	5	4	0	108	5	North	0
4.20742	0.673093	6	4	0	108	6	North	0
0.451978	3.11337	7	4	1	108	7	North	0
-0.146766	2.23348	7	4	0	108	8	North	0
-3.58567	-0.702867	4	1	0	109	0	North	0
0.0659743	-0.312525	4	2	0	109	1	North	0
0.831367	-0.085475	4	3	0	109	2	North	0
0.613325	-1.06797	4	4	0	109	3	North	0
2.43056	0.230383	4	4	0	109	4	North	0
3.37123	0.564232	5	4	0	109	5	North	0
4.20742	0.673093	6	4	0	109	6	North	0
0.451978	3.11337	7	4	1	109	7	North	0
-0.146766	2.23348	7	4	0	109	8	North	0
-0.385681	1.88642	7	4	0	109	9	North	0
0.208851	-0.182274	4	2	0	110	1	North	0
0.537743	-0.308739	4	3	0	110	2	North	0
0.339272	-1.36599	4	4	0	110	3	North	0
2.44048	0.175598	4	4	0	110	4	North	0
3.29024	0.588964	5	4	0	110	5	North	0
4.20713	0.827727	6	4	0	110	6	North	0
0.583288	0.939507	7	4	0	110	8	North	0
0.673087	2.58478	7	4	0	110	9	North	0
-3.58567	-0.702867	4	1	0	111	0	North	0
0.0659743	-0.312525	4	2	0	111	1	North	0
0.831367	-0.085475	4	3	0	111	2	North	0
0.613325	-1.06797	4	4	0	111	3	North	0
2.43056	0.230383	4	4	0	111	4	North	0
3.37123	0.564232	5	4	0	111	5	North	0
4.20742	0.673093	6	4	0	111	6	North	0
0.451978	3.11337	7	4	1	111	7	North	0
-0.146766	2.23348	7	4	0	111	8	North	0
-0.385681	1.88642	7	4	0	111	9	North	0
-3.58567	-0.702867	4	1	0	112	0	North	0
0.0659743	-0.312525	4	2	0	112	1	North	0
0.831367	-0.085475	4	3	0	112	2	North	0
0.613325	-1.06797	4	4	0	112	3	North	0
2.43056	0.230383	4	4	0	112	4	North	0
0.333361	0.285973	5	4	0	112	6	North	0
3.2404	0.501485	5	4	0	112	7	North	0
4.14496	0.701687	6	4	0	112	8	North	0
0.446387	3.1118	7	4	1	112	9	North	0
-0.154018	2.21558	7	4	0	112	10	North	0
-0.401713	1.85831	7	4	0	112	11	North	0
-3.58567	-0.702867	4	1	0	113	0	North	0
0.0659743	-0.312525	4	2	0	113	1	North	0
0.831367	-0.085475	4	3	0	113	2	North	0
0.613325	-1.06797	4	4	0	113	3	North	0
2.43056	0.230383	4	4	0	113	4	North	0
3.37123	0.564232	5	4	0	113	5	North	0
4.20742	0.673093	6	4	0	113	6	North	0
0.451978	3.11337	7	4	1	113	7	North	0
-0.146766	2.23348	7	4	0	113	8	North	0
-0.385681	1.88642	7	4	0	113	9	North	0
-3.58567	-0.702867	4	1	0	114	0	North	0
0.0659743	-0.312525	4	2	0	114	1	North	0
0.831367	-0.085475	4	3	0	114	2	North	0
0.613325	-1.06797	4	4	0	114	3	North	0
2.43056	0.230383	4	4	0	114	4	North	0
3.37123	0.564232	5	4	0	114	5	North	0
4.20742	0.673093	6	4	0	114	6	North	0
0.451978	3.11337	7	4	1	114	7	North	0
-0.146766	2.23348	7	4	0	114	8	North	0
-0.385681	1.88642	7	4	0	114	9	North	0
-3.58567	-0.702867	4	1	0	115	0	North	0
0.0659743	-0.312525	4	2	0	115	1	North	0
0.831367	-0.085475	4	3	0	115	2	North	0
0.613325	-1.06797	4	4	0	115	3	North	0
2.43056	0.230383	4	4	0	115	4	North	0
3.37123	0.564232	5	4	0	115	5	North	0
4.20742	0.673093	6	4	0	115	6	North	0
0.451978	3.11337	7	4	1	115	7	North	0
-0.146766	2.23348	7	4	0	115	8	North	0
-3.58567	-0.702867	4	1	0	116	0	North	0
0.0659743	-0.312525	4	2	0	116	1	North	0
0.831367	-0.085475	4	3	0	116	2	North	0
0.613325	-1.06797	4	4	0	116	3	North	0
2.43056	0.230383	4	4	0	116	4	North	0
3.37123	0.564232	5	4	0	116	5	North	0
4.20742	0.673093	6	4	0	116	6	North	0
0.451978	3.11337	7	4	1	116	7	North	0
-0.146766	2.23348	7	4	0	116	8	North	0
-0.385681	1.88642	7	4	0	116	9	North	0
0.208851	-0.182274	4	2	0	117	1	North	0
0.537743	-0.308739	4	3	0	117	2	North	0
0.339272	-1.36599	4	4	0	117	3	North	0
2.44048	0.175598	4	4	0	117	4	North	0
0.422493	-0.938796	5	4	0	117	6	North	0
3.08576	0.497474	5	4	0	117	7	North	0
4.08991	0.869396	6	4	0	117	8	North	0
0.347425	3.12996	7	4	1	117	9	North	0
-0.451799	2.66065	7	4	0	117	10	North	0
-0.351521	2.02974	7	4	0	117	11	North	0
-3.58567	-0.702867	4	1	0	118	0	North	0
0.0659743	-0.312525	4	2	0	118	1	North	0
0.831367	-0.085475	4	3	0	118	2	North	0
0.613325	-1.06797	4	4	0	118	3	North	0
2.43056	0.230383	4	4	0	118	4	North	0
3.37123	0.564232	5	4	0	118	5	North	0
4.20742	0.673093	6	4	0	118	6	North	0
0.451978	3.11337	7	4	1	118	7	North	0
-0.146766	2.23348	7	4	0	118	8	North	0
-0.385681	1.88642	7	4	0	118	9	North	0
0.208851	-0.182274	4	2	0	119	1	North	0
0.0154516	-1.34893	4	4	0	119	3	North	0
-1.31108	-0.14252	4	4	0	119	5	North	0
0.470674	-2.04641	4	4	0	119	6	North	0
1.1097	-2.60828	3	4	0	119	7	North	0
1.82692	-3.06332	2	4	0	119	8	North	0
0.511588	-0.461692	1	4	0	119	10	North	0
-0.573156	1.83825	1	4	0	119	11	North	0
-3.58567	-0.702867	4	1	0	120	0	North	0
0.0659743	-0.312525	4	2	0	120	1	North	0
0.831367	-0.085475	4	3	0	120	2	North	0
0.613325	-1.06797	4	4	0	120	3	North	0
2.43056	0.230383	4	4	0	120	4	North	0
3.37123	0.564232	5	4	0	120	5	North	0
4.20742	0.673093	6	4	0	120	6	North	0
0.451978	3.11337	7	4	1	120	7	North	0
-0.146766	2.23348	7	4	0	120	8	North	0
-0.385681	1.88642	7	4	0	120	9	North	0
-3.58567	-0.702867	4	1	0	121	0	North	0
0.0659743	-0.312525	4	2	0	121	1	North	0
0.831367	-0.085475	4	3	0	121	2	North	0
0.613325	-1.06797	4	4	0	121	3	North	0
3.12659	0.437572	5	4	0	121	5	North	0
4.12788	0.649955	6	4	0	121	6	North	0
0.388112	3.06213	7	4	1	121	7	North	0
-0.203581	2.17499	7	4	0	121	8	North	0
-3.58567	-0.702867	4	1	0	122	0	North	0
0.0659743	-0.312525	4	2	0	122	1	North	0
0.831367	-0.085475	4	3	0	122	2	North	0
0.613325	-1.06797	4	4	0	122	3	North	0
2.43056	0.230383	4	4	0	122	4	North	0
3.37123	0.564232	5	4	0	122	5	North	0
4.20742	0.673093	6	4	0	122	6	North	0
0.451978	3.11337	7	4	1	122	7	North	0
-0.146766	2.23348	7	4	0	122	8	North	0
-0.385681	1.88642	7	4	0	122	9	North	0
-3.58567	-0.702867	4	1	0	123	0	North	0
0.0659743	-0.312525	4	2	0	123	1	North	0
0.831367	-0.085475	4	3	0	123	2	North	0
0.613325	-1.06797	4	4	0	123	4	North	0
2.43056	0.230383	4	4	0	123	5	North	0
3.37123	0.564232	5	4	0	123	6	North	0
0.545948	3.05095	7	4	1	123	8	North	0
-0.467182	2.52563	7	4	0	123	9	North	0
-0.230123	1.8277	7	4	0	123	10	North	0
-3.58567	-0.702867	4	1	0	124	0	North	0
0.0659743	-0.312525	4	2	0	124	1	North	0
0.831367	-0.085475	4	3	0	124	2	North	0
0.613325	-1.06797	4	4	0	124	3	North	0
2.43056	0.230383	4	4	0	124	4	North	0
3.37123	0.564232	5	4	0	124	5	North	0
4.20742	0.673093	6	4	0	124	6	North	0
0.451978	3.11337	7	4	1	124	7	North	0
-0.146766	2.23348	7	4	0	124	8	North	0
-0.385681	1.88642	7	4	0	124	9	North	0
-4.20251	-0.468094	4	1	0	125	0	South	1
-0.533228	-0.718622	4	2	0	125	1	South	1
0.357216	-0.553472	4	3	0	125	2	South	1
0.387038	-1.36463	4	4	0	125	3	South	1
0.327887	-2.38503	4	4	0	125	4	South	1
1.07973	-2.6879	3	4	0	125	5	South	1
1.79754	-3.0799	2	4	0	125	6	South	1
-0.714139	2.04238	1	4	1	125	7	South	1
-0.909201	1.97658	1	4	0	125	8	South	1
-0.319305	1.86035	1	4	0	125	9	South	1
-4.20251	-0.468094	4	1	0	126	0	South	1
-0.533228	-0.718622	4	2	0	126	1	South	1
0.357216	-0.553472	4	3	0	126	2	South	1
0.387038	-1.36463	4	4	0	126	3	South	1
0.327887	-2.38503	4	4	0	126	4	South	1
1.07973	-2.6879	3	4	0	126	5	South	1
1.79754	-3.0799	2	4	0	126	6	South	1
-0.714139	2.04238	1	4	1	126	7	South	1
-0.909201	1.97658	1	4	0	126	8	South	1
-0.319305	1.86035	1	4	0	126	9	South	1
-4.20251	-0.468094	4	1	0	127	0	South	1
-4.70252	-0.542163	4	2	0	127	2	South	1
-4.64578	-0.615875	4	2	0	127	3	South	1
-4.61599	-0.632287	4	2	0	127	4	South	1
-4.60261	-0.639912	4	2	0	127	5	South	1
-4.59584	-0.64446	4	2	0	127	6	South	1
-4.91798	0.285447	4	2	0	127	8	South	1
-4.63314	0.0685477	4	2	0	127	9	South	1
-0.375951	-0.416403	4	2	0	127	10	South	1
0.63939	-0.417246	4	3	0	127	11	South	1
0.140368	-2.30735	4	4	0	127	13	South	1
1.12072	-2.74207	3	4	0	127	14	South	1
1.88339	-3.09307	2	4	0	127	15	South	1
-0.682703	2.01414	1	4	1	127	16	South	1
-0.922061	1.75277	1	4	0	127	17	South	1
-0.214224	1.83122	1	4	0	127	18	South	1
-4.20251	-0.468094	4	1	0	128	0	South	1
0.20204	-0.867895	4	3	0	128	2	South	1
1.95143	0.278987	4	4	0	128	4	South	1
2.98087	0.479023	5	4	0	128	5	South	1
2.47164	1.08894	6	4	0	128	6	South	1
0.554309	2.57712	7	4	0	128	7	South	1
0.0253316	1.89966	7	4	0	128	9	South	1
-2.14302	-0.202828	4	1	0	129	1	South	1
-2.13016	-0.0981957	4	1	0	129	3	South	1
-3.42061	-0.206717	4	1	0	129	4	South	1
-0.485124	-0.444258	4	2	0	129	5	South	1
0.119727	-0.829567	4	3	0	129	8	South	1
0.389104	-1.39245	4	4	0	129	9	South	1
-1.36215	-0.495091	4	4	0	129	11	South	1
0.0801764	-2.69044	4	4	0	129	12	South	1
0.872877	-2.82914	3	4	0	129	13	South	1
1.66886	-3.17122	2	4	0	129	14	South	1
0.931164	-0.189829	1	4	0	129	16	South	1
-0.419162	1.556	1	4	0	129	17	South	1
-4.20251	-0.468094	4	1	0	130	0	South	1
-0.533228	-0.718622	4	2	0	130	1	South	1
0.357216	-0.553472	4	3	0	130	2	South	1
0.387038	-1.36463	4	4	0	130	3	South	1
0.327887	-2.38503	4	4	0	130	4	South	1
1.07973	-2.6879	3	4	0	130	5	South	1
1.79754	-3.0799	2	4	0	130	6	South	1
-4.20251	-0.468094	4	1	0	131	0	South	1
-4.70252	-0.542163	4	2	0	131	3	South	1
-4.64578	-0.615875	4	2	0	131	4	South	1
-4.61599	-0.632287	4	2	0	131	5	South	1
-4.60261	-0.639912	4	2	0	131	6	South	1
-4.59584	-0.64446	4	2	0	131	7	South	1
-4.59203	-0.647624	4	2	0	131	8	South	1
-4.58942	-0.649985	4	2	0	131	9	South	1
-4.58738	-0.65195	4	2	0	131	10	South	1
-4.58547	-0.653566	4	2	0	131	11	South	1
-4.58356	-0.654909	4	2	0	131	12	South	1
-4.58159	-0.656124	4	2	0	131	13	South	1
-4.57958	-0.657199	4	2	0	131	14	South	1
-4.57746	-0.658179	4	2	0	131	15	South	1
-4.57528	-0.659065	4	2	0	131	17	South	1
-0.137512	-0.316306	4	2	0	131	19	South	1
0.7438	-0.412976	4	3	0	131	20	South	1
0.570272	-1.28747	4	4	0	131	21	South	1
2.25944	0.0914672	4	4	0	131	22	South	1
3.1764	0.546876	5	4	0	131	23	South	1
4.01576	0.767377	6	4	0	131	24	South	1
0.78527	0.679172	7	4	0	131	26	South	1
0.15623	2.54373	7	4	0	131	27	South	1
-4.20251	-0.468094	4	1	0	132	0	South	1
-0.533228	-0.718622	4	2	0	132	1	South	1
-0.0362898	-1.28321	4	4	0	132	3	South	1
0.27356	-2.37534	4	4	0	132	4	South	1
1.02601	-2.70484	3	4	0	132	5	South	1
1.76495	-3.0993	2	4	0	132	6	South	1
-0.769036	2.05458	1	4	0	132	8	South	1
-0.926951	1.9857	1	4	0	132	9	South	1
-4.20251	-0.468094	4	1	0	133	0	South	1
-0.533228	-0.718622	4	2	0	133	1	South	1
0.357216	-0.553472	4	3	0	133	2	South	1
0.149296	-2.34525	4	4	0	133	4	South	1
1.06989	-2.70474	3	4	0	133	5	South	1
1.79297	-3.06882	2	4	0	133	6	South	1
-0.733709	2.05553	1	4	1	133	7	South	1
-0.988756	1.77763	1	4	0	133	8	South	1
-0.292971	1.8462	1	4	0	133	9	South	1
-4.20251	-0.468094	4	1	0	134	0	South	1
0.20204	-0.867895	4	3	0	134	2	South	1
0.255414	-1.27845	4	4	0	134	3	South	1
0.381522	-2.35106	4	4	0	134	4	South	1
1.11746	-2.63413	3	4	0	134	5	South	1
1.85245	-3.0225	2	4	0	134	6	South	1
-0.680837	2.12185	1	4	1	134	7	South	1
-0.965041	1.84379	1	4	0	134	8	South	1
-0.234501	1.881	1	4	0	134	9	South	1
-4.20251	-0.468094	4	1	0	135	0	South	1
-4.70252	-0.542163	4	2	0	135	2	South	1
-4.64578	-0.615875	4	2	0	135	3	South	1
-4.61599	-0.632287	4	2	0	135	4	South	1
-4.60261	-0.639912	4	2	0	135	5	South	1
-4.59584	-0.64446	4	2	0	135	6	South	1
-4.91798	0.285447	4	2	0	135	8	South	1
-4.63314	0.0685477	4	2	0	135	9	South	1
-0.375951	-0.416403	4	2	0	135	10	South	1
0.63939	-0.417246	4	3	0	135	11	South	1
0.478906	-1.33824	4	4	0	135	12	South	1
0.405275	-2.30298	4	4	0	135	13	South	1
1.15658	-2.70568	3	4	0	135	14	South	1
1.88713	-3.10245	2	4	0	135	15	South	1
-0.662108	1.99652	1	4	1	135	16	South	1
-0.939322	2.12632	1	4	0	135	17	South	1
-0.80869	1.91452	1	4	0	135	18	South	1
-4.20251	-0.468094	4	1	0	136	0	South	1
-0.533228	-0.718622	4	2	0	136	1	South	1
0.357216	-0.553472	4	3	0	136	2	South	1
0.387038	-1.36463	4	4	0	136	3	South	1
0.327887	-2.38503	4	4	0	136	4	South	1
1.07973	-2.6879	3	4	0	136	5	South	1
1.79754	-3.0799	2	4	0	136	6	South	1
-0.714139	2.04238	1	4	1	136	7	South	1
-0.909201	1.97658	1	4	0	136	9	South	1
-1.94071	-0.0626655	4	1	0	137	1	South	1
-3.39931	-0.216589	4	1	0	137	2	South	1
-0.50458	-0.461186	4	2	0	137	3	South	1
0.12142	-0.830633	4	3	0	137	4	South	1
0.392201	-1.39252	4	4	0	137	5	South	1
0.119416	-2.6531	4	4	0	137	6	South	1
0.905536	-2.8124	3	4	0	137	7	South	1
1.68864	-3.15745	2	4	0	137	8	South	1
-0.621561	2.02439	1	4	1	137	9	South	1
-0.892186	1.87857	1	4	0	137	10	South	1
-0.90869	1.78155	1	4	0	137	11	South	1
-4.20251	-0.468094	4	1	0	138	0	South	1
-0.533228	-0.718622	4	2	0	138	1	South	1
0.357216	-0.553472	4	3	0	138	2	South	1
0.387038	-1.36463	4	4	0	138	3	South	1
0.327887	-2.38503	4	4	0	138	4	South	1
1.07973	-2.6879	3	4	0	138	5	South	1
1.79754	-3.0799	2	4	0	138	6	South	1
-0.714139	2.04238	1	4	1	138	7	South	1
-0.909201	1.97658	1	4	0	138	8	South	1
-0.319305	1.86035	1	4	0	138	9	South	1
-4.20251	-0.468094	4	1	0	139	0	South	1
-0.533228	-0.718622	4	2	0	139	1	South	1
0.357216	-0.553472	4	3	0	139	2	South	1
0.387038	-1.36463	4	4	0	139	3	South	1
0.327887	-2.38503	4	4	0	139	4	South	1
1.07973	-2.6879	3	4	0	139	5	South	1
1.79754	-3.0799	2	4	0	139	6	South	1
-0.714139	2.04238	1	4	1	139	7	South	1
-0.909201	1.97658	1	4	0	139	8	South	1
-0.319305	1.86035	1	4	0	139	9	South	1
-4.20251	-0.468094	4	1	0	140	0	South	1
-0.533228	-0.718622	4	2	0	140	1	South	1
0.357216	-0.553472	4	3	0	140	2	South	1
0.387038	-1.36463	4	4	0	140	3	South	1
0.327887	-2.38503	4	4	0	140	4	South	1
1.07973	-2.6879	3	4	0	140	5	South	1
-0.599638	2.05502	1	4	1	140	7	South	1
-0.97321	2.08946	1	4	0	140	8	South	1
-0.907746	1.59716	1	4	0	140	9	South	1
0.208851	-0.182274	4	2	0	141	1	South	1
0.537743	-0.308739	4	3	0	141	2	South	1
0.339272	-1.36599	4	4	0	141	3	South	1
2.44048	0.175598	4	4	0	141	4	South	1
3.29024	0.588964	5	4	0	141	5	South	1
4.20713	0.827727	6	4	0	141	6	South	1
0.39385	3.13081	7	4	0	141	7	South	1
-0.408168	2.65663	7	4	0	141	8	South	1
-4.20251	-0.468094	4	1	0	142	0	South	1
-0.533228	-0.718622	4	2	0	142	1	South	1
0.357216	-0.553472	4	3	0	142	2	South	1
0.387038	-1.36463	4	4	0	142	4	South	1
0.327887	-2.38503	4	4	0	142	5	South	1
1.07973	-2.6879	3	4	0	142	6	South	1
0.882151	-0.222051	2	4	0	142	9	South	1
0.47222	-1.82372	2	4	0	142	10	South	1
1.613	-3.17866	2	4	0	142	11	South	1
-0.690497	2.08856	1	4	1	142	12	South	1
-0.827391	2.02222	1	4	0	142	13	South	1
-0.275308	1.89765	1	4	0	142	14	South	1
-4.20251	-0.468094	4	1	0	143	0	South	1
-0.533228	-0.718622	4	2	0	143	1	South	1
0.357216	-0.553472	4	3	0	143	2	South	1
0.387038	-1.36463	4	4	0	143	3	South	1
0.327887	-2.38503	4	4	0	143	4	South	1
1.7558	-3.08895	2	4	0	143	6	South	1
-0.700108	2.08554	1	4	1	143	7	South	1
-0.900138	2.00814	1	4	0	143	8	South	1
-0.304731	1.87466	1	4	0	143	9	South	1
-2.14302	-0.202828	4	1	0	144	2	South	1
-3.47297	-0.266873	4	1	0	144	3	South	1
-0.494932	-0.470499	4	2	0	144	4	South	1
0.126577	-0.82909	4	3	0	144	5	South	1
0.385755	-1.39882	4	4	0	144	6	South	1
0.116588	-2.65622	4	4	0	144	7	South	1
0.903706	-2.81548	3	4	0	144	8	South	1
1.68656	-3.15934	2	4	0	144	9	South	1
-0.628658	2.02444	1	4	1	144	10	South	1
-0.942748	1.69445	1	4	0	144	11	South	1
-0.353304	1.79941	1	4	0	144	12	South	1
-4.20251	-0.468094	4	1	0	145	0	South	1
-0.533228	-0.718622	4	2	0	145	1	South	1
0.357216	-0.553472	4	3	0	145	2	South	1
0.387038	-1.36463	4	4	0	145	3	South	1
0.327887	-2.38503	4	4	0	145	4	South	1
1.07973	-2.6879	3	4	0	145	5	South	1
1.79754	-3.0799	2	4	0	145	6	South	1
-0.714139	2.04238	1	4	1	145	7	South	1
-0.909201	1.97658	1	4	0	145	8	South	1
-0.319305	1.86035	1	4	0	145	9	South	1
-4.20251	-0.468094	4	1	0	146	0	South	1
-0.533228	-0.718622	4	2	0	146	1	South	1
0.357216	-0.553472	4	3	0	146	2	South	1
0.387038	-1.36463	4	4	0	146	3	South	1
0.327887	-2.38503	4	4	0	146	4	South	1
1.07973	-2.6879	3	4	0	146	5	South	1
1.79754	-3.0799	2	4	0	146	6	South	1
-0.714139	2.04238	1	4	1	146	7	South	1
-0.909201	1.97658	1	4	0	146	8	South	1
-0.319305	1.86035	1	4	0	146	9	South	1
-4.20251	-0.468094	4	1	0	147	0	South	1
-0.533228	-0.718622	4	2	0	147	1	South	1
0.357216	-0.553472	4	3	0	147	2	South	1
0.387038	-1.36463	4	4	0	147	3	South	1
0.327887	-2.38503	4	4	0	147	4	South	1
1.07973	-2.6879	3	4	0	147	5	South	1
1.79754	-3.0799	2	4	0	147	6	South	1
-0.714139	2.04238	1	4	1	147	7	South	1
-0.972533	2.11394	1	4	0	147	9	South	1
-4.20251	-0.468094	4	1	0	148	0	South	1
-0.533228	-0.718622	4	2	0	148	1	South	1
0.357216	-0.553472	4	3	0	148	2	South	1
0.387038	-1.36463	4	4	0	148	3	South	1
0.327887	-2.38503	4	4	0	148	4	South	1
1.07973	-2.6879	3	4	0	148	5	South	1
1.79754	-3.0799	2	4	0	148	6	South	1
-0.714139	2.04238	1	4	0	148	9	South	1
-4.20251	-0.468094	4	1	0	149	0	South	1
-0.533228	-0.718622	4	2	0	149	1	South	1
-0.0362898	-1.28321	4	4	0	149	3	South	1
0.27356	-2.37534	4	4	0	149	4	South	1
1.02601	-2.70484	3	4	0	149	7	South	1
1.76495	-3.0993	2	4	0	149	8	South	1
0.960103	0.00243533	1	4	0	149	10	South	1
1.07413	-0.281815	1	4	0	149	11	South	1
-3.58567	-0.702867	4	1	0	150	0	North	0
0.0659743	-0.312525	4	2	0	150	1	North	0
0.831367	-0.085475	4	3	0	150	2	North	0
0.613325	-1.06797	4	4	0	150	3	North	0
-0.259692	0.080053	5	4	0	150	6	North	0
3.11678	0.457433	5	4	0	150	7	North	0
4.13843	0.699719	6	4	0	150	8	North	0
0.424981	3.11229	7	4	1	150	9	North	0
-0.179354	2.21408	7	4	0	150	10	North	0
-0.435376	1.8506	7	4	0	150	11	North	0
-3.58567	-0.702867	4	1	0	151	0	North	0
0.46642	-0.602319	4	3	0	151	2	North	0
0.495231	-0.896149	4	4	0	151	3	North	0
2.35708	0.213303	4	4	0	151	4	North	0
3.30576	0.524398	5	4	0	151	5	North	0
4.1405	0.645813	6	4	0	151	6	North	0
0.398199	3.07762	7	4	1	151	7	North	0
-0.154048	2.1969	7	4	0	151	8	North	0
-0.380761	1.84351	7	4	0	151	9	North	0
-3.58567	-0.702867	4	1	0	152	0	North	0
0.0659743	-0.312525	4	2	0	152	1	North	0
0.831367	-0.085475	4	3	0	152	2	North	0
0.613325	-1.06797	4	4	0	152	3	North	0
2.43056	0.230383	4	4	0	152	4	North	0
3.37123	0.564232	5	4	0	152	5	North	0
4.20742	0.673093	6	4	0	152	6	North	0
0.721933	0.763506	7	4	0	152	8	North	0
0.71941	2.52809	7	4	0	152	9	North	0
-3.58567	-0.702867	4	1	0	153	0	North	0
0.0659743	-0.312525	4	2	0	153	1	North	0
0.831367	-0.085475	4	3	0	153	2	North	0
0.613325	-1.06797	4	4	0	153	3	North	0
2.43056	0.230383	4	4	0	153	4	North	0
3.37123	0.564232	5	4	0	153	5	North	0
4.20742	0.673093	6	4	0	153	6	North	0
0.451978	3.11337	7	4	1	153	7	North	0
-0.146766	2.23348	7	4	0	153	8	North	0
-0.385681	1.88642	7	4	0	153	9	North	0
-3.58567	-0.702867	4	1	0	154	0	North	0
0.0659743	-0.312525	4	2	0	154	1	North	0
0.831367	-0.085475	4	3	0	154	2	North	0
0.613325	-1.06797	4	4	0	154	3	North	0
2.43056	0.230383	4	4	0	154	4	North	0
3.37123	0.564232	5	4	0	154	5	North	0
4.20742	0.673093	6	4	0	154	6	North	0
0.451978	3.11337	7	4	1	154	7	North	0
-0.146766	2.23348	7	4	0	154	8	North	0
-0.385681	1.88642	7	4	0	154	9	North	0
-3.58567	-0.702867	4	1	0	155	0	North	0
0.0659743	-0.312525	4	2	0	155	1	North	0
0.831367	-0.085475	4	3	0	155	2	North	0
0.613325	-1.06797	4	4	0	155	3	North	0
-1.00111	-0.0696007	4	4	0	155	5	North	0
0.450097	-1.71495	4	4	0	155	6	North	0
0.934757	-1.99727	3	4	0	155	7	North	0
1.70556	-2.60044	2	4	0	155	8	North	0
0.613348	0.198234	1	4	0	155	10	North	0
1.03455	0.380106	1	4	0	155	11	North	0
-3.58567	-0.702867	4	1	0	156	0	North	0
0.46642	-0.602319	4	3	0	156	2	North	0
0.495231	-0.896149	4	4	0	156	3	North	0
2.35708	0.213303	4	4	0	156	4	North	0
3.30576	0.524398	5	4	0	156	5	North	0
4.1405	0.645813	6	4	0	156	6	North	0
0.398199	3.07762	7	4	1	156	7	North	0
-0.154048	2.1969	7	4	0	156	8	North	0
-0.380761	1.84351	7	4	0	156	9	North	0
-3.58567	-0.702867	4	1	0	157	0	North	0
0.0659743	-0.312525	4	2	0	157	1	North	0
0.53745	1.13903	4	3	0	157	3	North	0
0.186717	1.1337	4	3	0	157	4	North	0
0.630237	-0.150958	4	3	0	157	5	North	0
0.282278	-1.69081	4	4	0	157	7	North	0
0.904701	-1.89223	3	4	0	157	8	North	0
1.01791	-2.21688	2	4	0	157	9	North	0
-0.350748	-1.04442	2	4	0	157	10	North	0
0.9742	-2.25839	2	4	0	157	11	North	0
-0.168541	-0.870707	2	4	0	157	12	North	0
0.273618	-2.0772	2	4	0	157	14	North	0
0.604167	-2.22021	2	4	0	157	15	North	0
1.01357	-2.33937	2	4	0	157	17	North	0
0.258079	-2.10015	2	4	0	157	18	North	0
1.21367	-2.30551	2	4	0	157	19	North	0
-0.222645	-0.90722	2	4	0	157	20	North	0
1.18417	-2.27574	2	4	0	157	21	North	0
-0.958968	2.33737	1	4	0	157	22	North	0
-0.906138	1.84541	1	4	0	157	23	North	0
-1.07443	1.68881	1	4	0	157	24	North	0
-3.58567	-0.702867	4	1	0	158	0	North	0
0.0659743	-0.312525	4	2	0	158	1	North	0
0.831367	-0.085475	4	3	0	158	2	North	0
0.613325	-1.06797	4	4	0	158	3	North	0
2.43056	0.230383	4	4	0	158	4	North	0
3.37123	0.564232	5	4	0	158	5	North	0
4.20742	0.673093	6	4	0	158	6	North	0
0.451978	3.11337	7	4	1	158	7	North	0
-0.375566	2.62178	7	4	0	158	9	North	0
-3.58567	-0.702867	4	1	0	159	0	North	0
-4.1965	-0.0994191	4	2	0	159	2	North	0
-4.19776	-0.104318	4	2	0	159	3	North	0
-4.19859	-0.107337	4	2	0	159	4	North	0
-4.19916	-0.109229	4	2	0	159	5	North	0
-4.19958	-0.110423	4	2	0	159	6	North	0
-4.19986	-0.111213	4	2	0	159	7	North	0
-4.2001	-0.111706	4	2	0	159	8	North	0
-4.20031	-0.112085	4	2	0	159	9	North	0
-4.20046	-0.112386	4	2	0	159	10	North	0
-4.20065	-0.112627	4	2	0	159	11	North	0
-4.2008	-0.112803	4	2	0	159	12	North	0
-4.20093	-0.113001	4	2	0	159	13	North	0
-4.20111	-0.113179	4	2	0	159	14	North	0
-4.20125	-0.113354	4	2	0	159	15	North	0
-4.20136	-0.113485	4	2	0	159	16	North	0
-4.20153	-0.11366	4	2	0	159	17	North	0
-4.20169	-0.113824	4	2	0	159	18	North	0
-4.20185	-0.113985	4	2	0	159	19	North	0
-3.94974	-0.409796	4	2	0	159	21	North	0
-3.97354	-0.455493	4	2	0	159	23	North	0
-3.70765	-1.12518	4	2	0	159	24	North	0
-0.0661437	-0.00821342	4	2	0	159	25	North	0
0.886313	0.149773	4	3	0	159	26	North	0
2.19765	0.212349	4	4	0	159	28	North	0
3.05618	0.665552	5	4	0	159	29	North	0
3.89028	0.702108	6	4	0	159	30	North	0
0.345396	3.30407	7	4	1	159	31	North	0
-0.185997	2.29931	7	4	0	159	32	North	0
-0.430892	1.83782	7	4	0	159	33	North	0
-3.58567	-0.702867	4	1	0	160	0	North	0
0.0659743	-0.312525	4	2	0	160	1	North	0
0.831367	-0.085475	4	3	0	160	2	North	0
0.613325	-1.06797	4	4	0	160	3	North	0
2.43056	0.230383	4	4	0	160	4	North	0
3.37123	0.564232	5	4	0	160	5	North	0
4.20742	0.673093	6	4	0	160	6	North	0
0.451978	3.11337	7	4	1	160	7	North	0
-0.146766	2.23348	7	4	0	160	8	North	0
-0.385681	1.88642	7	4	0	160	9	North	0
-3.58567	-0.702867	4	1	0	161	0	North	0
0.0659743	-0.312525	4	2	0	161	1	North	0
0.831367	-0.085475	4	3	0	161	2	North	0
0.613325	-1.06797	4	4	0	161	3	North	0
2.43056	0.230383	4	4	0	161	4	North	0
0.506676	-0.85606	5	4	0	161	6	North	0
3.10876	0.518226	5	4	0	161	7	North	0
4.097	0.695615	6	4	0	161	8	North	0
0.368397	3.08762	7	4	1	161	9	North	0
-0.192952	2.18998	7	4	0	161	10	North	0
-0.424256	1.82798	7	4	0	161	11	North	0
-3.58567	-0.702867	4	1	0	162	0	North	0
0.0659743	-0.312525	4	2	0	162	1	North	0
0.831367	-0.085475	4	3	0	162	2	North	0
0.613325	-1.06797	4	4	0	162	3	North	0
2.43056	0.230383	4	4	0	162	4	North	0
3.37123	0.564232	5	4	0	162	5	North	0
4.20742	0.673093	6	4	0	162	6	North	0
1.4191	-1.13375	7	4	0	162	9	North	0
-3.58567	-0.702867	4	1	0	163	0	North	0
0.0659743	-0.312525	4	2	0	163	1	North	0
0.831367	-0.085475	4	3	0	163	2	North	0
0.613325	-1.06797	4	4	0	163	3	North	0
2.43056	0.230383	4	4	0	163	4	North	0
3.37123	0.564232	5	4	0	163	5	North	0
0.545948	3.05095	7	4	1	163	7	North	0
-0.467182	2.52563	7	4	0	163	8	North	0
-0.230123	1.8277	7	4	0	163	9	North	0
-3.58567	-0.702867	4	1	0	164	0	North	0
0.0659743	-0.312525	4	2	0	164	1	North	0
0.831367	-0.085475	4	3	0	164	2	North	0
0.613325	-1.06797	4	4	0	164	3	North	0
2.43056	0.230383	4	4	0	164	4	North	0
3.37123	0.564232	5	4	0	164	5	North	0
4.20742	0.673093	6	4	0	164	6	North	0
0.721933	0.763506	7	4	0	164	9	North	0
-3.58567	-0.702867	4	1	0	165	0	North	0
0.0659743	-0.312525	4	2	0	165	1	North	0
0.831367	-0.085475	4	3	0	165	2	North	0
0.613325	-1.06797	4	4	0	165	4	North	0
2.43056	0.230383	4	4	0	165	5	North	0
3.37123	0.564232	5	4	0	165	6	North	0
4.20742	0.673093	6	4	0	165	7	North	0
0.451978	3.11337	7	4	1	165	8	North	0
-0.146766	2.23348	7	4	0	165	9	North	0
-0.385681	1.88642	7	4	0	165	10	North	0
-3.58567	-0.702867	4	1	0	166	0	North	0
0.0659743	-0.312525	4	2	0	166	1	North	0
0.831367	-0.085475	4	3	0	166	2	North	0
0.613325	-1.06797	4	4	0	166	3	North	0
2.43056	0.230383	4	4	0	166	4	North	0
3.37123	0.564232	5	4	0	166	5	North	0
4.20742	0.673093	6	4	0	166	6	North	0
0.451978	3.11337	7	4	1	166	7	North	0
-0.146766	2.23348	7	4	0	166	8	North	0
-0.385681	1.88642	7	4	0	166	9	North	0
-3.58567	-0.702867	4	1	0	167	0	North	0
0.0659743	-0.312525	4	2	0	167	1	North	0
0.831367	-0.085475	4	3	0	167	2	North	0
0.613325	-1.06797	4	4	0	167	3	North	0
2.43056	0.230383	4	4	0	167	4	North	0
3.37123	0.564232	5	4	0	167	5	North	0
4.20742	0.673093	6	4	0	167	6	North	0
0.451978	3.11337	7	4	0	167	8	North	0
-0.146766	2.23348	7	4	0	167	9	North	0
-3.58567	-0.702867	4	1	0	168	0	North	0
0.0659743	-0.312525	4	2	0	168	1	North	0
0.831367	-0.085475	4	3	0	168	2	North	0
0.613325	-1.06797	4	4	0	168	3	North	0
2.43056	0.230383	4	4	0	168	4	North	0
3.37123	0.564232	5	4	0	168	5	North	0
0.815302	-0.671849	6	4	0	168	7	North	0
4.1304	0.583922	6	4	0	168	8	North	0
0.370528	3.06875	7	4	1	168	9	North	0
-0.207555	2.18495	7	4	0	168	10	North	0
-3.58567	-0.702867	4	1	0	169	0	North	0
0.0659743	-0.312525	4	2	0	169	1	North	0
0.53745	1.13903	4	3	0	169	3	North	0
0.186717	1.1337	4	3	0	169	4	North	0
0.630237	-0.150958	4	3	0	169	5	North	0
0.414611	-1.19174	4	4	0	169	6	North	0
0.229355	-1.37959	4	4	0	169	8	North	0
2.39234	0.208712	4	4	0	169	9	North	0
3.3338	0.607869	5	4	0	169	10	North	0
4.19323	0.750763	6	4	0	169	11	North	0
0.405611	3.21053	7	4	1	169	12	North	0
-0.156129	2.29599	7	4	0	169	13	North	0
-0.370148	1.95247	7	4	0	169	14	North	0
-3.58567	-0.702867	4	1	0	170	0	North	0
0.46642	-0.602319	4	3	0	170	2	North	0
0.495231	-0.896149	4	4	0	170	3	North	0
3.03984	0.365421	5	4	0	170	5	North	0
4.04538	0.607058	6	4	0	170	6	North	0
0.312391	3.01183	7	4	1	170	7	North	0
-0.222084	2.12816	7	4	0	170	8	North	0
-0.449274	1.76852	7	4	0	170	9	North	0
-3.58567	-0.702867	4	1	0	171	0	North	0
0.46642	-0.602319	4	3	0	171	2	North	0
0.495231	-0.896149	4	4	0	171	3	North	0
2.35708	0.213303	4	4	0	171	4	North	0
3.30576	0.524398	5	4	0	171	5	North	0
4.1405	0.645813	6	4	0	171	6	North	0
0.398199	3.07762	7	4	1	171	7	North	0
-0.427275	2.58235	7	4	0	171	9	North	0
-3.58567	-0.702867	4	1	0	172	0	North	0
0.0659743	-0.312525	4	2	0	172	1	North	0
0.831367	-0.085475	4	3	0	172	2	North	0
0.613325	-1.06797	4	4	0	172	3	North	0
0.343417	-1.28501	4	4	0	172	5	North	0
2.39392	0.244413	4	4	0	172	6	North	0
3.34628	0.584798	5	4	0	172	7	North	0
4.19354	0.700233	6	4	0	172	8	North	0
0.434582	3.12923	7	4	1	172	9	North	0
-0.158825	2.24568	7	4	0	172	10	North	0
-0.405737	1.88778	7	4	0	172	11	North	0
0.208851	-0.182274	4	2	0	173	1	North	0
0.537743	-0.308739	4	3	0	173	2	North	0
0.339272	-1.36599	4	4	0	173	3	North	0
3.0127	0.315546	5	4	0	173	5	North	0
3.98146	0.714697	6	4	0	173	6	North	0
0.404915	3.03828	7	4	1	173	7	North	0
-0.407869	2.59482	7	4	0	173	8	North	0
-0.359707	1.97975	7	4	0	173	9	North	0
-3.58567	-0.702867	4	1	0	174	0	North	0
0.0659743	-0.312525	4	2	0	174	1	North	0
0.831367	-0.085475	4	3	0	174	2	North	0
2.41464	0.132136	4	4	0	174	4	North	0
3.30834	0.574117	5	4	0	174	5	North	0
4.19519	0.643134	6	4	0	174	6	North	0
0.473466	3.11377	7	4	1	174	7	North	0
-0.168533	2.23652	7	4	0	174	8	North	0
-0.392889	1.89934	7	4	0	174	9	North	0
-4.20251	-0.468094	4	1	0	175	0	South	1
-0.533228	-0.718622	4	2	0	175	1	South	1
0.357216	-0.553472	4	3	0	175	2	South	1
0.387038	-1.36463	4	4	0	175	3	South	1
0.327887	-2.38503	4	4	0	175	4	South	1
1.07973	-2.6879	3	4	0	175	5	South	1
1.79754	-3.0799	2	4	0	175	6	South	1
-0.714139	2.04238	1	4	1	175	7	South	1
-0.909201	1.97658	1	4	0	175	8	South	1
-0.319305	1.86035	1	4	0	175	9	South	1
-4.20251	-0.468094	4	1	0	176	0	South	1
-0.533228	-0.718622	4	2	0	176	1	South	1
0.357216	-0.553472	4	3	0	176	2	South	1
0.387038	-1.36463	4	4	0	176	3	South	1
0.327887	-2.38503	4	4	0	176	4	South	1
1.07973	-2.6879	3	4	0	176	5	South	1
1.79754	-3.0799	2	4	0	176	6	South	1
-0.714139	2.04238	1	4	1	176	7	South	1
-0.909201	1.97658	1	4	0	176	8	South	1
-0.319305	1.86035	1	4	0	176	9	South	1
-4.20251	-0.468094	4	1	0	177	0	South	1
-0.533228	-0.718622	4	2	0	177	1	South	1
0.357216	-0.553472	4	3	0	177	2	South	1
0.387038	-1.36463	4	4	0	177	3	South	1
0.327887	-2.38503	4	4	0	177	4	South	1
1.07973	-2.6879	3	4	0	177	5	South	1
1.79754	-3.0799	2	4	0	177	6	South	1
-0.714139	2.04238	1	4	1	177	7	South	1
-0.909201	1.97658	1	4	0	177	8	South	1
-0.319305	1.86035	1	4	0	177	9	South	1
-4.20251	-0.468094	4	1	0	178	0	South	1
-0.533228	-0.718622	4	2	0	178	1	South	1
0.357216	-0.553472	4	3	0	178	2	South	1
0.387038	-1.36463	4	4	0	178	3	South	1
0.327887	-2.38503	4	4	0	178	4	South	1
1.7558	-3.08895	2	4	0	178	6	South	1
-0.700108	2.08554	1	4	1	178	7	South	1
-0.900138	2.00814	1	4	0	178	8	South	1
-0.304731	1.87466	1	4	0	178	9	South	1
-4.20251	-0.468094	4	1	0	179	0	South	1
-0.533228	-0.718622	4	2	0	179	1	South	1
0.39408	1.15406	4	3	0	179	3	South	1
-0.0432799	1.05907	4	3	0	179	4	South	1
0.263375	-0.311187	4	3	0	179	5	South	1
0.121202	-1.32652	4	4	0	179	8	South	1
2.10421	0.0410024	4	4	0	179	9	South	1
3.14767	0.520913	5	4	0	179	10	South	1
4.04728	0.784608	6	4	0	179	11	South	1
0.261536	3.06227	7	4	0	179	12	South	1
-0.363669	2.21982	7	4	0	179	13	South	1
-0.595766	1.95595	7	4	0	179	14	South	1
-4.20251	-0.468094	4	1	0	180	0	South	1
-0.533228	-0.718622	4	2	0	180	1	South	1
0.357216	-0.553472	4	3	0	180	2	South	1
0.387038	-1.36463	4	4	0	180	3	South	1
0.327887	-2.38503	4	4	0	180	4	South	1
-1.6622	-0.893587	3	4	0	180	7	South	1
0.929881	-2.73025	3	4	0	180	8	South	1
1.74608	-3.09023	2	4	0	180	9	South	1
-0.729861	2.03314	1	4	1	180	10	South	1
-0.89424	1.96557	1	4	0	180	12	South	1
-4.20251	-0.468094	4	1	0	181	0	South	1
-0.533228	-0.718622	4	2	0	181	1	South	1
-0.0362898	-1.28321	4	4	0	181	3	South	1
0.27356	-2.37534	4	4	0	181	4	South	1
1.02601	-2.70484	3	4	0	181	5	South	1
1.76495	-3.0993	2	4	0	181	6	South	1
-0.769036	2.05458	1	4	1	181	7	South	1
-0.566758	2.01988	1	4	0	181	9	South	1
-4.20251	-0.468094	4	1	0	182	0	South	1
-0.533228	-0.718622	4	2	0	182	1	South	1
0.357216	-0.553472	4	3	0	182	2	South	1
0.387038	-1.36463	4	4	0	182	3	South	1
0.327887	-2.38503	4	4	0	182	4	South	1
1.07973	-2.6879	3	4	0	182	5	South	1
1.79754	-3.0799	2	4	0	182	6	South	1
-0.714139	2.04238	1	4	1	182	7	South	1
-0.909201	1.97658	1	4	0	182	8	South	1
-0.319305	1.86035	1	4	0	182	9	South	1
-4.20251	-0.468094	4	1	0	183	0	South	1
-0.533228	-0.718622	4	2	0	183	1	South	1
0.357216	-0.553472	4	3	0	183	2	South	1
0.387038	-1.36463	4	4	0	183	3	South	1
0.327887	-2.38503	4	4	0	183	4	South	1
1.07973	-2.6879	3	4	0	183	5	South	1
1.79754	-3.0799	2	4	0	183	6	South	1
0.989743	0.00904338	1	4	0	183	8	South	1
-4.20251	-0.468094	4	1	0	184	0	South	1
-0.533228	-0.718622	4	2	0	184	1	South	1
0.357216	-0.553472	4	3	0	184	2	South	1
0.387038	-1.36463	4	4	0	184	3	South	1
0.428776	-1.34616	4	4	0	184	5	South	1
0.332304	-2.37084	4	4	0	184	6	South	1
1.06588	-2.68557	3	4	0	184	7	South	1
1.78217	-3.07857	2	4	0	184	8	South	1
-0.717601	2.04294	1	4	1	184	9	South	1
-0.909726	1.97682	1	4	0	184	10	South	1
-0.326325	1.86748	1	4	0	184	11	South	1
-4.20251	-0.468094	4	1	0	185	0	South	1
-0.533228	-0.718622	4	2	0	185	1	South	1
0.357216	-0.553472	4	3	0	185	2	South	1
0.387038	-1.36463	4	4	0	185	3	South	1
0.327887	-2.38503	4	4	0	185	4	South	1
[truncated: 2,148 more rows]

## Sheet: Arrows_by_step_hcDRQN
episode	step	starting_zone	zone_code	x_base	y_base	dx	dy
0	0	North	0	-2.67276	-0.605282	0.994335	0.106289
0	0	North	0	-1.75985	-0.507696	0.994335	0.106289
0	0	North	0	-0.846938	-0.410111	0.994335	0.106289
0	1	North	0	0.448671	-0.199	0.958707	0.284396
0	2	North	0	0.722346	-0.576723	-0.216655	-0.976248
0	3	North	0	1.21907	-0.635186	0.813664	0.581336
0	3	North	0	1.82481	-0.202401	0.813664	0.581336
0	4	North	0	2.90089	0.397307	0.942408	0.334465
0	5	North	0	3.78932	0.618662	0.991632	0.129098
0	6	North	0	3.45633	1.16115	-0.838522	0.544868
0	6	North	0	2.70524	1.6492	-0.838522	0.544868
0	6	North	0	1.95415	2.13726	-0.838522	0.544868
0	6	North	0	1.20307	2.62531	-0.838522	0.544868
0	7	North	0	0.152606	2.67342	-0.56258	-0.826743
0	8	North	0	-0.266224	2.05995	-0.567036	-0.823693
5	0	North	0	-2.67276	-0.605282	0.994335	0.106289
5	0	North	0	-1.75985	-0.507696	0.994335	0.106289
5	0	North	0	-0.846938	-0.410111	0.994335	0.106289
5	1	North	0	0.448671	-0.199	0.958707	0.284396
5	2	North	0	0.722346	-0.576723	-0.216655	-0.976248
5	3	North	0	1.21907	-0.635186	0.813664	0.581336
5	3	North	0	1.82481	-0.202401	0.813664	0.581336
5	4	North	0	1.73149	0.248913	-0.999649	0.0264972
5	4	North	0	1.03243	0.267443	-0.999649	0.0264972
5	6	North	0	1.30237	0.35781	0.997263	0.0739319
5	6	North	0	2.27139	0.429648	0.997263	0.0739319
5	7	North	0	3.69268	0.601586	0.976372	0.216095
5	8	North	0	3.33584	0.684885	-0.999784	-0.0207603
5	8	North	0	2.52672	0.668084	-0.999784	-0.0207603
5	8	North	0	1.7176	0.651283	-0.999784	-0.0207603
5	10	North	0	0.737554	1.59476	-0.175238	0.984526
10	0	North	0	-2.67276	-0.605282	0.994335	0.106289
10	0	North	0	-1.75985	-0.507696	0.994335	0.106289
10	0	North	0	-0.846938	-0.410111	0.994335	0.106289
10	1	North	0	0.448671	-0.199	0.958707	0.284396
10	2	North	0	0.722346	-0.576723	-0.216655	-0.976248
10	3	North	0	1.21907	-0.635186	0.813664	0.581336
10	3	North	0	1.82481	-0.202401	0.813664	0.581336
10	4	North	0	2.90089	0.397307	0.942408	0.334465
10	5	North	0	3.78932	0.618662	0.991632	0.129098
10	6	North	0	3.45633	1.16115	-0.838522	0.544868
10	6	North	0	2.70524	1.6492	-0.838522	0.544868
10	6	North	0	1.95415	2.13726	-0.838522	0.544868
10	6	North	0	1.20307	2.62531	-0.838522	0.544868
10	7	North	0	0.152606	2.67342	-0.56258	-0.826743
10	8	North	0	-0.266224	2.05995	-0.567036	-0.823693
15	0	North	0	-2.67276	-0.605282	0.994335	0.106289
15	0	North	0	-1.75985	-0.507696	0.994335	0.106289
15	0	North	0	-0.846938	-0.410111	0.994335	0.106289
15	1	North	0	0.448671	-0.199	0.958707	0.284396
15	2	North	0	0.722346	-0.576723	-0.216655	-0.976248
15	3	North	0	1.21907	-0.635186	0.813664	0.581336
15	3	North	0	1.82481	-0.202401	0.813664	0.581336
15	4	North	0	2.90089	0.397307	0.942408	0.334465
15	5	North	0	3.78932	0.618662	0.991632	0.129098
15	6	North	0	3.45633	1.16115	-0.838522	0.544868
15	6	North	0	2.70524	1.6492	-0.838522	0.544868
15	6	North	0	1.95415	2.13726	-0.838522	0.544868
15	6	North	0	1.20307	2.62531	-0.838522	0.544868
15	7	North	0	0.152606	2.67342	-0.56258	-0.826743
15	8	North	0	-0.266224	2.05995	-0.567036	-0.823693
20	0	North	0	-2.67276	-0.605282	0.994335	0.106289
20	0	North	0	-1.75985	-0.507696	0.994335	0.106289
20	0	North	0	-0.846938	-0.410111	0.994335	0.106289
20	1	North	0	0.448671	-0.199	0.958707	0.284396
20	2	North	0	0.722346	-0.576723	-0.216655	-0.976248
20	3	North	0	0.478371	-1.17649	-0.779294	-0.626659
20	5	North	0	1.02692	-0.775204	0.801584	0.597883
20	5	North	0	1.71042	-0.265396	0.801584	0.597883
20	6	North	0	2.8701	0.414605	0.941661	0.336562
20	7	North	0	3.76991	0.642516	0.990846	0.134999
20	8	North	0	3.44175	1.18603	-0.839903	0.542737
20	8	North	0	2.68995	1.67183	-0.839903	0.542737
20	8	North	0	1.93816	2.15763	-0.839903	0.542737
20	8	North	0	1.18637	2.64343	-0.839903	0.542737
20	9	North	0	0.137878	2.68745	-0.557538	-0.830151
20	10	North	0	-0.282281	2.06673	-0.567869	-0.823119
25	1	South	1	0.373297	-0.245506	0.933376	-0.3589
25	2	South	1	0.438508	-0.837366	-0.184501	-0.982832
25	3	South	1	1.03967	-0.852129	0.806276	0.59154
25	3	South	1	1.74008	-0.338266	0.806276	0.59154
25	4	South	1	2.86536	0.382281	0.899248	0.437438
25	5	South	1	3.74869	0.708346	0.967727	0.252002
25	6	South	1	3.44447	1.28834	-0.855992	0.516989
25	6	South	1	2.68182	1.74896	-0.855992	0.516989
25	6	South	1	1.91916	2.20958	-0.855992	0.516989
25	6	South	1	1.15651	2.6702	-0.855992	0.516989
25	7	South	1	0.175529	2.90841	-0.700532	-0.713621
30	0	South	1	-3.28519	-0.530726	0.997677	-0.0681184
30	0	South	1	-2.36787	-0.593358	0.997677	-0.0681184
30	0	South	1	-1.45055	-0.65599	0.997677	-0.0681184
30	1	South	1	-0.0880059	-0.636047	0.983232	0.182359
30	2	South	1	0.372127	-0.959049	0.0367397	-0.999325
30	3	South	1	0.357463	-1.87483	-0.0578712	-0.998324
30	4	South	1	0.70381	-2.53646	0.927568	-0.373653
30	5	South	1	1.43864	-2.8839	0.87765	-0.479303
30	6	South	1	1.37892	-2.22619	-0.440264	0.897869
30	6	South	1	0.960312	-1.37248	-0.440264	0.897869
30	6	South	1	0.5417	-0.518762	-0.440264	0.897869
30	6	South	1	0.123087	0.334952	-0.440264	0.897869
30	6	South	1	-0.295526	1.18867	-0.440264	0.897869
30	7	South	1	-0.81167	2.00948	-0.947549	-0.319609
30	8	South	1	-0.614253	1.91846	0.981133	-0.193332
35	0	South	1	-3.28519	-0.530726	0.997677	-0.0681184
35	0	South	1	-2.36787	-0.593358	0.997677	-0.0681184
35	0	South	1	-1.45055	-0.65599	0.997677	-0.0681184
35	1	South	1	-0.0880059	-0.636047	0.983232	0.182359
35	2	South	1	0.372127	-0.959049	0.0367397	-0.999325
35	3	South	1	0.357463	-1.87483	-0.0578712	-0.998324
35	4	South	1	0.70381	-2.53646	0.927568	-0.373653
35	5	South	1	1.43864	-2.8839	0.87765	-0.479303
35	6	South	1	1.37892	-2.22619	-0.440264	0.897869
35	6	South	1	0.960312	-1.37248	-0.440264	0.897869
35	6	South	1	0.5417	-0.518762	-0.440264	0.897869
35	6	South	1	0.123087	0.334952	-0.440264	0.897869
35	6	South	1	-0.295526	1.18867	-0.440264	0.897869
35	7	South	1	-0.81167	2.00948	-0.947549	-0.319609
35	8	South	1	-0.614253	1.91846	0.981133	-0.193332
40	1	South	1	-2.67001	-0.139627	-0.994478	-0.104946
40	2	South	1	-2.4344	-0.298121	0.996449	-0.0841971
40	2	South	1	-1.46949	-0.379654	0.996449	-0.0841971
40	3	South	1	-0.19158	-0.645909	0.861205	-0.508259
40	4	South	1	0.25681	-1.11157	0.434135	-0.900848
40	5	South	1	0.255809	-2.02281	-0.211499	-0.977378
40	6	South	1	0.512476	-2.73275	0.980082	-0.198593
40	7	South	1	1.29709	-2.98493	0.915102	-0.403221
40	8	South	1	1.30361	-2.29381	-0.407192	0.913343
40	8	South	1	0.918573	-1.43017	-0.407192	0.913343
40	8	South	1	0.53354	-0.566534	-0.407192	0.913343
40	8	South	1	0.148506	0.297107	-0.407192	0.913343
40	8	South	1	-0.236527	1.16075	-0.407192	0.913343
40	9	South	1	-0.756874	1.95148	-0.880334	-0.474354
40	10	South	1	-0.900438	1.83006	-0.167701	-0.985838
45	0	South	1	-3.28519	-0.530726	0.997677	-0.0681184
45	0	South	1	-2.36787	-0.593358	0.997677	-0.0681184
45	0	South	1	-1.45055	-0.65599	0.997677	-0.0681184
45	1	South	1	-0.0880059	-0.636047	0.983232	0.182359
45	2	South	1	0.372127	-0.959049	0.0367397	-0.999325
45	3	South	1	0.357463	-1.87483	-0.0578712	-0.998324
45	4	South	1	0.70381	-2.53646	0.927568	-0.373653
45	5	South	1	1.43864	-2.8839	0.87765	-0.479303
45	6	South	1	1.37892	-2.22619	-0.440264	0.897869
45	6	South	1	0.960312	-1.37248	-0.440264	0.897869
45	6	South	1	0.5417	-0.518762	-0.440264	0.897869
45	6	South	1	0.123087	0.334952	-0.440264	0.897869
45	6	South	1	-0.295526	1.18867	-0.440264	0.897869
45	7	South	1	-0.81167	2.00948	-0.947549	-0.319609
45	8	South	1	-0.614253	1.91846	0.981133	-0.193332
50	0	North	0	-2.67276	-0.605282	0.994335	0.106289
50	0	North	0	-1.75985	-0.507696	0.994335	0.106289
50	0	North	0	-0.846938	-0.410111	0.994335	0.106289
50	1	North	0	0.448671	-0.199	0.958707	0.284396
50	2	North	0	0.722346	-0.576723	-0.216655	-0.976248
50	3	North	0	1.21907	-0.635186	0.813664	0.581336
50	3	North	0	1.82481	-0.202401	0.813664	0.581336
50	4	North	0	2.90089	0.397307	0.942408	0.334465
50	5	North	0	3.78932	0.618662	0.991632	0.129098
50	6	North	0	3.45633	1.16115	-0.838522	0.544868
50	6	North	0	2.70524	1.6492	-0.838522	0.544868
50	6	North	0	1.95415	2.13726	-0.838522	0.544868
50	6	North	0	1.20307	2.62531	-0.838522	0.544868
50	7	North	0	0.152606	2.67342	-0.56258	-0.826743
50	8	North	0	-0.266224	2.05995	-0.567036	-0.823693
55	0	North	0	-2.67276	-0.605282	0.994335	0.106289
55	0	North	0	-1.75985	-0.507696	0.994335	0.106289
55	0	North	0	-0.846938	-0.410111	0.994335	0.106289
55	1	North	0	0.448671	-0.199	0.958707	0.284396
55	2	North	0	0.722346	-0.576723	-0.216655	-0.976248
55	3	North	0	1.21907	-0.635186	0.813664	0.581336
55	3	North	0	1.82481	-0.202401	0.813664	0.581336
55	4	North	0	1.73149	0.248913	-0.999649	0.0264972
55	4	North	0	1.03243	0.267443	-0.999649	0.0264972
55	6	North	0	1.30237	0.35781	0.997263	0.0739319
55	6	North	0	2.27139	0.429648	0.997263	0.0739319
55	7	North	0	3.69268	0.601586	0.976372	0.216095
55	8	North	0	3.40524	1.18371	-0.837818	0.54595
55	8	North	0	2.66553	1.66573	-0.837818	0.54595
55	8	North	0	1.92582	2.14775	-0.837818	0.54595
55	8	North	0	1.1861	2.62978	-0.837818	0.54595
55	9	North	0	0.146185	2.66369	-0.556577	-0.830796
55	10	North	0	-0.277865	2.03694	-0.569756	-0.821814
60	0	North	0	-2.67276	-0.605282	0.994335	0.106289
60	0	North	0	-1.75985	-0.507696	0.994335	0.106289
60	0	North	0	-0.846938	-0.410111	0.994335	0.106289
60	1	North	0	0.448671	-0.199	0.958707	0.284396
60	2	North	0	0.722346	-0.576723	-0.216655	-0.976248
60	3	North	0	1.21907	-0.635186	0.813664	0.581336
60	3	North	0	1.82481	-0.202401	0.813664	0.581336
60	4	North	0	2.90089	0.397307	0.942408	0.334465
60	5	North	0	3.78932	0.618662	0.991632	0.129098
60	6	North	0	3.45633	1.16115	-0.838522	0.544868
60	6	North	0	2.70524	1.6492	-0.838522	0.544868
60	6	North	0	1.95415	2.13726	-0.838522	0.544868
60	6	North	0	1.20307	2.62531	-0.838522	0.544868
60	7	North	0	0.152606	2.67342	-0.56258	-0.826743
60	8	North	0	-0.266224	2.05995	-0.567036	-0.823693
65	1	North	0	0.373297	-0.245506	0.933376	-0.3589
65	2	North	0	0.438508	-0.837366	-0.184501	-0.982832
65	3	North	0	1.03967	-0.852129	0.806276	0.59154
65	3	North	0	1.74008	-0.338266	0.806276	0.59154
65	4	North	0	1.76782	-0.195867	-0.87539	-0.483417
65	4	North	0	1.09516	-0.567331	-0.87539	-0.483417
65	6	North	0	1.08831	-0.579728	0.880167	0.474664
65	6	North	0	1.75413	-0.220661	0.880167	0.474664
65	6	North	0	2.41994	0.138407	0.880167	0.474664
65	7	North	0	3.58783	0.683435	0.937745	0.347326
65	8	North	0	3.34141	1.32151	-0.855968	0.517028
65	8	North	0	2.59292	1.77362	-0.855968	0.517028
65	8	North	0	1.84442	2.22573	-0.855968	0.517028
65	8	North	0	1.09592	2.67785	-0.855968	0.517028
65	9	North	0	-0.052187	2.89531	-0.862323	-0.506358
65	10	North	0	-0.40166	2.3452	0.15697	-0.987603
70	0	North	0	-2.67276	-0.605282	0.994335	0.106289
70	0	North	0	-1.75985	-0.507696	0.994335	0.106289
70	0	North	0	-0.846938	-0.410111	0.994335	0.106289
70	1	North	0	-0.693708	-0.292202	-0.999642	0.0267432
70	1	North	0	-1.45339	-0.271878	-0.999642	0.0267432
70	3	North	0	-1.41194	-0.336852	0.99438	-0.105872
70	3	North	0	-0.610803	-0.42215	0.99438	-0.105872
70	4	North	0	0.292268	-0.911984	0.244343	-0.969689
70	5	North	0	-0.182218	-0.97537	-0.860575	0.509324
70	5	North	0	-0.758641	-0.63422	-0.860575	0.509324
70	7	North	0	-0.76684	-0.856646	0.710004	-0.704198
70	7	North	0	-0.198616	-1.42022	0.710004	-0.704198
70	8	North	0	0.655078	-2.23518	0.750489	-0.660883
70	9	North	0	1.35035	-2.77268	0.819939	-0.572451
70	10	North	0	1.3005	-2.21681	-0.479167	0.877724
70	10	North	0	0.84085	-1.37483	-0.479167	0.877724
70	10	North	0	0.381196	-0.532851	-0.479167	0.877724
70	10	North	0	-0.0784581	0.309129	-0.479167	0.877724
70	10	North	0	-0.538112	1.15111	-0.479167	0.877724
70	11	North	0	-0.960813	1.9542	0.688802	-0.724949
70	12	North	0	-0.633027	1.85762	0.980893	-0.194548
75	0	South	1	-3.28519	-0.530726	0.997677	-0.0681184
75	0	South	1	-2.36787	-0.593358	0.997677	-0.0681184
75	0	South	1	-1.45055	-0.65599	0.997677	-0.0681184
75	1	South	1	-0.0880059	-0.636047	0.983232	0.182359
75	2	South	1	0.372127	-0.959049	0.0367397	-0.999325
75	3	South	1	0.357463	-1.87483	-0.0578712	-0.998324
75	4	South	1	0.70381	-2.53646	0.927568	-0.373653
75	5	South	1	1.43864	-2.8839	0.87765	-0.479303
75	6	South	1	1.37892	-2.22619	-0.440264	0.897869
75	6	South	1	0.960312	-1.37248	-0.440264	0.897869
75	6	South	1	0.5417	-0.518762	-0.440264	0.897869
75	6	South	1	0.123087	0.334952	-0.440264	0.897869
75	6	South	1	-0.295526	1.18867	-0.440264	0.897869
75	7	South	1	-0.81167	2.00948	-0.947549	-0.319609
75	8	South	1	-0.614253	1.91846	0.981133	-0.193332
80	0	South	1	-3.28519	-0.530726	0.997677	-0.0681184
80	0	South	1	-2.36787	-0.593358	0.997677	-0.0681184
80	0	South	1	-1.45055	-0.65599	0.997677	-0.0681184
80	1	South	1	-0.0880059	-0.636047	0.983232	0.182359
80	2	South	1	0.372127	-0.959049	0.0367397	-0.999325
80	3	South	1	0.357463	-1.87483	-0.0578712	-0.998324
80	4	South	1	0.366537	-1.8599	0.073403	0.997302
80	6	South	1	0.730218	-1.95849	0.462128	-0.886813
80	7	South	1	1.42502	-2.81474	0.846539	-0.532327
80	8	South	1	1.37408	-2.1937	-0.442101	0.896965
80	8	South	1	0.953372	-1.34013	-0.442101	0.896965
80	8	South	1	0.532661	-0.486556	-0.442101	0.896965
80	8	South	1	0.11195	0.367013	-0.442101	0.896965
80	8	South	1	-0.308762	1.22058	-0.442101	0.896965
85	0	South	1	-3.28519	-0.530726	0.997677	-0.0681184
85	0	South	1	-2.36787	-0.593358	0.997677	-0.0681184
85	0	South	1	-1.45055	-0.65599	0.997677	-0.0681184
85	1	South	1	-0.0880059	-0.636047	0.983232	0.182359
85	2	South	1	0.372127	-0.959049	0.0367397	-0.999325
85	3	South	1	0.357463	-1.87483	-0.0578712	-0.998324
85	4	South	1	0.70381	-2.53646	0.927568	-0.373653
85	5	South	1	1.43864	-2.8839	0.87765	-0.479303
85	6	South	1	1.37892	-2.22619	-0.440264	0.897869
85	6	South	1	0.960312	-1.37248	-0.440264	0.897869
85	6	South	1	0.5417	-0.518762	-0.440264	0.897869
85	6	South	1	0.123087	0.334952	-0.440264	0.897869
85	6	South	1	-0.295526	1.18867	-0.440264	0.897869
85	7	South	1	-0.81167	2.00948	-0.947549	-0.319609
85	8	South	1	-0.614253	1.91846	0.981133	-0.193332
90	0	South	1	-3.28519	-0.530726	0.997677	-0.0681184
90	0	South	1	-2.36787	-0.593358	0.997677	-0.0681184
90	0	South	1	-1.45055	-0.65599	0.997677	-0.0681184
90	1	South	1	-0.0880059	-0.636047	0.983232	0.182359
90	2	South	1	0.372127	-0.959049	0.0367397	-0.999325
90	3	South	1	0.357463	-1.87483	-0.0578712	-0.998324
90	4	South	1	0.70381	-2.53646	0.927568	-0.373653
90	5	South	1	1.43864	-2.8839	0.87765	-0.479303
90	6	South	1	1.37892	-2.22619	-0.440264	0.897869
90	6	South	1	0.960312	-1.37248	-0.440264	0.897869
90	6	South	1	0.5417	-0.518762	-0.440264	0.897869
90	6	South	1	0.123087	0.334952	-0.440264	0.897869
90	6	South	1	-0.295526	1.18867	-0.440264	0.897869
90	7	South	1	-0.81167	2.00948	-0.947549	-0.319609
90	8	South	1	-0.614253	1.91846	0.981133	-0.193332
95	0	South	1	-3.28519	-0.530726	0.997677	-0.0681184
95	0	South	1	-2.36787	-0.593358	0.997677	-0.0681184
95	0	South	1	-1.45055	-0.65599	0.997677	-0.0681184
95	1	South	1	-0.0880059	-0.636047	0.983232	0.182359
95	2	South	1	0.372127	-0.959049	0.0367397	-0.999325
95	3	South	1	0.357463	-1.87483	-0.0578712	-0.998324
95	4	South	1	0.70381	-2.53646	0.927568	-0.373653
95	5	South	1	1.43864	-2.8839	0.87765	-0.479303
95	6	South	1	1.37892	-2.22619	-0.440264	0.897869
95	6	South	1	0.960312	-1.37248	-0.440264	0.897869
95	6	South	1	0.5417	-0.518762	-0.440264	0.897869
95	6	South	1	0.123087	0.334952	-0.440264	0.897869
95	6	South	1	-0.295526	1.18867	-0.440264	0.897869
95	7	South	1	-0.81167	2.00948	-0.947549	-0.319609
95	8	South	1	-0.614253	1.91846	0.981133	-0.193332
100	0	North	0	-2.79178	-0.3904	0.93052	0.36624
100	0	North	0	-1.99788	-0.0779323	0.93052	0.36624
100	0	North	0	-1.20398	0.234535	0.93052	0.36624
100	0	North	0	-0.410085	0.547002	0.93052	0.36624
100	3	North	0	0.185237	1.02148	-0.774838	0.63216
100	4	North	0	-0.0340125	1.19652	-0.846043	0.533114
100	5	North	0	-0.0295757	1.24686	0.558243	0.829677
100	6	North	0	0.283537	0.624611	0.400167	-0.916442
100	8	North	0	0.461277	-0.594576	-0.193317	-0.981136
100	9	North	0	1.05849	-0.690483	0.836358	0.548183
100	9	North	0	1.76597	-0.226774	0.836358	0.548183
100	10	North	0	2.93144	0.431763	0.920202	0.391444
100	11	North	0	3.8212	0.704645	0.984049	0.177899
100	12	North	0	3.48762	1.26092	-0.848054	0.52991
100	12	North	0	2.72229	1.73914	-0.848054	0.52991
100	12	North	0	1.95696	2.21736	-0.848054	0.52991
100	12	North	0	1.19162	2.69559	-0.848054	0.52991
100	14	North	0	-0.00250019	2.91225	-0.853706	-0.520755
105	0	North	0	-2.67276	-0.605282	0.994335	0.106289
105	0	North	0	-1.75985	-0.507696	0.994335	0.106289
105	0	North	0	-0.846938	-0.410111	0.994335	0.106289
105	1	North	0	0.448671	-0.199	0.958707	0.284396
105	2	North	0	0.722346	-0.576723	-0.216655	-0.976248
105	3	North	0	1.21907	-0.635186	0.813664	0.581336
105	3	North	0	1.82481	-0.202401	0.813664	0.581336
105	4	North	0	2.90089	0.397307	0.942408	0.334465
105	5	North	0	3.78932	0.618662	0.991632	0.129098
105	6	North	0	3.45633	1.16115	-0.838522	0.544868
105	6	North	0	2.70524	1.6492	-0.838522	0.544868
105	6	North	0	1.95415	2.13726	-0.838522	0.544868
105	6	North	0	1.20307	2.62531	-0.838522	0.544868
105	7	North	0	0.152606	2.67342	-0.56258	-0.826743
105	8	North	0	-0.266224	2.05995	-0.567036	-0.823693
110	1	North	0	0.373297	-0.245506	0.933376	-0.3589
110	2	North	0	0.438508	-0.837366	-0.184501	-0.982832
110	3	North	0	1.03967	-0.852129	0.806276	0.59154
110	3	North	0	1.74008	-0.338266	0.806276	0.59154
110	4	North	0	2.86536	0.382281	0.899248	0.437438
110	5	North	0	3.74869	0.708346	0.967727	0.252002
110	6	North	0	3.30117	0.855672	-0.999525	0.030831
110	6	North	0	2.39521	0.883617	-0.999525	0.030831
110	6	North	0	1.48925	0.911562	-0.999525	0.030831
110	8	North	0	0.628187	1.76214	0.054499	0.998514
115	0	North	0	-2.67276	-0.605282	0.994335	0.106289
115	0	North	0	-1.75985	-0.507696	0.994335	0.106289
115	0	North	0	-0.846938	-0.410111	0.994335	0.106289
115	1	North	0	0.448671	-0.199	0.958707	0.284396
115	2	North	0	0.722346	-0.576723	-0.216655	-0.976248
115	3	North	0	1.21907	-0.635186	0.813664	0.581336
115	3	North	0	1.82481	-0.202401	0.813664	0.581336
115	4	North	0	2.90089	0.397307	0.942408	0.334465
115	5	North	0	3.78932	0.618662	0.991632	0.129098
115	6	North	0	3.45633	1.16115	-0.838522	0.544868
115	6	North	0	2.70524	1.6492	-0.838522	0.544868
115	6	North	0	1.95415	2.13726	-0.838522	0.544868
115	6	North	0	1.20307	2.62531	-0.838522	0.544868
115	7	North	0	0.152606	2.67342	-0.56258	-0.826743
120	0	North	0	-2.67276	-0.605282	0.994335	0.106289
120	0	North	0	-1.75985	-0.507696	0.994335	0.106289
120	0	North	0	-0.846938	-0.410111	0.994335	0.106289
120	1	North	0	0.448671	-0.199	0.958707	0.284396
120	2	North	0	0.722346	-0.576723	-0.216655	-0.976248
120	3	North	0	1.21907	-0.635186	0.813664	0.581336
120	3	North	0	1.82481	-0.202401	0.813664	0.581336
120	4	North	0	2.90089	0.397307	0.942408	0.334465
120	5	North	0	3.78932	0.618662	0.991632	0.129098
120	6	North	0	3.45633	1.16115	-0.838522	0.544868
120	6	North	0	2.70524	1.6492	-0.838522	0.544868
120	6	North	0	1.95415	2.13726	-0.838522	0.544868
120	6	North	0	1.20307	2.62531	-0.838522	0.544868
120	7	North	0	0.152606	2.67342	-0.56258	-0.826743
120	8	North	0	-0.266224	2.05995	-0.567036	-0.823693
125	0	South	1	-3.28519	-0.530726	0.997677	-0.0681184
125	0	South	1	-2.36787	-0.593358	0.997677	-0.0681184
125	0	South	1	-1.45055	-0.65599	0.997677	-0.0681184
125	1	South	1	-0.0880059	-0.636047	0.983232	0.182359
125	2	South	1	0.372127	-0.959049	0.0367397	-0.999325
125	3	South	1	0.357463	-1.87483	-0.0578712	-0.998324
125	4	South	1	0.70381	-2.53646	0.927568	-0.373653
125	5	South	1	1.43864	-2.8839	0.87765	-0.479303
125	6	South	1	1.37892	-2.22619	-0.440264	0.897869
125	6	South	1	0.960312	-1.37248	-0.440264	0.897869
125	6	South	1	0.5417	-0.518762	-0.440264	0.897869
125	6	South	1	0.123087	0.334952	-0.440264	0.897869
125	6	South	1	-0.295526	1.18867	-0.440264	0.897869
125	7	South	1	-0.81167	2.00948	-0.947549	-0.319609
125	8	South	1	-0.614253	1.91846	0.981133	-0.193332
130	0	South	1	-3.28519	-0.530726	0.997677	-0.0681184
130	0	South	1	-2.36787	-0.593358	0.997677	-0.0681184
130	0	South	1	-1.45055	-0.65599	0.997677	-0.0681184
130	1	South	1	-0.0880059	-0.636047	0.983232	0.182359
130	2	South	1	0.372127	-0.959049	0.0367397	-0.999325
130	3	South	1	0.357463	-1.87483	-0.0578712	-0.998324
130	4	South	1	0.70381	-2.53646	0.927568	-0.373653
130	5	South	1	1.43864	-2.8839	0.87765	-0.479303
135	0	South	1	-4.45252	-0.505129	-0.989206	-0.146535
135	2	South	1	-4.67415	-0.579019	0.609994	-0.792406
135	3	South	1	-4.63088	-0.624081	0.875911	-0.482473
135	4	South	1	-4.6093	-0.6361	0.868723	-0.495298
135	5	South	1	-4.59923	-0.642186	0.829994	-0.557772
135	6	South	1	-4.75691	-0.179507	-0.327331	0.94491
135	8	South	1	-4.77556	0.176997	0.79559	-0.605836
135	9	South	1	-3.78171	-0.0284423	0.993574	-0.113181
135	9	South	1	-2.93027	-0.125432	0.993574	-0.113181
135	9	South	1	-2.07883	-0.222423	0.993574	-0.113181
135	9	South	1	-1.22739	-0.319413	0.993574	-0.113181
135	10	South	1	0.13172	-0.416824	1	-0.000830877
135	11	South	1	0.559148	-0.877742	-0.171664	-0.985155
135	12	South	1	0.44209	-1.82061	-0.076101	-0.9971
135	13	South	1	0.78093	-2.50433	0.88138	-0.472409
135	14	South	1	1.52186	-2.90406	0.878755	-0.477272
135	15	South	1	1.46225	-2.25262	-0.447178	0.894445
135	15	South	1	1.03738	-1.40279	-0.447178	0.894445
135	15	South	1	0.612509	-0.552964	-0.447178	0.894445
135	15	South	1	0.187637	0.296865	-0.447178	0.894445
135	15	South	1	-0.237236	1.14669	-0.447178	0.894445
135	16	South	1	-0.800715	2.06142	-0.905638	0.424051
135	17	South	1	-0.874006	2.02042	0.524942	-0.851138
140	0	South	1	-3.28519	-0.530726	0.997677	-0.0681184
140	0	South	1	-2.36787	-0.593358	0.997677	-0.0681184
140	0	South	1	-1.45055	-0.65599	0.997677	-0.0681184
140	1	South	1	-0.0880059	-0.636047	0.983232	0.182359
140	2	South	1	0.372127	-0.959049	0.0367397	-0.999325
140	3	South	1	0.357463	-1.87483	-0.0578712	-0.998324
140	4	South	1	0.70381	-2.53646	0.927568	-0.373653
140	5	South	1	0.799838	-1.89741	-0.333774	0.942653
140	5	South	1	0.519943	-1.10692	-0.333774	0.942653
140	5	South	1	0.240048	-0.316436	-0.333774	0.942653
140	5	South	1	-0.0398474	0.474051	-0.333774	0.942653
140	5	South	1	-0.319743	1.26454	-0.333774	0.942653
140	7	South	1	-0.786424	2.07224	-0.995779	0.0917843
140	8	South	1	-0.940478	1.84331	0.131816	-0.991274
145	0	South	1	-3.28519	-0.530726	0.997677	-0.0681184
145	0	South	1	-2.36787	-0.593358	0.997677	-0.0681184
145	0	South	1	-1.45055	-0.65599	0.997677	-0.0681184
145	1	South	1	-0.0880059	-0.636047	0.983232	0.182359
145	2	South	1	0.372127	-0.959049	0.0367397	-0.999325
145	3	South	1	0.357463	-1.87483	-0.0578712	-0.998324
145	4	South	1	0.70381	-2.53646	0.927568	-0.373653
145	5	South	1	1.43864	-2.8839	0.87765	-0.479303
145	6	South	1	1.37892	-2.22619	-0.440264	0.897869
145	6	South	1	0.960312	-1.37248	-0.440264	0.897869
145	6	South	1	0.5417	-0.518762	-0.440264	0.897869
145	6	South	1	0.123087	0.334952	-0.440264	0.897869
145	6	South	1	-0.295526	1.18867	-0.440264	0.897869
145	7	South	1	-0.81167	2.00948	-0.947549	-0.319609
145	8	South	1	-0.614253	1.91846	0.981133	-0.193332
150	0	North	0	-2.67276	-0.605282	0.994335	0.106289
150	0	North	0	-1.75985	-0.507696	0.994335	0.106289
150	0	North	0	-0.846938	-0.410111	0.994335	0.106289
150	1	North	0	0.448671	-0.199	0.958707	0.284396
150	2	North	0	0.722346	-0.576723	-0.216655	-0.976248
150	3	North	0	0.176817	-0.493959	-0.605312	0.795989
150	6	North	0	0.584427	0.174398	0.993812	0.111076
150	6	North	0	1.42855	0.268743	0.993812	0.111076
150	6	North	0	2.27266	0.363088	0.993812	0.111076
150	7	North	0	3.62761	0.578576	0.973013	0.230751
150	8	North	0	3.39574	1.18223	-0.838565	0.544802
150	8	North	0	2.65305	1.66475	-0.838565	0.544802
150	8	North	0	1.91036	2.14726	-0.838565	0.544802
150	8	North	0	1.16767	2.62977	-0.838565	0.544802
150	9	North	0	0.122814	2.66318	-0.558231	-0.829685
150	10	North	0	-0.307365	2.03234	-0.575862	-0.817547
155	0	North	0	-2.67276	-0.605282	0.994335	0.106289
155	0	North	0	-1.75985	-0.507696	0.994335	0.106289
155	0	North	0	-0.846938	-0.410111	0.994335	0.106289
155	1	North	0	0.448671	-0.199	0.958707	0.284396
155	2	North	0	0.722346	-0.576723	-0.216655	-0.976248
155	3	North	0	-0.19389	-0.568785	-0.85051	0.525959
155	5	North	0	-0.517371	-0.61805	0.661474	-0.749968
155	5	North	0	-0.0336373	-1.1665	0.661474	-0.749968
155	6	North	0	0.692427	-1.85611	0.864087	-0.503343
155	7	North	0	1.32016	-2.29886	0.78754	-0.616264
155	8	North	0	1.43251	-1.90077	-0.363556	0.931572
155	8	North	0	1.15945	-1.2011	-0.363556	0.931572
155	8	North	0	0.886401	-0.501434	-0.363556	0.931572
155	10	North	0	0.823947	0.28917	0.91807	0.396419
160	0	North	0	-2.67276	-0.605282	0.994335	0.106289
160	0	North	0	-1.75985	-0.507696	0.994335	0.106289
160	0	North	0	-0.846938	-0.410111	0.994335	0.106289
160	1	North	0	0.448671	-0.199	0.958707	0.284396
160	2	North	0	0.722346	-0.576723	-0.216655	-0.976248
160	3	North	0	1.21907	-0.635186	0.813664	0.581336
160	3	North	0	1.82481	-0.202401	0.813664	0.581336
160	4	North	0	2.90089	0.397307	0.942408	0.334465
160	5	North	0	3.78932	0.618662	0.991632	0.129098
160	6	North	0	3.45633	1.16115	-0.838522	0.544868
160	6	North	0	2.70524	1.6492	-0.838522	0.544868
160	6	North	0	1.95415	2.13726	-0.838522	0.544868
160	6	North	0	1.20307	2.62531	-0.838522	0.544868
160	7	North	0	0.152606	2.67342	-0.56258	-0.826743
160	8	North	0	-0.266224	2.05995	-0.567036	-0.823693
165	0	North	0	-2.67276	-0.605282	0.994335	0.106289
165	0	North	0	-1.75985	-0.507696	0.994335	0.106289
165	0	North	0	-0.846938	-0.410111	0.994335	0.106289
165	1	North	0	0.448671	-0.199	0.958707	0.284396
165	2	North	0	0.722346	-0.576723	-0.216655	-0.976248
165	4	North	0	1.21907	-0.635186	0.813664	0.581336
165	4	North	0	1.82481	-0.202401	0.813664	0.581336
165	5	North	0	2.90089	0.397307	0.942408	0.334465
165	6	North	0	3.78932	0.618662	0.991632	0.129098
165	7	North	0	3.45633	1.16115	-0.838522	0.544868
165	7	North	0	2.70524	1.6492	-0.838522	0.544868
165	7	North	0	1.95415	2.13726	-0.838522	0.544868
165	7	North	0	1.20307	2.62531	-0.838522	0.544868
165	8	North	0	0.152606	2.67342	-0.56258	-0.826743
165	9	North	0	-0.266224	2.05995	-0.567036	-0.823693
170	0	North	0	-2.77526	-0.682757	0.999692	0.0248063
170	0	North	0	-1.96484	-0.662648	0.999692	0.0248063
170	0	North	0	-1.15442	-0.642538	0.999692	0.0248063
170	0	North	0	-0.343999	-0.622428	0.999692	0.0248063
170	2	North	0	0.480825	-0.749234	0.0975849	-0.995227
170	3	North	0	1.34343	-0.475626	0.895934	0.444187
170	3	North	0	2.19164	-0.0551023	0.895934	0.444187
170	5	North	0	3.54261	0.48624	0.97232	0.233655
170	6	North	0	3.29878	1.08801	-0.840667	0.541553
170	6	North	0	2.55218	1.56897	-0.840667	0.541553
170	6	North	0	1.80559	2.04992	-0.840667	0.541553
170	6	North	0	1.05899	2.53087	-0.840667	0.541553
170	7	North	0	0.0451537	2.57	-0.517539	-0.85566
170	8	North	0	-0.335679	1.94834	-0.534075	-0.845437
175	0	South	1	-3.28519	-0.530726	0.997677	-0.0681184
175	0	South	1	-2.36787	-0.593358	0.997677	-0.0681184
175	0	South	1	-1.45055	-0.65599	0.997677	-0.0681184
175	1	South	1	-0.0880059	-0.636047	0.983232	0.182359
175	2	South	1	0.372127	-0.959049	0.0367397	-0.999325
175	3	South	1	0.357463	-1.87483	-0.0578712	-0.998324
175	4	South	1	0.70381	-2.53646	0.927568	-0.373653
175	5	South	1	1.43864	-2.8839	0.87765	-0.479303
175	6	South	1	1.37892	-2.22619	-0.440264	0.897869
175	6	South	1	0.960312	-1.37248	-0.440264	0.897869
175	6	South	1	0.5417	-0.518762	-0.440264	0.897869
175	6	South	1	0.123087	0.334952	-0.440264	0.897869
175	6	South	1	-0.295526	1.18867	-0.440264	0.897869
175	7	South	1	-0.81167	2.00948	-0.947549	-0.319609
175	8	South	1	-0.614253	1.91846	0.981133	-0.193332
180	0	South	1	-3.28519	-0.530726	0.997677	-0.0681184
180	0	South	1	-2.36787	-0.593358	0.997677	-0.0681184
180	0	South	1	-1.45055	-0.65599	0.997677	-0.0681184
180	1	South	1	-0.0880059	-0.636047	0.983232	0.182359
180	2	South	1	0.372127	-0.959049	0.0367397	-0.999325
180	3	South	1	0.357463	-1.87483	-0.0578712	-0.998324
180	4	South	1	-0.335475	-1.88788	-0.800217	0.599711
180	4	South	1	-0.998837	-1.39073	-0.800217	0.599711
180	7	South	1	-1.01418	-1.35275	0.815935	-0.578144
180	7	South	1	-0.366159	-1.81192	0.815935	-0.578144
180	7	South	1	0.281861	-2.27108	0.815935	-0.578144
180	8	South	1	1.33798	-2.91024	0.914963	-0.403539
180	9	South	1	1.33343	-2.23633	-0.435119	0.900373
180	9	South	1	0.920769	-1.38244	-0.435119	0.900373
180	9	South	1	0.508112	-0.528546	-0.435119	0.900373
180	9	South	1	0.0954541	0.325349	-0.435119	0.900373
180	9	South	1	-0.317204	1.17924	-0.435119	0.900373
180	10	South	1	-0.81205	1.99935	-0.924907	-0.380194
185	0	South	1	-3.28519	-0.530726	0.997677	-0.0681184
185	0	South	1	-2.36787	-0.593358	0.997677	-0.0681184
185	0	South	1	-1.45055	-0.65599	0.997677	-0.0681184
185	1	South	1	-0.0880059	-0.636047	0.983232	0.182359
185	2	South	1	0.372127	-0.959049	0.0367397	-0.999325
185	3	South	1	0.357463	-1.87483	-0.0578712	-0.998324
185	4	South	1	0.70381	-2.53646	0.927568	-0.373653
185	5	South	1	1.43864	-2.8839	0.87765	-0.479303
185	6	South	1	1.37892	-2.22619	-0.440264	0.897869
185	6	South	1	0.960312	-1.37248	-0.440264	0.897869
185	6	South	1	0.5417	-0.518762	-0.440264	0.897869
185	6	South	1	0.123087	0.334952	-0.440264	0.897869
185	6	South	1	-0.295526	1.18867	-0.440264	0.897869
185	7	South	1	-0.81167	2.00948	-0.947549	-0.319609
185	8	South	1	-0.614253	1.91846	0.981133	-0.193332
190	0	South	1	-3.28519	-0.530726	0.997677	-0.0681184
190	0	South	1	-2.36787	-0.593358	0.997677	-0.0681184
190	0	South	1	-1.45055	-0.65599	0.997677	-0.0681184
190	1	South	1	-0.0880059	-0.636047	0.983232	0.182359
190	2	South	1	0.372127	-0.959049	0.0367397	-0.999325
190	3	South	1	0.357463	-1.87483	-0.0578712	-0.998324
190	4	South	1	0.70381	-2.53646	0.927568	-0.373653
190	5	South	1	1.43864	-2.8839	0.87765	-0.479303
190	6	South	1	1.37892	-2.22619	-0.440264	0.897869
190	6	South	1	0.960312	-1.37248	-0.440264	0.897869
190	6	South	1	0.5417	-0.518762	-0.440264	0.897869
190	6	South	1	0.123087	0.334952	-0.440264	0.897869
190	6	South	1	-0.295526	1.18867	-0.440264	0.897869
190	7	South	1	-0.81167	2.00948	-0.947549	-0.319609
190	8	South	1	-0.614253	1.91846	0.981133	-0.193332
195	0	South	1	-3.28519	-0.530726	0.997677	-0.0681184
195	0	South	1	-2.36787	-0.593358	0.997677	-0.0681184
195	0	South	1	-1.45055	-0.65599	0.997677	-0.0681184
195	1	South	1	-0.0880059	-0.636047	0.983232	0.182359
195	2	South	1	0.372127	-0.959049	0.0367397	-0.999325
195	3	South	1	0.407907	-1.35539	0.914516	0.404549
195	5	South	1	0.38054	-1.8585	-0.0937344	-0.995597
195	6	South	1	0.69909	-2.52821	0.918989	-0.394283
195	7	South	1	1.42402	-2.88207	0.876717	-0.481007
195	8	South	1	1.36554	-2.22498	-0.438633	0.898666
195	8	South	1	0.948914	-1.3714	-0.438633	0.898666
195	8	South	1	0.532285	-0.517814	-0.438633	0.898666
195	8	South	1	0.115656	0.33577	-0.438633	0.898666
195	8	South	1	-0.300972	1.18935	-0.438633	0.898666
195	9	South	1	-0.638451	2.0339	0.993544	-0.113447
200	0	North	0	-2.67276	-0.605282	0.994335	0.106289
200	0	North	0	-1.75985	-0.507696	0.994335	0.106289
200	0	North	0	-0.846938	-0.410111	0.994335	0.106289
200	1	North	0	0.448671	-0.199	0.958707	0.284396
200	2	North	0	0.722346	-0.576723	-0.216655	-0.976248
200	3	North	0	1.21907	-0.635186	0.813664	0.581336
200	3	North	0	1.82481	-0.202401	0.813664	0.581336
200	4	North	0	2.90089	0.397307	0.942408	0.334465
200	5	North	0	3.78932	0.618662	0.991632	0.129098
200	6	North	0	3.45633	1.16115	-0.838522	0.544868
200	6	North	0	2.70524	1.6492	-0.838522	0.544868
200	6	North	0	1.95415	2.13726	-0.838522	0.544868
200	6	North	0	1.20307	2.62531	-0.838522	0.544868
200	7	North	0	0.151413	2.63359	-0.530895	-0.847437
205	0	North	0	-2.67276	-0.605282	0.994335	0.106289
205	0	North	0	-1.75985	-0.507696	0.994335	0.106289
205	0	North	0	-0.846938	-0.410111	0.994335	0.106289
205	1	North	0	0.448671	-0.199	0.958707	0.284396
205	2	North	0	0.722346	-0.576723	-0.216655	-0.976248
205	3	North	0	1.21907	-0.635186	0.813664	0.581336
205	3	North	0	1.82481	-0.202401	0.813664	0.581336
205	4	North	0	2.90089	0.397307	0.942408	0.334465
205	5	North	0	3.78932	0.618662	0.991632	0.129098
205	6	North	0	3.45633	1.16115	-0.838522	0.544868
205	6	North	0	2.70524	1.6492	-0.838522	0.544868
205	6	North	0	1.95415	2.13726	-0.838522	0.544868
205	6	North	0	1.20307	2.62531	-0.838522	0.544868
205	7	North	0	0.152606	2.67342	-0.56258	-0.826743
205	8	North	0	-0.266224	2.05995	-0.567036	-0.823693
210	0	North	0	-3.52971	-0.867601	0.321693	-0.946844
210	2	North	0	-2.59767	-0.818404	0.971455	0.237224
210	2	North	0	-1.72161	-0.604474	0.971455	0.237224
210	2	North	0	-0.845542	-0.390543	0.971455	0.237224
210	5	North	0	0.473682	-0.0429949	0.957427	0.288676
210	6	North	0	0.659122	-0.426329	-0.446166	-0.89495
210	8	North	0	1.07931	-0.514142	0.844935	0.534869
210	8	North	0	1.75723	-0.085004	0.844935	0.534869
210	9	North	0	3.2958	0.517589	0.98029	0.197564
210	11	North	0	3.40023	1.19614	-0.831574	0.555414
210	11	North	0	2.644	1.70123	-0.831574	0.555414
210	11	North	0	1.88777	2.20632	-0.831574	0.555414
210	11	North	0	1.13153	2.71141	-0.831574	0.555414
210	12	North	0	0.0815688	2.7307	-0.517405	-0.85574
210	13	North	0	-0.324981	2.01831	-0.445707	-0.895179
215	0	North	0	-2.67276	-0.605282	0.994335	0.106289
215	0	North	0	-1.75985	-0.507696	0.994335	0.106289
215	0	North	0	-0.846938	-0.410111	0.994335	0.106289
215	1	North	0	0.448671	-0.199	0.958707	0.284396
215	2	North	0	0.722346	-0.576723	-0.216655	-0.976248
215	3	North	0	1.21907	-0.635186	0.813664	0.581336
215	3	North	0	1.82481	-0.202401	0.813664	0.581336
215	4	North	0	2.90089	0.397307	0.942408	0.334465
215	5	North	0	3.78932	0.618662	0.991632	0.129098
215	6	North	0	3.45633	1.16115	-0.838522	0.544868
215	6	North	0	2.70524	1.6492	-0.838522	0.544868
215	6	North	0	1.95415	2.13726	-0.838522	0.544868
215	6	North	0	1.20307	2.62531	-0.838522	0.544868
215	7	North	0	0.151413	2.63359	-0.530895	-0.847437
220	0	North	0	-2.67276	-0.605282	0.994335	0.106289
220	0	North	0	-1.75985	-0.507696	0.994335	0.106289
220	0	North	0	-0.846938	-0.410111	0.994335	0.106289
220	1	North	0	0.448671	-0.199	0.958707	0.284396
220	2	North	0	0.722346	-0.576723	-0.216655	-0.976248
220	3	North	0	1.21907	-0.635186	0.813664	0.581336
220	3	North	0	1.82481	-0.202401	0.813664	0.581336
220	4	North	0	2.90089	0.397307	0.942408	0.334465
220	5	North	0	3.78932	0.618662	0.991632	0.129098
220	6	North	0	3.45633	1.16115	-0.838522	0.544868
220	6	North	0	2.70524	1.6492	-0.838522	0.544868
220	6	North	0	1.95415	2.13726	-0.838522	0.544868
220	6	North	0	1.20307	2.62531	-0.838522	0.544868
220	7	North	0	0.152606	2.67342	-0.56258	-0.826743
220	8	North	0	-0.266224	2.05995	-0.567036	-0.823693
225	0	South	1	-3.28519	-0.530726	0.997677	-0.0681184
225	0	South	1	-2.36787	-0.593358	0.997677	-0.0681184
225	0	South	1	-1.45055	-0.65599	0.997677	-0.0681184
225	1	South	1	-0.0880059	-0.636047	0.983232	0.182359
225	2	South	1	0.372127	-0.959049	0.0367397	-0.999325
225	3	South	1	0.357463	-1.87483	-0.0578712	-0.998324
225	4	South	1	0.70381	-2.53646	0.927568	-0.373653
225	5	South	1	1.43864	-2.8839	0.87765	-0.479303
225	6	South	1	1.37892	-2.22619	-0.440264	0.897869
225	6	South	1	0.960312	-1.37248	-0.440264	0.897869
225	6	South	1	0.5417	-0.518762	-0.440264	0.897869
225	6	South	1	0.123087	0.334952	-0.440264	0.897869
225	6	South	1	-0.295526	1.18867	-0.440264	0.897869
225	7	South	1	-0.81167	2.00948	-0.947549	-0.319609
225	8	South	1	-0.614253	1.91846	0.981133	-0.193332
230	1	South	1	0.373297	-0.245506	0.933376	-0.3589
230	2	South	1	0.438508	-0.837366	-0.184501	-0.982832
230	3	South	1	1.03967	-0.852129	0.806276	0.59154
230	3	South	1	1.74008	-0.338266	0.806276	0.59154
230	4	South	1	3.31364	0.446175	0.955189	0.295996
230	6	South	1	3.43005	1.18236	-0.8517	0.524029
230	6	South	1	2.6733	1.64797	-0.8517	0.524029
230	6	South	1	1.91655	2.11358	-0.8517	0.524029
230	6	South	1	1.1598	2.57919	-0.8517	0.524029
230	7	South	1	-0.0166986	2.83453	-0.894094	-0.447878
230	8	South	1	-0.400561	2.32371	0.118569	-0.992946
235	0	South	1	-3.28519	-0.530726	0.997677	-0.0681184
235	0	South	1	-2.36787	-0.593358	0.997677	-0.0681184
235	0	South	1	-1.45055	-0.65599	0.997677	-0.0681184
235	1	South	1	-0.0880059	-0.636047	0.983232	0.182359
235	2	South	1	0.372127	-0.959049	0.0367397	-0.999325
235	3	South	1	0.357463	-1.87483	-0.0578712	-0.998324
235	4	South	1	0.70381	-2.53646	0.927568	-0.373653
235	5	South	1	1.43864	-2.8839	0.87765	-0.479303
235	6	South	1	1.37892	-2.22619	-0.440264	0.897869
235	6	South	1	0.960312	-1.37248	-0.440264	0.897869
235	6	South	1	0.5417	-0.518762	-0.440264	0.897869
235	6	South	1	0.123087	0.334952	-0.440264	0.897869
235	6	South	1	-0.295526	1.18867	-0.440264	0.897869
235	7	South	1	-0.81167	2.00948	-0.947549	-0.319609
235	8	South	1	-0.614253	1.91846	0.981133	-0.193332
240	0	South	1	-3.28519	-0.530726	0.997677	-0.0681184
240	0	South	1	-2.36787	-0.593358	0.997677	-0.0681184
240	0	South	1	-1.45055	-0.65599	0.997677	-0.0681184
240	1	South	1	-0.0880059	-0.636047	0.983232	0.182359
240	2	South	1	0.372127	-0.959049	0.0367397	-0.999325
240	3	South	1	0.357463	-1.87483	-0.0578712	-0.998324
240	4	South	1	0.366537	-1.8599	0.073403	0.997302
240	6	South	1	0.730218	-1.95849	0.462128	-0.886813
240	7	South	1	1.42502	-2.81474	0.846539	-0.532327
240	8	South	1	1.37408	-2.1937	-0.442101	0.896965
240	8	South	1	0.953372	-1.34013	-0.442101	0.896965
240	8	South	1	0.532661	-0.486556	-0.442101	0.896965
240	8	South	1	0.11195	0.367013	-0.442101	0.896965
240	8	South	1	-0.308762	1.22058	-0.442101	0.896965
240	9	South	1	-0.823215	2.03999	-0.939545	-0.342425
240	10	South	1	-0.6191	1.94286	0.978383	-0.2068
245	0	South	1	-3.28519	-0.530726	0.997677	-0.0681184
245	0	South	1	-2.36787	-0.593358	0.997677	-0.0681184
245	0	South	1	-1.45055	-0.65599	0.997677	-0.0681184
245	1	South	1	-0.0880059	-0.636047	0.983232	0.182359
245	2	South	1	0.372127	-0.959049	0.0367397	-0.999325
245	3	South	1	0.357463	-1.87483	-0.0578712	-0.998324
245	4	South	1	0.70381	-2.53646	0.927568	-0.373653
245	5	South	1	1.43864	-2.8839	0.87765	-0.479303
245	6	South	1	1.37892	-2.22619	-0.440264	0.897869
245	6	South	1	0.960312	-1.37248	-0.440264	0.897869
245	6	South	1	0.5417	-0.518762	-0.440264	0.897869
245	6	South	1	0.123087	0.334952	-0.440264	0.897869
245	6	South	1	-0.295526	1.18867	-0.440264	0.897869
245	7	South	1	-0.81167	2.00948	-0.947549	-0.319609
245	8	South	1	-0.614253	1.91846	0.981133	-0.193332
250	0	North	0	-2.67276	-0.605282	0.994335	0.106289
250	0	North	0	-1.75985	-0.507696	0.994335	0.106289
250	0	North	0	-0.846938	-0.410111	0.994335	0.106289
250	1	North	0	0.448671	-0.199	0.958707	0.284396
250	2	North	0	0.722346	-0.576723	-0.216655	-0.976248
250	3	North	0	1.21907	-0.635186	0.813664	0.581336
250	3	North	0	1.82481	-0.202401	0.813664	0.581336
250	4	North	0	1.78926	-0.131765	-0.87075	-0.491725
250	4	North	0	1.14797	-0.493913	-0.87075	-0.491725
250	6	North	0	1.37404	-0.397965	0.884249	0.467015
250	6	North	0	2.2414	0.0601304	0.884249	0.467015
250	7	North	0	2.44611	1.13157	-0.733884	0.679275
250	7	North	0	1.78346	1.74491	-0.733884	0.679275
250	7	North	0	1.12081	2.35825	-0.733884	0.679275
250	10	North	0	-0.064582	2.73294	-0.909688	-0.415293
255	0	North	0	-2.7861	-0.829596	0.987671	-0.156541
255	0	North	0	-1.98652	-0.956325	0.987671	-0.156541
255	0	North	0	-1.18694	-1.08305	0.987671	-0.156541
255	0	North	0	-0.387364	-1.20978	0.987671	-0.156541
255	3	North	0	1.04609	-0.798427	0.76236	0.647153
255	3	North	0	1.67997	-0.260342	0.76236	0.647153
255	4	North	0	2.82654	0.396745	0.974104	0.226098
255	5	North	0	3.75561	0.584141	0.986776	0.16209
255	6	North	0	3.41501	1.14184	-0.839825	0.542858
255	6	North	0	2.65803	1.63115	-0.839825	0.542858
255	6	North	0	1.90106	2.12045	-0.839825	0.542858
255	6	North	0	1.14408	2.60976	-0.839825	0.542858
255	7	North	0	0.10873	2.65853	-0.534185	-0.845367
255	8	North	0	-0.271275	2.04185	-0.499748	-0.866171
260	0	North	0	-2.67276	-0.605282	0.994335	0.106289
260	0	North	0	-1.75985	-0.507696	0.994335	0.106289
260	0	North	0	-0.846938	-0.410111	0.994335	0.106289
260	1	North	0	0.448671	-0.199	0.958707	0.284396
260	2	North	0	0.722346	-0.576723	-0.216655	-0.976248
260	3	North	0	1.21907	-0.635186	0.813664	0.581336
260	3	North	0	1.82481	-0.202401	0.813664	0.581336
260	4	North	0	2.90089	0.397307	0.942408	0.334465
260	5	North	0	3.78932	0.618662	0.991632	0.129098
260	6	North	0	3.45633	1.16115	-0.838522	0.544868
260	6	North	0	2.70524	1.6492	-0.838522	0.544868
260	6	North	0	1.95415	2.13726	-0.838522	0.544868
260	6	North	0	1.20307	2.62531	-0.838522	0.544868
260	7	North	0	0.152606	2.67342	-0.56258	-0.826743
260	8	North	0	-0.266224	2.05995	-0.567036	-0.823693
265	0	North	0	-2.67276	-0.605282	0.994335	0.106289
265	0	North	0	-1.75985	-0.507696	0.994335	0.106289
265	0	North	0	-0.846938	-0.410111	0.994335	0.106289
265	1	North	0	0.448671	-0.199	0.958707	0.284396
265	2	North	0	0.722346	-0.576723	-0.216655	-0.976248
265	3	North	0	1.21907	-0.635186	0.813664	0.581336
265	3	North	0	1.82481	-0.202401	0.813664	0.581336
265	4	North	0	2.90089	0.397307	0.942408	0.334465
265	5	North	0	3.78932	0.618662	0.991632	0.129098
265	6	North	0	3.45633	1.16115	-0.838522	0.544868
265	6	North	0	2.70524	1.6492	-0.838522	0.544868
265	6	North	0	1.95415	2.13726	-0.838522	0.544868
265	6	North	0	1.20307	2.62531	-0.838522	0.544868
265	7	North	0	0.152606	2.67342	-0.56258	-0.826743
265	8	North	0	-0.266224	2.05995	-0.567036	-0.823693
270	0	North	0	-3.89109	-0.401143	-0.711391	0.702796
270	2	North	0	-4.19713	-0.101869	-0.248954	-0.968515
270	3	North	0	-4.19817	-0.105828	-0.263778	-0.964583
270	4	North	0	-4.19887	-0.108283	-0.290193	-0.956968
270	5	North	0	-4.19937	-0.109826	-0.331018	-0.943624
270	6	North	0	-3.36343	-0.156597	0.998479	-0.0551373
270	6	North	0	-2.52728	-0.20277	0.998479	-0.0551373
270	6	North	0	-1.69113	-0.248943	0.998479	-0.0551373
270	6	North	0	-0.854981	-0.295117	0.998479	-0.0551373
270	8	North	0	0.38342	-0.285358	0.990471	0.137721
270	9	North	0	0.612306	-0.699892	-0.345768	-0.93832
270	10	North	0	1.07742	-0.717935	0.815924	0.578159
270	10	North	0	1.7159	-0.265512	0.815924	0.578159
270	11	North	0	2.82663	0.358655	0.939782	0.341774
270	12	North	0	2.42756	0.107645	-0.899692	-0.436524
270	12	North	0	1.55625	-0.31511	-0.899692	-0.436524
270	14	North	0	1.53491	-0.419875	0.9366	0.350401
270	14	North	0	2.38487	-0.101885	0.9366	0.350401
270	14	North	0	3.23484	0.216105	0.9366	0.350401
270	15	North	0	3.33395	1.03779	-0.830451	0.557092
270	15	North	0	2.5831	1.54149	-0.830451	0.557092
270	15	North	0	1.83225	2.04518	-0.830451	0.557092
270	15	North	0	1.08139	2.54888	-0.830451	0.557092
270	16	North	0	0.030063	2.57783	-0.53481	-0.844972
270	17	North	0	-0.376788	1.9228	-0.50815	-0.861269
275	0	South	1	-3.28519	-0.530726	0.997677	-0.0681184
275	0	South	1	-2.36787	-0.593358	0.997677	-0.0681184
275	0	South	1	-1.45055	-0.65599	0.997677	-0.0681184
275	1	South	1	-0.0880059	-0.636047	0.983232	0.182359
275	2	South	1	0.372127	-0.959049	0.0367397	-0.999325
275	3	South	1	0.357463	-1.87483	-0.0578712	-0.998324
275	4	South	1	0.70381	-2.53646	0.927568	-0.373653
275	5	South	1	1.43864	-2.8839	0.87765	-0.479303
275	6	South	1	1.37892	-2.22619	-0.440264	0.897869
275	6	South	1	0.960312	-1.37248	-0.440264	0.897869
275	6	South	1	0.5417	-0.518762	-0.440264	0.897869
275	6	South	1	0.123087	0.334952	-0.440264	0.897869
275	6	South	1	-0.295526	1.18867	-0.440264	0.897869
275	7	South	1	-0.81167	2.00948	-0.947549	-0.319609
280	0	South	1	-3.28519	-0.530726	0.997677	-0.0681184
280	0	South	1	-2.36787	-0.593358	0.997677	-0.0681184
280	0	South	1	-1.45055	-0.65599	0.997677	-0.0681184
280	1	South	1	-0.0880059	-0.636047	0.983232	0.182359
280	2	South	1	0.372127	-0.959049	0.0367397	-0.999325
280	3	South	1	0.723464	-1.97708	0.481454	-0.876471
280	5	South	1	1.44366	-2.81936	0.857919	-0.513784
280	6	South	1	1.40452	-2.19459	-0.443532	0.896258
280	6	South	1	0.981598	-1.33998	-0.443532	0.896258
280	6	South	1	0.558679	-0.485378	-0.443532	0.896258
280	6	South	1	0.13576	0.369228	-0.443532	0.896258
280	6	South	1	-0.28716	1.22383	-0.443532	0.896258
280	7	South	1	-0.63247	2.05559	0.959288	-0.28243
285	0	South	1	-3.28519	-0.530726	0.997677	-0.0681184
285	0	South	1	-2.36787	-0.593358	0.997677	-0.0681184
285	0	South	1	-1.45055	-0.65599	0.997677	-0.0681184
285	1	South	1	-0.0880059	-0.636047	0.983232	0.182359
285	2	South	1	0.372127	-0.959049	0.0367397	-0.999325
285	3	South	1	0.357463	-1.87483	-0.0578712	-0.998324
285	4	South	1	0.70381	-2.53646	0.927568	-0.373653
285	5	South	1	0.883759	-2.30658	-0.457111	0.889409
285	7	South	1	1.18385	-2.51752	0.642113	-0.76661
285	8	South	1	1.27395	-2.25119	-0.42746	0.904034
285	8	South	1	0.867979	-1.3926	-0.42746	0.904034
285	8	South	1	0.462009	-0.534015	-0.42746	0.904034
285	8	South	1	0.0560378	0.324571	-0.42746	0.904034
285	8	South	1	-0.349933	1.18316	-0.42746	0.904034
285	10	South	1	-0.839019	2.00952	-0.932373	-0.361497
290	0	South	1	-3.28519	-0.530726	0.997677	-0.0681184
290	0	South	1	-2.36787	-0.593358	0.997677	-0.0681184
290	0	South	1	-1.45055	-0.65599	0.997677	-0.0681184
290	1	South	1	-0.0880059	-0.636047	0.983232	0.182359
290	2	South	1	0.372127	-0.959049	0.0367397	-0.999325
290	3	South	1	0.357463	-1.87483	-0.0578712	-0.998324
290	4	South	1	0.70381	-2.53646	0.927568	-0.373653
290	5	South	1	1.43864	-2.8839	0.87765	-0.479303
290	6	South	1	1.41448	-2.23008	-0.410931	0.911666
290	6	South	1	1.03143	-1.38026	-0.410931	0.911666
290	8	South	1	0.229944	0.249907	-0.47256	0.881298
290	8	South	1	-0.188486	1.03026	-0.47256	0.881298
295	0	South	1	-3.28519	-0.530726	0.997677	-0.0681184
295	0	South	1	-2.36787	-0.593358	0.997677	-0.0681184
295	0	South	1	-1.45055	-0.65599	0.997677	-0.0681184
295	1	South	1	-0.0880059	-0.636047	0.983232	0.182359
295	2	South	1	0.372127	-0.959049	0.0367397	-0.999325
295	3	South	1	0.357463	-1.87483	-0.0578712	-0.998324
295	4	South	1	0.70381	-2.53646	0.927568	-0.373653
295	5	South	1	0.799838	-1.89741	-0.333774	0.942653
295	5	South	1	0.519943	-1.10692	-0.333774	0.942653
295	5	South	1	0.240048	-0.316436	-0.333774	0.942653
295	5	South	1	-0.0398474	0.474051	-0.333774	0.942653
295	5	South	1	-0.319743	1.26454	-0.333774	0.942653
295	7	South	1	-0.786424	2.07224	-0.995779	0.0917843
295	8	South	1	-0.940478	1.84331	0.131816	-0.991274
300	0	North	0	-2.67276	-0.605282	0.994335	0.106289
300	0	North	0	-1.75985	-0.507696	0.994335	0.106289
300	0	North	0	-0.846938	-0.410111	0.994335	0.106289
300	1	North	0	0.296025	-0.63279	0.583403	-0.812183
300	3	North	0	1.14944	-0.577094	0.856314	0.516455
300	3	North	0	1.7728	-0.201134	0.856314	0.516455
300	4	North	0	2.87529	0.340545	0.945067	0.326877
300	5	North	0	3.78085	0.573184	0.987909	0.155037
300	6	North	0	3.44983	1.12836	-0.840507	0.5418
300	6	North	0	2.69239	1.61661	-0.840507	0.5418
300	6	North	0	1.93495	2.10487	-0.840507	0.5418
300	6	North	0	1.17751	2.59312	-0.840507	0.5418
300	7	North	0	0.137779	2.6443	-0.542542	-0.840028
300	8	North	0	-0.260722	2.0339	-0.556889	-0.830587
305	0	North	0	-2.67276	-0.605282	0.994335	0.106289
305	0	North	0	-1.75985	-0.507696	0.994335	0.106289
305	0	North	0	-0.846938	-0.410111	0.994335	0.106289
305	1	North	0	0.296025	-0.63279	0.583403	-0.812183
305	3	North	0	1.14944	-0.577094	0.856314	0.516455
305	3	North	0	1.7728	-0.201134	0.856314	0.516455
305	4	North	0	2.87529	0.340545	0.945067	0.326877
305	5	North	0	3.78085	0.573184	0.987909	0.155037
305	6	North	0	3.44983	1.12836	-0.840507	0.5418
305	6	North	0	2.69239	1.61661	-0.840507	0.5418
305	6	North	0	1.93495	2.10487	-0.840507	0.5418
305	6	North	0	1.17751	2.59312	-0.840507	0.5418
305	7	North	0	0.137779	2.6443	-0.542542	-0.840028
305	8	North	0	-0.260722	2.0339	-0.556889	-0.830587
310	0	North	0	-2.67276	-0.605282	0.994335	0.106289
310	0	North	0	-1.75985	-0.507696	0.994335	0.106289
310	0	North	0	-0.846938	-0.410111	0.994335	0.106289
310	1	North	0	0.448671	-0.199	0.958707	0.284396
310	2	North	0	0.722346	-0.576723	-0.216655	-0.976248
310	3	North	0	1.21907	-0.635186	0.813664	0.581336
310	3	North	0	1.82481	-0.202401	0.813664	0.581336
310	4	North	0	2.90089	0.397307	0.942408	0.334465
310	5	North	0	3.78932	0.618662	0.991632	0.129098
310	6	North	0	3.45633	1.16115	-0.838522	0.544868
310	6	North	0	2.70524	1.6492	-0.838522	0.544868
310	6	North	0	1.95415	2.13726	-0.838522	0.544868
310	6	North	0	1.20307	2.62531	-0.838522	0.544868
310	7	North	0	0.152606	2.67342	-0.56258	-0.826743
310	8	North	0	-0.266224	2.05995	-0.567036	-0.823693
315	0	North	0	-2.67276	-0.605282	0.994335	0.106289
315	0	North	0	-1.75985	-0.507696	0.994335	0.106289
315	0	North	0	-0.846938	-0.410111	0.994335	0.106289
315	1	North	0	0.448671	-0.199	0.958707	0.284396
315	2	North	0	0.722346	-0.576723	-0.216655	-0.976248
315	3	North	0	1.21907	-0.635186	0.813664	0.581336
315	3	North	0	1.82481	-0.202401	0.813664	0.581336
315	4	North	0	2.90089	0.397307	0.942408	0.334465
315	5	North	0	3.78932	0.618662	0.991632	0.129098
315	6	North	0	3.45633	1.16115	-0.838522	0.544868
315	6	North	0	2.70524	1.6492	-0.838522	0.544868
315	6	North	0	1.95415	2.13726	-0.838522	0.544868
315	6	North	0	1.20307	2.62531	-0.838522	0.544868
315	7	North	0	0.152606	2.67342	-0.56258	-0.826743
320	0	North	0	-2.67276	-0.605282	0.994335	0.106289
320	0	North	0	-1.75985	-0.507696	0.994335	0.106289
320	0	North	0	-0.846938	-0.410111	0.994335	0.106289
320	1	North	0	0.448671	-0.199	0.958707	0.284396
320	2	North	0	0.722346	-0.576723	-0.216655	-0.976248
320	3	North	0	1.21907	-0.635186	0.813664	0.581336
320	3	North	0	1.82481	-0.202401	0.813664	0.581336
320	4	North	0	2.90089	0.397307	0.942408	0.334465
320	5	North	0	3.78932	0.618662	0.991632	0.129098
320	6	North	0	3.45633	1.16115	-0.838522	0.544868
320	6	North	0	2.70524	1.6492	-0.838522	0.544868
320	6	North	0	1.95415	2.13726	-0.838522	0.544868
320	6	North	0	1.20307	2.62531	-0.838522	0.544868
320	7	North	0	0.152606	2.67342	-0.56258	-0.826743
320	8	North	0	-0.266224	2.05995	-0.567036	-0.823693
325	0	South	1	-3.28519	-0.530726	0.997677	-0.0681184
325	0	South	1	-2.36787	-0.593358	0.997677	-0.0681184
325	0	South	1	-1.45055	-0.65599	0.997677	-0.0681184
325	1	South	1	-0.0880059	-0.636047	0.983232	0.182359
325	2	South	1	0.372127	-0.959049	0.0367397	-0.999325
325	3	South	1	0.357463	-1.87483	-0.0578712	-0.998324
325	4	South	1	0.70381	-2.53646	0.927568	-0.373653
325	5	South	1	1.43864	-2.8839	0.87765	-0.479303
325	6	South	1	1.37892	-2.22619	-0.440264	0.897869
325	6	South	1	0.960312	-1.37248	-0.440264	0.897869
325	6	South	1	0.5417	-0.518762	-0.440264	0.897869
325	6	South	1	0.123087	0.334952	-0.440264	0.897869
325	6	South	1	-0.295526	1.18867	-0.440264	0.897869
325	7	South	1	-0.81167	2.00948	-0.947549	-0.319609
325	8	South	1	-0.614253	1.91846	0.981133	-0.193332
330	0	South	1	-3.28519	-0.530726	0.997677	-0.0681184
330	0	South	1	-2.36787	-0.593358	0.997677	-0.0681184
330	0	South	1	-1.45055	-0.65599	0.997677	-0.0681184
330	1	South	1	-0.0880059	-0.636047	0.983232	0.182359
330	2	South	1	0.372127	-0.959049	0.0367397	-0.999325
330	3	South	1	0.357463	-1.87483	-0.0578712	-0.998324
330	4	South	1	0.70381	-2.53646	0.927568	-0.373653
330	5	South	1	1.43864	-2.8839	0.87765	-0.479303
330	6	South	1	1.37892	-2.22619	-0.440264	0.897869
330	6	South	1	0.960312	-1.37248	-0.440264	0.897869
330	6	South	1	0.5417	-0.518762	-0.440264	0.897869
330	6	South	1	0.123087	0.334952	-0.440264	0.897869
330	6	South	1	-0.295526	1.18867	-0.440264	0.897869
330	7	South	1	-0.81167	2.00948	-0.947549	-0.319609
330	8	South	1	-0.614253	1.91846	0.981133	-0.193332
335	2	South	1	0.590377	-1.16453	-0.326982	-0.94503
335	4	South	1	0.749648	-2.33474	0.871766	-0.489923
335	5	South	1	1.60427	-2.79568	0.890338	-0.455301
335	6	South	1	1.52382	-2.13116	-0.473832	0.880615
335	6	South	1	1.06107	-1.27114	-0.473832	0.880615
335	6	South	1	0.598318	-0.411115	-0.473832	0.880615
335	6	South	1	0.135567	0.448906	-0.473832	0.880615
335	6	South	1	-0.327185	1.30893	-0.473832	0.880615
335	7	South	1	-0.888054	2.01718	-0.542909	-0.839791
335	8	South	1	-0.606244	1.90823	0.993707	0.112012
340	0	South	1	-3.28519	-0.530726	0.997677	-0.0681184
340	0	South	1	-2.36787	-0.593358	0.997677	-0.0681184
340	0	South	1	-1.45055	-0.65599	0.997677	-0.0681184
340	1	South	1	-0.0880059	-0.636047	0.983232	0.182359
340	2	South	1	0.372127	-0.959049	0.0367397	-0.999325
340	3	South	1	0.357463	-1.87483	-0.0578712	-0.998324
340	4	South	1	0.70381	-2.53646	0.927568	-0.373653
340	5	South	1	1.43864	-2.8839	0.87765	-0.479303
340	6	South	1	1.37892	-2.22619	-0.440264	0.897869
340	6	South	1	0.960312	-1.37248	-0.440264	0.897869
340	6	South	1	0.5417	-0.518762	-0.440264	0.897869
340	6	South	1	0.123087	0.334952	-0.440264	0.897869
340	6	South	1	-0.295526	1.18867	-0.440264	0.897869
340	7	South	1	-0.633418	2.02954	0.987577	-0.157134
345	0	South	1	-3.28519	-0.530726	0.997677	-0.0681184
345	0	South	1	-2.36787	-0.593358	0.997677	-0.0681184
345	0	South	1	-1.45055	-0.65599	0.997677	-0.0681184
345	1	South	1	-0.0880059	-0.636047	0.983232	0.182359
345	2	South	1	0.372127	-0.959049	0.0367397	-0.999325
345	3	South	1	0.357463	-1.87483	-0.0578712	-0.998324
345	4	South	1	0.70381	-2.53646	0.927568	-0.373653
345	5	South	1	1.43864	-2.8839	0.87765	-0.479303
345	6	South	1	1.37892	-2.22619	-0.440264	0.897869
345	6	South	1	0.960312	-1.37248	-0.440264	0.897869
345	6	South	1	0.5417	-0.518762	-0.440264	0.897869
345	6	South	1	0.123087	0.334952	-0.440264	0.897869
345	6	South	1	-0.295526	1.18867	-0.440264	0.897869
345	7	South	1	-0.81167	2.00948	-0.947549	-0.319609
345	8	South	1	-0.614253	1.91846	0.981133	-0.193332
350	0	North	0	-2.67276	-0.605282	0.994335	0.106289
350	0	North	0	-1.75985	-0.507696	0.994335	0.106289
350	0	North	0	-0.846938	-0.410111	0.994335	0.106289
350	1	North	0	0.301712	0.413253	0.30892	0.951088
350	3	North	0	0.362083	1.13637	-0.999885	-0.0151885
350	4	North	0	0.408477	0.491372	0.326342	-0.945252
350	5	North	0	0.522424	-0.671347	-0.20287	-0.979206
350	6	North	0	1.09603	-0.737054	0.831825	0.555037
350	6	North	0	1.77746	-0.282373	0.831825	0.555037
350	7	North	0	2.91546	0.375752	0.913427	0.407004
350	8	North	0	3.80271	0.651063	0.98636	0.1646
350	9	North	0	3.36096	0.730593	-0.999961	0.00878316
350	9	North	0	2.48856	0.738256	-0.999961	0.00878316
350	9	North	0	1.61615	0.745918	-0.999961	0.00878316
350	11	North	0	0.728178	1.67641	-0.0168694	0.999858
355	0	North	0	-2.67276	-0.605282	0.994335	0.106289
355	0	North	0	-1.75985	-0.507696	0.994335	0.106289
355	0	North	0	-0.846938	-0.410111	0.994335	0.106289
355	1	North	0	0.448671	-0.199	0.958707	0.284396
355	2	North	0	0.722346	-0.576723	-0.216655	-0.976248
355	3	North	0	1.21907	-0.635186	0.813664	0.581336
355	3	North	0	1.82481	-0.202401	0.813664	0.581336
355	4	North	0	2.90089	0.397307	0.942408	0.334465
355	5	North	0	3.78932	0.618662	0.991632	0.129098
355	6	North	0	3.45633	1.16115	-0.838522	0.544868
355	6	North	0	2.70524	1.6492	-0.838522	0.544868
355	6	North	0	1.95415	2.13726	-0.838522	0.544868
355	6	North	0	1.20307	2.62531	-0.838522	0.544868
355	7	North	0	0.152606	2.67342	-0.56258	-0.826743
355	8	North	0	-0.266224	2.05995	-0.567036	-0.823693
360	1	North	0	-2.68801	-0.815718	-0.974122	0.226022
360	2	North	0	-2.34597	-0.566793	0.985132	0.1718
360	2	North	0	-1.53821	-0.425927	0.985132	0.1718
360	2	North	0	-0.730457	-0.28506	0.985132	0.1718
360	3	North	0	0.4421	-0.048491	0.967269	0.253753
360	4	North	0	0.684065	-0.440446	-0.244264	-0.969709
360	5	North	0	0.429199	-1.03786	-0.768969	-0.639286
360	8	North	0	0.98879	-0.741156	0.862133	0.506683
360	8	North	0	1.68041	-0.334686	0.862133	0.506683
360	8	North	0	2.37203	0.0717844	0.862133	0.506683
360	9	North	0	3.56924	0.612519	0.966501	0.256661
360	10	North	0	3.20265	0.757687	-0.999922	0.0125005
360	10	North	0	2.33046	0.768591	-0.999922	0.0125005
360	10	North	0	1.45827	0.779494	-0.999922	0.0125005
360	12	North	0	0.607573	1.64229	0.0252176	0.999682
365	0	North	0	-2.67276	-0.605282	0.994335	0.106289
365	0	North	0	-1.75985	-0.507696	0.994335	0.106289
365	0	North	0	-0.846938	-0.410111	0.994335	0.106289
365	1	North	0	0.448671	-0.199	0.958707	0.284396
365	2	North	0	0.722346	-0.576723	-0.216655	-0.976248
365	5	North	0	1.21907	-0.635186	0.813664	0.581336
365	5	North	0	1.82481	-0.202401	0.813664	0.581336
365	6	North	0	2.90089	0.397307	0.942408	0.334465
365	7	North	0	3.78932	0.618662	0.991632	0.129098
365	8	North	0	3.45633	1.16115	-0.838522	0.544868
365	8	North	0	2.70524	1.6492	-0.838522	0.544868
365	8	North	0	1.95415	2.13726	-0.838522	0.544868
365	8	North	0	1.20307	2.62531	-0.838522	0.544868
365	9	North	0	0.152606	2.67342	-0.56258	-0.826743
365	10	North	0	-0.266224	2.05995	-0.567036	-0.823693
370	0	North	0	-2.67276	-0.605282	0.994335	0.106289
370	0	North	0	-1.75985	-0.507696	0.994335	0.106289
370	0	North	0	-0.846938	-0.410111	0.994335	0.106289
370	1	North	0	0.448671	-0.199	0.958707	0.284396
370	2	North	0	0.722346	-0.576723	-0.216655	-0.976248
370	3	North	0	1.21907	-0.635186	0.813664	0.581336
370	3	North	0	1.82481	-0.202401	0.813664	0.581336
370	4	North	0	2.90089	0.397307	0.942408	0.334465
370	5	North	0	3.78932	0.618662	0.991632	0.129098
370	6	North	0	3.45633	1.16115	-0.838522	0.544868
370	6	North	0	2.70524	1.6492	-0.838522	0.544868
370	6	North	0	1.95415	2.13726	-0.838522	0.544868
370	6	North	0	1.20307	2.62531	-0.838522	0.544868
370	7	North	0	0.152606	2.67342	-0.56258	-0.826743
370	8	North	0	-0.266224	2.05995	-0.567036	-0.823693
375	0	South	1	-3.28519	-0.530726	0.997677	-0.0681184
375	0	South	1	-2.36787	-0.593358	0.997677	-0.0681184
375	0	South	1	-1.45055	-0.65599	0.997677	-0.0681184
375	1	South	1	-0.0880059	-0.636047	0.983232	0.182359
375	2	South	1	0.372127	-0.959049	0.0367397	-0.999325
375	3	South	1	0.357463	-1.87483	-0.0578712	-0.998324
375	4	South	1	0.70381	-2.53646	0.927568	-0.373653
375	5	South	1	0.883759	-2.30658	-0.457111	0.889409
375	7	South	1	1.18385	-2.51752	0.642113	-0.76661
375	8	South	1	1.27395	-2.25119	-0.42746	0.904034
375	8	South	1	0.867979	-1.3926	-0.42746	0.904034
375	8	South	1	0.462009	-0.534015	-0.42746	0.904034
375	8	South	1	0.0560378	0.324571	-0.42746	0.904034
375	8	South	1	-0.349933	1.18316	-0.42746	0.904034
375	9	South	1	-0.839019	2.00952	-0.932373	-0.361497
375	10	South	1	-0.626707	1.92033	0.981912	-0.189338
380	0	South	1	-3.28519	-0.530726	0.997677	-0.0681184
380	0	South	1	-2.36787	-0.593358	0.997677	-0.0681184
380	0	South	1	-1.45055	-0.65599	0.997677	-0.0681184
380	1	South	1	-0.0880059	-0.636047	0.983232	0.182359
380	2	South	1	0.372127	-0.959049	0.0367397	-0.999325
380	3	South	1	0.357463	-1.87483	-0.0578712	-0.998324
380	4	South	1	0.70381	-2.53646	0.927568	-0.373653
380	5	South	1	1.43864	-2.8839	0.87765	-0.479303
380	6	South	1	1.37892	-2.22619	-0.440264	0.897869
380	6	South	1	0.960312	-1.37248	-0.440264	0.897869
380	6	South	1	0.5417	-0.518762	-0.440264	0.897869
380	6	South	1	0.123087	0.334952	-0.440264	0.897869
380	6	South	1	-0.295526	1.18867	-0.440264	0.897869
380	7	South	1	-0.81167	2.00948	-0.947549	-0.319609
380	8	South	1	-0.614253	1.91846	0.981133	-0.193332
385	0	South	1	-3.28519	-0.530726	0.997677	-0.0681184
385	0	South	1	-2.36787	-0.593358	0.997677	-0.0681184
385	0	South	1	-1.45055	-0.65599	0.997677	-0.0681184
385	1	South	1	-0.0880059	-0.636047	0.983232	0.182359
385	2	South	1	0.372127	-0.959049	0.0367397	-0.999325
385	3	South	1	0.357463	-1.87483	-0.0578712	-0.998324
385	4	South	1	0.70381	-2.53646	0.927568	-0.373653
385	5	South	1	0.799838	-1.89741	-0.333774	0.942653
385	5	South	1	0.519943	-1.10692	-0.333774	0.942653
385	5	South	1	0.240048	-0.316436	-0.333774	0.942653
385	5	South	1	-0.0398474	0.474051	-0.333774	0.942653
385	5	South	1	-0.319743	1.26454	-0.333774	0.942653
385	7	South	1	-0.786424	2.07224	-0.995779	0.0917843
385	8	South	1	-0.940478	1.84331	0.131816	-0.991274
390	0	South	1	-3.28519	-0.530726	0.997677	-0.0681184
390	0	South	1	-2.36787	-0.593358	0.997677	-0.0681184
390	0	South	1	-1.45055	-0.65599	0.997677	-0.0681184
390	1	South	1	-0.0880059	-0.636047	0.983232	0.182359
390	2	South	1	0.372127	-0.959049	0.0367397	-0.999325
390	3	South	1	0.357463	-1.87483	-0.0578712	-0.998324
390	4	South	1	0.70381	-2.53646	0.927568	-0.373653
390	5	South	1	1.43864	-2.8839	0.87765	-0.479303
390	6	South	1	1.37892	-2.22619	-0.440264	0.897869
390	6	South	1	0.960312	-1.37248	-0.440264	0.897869
390	6	South	1	0.5417	-0.518762	-0.440264	0.897869
390	6	South	1	0.123087	0.334952	-0.440264	0.897869
390	6	South	1	-0.295526	1.18867	-0.440264	0.897869
390	7	South	1	-0.81167	2.00948	-0.947549	-0.319609
390	8	South	1	-0.614253	1.91846	0.981133	-0.193332
395	0	South	1	-3.28519	-0.530726	0.997677	-0.0681184
395	0	South	1	-2.36787	-0.593358	0.997677	-0.0681184
395	0	South	1	-1.45055	-0.65599	0.997677	-0.0681184
395	1	South	1	-0.0880059	-0.636047	0.983232	0.182359
395	2	South	1	0.372127	-0.959049	0.0367397	-0.999325
395	3	South	1	0.357463	-1.87483	-0.0578712	-0.998324
395	4	South	1	0.70381	-2.53646	0.927568	-0.373653
395	5	South	1	1.43864	-2.8839	0.87765	-0.479303
395	6	South	1	1.37892	-2.22619	-0.440264	0.897869
395	6	South	1	0.960312	-1.37248	-0.440264	0.897869
395	6	South	1	0.5417	-0.518762	-0.440264	0.897869
395	6	South	1	0.123087	0.334952	-0.440264	0.897869
395	6	South	1	-0.295526	1.18867	-0.440264	0.897869
395	7	South	1	-0.81167	2.00948	-0.947549	-0.319609
395	8	South	1	-0.614253	1.91846	0.981133	-0.193332
400	0	North	0	-2.67276	-0.605282	0.994335	0.106289
400	0	North	0	-1.75985	-0.507696	0.994335	0.106289
400	0	North	0	-0.846938	-0.410111	0.994335	0.106289
400	1	North	0	0.448671	-0.199	0.958707	0.284396
400	2	North	0	0.722346	-0.576723	-0.216655	-0.976248
400	3	North	0	1.21907	-0.635186	0.813664	0.581336
400	3	North	0	1.82481	-0.202401	0.813664	0.581336
400	4	North	0	2.90089	0.397307	0.942408	0.334465
400	5	North	0	3.78932	0.618662	0.991632	0.129098
400	6	North	0	3.45633	1.16115	-0.838522	0.544868
400	6	North	0	2.70524	1.6492	-0.838522	0.544868
400	6	North	0	1.95415	2.13726	-0.838522	0.544868
400	6	North	0	1.20307	2.62531	-0.838522	0.544868
400	7	North	0	0.152606	2.67342	-0.56258	-0.826743
400	8	North	0	-0.266224	2.05995	-0.567036	-0.823693

## Sheet: Arrows_by_zone_hcDRQN
episode	step	starting_zone	zone_code	x_base	y_base	dx	dy
0	0	North	0	-2.67276	-0.605282	0.994335	0.106289
0	0	North	0	-1.75985	-0.507696	0.994335	0.106289
0	0	North	0	-0.846938	-0.410111	0.994335	0.106289
0	1	North	0	0.448671	-0.199	0.958707	0.284396
0	2	North	0	0.722346	-0.576723	-0.216655	-0.976248
0	3	North	0	1.21907	-0.635186	0.813664	0.581336
0	3	North	0	1.82481	-0.202401	0.813664	0.581336
0	4	North	0	2.90089	0.397307	0.942408	0.334465
0	5	North	0	3.78932	0.618662	0.991632	0.129098
0	6	North	0	3.45633	1.16115	-0.838522	0.544868
0	6	North	0	2.70524	1.6492	-0.838522	0.544868
0	6	North	0	1.95415	2.13726	-0.838522	0.544868
0	6	North	0	1.20307	2.62531	-0.838522	0.544868
0	7	North	0	0.152606	2.67342	-0.56258	-0.826743
0	8	North	0	-0.266224	2.05995	-0.567036	-0.823693
5	0	North	0	-2.67276	-0.605282	0.994335	0.106289
5	0	North	0	-1.75985	-0.507696	0.994335	0.106289
5	0	North	0	-0.846938	-0.410111	0.994335	0.106289
5	1	North	0	0.448671	-0.199	0.958707	0.284396
5	2	North	0	0.722346	-0.576723	-0.216655	-0.976248
5	3	North	0	1.21907	-0.635186	0.813664	0.581336
5	3	North	0	1.82481	-0.202401	0.813664	0.581336
5	4	North	0	1.73149	0.248913	-0.999649	0.0264972
5	4	North	0	1.03243	0.267443	-0.999649	0.0264972
5	6	North	0	1.30237	0.35781	0.997263	0.0739319
5	6	North	0	2.27139	0.429648	0.997263	0.0739319
5	7	North	0	3.69268	0.601586	0.976372	0.216095
5	8	North	0	3.33584	0.684885	-0.999784	-0.0207603
5	8	North	0	2.52672	0.668084	-0.999784	-0.0207603
5	8	North	0	1.7176	0.651283	-0.999784	-0.0207603
5	10	North	0	0.737554	1.59476	-0.175238	0.984526
10	0	North	0	-2.67276	-0.605282	0.994335	0.106289
10	0	North	0	-1.75985	-0.507696	0.994335	0.106289
10	0	North	0	-0.846938	-0.410111	0.994335	0.106289
10	1	North	0	0.448671	-0.199	0.958707	0.284396
10	2	North	0	0.722346	-0.576723	-0.216655	-0.976248
10	3	North	0	1.21907	-0.635186	0.813664	0.581336
10	3	North	0	1.82481	-0.202401	0.813664	0.581336
10	4	North	0	2.90089	0.397307	0.942408	0.334465
10	5	North	0	3.78932	0.618662	0.991632	0.129098
10	6	North	0	3.45633	1.16115	-0.838522	0.544868
10	6	North	0	2.70524	1.6492	-0.838522	0.544868
10	6	North	0	1.95415	2.13726	-0.838522	0.544868
10	6	North	0	1.20307	2.62531	-0.838522	0.544868
10	7	North	0	0.152606	2.67342	-0.56258	-0.826743
10	8	North	0	-0.266224	2.05995	-0.567036	-0.823693
15	0	North	0	-2.67276	-0.605282	0.994335	0.106289
15	0	North	0	-1.75985	-0.507696	0.994335	0.106289
15	0	North	0	-0.846938	-0.410111	0.994335	0.106289
15	1	North	0	0.448671	-0.199	0.958707	0.284396
15	2	North	0	0.722346	-0.576723	-0.216655	-0.976248
15	3	North	0	1.21907	-0.635186	0.813664	0.581336
15	3	North	0	1.82481	-0.202401	0.813664	0.581336
15	4	North	0	2.90089	0.397307	0.942408	0.334465
15	5	North	0	3.78932	0.618662	0.991632	0.129098
15	6	North	0	3.45633	1.16115	-0.838522	0.544868
15	6	North	0	2.70524	1.6492	-0.838522	0.544868
15	6	North	0	1.95415	2.13726	-0.838522	0.544868
15	6	North	0	1.20307	2.62531	-0.838522	0.544868
15	7	North	0	0.152606	2.67342	-0.56258	-0.826743
15	8	North	0	-0.266224	2.05995	-0.567036	-0.823693
20	0	North	0	-2.67276	-0.605282	0.994335	0.106289
20	0	North	0	-1.75985	-0.507696	0.994335	0.106289
20	0	North	0	-0.846938	-0.410111	0.994335	0.106289
20	1	North	0	0.448671	-0.199	0.958707	0.284396
20	2	North	0	0.722346	-0.576723	-0.216655	-0.976248
20	3	North	0	0.478371	-1.17649	-0.779294	-0.626659
20	5	North	0	1.02692	-0.775204	0.801584	0.597883
20	5	North	0	1.71042	-0.265396	0.801584	0.597883
20	6	North	0	2.8701	0.414605	0.941661	0.336562
20	7	North	0	3.76991	0.642516	0.990846	0.134999
20	8	North	0	3.44175	1.18603	-0.839903	0.542737
20	8	North	0	2.68995	1.67183	-0.839903	0.542737
20	8	North	0	1.93816	2.15763	-0.839903	0.542737
20	8	North	0	1.18637	2.64343	-0.839903	0.542737
20	9	North	0	0.137878	2.68745	-0.557538	-0.830151
20	10	North	0	-0.282281	2.06673	-0.567869	-0.823119
25	1	South	1	0.373297	-0.245506	0.933376	-0.3589
25	2	South	1	0.438508	-0.837366	-0.184501	-0.982832
25	3	South	1	1.03967	-0.852129	0.806276	0.59154
25	3	South	1	1.74008	-0.338266	0.806276	0.59154
25	4	South	1	2.86536	0.382281	0.899248	0.437438
25	5	South	1	3.74869	0.708346	0.967727	0.252002
25	6	South	1	3.44447	1.28834	-0.855992	0.516989
25	6	South	1	2.68182	1.74896	-0.855992	0.516989
25	6	South	1	1.91916	2.20958	-0.855992	0.516989
25	6	South	1	1.15651	2.6702	-0.855992	0.516989
25	7	South	1	0.175529	2.90841	-0.700532	-0.713621
30	0	South	1	-3.28519	-0.530726	0.997677	-0.0681184
30	0	South	1	-2.36787	-0.593358	0.997677	-0.0681184
30	0	South	1	-1.45055	-0.65599	0.997677	-0.0681184
30	1	South	1	-0.0880059	-0.636047	0.983232	0.182359
30	2	South	1	0.372127	-0.959049	0.0367397	-0.999325
30	3	South	1	0.357463	-1.87483	-0.0578712	-0.998324
30	4	South	1	0.70381	-2.53646	0.927568	-0.373653
30	5	South	1	1.43864	-2.8839	0.87765	-0.479303
30	6	South	1	1.37892	-2.22619	-0.440264	0.897869
30	6	South	1	0.960312	-1.37248	-0.440264	0.897869
30	6	South	1	0.5417	-0.518762	-0.440264	0.897869
30	6	South	1	0.123087	0.334952	-0.440264	0.897869
30	6	South	1	-0.295526	1.18867	-0.440264	0.897869
30	7	South	1	-0.81167	2.00948	-0.947549	-0.319609
30	8	South	1	-0.614253	1.91846	0.981133	-0.193332
35	0	South	1	-3.28519	-0.530726	0.997677	-0.0681184
35	0	South	1	-2.36787	-0.593358	0.997677	-0.0681184
35	0	South	1	-1.45055	-0.65599	0.997677	-0.0681184
35	1	South	1	-0.0880059	-0.636047	0.983232	0.182359
35	2	South	1	0.372127	-0.959049	0.0367397	-0.999325
35	3	South	1	0.357463	-1.87483	-0.0578712	-0.998324
35	4	South	1	0.70381	-2.53646	0.927568	-0.373653
35	5	South	1	1.43864	-2.8839	0.87765	-0.479303
35	6	South	1	1.37892	-2.22619	-0.440264	0.897869
35	6	South	1	0.960312	-1.37248	-0.440264	0.897869
35	6	South	1	0.5417	-0.518762	-0.440264	0.897869
35	6	South	1	0.123087	0.334952	-0.440264	0.897869
35	6	South	1	-0.295526	1.18867	-0.440264	0.897869
35	7	South	1	-0.81167	2.00948	-0.947549	-0.319609
35	8	South	1	-0.614253	1.91846	0.981133	-0.193332
40	1	South	1	-2.67001	-0.139627	-0.994478	-0.104946
40	2	South	1	-2.4344	-0.298121	0.996449	-0.0841971
40	2	South	1	-1.46949	-0.379654	0.996449	-0.0841971
40	3	South	1	-0.19158	-0.645909	0.861205	-0.508259
40	4	South	1	0.25681	-1.11157	0.434135	-0.900848
40	5	South	1	0.255809	-2.02281	-0.211499	-0.977378
40	6	South	1	0.512476	-2.73275	0.980082	-0.198593
40	7	South	1	1.29709	-2.98493	0.915102	-0.403221
40	8	South	1	1.30361	-2.29381	-0.407192	0.913343
40	8	South	1	0.918573	-1.43017	-0.407192	0.913343
40	8	South	1	0.53354	-0.566534	-0.407192	0.913343
40	8	South	1	0.148506	0.297107	-0.407192	0.913343
40	8	South	1	-0.236527	1.16075	-0.407192	0.913343
40	9	South	1	-0.756874	1.95148	-0.880334	-0.474354
40	10	South	1	-0.900438	1.83006	-0.167701	-0.985838
45	0	South	1	-3.28519	-0.530726	0.997677	-0.0681184
45	0	South	1	-2.36787	-0.593358	0.997677	-0.0681184
45	0	South	1	-1.45055	-0.65599	0.997677	-0.0681184
45	1	South	1	-0.0880059	-0.636047	0.983232	0.182359
45	2	South	1	0.372127	-0.959049	0.0367397	-0.999325
45	3	South	1	0.357463	-1.87483	-0.0578712	-0.998324
45	4	South	1	0.70381	-2.53646	0.927568	-0.373653
45	5	South	1	1.43864	-2.8839	0.87765	-0.479303
45	6	South	1	1.37892	-2.22619	-0.440264	0.897869
45	6	South	1	0.960312	-1.37248	-0.440264	0.897869
45	6	South	1	0.5417	-0.518762	-0.440264	0.897869
45	6	South	1	0.123087	0.334952	-0.440264	0.897869
45	6	South	1	-0.295526	1.18867	-0.440264	0.897869
45	7	South	1	-0.81167	2.00948	-0.947549	-0.319609
45	8	South	1	-0.614253	1.91846	0.981133	-0.193332
50	0	North	0	-2.67276	-0.605282	0.994335	0.106289
50	0	North	0	-1.75985	-0.507696	0.994335	0.106289
50	0	North	0	-0.846938	-0.410111	0.994335	0.106289
50	1	North	0	0.448671	-0.199	0.958707	0.284396
50	2	North	0	0.722346	-0.576723	-0.216655	-0.976248
50	3	North	0	1.21907	-0.635186	0.813664	0.581336
50	3	North	0	1.82481	-0.202401	0.813664	0.581336
50	4	North	0	2.90089	0.397307	0.942408	0.334465
50	5	North	0	3.78932	0.618662	0.991632	0.129098
50	6	North	0	3.45633	1.16115	-0.838522	0.544868
50	6	North	0	2.70524	1.6492	-0.838522	0.544868
50	6	North	0	1.95415	2.13726	-0.838522	0.544868
50	6	North	0	1.20307	2.62531	-0.838522	0.544868
50	7	North	0	0.152606	2.67342	-0.56258	-0.826743
50	8	North	0	-0.266224	2.05995	-0.567036	-0.823693
55	0	North	0	-2.67276	-0.605282	0.994335	0.106289
55	0	North	0	-1.75985	-0.507696	0.994335	0.106289
55	0	North	0	-0.846938	-0.410111	0.994335	0.106289
55	1	North	0	0.448671	-0.199	0.958707	0.284396
55	2	North	0	0.722346	-0.576723	-0.216655	-0.976248
55	3	North	0	1.21907	-0.635186	0.813664	0.581336
55	3	North	0	1.82481	-0.202401	0.813664	0.581336
55	4	North	0	1.73149	0.248913	-0.999649	0.0264972
55	4	North	0	1.03243	0.267443	-0.999649	0.0264972
55	6	North	0	1.30237	0.35781	0.997263	0.0739319
55	6	North	0	2.27139	0.429648	0.997263	0.0739319
55	7	North	0	3.69268	0.601586	0.976372	0.216095
55	8	North	0	3.40524	1.18371	-0.837818	0.54595
55	8	North	0	2.66553	1.66573	-0.837818	0.54595
55	8	North	0	1.92582	2.14775	-0.837818	0.54595
55	8	North	0	1.1861	2.62978	-0.837818	0.54595
55	9	North	0	0.146185	2.66369	-0.556577	-0.830796
55	10	North	0	-0.277865	2.03694	-0.569756	-0.821814
60	0	North	0	-2.67276	-0.605282	0.994335	0.106289
60	0	North	0	-1.75985	-0.507696	0.994335	0.106289
60	0	North	0	-0.846938	-0.410111	0.994335	0.106289
60	1	North	0	0.448671	-0.199	0.958707	0.284396
60	2	North	0	0.722346	-0.576723	-0.216655	-0.976248
60	3	North	0	1.21907	-0.635186	0.813664	0.581336
60	3	North	0	1.82481	-0.202401	0.813664	0.581336
60	4	North	0	2.90089	0.397307	0.942408	0.334465
60	5	North	0	3.78932	0.618662	0.991632	0.129098
60	6	North	0	3.45633	1.16115	-0.838522	0.544868
60	6	North	0	2.70524	1.6492	-0.838522	0.544868
60	6	North	0	1.95415	2.13726	-0.838522	0.544868
60	6	North	0	1.20307	2.62531	-0.838522	0.544868
60	7	North	0	0.152606	2.67342	-0.56258	-0.826743
60	8	North	0	-0.266224	2.05995	-0.567036	-0.823693
65	1	North	0	0.373297	-0.245506	0.933376	-0.3589
65	2	North	0	0.438508	-0.837366	-0.184501	-0.982832
65	3	North	0	1.03967	-0.852129	0.806276	0.59154
65	3	North	0	1.74008	-0.338266	0.806276	0.59154
65	4	North	0	1.76782	-0.195867	-0.87539	-0.483417
65	4	North	0	1.09516	-0.567331	-0.87539	-0.483417
65	6	North	0	1.08831	-0.579728	0.880167	0.474664
65	6	North	0	1.75413	-0.220661	0.880167	0.474664
65	6	North	0	2.41994	0.138407	0.880167	0.474664
65	7	North	0	3.58783	0.683435	0.937745	0.347326
65	8	North	0	3.34141	1.32151	-0.855968	0.517028
65	8	North	0	2.59292	1.77362	-0.855968	0.517028
65	8	North	0	1.84442	2.22573	-0.855968	0.517028
65	8	North	0	1.09592	2.67785	-0.855968	0.517028
65	9	North	0	-0.052187	2.89531	-0.862323	-0.506358
65	10	North	0	-0.40166	2.3452	0.15697	-0.987603
70	0	North	0	-2.67276	-0.605282	0.994335	0.106289
70	0	North	0	-1.75985	-0.507696	0.994335	0.106289
70	0	North	0	-0.846938	-0.410111	0.994335	0.106289
70	1	North	0	-0.693708	-0.292202	-0.999642	0.0267432
70	1	North	0	-1.45339	-0.271878	-0.999642	0.0267432
70	3	North	0	-1.41194	-0.336852	0.99438	-0.105872
70	3	North	0	-0.610803	-0.42215	0.99438	-0.105872
70	4	North	0	0.292268	-0.911984	0.244343	-0.969689
70	5	North	0	-0.182218	-0.97537	-0.860575	0.509324
70	5	North	0	-0.758641	-0.63422	-0.860575	0.509324
70	7	North	0	-0.76684	-0.856646	0.710004	-0.704198
70	7	North	0	-0.198616	-1.42022	0.710004	-0.704198
70	8	North	0	0.655078	-2.23518	0.750489	-0.660883
70	9	North	0	1.35035	-2.77268	0.819939	-0.572451
70	10	North	0	1.3005	-2.21681	-0.479167	0.877724
70	10	North	0	0.84085	-1.37483	-0.479167	0.877724
70	10	North	0	0.381196	-0.532851	-0.479167	0.877724
70	10	North	0	-0.0784581	0.309129	-0.479167	0.877724
70	10	North	0	-0.538112	1.15111	-0.479167	0.877724
70	11	North	0	-0.960813	1.9542	0.688802	-0.724949
70	12	North	0	-0.633027	1.85762	0.980893	-0.194548
75	0	South	1	-3.28519	-0.530726	0.997677	-0.0681184
75	0	South	1	-2.36787	-0.593358	0.997677	-0.0681184
75	0	South	1	-1.45055	-0.65599	0.997677	-0.0681184
75	1	South	1	-0.0880059	-0.636047	0.983232	0.182359
75	2	South	1	0.372127	-0.959049	0.0367397	-0.999325
75	3	South	1	0.357463	-1.87483	-0.0578712	-0.998324
75	4	South	1	0.70381	-2.53646	0.927568	-0.373653
75	5	South	1	1.43864	-2.8839	0.87765	-0.479303
75	6	South	1	1.37892	-2.22619	-0.440264	0.897869
75	6	South	1	0.960312	-1.37248	-0.440264	0.897869
75	6	South	1	0.5417	-0.518762	-0.440264	0.897869
75	6	South	1	0.123087	0.334952	-0.440264	0.897869
75	6	South	1	-0.295526	1.18867	-0.440264	0.897869
75	7	South	1	-0.81167	2.00948	-0.947549	-0.319609
75	8	South	1	-0.614253	1.91846	0.981133	-0.193332
80	0	South	1	-3.28519	-0.530726	0.997677	-0.0681184
80	0	South	1	-2.36787	-0.593358	0.997677	-0.0681184
80	0	South	1	-1.45055	-0.65599	0.997677	-0.0681184
80	1	South	1	-0.0880059	-0.636047	0.983232	0.182359
80	2	South	1	0.372127	-0.959049	0.0367397	-0.999325
80	3	South	1	0.357463	-1.87483	-0.0578712	-0.998324
80	4	South	1	0.366537	-1.8599	0.073403	0.997302
80	6	South	1	0.730218	-1.95849	0.462128	-0.886813
80	7	South	1	1.42502	-2.81474	0.846539	-0.532327
80	8	South	1	1.37408	-2.1937	-0.442101	0.896965
80	8	South	1	0.953372	-1.34013	-0.442101	0.896965
80	8	South	1	0.532661	-0.486556	-0.442101	0.896965
80	8	South	1	0.11195	0.367013	-0.442101	0.896965
80	8	South	1	-0.308762	1.22058	-0.442101	0.896965
85	0	South	1	-3.28519	-0.530726	0.997677	-0.0681184
85	0	South	1	-2.36787	-0.593358	0.997677	-0.0681184
85	0	South	1	-1.45055	-0.65599	0.997677	-0.0681184
85	1	South	1	-0.0880059	-0.636047	0.983232	0.182359
85	2	South	1	0.372127	-0.959049	0.0367397	-0.999325
85	3	South	1	0.357463	-1.87483	-0.0578712	-0.998324
85	4	South	1	0.70381	-2.53646	0.927568	-0.373653
85	5	South	1	1.43864	-2.8839	0.87765	-0.479303
85	6	South	1	1.37892	-2.22619	-0.440264	0.897869
85	6	South	1	0.960312	-1.37248	-0.440264	0.897869
85	6	South	1	0.5417	-0.518762	-0.440264	0.897869
85	6	South	1	0.123087	0.334952	-0.440264	0.897869
85	6	South	1	-0.295526	1.18867	-0.440264	0.897869
85	7	South	1	-0.81167	2.00948	-0.947549	-0.319609
85	8	South	1	-0.614253	1.91846	0.981133	-0.193332
90	0	South	1	-3.28519	-0.530726	0.997677	-0.0681184
90	0	South	1	-2.36787	-0.593358	0.997677	-0.0681184
90	0	South	1	-1.45055	-0.65599	0.997677	-0.0681184
90	1	South	1	-0.0880059	-0.636047	0.983232	0.182359
90	2	South	1	0.372127	-0.959049	0.0367397	-0.999325
90	3	South	1	0.357463	-1.87483	-0.0578712	-0.998324
90	4	South	1	0.70381	-2.53646	0.927568	-0.373653
90	5	South	1	1.43864	-2.8839	0.87765	-0.479303
90	6	South	1	1.37892	-2.22619	-0.440264	0.897869
90	6	South	1	0.960312	-1.37248	-0.440264	0.897869
90	6	South	1	0.5417	-0.518762	-0.440264	0.897869
90	6	South	1	0.123087	0.334952	-0.440264	0.897869
90	6	South	1	-0.295526	1.18867	-0.440264	0.897869
90	7	South	1	-0.81167	2.00948	-0.947549	-0.319609
90	8	South	1	-0.614253	1.91846	0.981133	-0.193332
95	0	South	1	-3.28519	-0.530726	0.997677	-0.0681184
95	0	South	1	-2.36787	-0.593358	0.997677	-0.0681184
95	0	South	1	-1.45055	-0.65599	0.997677	-0.0681184
95	1	South	1	-0.0880059	-0.636047	0.983232	0.182359
95	2	South	1	0.372127	-0.959049	0.0367397	-0.999325
95	3	South	1	0.357463	-1.87483	-0.0578712	-0.998324
95	4	South	1	0.70381	-2.53646	0.927568	-0.373653
95	5	South	1	1.43864	-2.8839	0.87765	-0.479303
95	6	South	1	1.37892	-2.22619	-0.440264	0.897869
95	6	South	1	0.960312	-1.37248	-0.440264	0.897869
95	6	South	1	0.5417	-0.518762	-0.440264	0.897869
95	6	South	1	0.123087	0.334952	-0.440264	0.897869
95	6	South	1	-0.295526	1.18867	-0.440264	0.897869
95	7	South	1	-0.81167	2.00948	-0.947549	-0.319609
95	8	South	1	-0.614253	1.91846	0.981133	-0.193332
100	0	North	0	-2.79178	-0.3904	0.93052	0.36624
100	0	North	0	-1.99788	-0.0779323	0.93052	0.36624
100	0	North	0	-1.20398	0.234535	0.93052	0.36624
100	0	North	0	-0.410085	0.547002	0.93052	0.36624
100	3	North	0	0.185237	1.02148	-0.774838	0.63216
100	4	North	0	-0.0340125	1.19652	-0.846043	0.533114
100	5	North	0	-0.0295757	1.24686	0.558243	0.829677
100	6	North	0	0.283537	0.624611	0.400167	-0.916442
100	8	North	0	0.461277	-0.594576	-0.193317	-0.981136
100	9	North	0	1.05849	-0.690483	0.836358	0.548183
100	9	North	0	1.76597	-0.226774	0.836358	0.548183
100	10	North	0	2.93144	0.431763	0.920202	0.391444
100	11	North	0	3.8212	0.704645	0.984049	0.177899
100	12	North	0	3.48762	1.26092	-0.848054	0.52991
100	12	North	0	2.72229	1.73914	-0.848054	0.52991
100	12	North	0	1.95696	2.21736	-0.848054	0.52991
100	12	North	0	1.19162	2.69559	-0.848054	0.52991
100	14	North	0	-0.00250019	2.91225	-0.853706	-0.520755
105	0	North	0	-2.67276	-0.605282	0.994335	0.106289
105	0	North	0	-1.75985	-0.507696	0.994335	0.106289
105	0	North	0	-0.846938	-0.410111	0.994335	0.106289
105	1	North	0	0.448671	-0.199	0.958707	0.284396
105	2	North	0	0.722346	-0.576723	-0.216655	-0.976248
105	3	North	0	1.21907	-0.635186	0.813664	0.581336
105	3	North	0	1.82481	-0.202401	0.813664	0.581336
105	4	North	0	2.90089	0.397307	0.942408	0.334465
105	5	North	0	3.78932	0.618662	0.991632	0.129098
105	6	North	0	3.45633	1.16115	-0.838522	0.544868
105	6	North	0	2.70524	1.6492	-0.838522	0.544868
105	6	North	0	1.95415	2.13726	-0.838522	0.544868
105	6	North	0	1.20307	2.62531	-0.838522	0.544868
105	7	North	0	0.152606	2.67342	-0.56258	-0.826743
105	8	North	0	-0.266224	2.05995	-0.567036	-0.823693
110	1	North	0	0.373297	-0.245506	0.933376	-0.3589
110	2	North	0	0.438508	-0.837366	-0.184501	-0.982832
110	3	North	0	1.03967	-0.852129	0.806276	0.59154
110	3	North	0	1.74008	-0.338266	0.806276	0.59154
110	4	North	0	2.86536	0.382281	0.899248	0.437438
110	5	North	0	3.74869	0.708346	0.967727	0.252002
110	6	North	0	3.30117	0.855672	-0.999525	0.030831
110	6	North	0	2.39521	0.883617	-0.999525	0.030831
110	6	North	0	1.48925	0.911562	-0.999525	0.030831
110	8	North	0	0.628187	1.76214	0.054499	0.998514
115	0	North	0	-2.67276	-0.605282	0.994335	0.106289
115	0	North	0	-1.75985	-0.507696	0.994335	0.106289
115	0	North	0	-0.846938	-0.410111	0.994335	0.106289
115	1	North	0	0.448671	-0.199	0.958707	0.284396
115	2	North	0	0.722346	-0.576723	-0.216655	-0.976248
115	3	North	0	1.21907	-0.635186	0.813664	0.581336
115	3	North	0	1.82481	-0.202401	0.813664	0.581336
115	4	North	0	2.90089	0.397307	0.942408	0.334465
115	5	North	0	3.78932	0.618662	0.991632	0.129098
115	6	North	0	3.45633	1.16115	-0.838522	0.544868
115	6	North	0	2.70524	1.6492	-0.838522	0.544868
115	6	North	0	1.95415	2.13726	-0.838522	0.544868
115	6	North	0	1.20307	2.62531	-0.838522	0.544868
115	7	North	0	0.152606	2.67342	-0.56258	-0.826743
120	0	North	0	-2.67276	-0.605282	0.994335	0.106289
120	0	North	0	-1.75985	-0.507696	0.994335	0.106289
120	0	North	0	-0.846938	-0.410111	0.994335	0.106289
120	1	North	0	0.448671	-0.199	0.958707	0.284396
120	2	North	0	0.722346	-0.576723	-0.216655	-0.976248
120	3	North	0	1.21907	-0.635186	0.813664	0.581336
120	3	North	0	1.82481	-0.202401	0.813664	0.581336
120	4	North	0	2.90089	0.397307	0.942408	0.334465
120	5	North	0	3.78932	0.618662	0.991632	0.129098
120	6	North	0	3.45633	1.16115	-0.838522	0.544868
120	6	North	0	2.70524	1.6492	-0.838522	0.544868
120	6	North	0	1.95415	2.13726	-0.838522	0.544868
120	6	North	0	1.20307	2.62531	-0.838522	0.544868
120	7	North	0	0.152606	2.67342	-0.56258	-0.826743
120	8	North	0	-0.266224	2.05995	-0.567036	-0.823693
125	0	South	1	-3.28519	-0.530726	0.997677	-0.0681184
125	0	South	1	-2.36787	-0.593358	0.997677	-0.0681184
125	0	South	1	-1.45055	-0.65599	0.997677	-0.0681184
125	1	South	1	-0.0880059	-0.636047	0.983232	0.182359
125	2	South	1	0.372127	-0.959049	0.0367397	-0.999325
125	3	South	1	0.357463	-1.87483	-0.0578712	-0.998324
125	4	South	1	0.70381	-2.53646	0.927568	-0.373653
125	5	South	1	1.43864	-2.8839	0.87765	-0.479303
125	6	South	1	1.37892	-2.22619	-0.440264	0.897869
125	6	South	1	0.960312	-1.37248	-0.440264	0.897869
125	6	South	1	0.5417	-0.518762	-0.440264	0.897869
125	6	South	1	0.123087	0.334952	-0.440264	0.897869
125	6	South	1	-0.295526	1.18867	-0.440264	0.897869
125	7	South	1	-0.81167	2.00948	-0.947549	-0.319609
125	8	South	1	-0.614253	1.91846	0.981133	-0.193332
130	0	South	1	-3.28519	-0.530726	0.997677	-0.0681184
130	0	South	1	-2.36787	-0.593358	0.997677	-0.0681184
130	0	South	1	-1.45055	-0.65599	0.997677	-0.0681184
130	1	South	1	-0.0880059	-0.636047	0.983232	0.182359
130	2	South	1	0.372127	-0.959049	0.0367397	-0.999325
130	3	South	1	0.357463	-1.87483	-0.0578712	-0.998324
130	4	South	1	0.70381	-2.53646	0.927568	-0.373653
130	5	South	1	1.43864	-2.8839	0.87765	-0.479303
135	0	South	1	-4.45252	-0.505129	-0.989206	-0.146535
135	2	South	1	-4.67415	-0.579019	0.609994	-0.792406
135	3	South	1	-4.63088	-0.624081	0.875911	-0.482473
135	4	South	1	-4.6093	-0.6361	0.868723	-0.495298
135	5	South	1	-4.59923	-0.642186	0.829994	-0.557772
135	6	South	1	-4.75691	-0.179507	-0.327331	0.94491
135	8	South	1	-4.77556	0.176997	0.79559	-0.605836
135	9	South	1	-3.78171	-0.0284423	0.993574	-0.113181
135	9	South	1	-2.93027	-0.125432	0.993574	-0.113181
135	9	South	1	-2.07883	-0.222423	0.993574	-0.113181
135	9	South	1	-1.22739	-0.319413	0.993574	-0.113181
135	10	South	1	0.13172	-0.416824	1	-0.000830877
135	11	South	1	0.559148	-0.877742	-0.171664	-0.985155
135	12	South	1	0.44209	-1.82061	-0.076101	-0.9971
135	13	South	1	0.78093	-2.50433	0.88138	-0.472409
135	14	South	1	1.52186	-2.90406	0.878755	-0.477272
135	15	South	1	1.46225	-2.25262	-0.447178	0.894445
135	15	South	1	1.03738	-1.40279	-0.447178	0.894445
135	15	South	1	0.612509	-0.552964	-0.447178	0.894445
135	15	South	1	0.187637	0.296865	-0.447178	0.894445
135	15	South	1	-0.237236	1.14669	-0.447178	0.894445
135	16	South	1	-0.800715	2.06142	-0.905638	0.424051
135	17	South	1	-0.874006	2.02042	0.524942	-0.851138
140	0	South	1	-3.28519	-0.530726	0.997677	-0.0681184
140	0	South	1	-2.36787	-0.593358	0.997677	-0.0681184
140	0	South	1	-1.45055	-0.65599	0.997677	-0.0681184
140	1	South	1	-0.0880059	-0.636047	0.983232	0.182359
140	2	South	1	0.372127	-0.959049	0.0367397	-0.999325
140	3	South	1	0.357463	-1.87483	-0.0578712	-0.998324
140	4	South	1	0.70381	-2.53646	0.927568	-0.373653
140	5	South	1	0.799838	-1.89741	-0.333774	0.942653
140	5	South	1	0.519943	-1.10692	-0.333774	0.942653
140	5	South	1	0.240048	-0.316436	-0.333774	0.942653
140	5	South	1	-0.0398474	0.474051	-0.333774	0.942653
140	5	South	1	-0.319743	1.26454	-0.333774	0.942653
140	7	South	1	-0.786424	2.07224	-0.995779	0.0917843
140	8	South	1	-0.940478	1.84331	0.131816	-0.991274
145	0	South	1	-3.28519	-0.530726	0.997677	-0.0681184
145	0	South	1	-2.36787	-0.593358	0.997677	-0.0681184
145	0	South	1	-1.45055	-0.65599	0.997677	-0.0681184
145	1	South	1	-0.0880059	-0.636047	0.983232	0.182359
145	2	South	1	0.372127	-0.959049	0.0367397	-0.999325
145	3	South	1	0.357463	-1.87483	-0.0578712	-0.998324
145	4	South	1	0.70381	-2.53646	0.927568	-0.373653
145	5	South	1	1.43864	-2.8839	0.87765	-0.479303
145	6	South	1	1.37892	-2.22619	-0.440264	0.897869
145	6	South	1	0.960312	-1.37248	-0.440264	0.897869
145	6	South	1	0.5417	-0.518762	-0.440264	0.897869
145	6	South	1	0.123087	0.334952	-0.440264	0.897869
145	6	South	1	-0.295526	1.18867	-0.440264	0.897869
145	7	South	1	-0.81167	2.00948	-0.947549	-0.319609
145	8	South	1	-0.614253	1.91846	0.981133	-0.193332
150	0	North	0	-2.67276	-0.605282	0.994335	0.106289
150	0	North	0	-1.75985	-0.507696	0.994335	0.106289
150	0	North	0	-0.846938	-0.410111	0.994335	0.106289
150	1	North	0	0.448671	-0.199	0.958707	0.284396
150	2	North	0	0.722346	-0.576723	-0.216655	-0.976248
150	3	North	0	0.176817	-0.493959	-0.605312	0.795989
150	6	North	0	0.584427	0.174398	0.993812	0.111076
150	6	North	0	1.42855	0.268743	0.993812	0.111076
150	6	North	0	2.27266	0.363088	0.993812	0.111076
150	7	North	0	3.62761	0.578576	0.973013	0.230751
150	8	North	0	3.39574	1.18223	-0.838565	0.544802
150	8	North	0	2.65305	1.66475	-0.838565	0.544802
150	8	North	0	1.91036	2.14726	-0.838565	0.544802
150	8	North	0	1.16767	2.62977	-0.838565	0.544802
150	9	North	0	0.122814	2.66318	-0.558231	-0.829685
150	10	North	0	-0.307365	2.03234	-0.575862	-0.817547
155	0	North	0	-2.67276	-0.605282	0.994335	0.106289
155	0	North	0	-1.75985	-0.507696	0.994335	0.106289
155	0	North	0	-0.846938	-0.410111	0.994335	0.106289
155	1	North	0	0.448671	-0.199	0.958707	0.284396
155	2	North	0	0.722346	-0.576723	-0.216655	-0.976248
155	3	North	0	-0.19389	-0.568785	-0.85051	0.525959
155	5	North	0	-0.517371	-0.61805	0.661474	-0.749968
155	5	North	0	-0.0336373	-1.1665	0.661474	-0.749968
155	6	North	0	0.692427	-1.85611	0.864087	-0.503343
155	7	North	0	1.32016	-2.29886	0.78754	-0.616264
155	8	North	0	1.43251	-1.90077	-0.363556	0.931572
155	8	North	0	1.15945	-1.2011	-0.363556	0.931572
155	8	North	0	0.886401	-0.501434	-0.363556	0.931572
155	10	North	0	0.823947	0.28917	0.91807	0.396419
160	0	North	0	-2.67276	-0.605282	0.994335	0.106289
160	0	North	0	-1.75985	-0.507696	0.994335	0.106289
160	0	North	0	-0.846938	-0.410111	0.994335	0.106289
160	1	North	0	0.448671	-0.199	0.958707	0.284396
160	2	North	0	0.722346	-0.576723	-0.216655	-0.976248
160	3	North	0	1.21907	-0.635186	0.813664	0.581336
160	3	North	0	1.82481	-0.202401	0.813664	0.581336
160	4	North	0	2.90089	0.397307	0.942408	0.334465
160	5	North	0	3.78932	0.618662	0.991632	0.129098
160	6	North	0	3.45633	1.16115	-0.838522	0.544868
160	6	North	0	2.70524	1.6492	-0.838522	0.544868
160	6	North	0	1.95415	2.13726	-0.838522	0.544868
160	6	North	0	1.20307	2.62531	-0.838522	0.544868
160	7	North	0	0.152606	2.67342	-0.56258	-0.826743
160	8	North	0	-0.266224	2.05995	-0.567036	-0.823693
165	0	North	0	-2.67276	-0.605282	0.994335	0.106289
165	0	North	0	-1.75985	-0.507696	0.994335	0.106289
165	0	North	0	-0.846938	-0.410111	0.994335	0.106289
165	1	North	0	0.448671	-0.199	0.958707	0.284396
165	2	North	0	0.722346	-0.576723	-0.216655	-0.976248
165	4	North	0	1.21907	-0.635186	0.813664	0.581336
165	4	North	0	1.82481	-0.202401	0.813664	0.581336
165	5	North	0	2.90089	0.397307	0.942408	0.334465
165	6	North	0	3.78932	0.618662	0.991632	0.129098
165	7	North	0	3.45633	1.16115	-0.838522	0.544868
165	7	North	0	2.70524	1.6492	-0.838522	0.544868
165	7	North	0	1.95415	2.13726	-0.838522	0.544868
165	7	North	0	1.20307	2.62531	-0.838522	0.544868
165	8	North	0	0.152606	2.67342	-0.56258	-0.826743
165	9	North	0	-0.266224	2.05995	-0.567036	-0.823693
170	0	North	0	-2.77526	-0.682757	0.999692	0.0248063
170	0	North	0	-1.96484	-0.662648	0.999692	0.0248063
170	0	North	0	-1.15442	-0.642538	0.999692	0.0248063
170	0	North	0	-0.343999	-0.622428	0.999692	0.0248063
170	2	North	0	0.480825	-0.749234	0.0975849	-0.995227
170	3	North	0	1.34343	-0.475626	0.895934	0.444187
170	3	North	0	2.19164	-0.0551023	0.895934	0.444187
170	5	North	0	3.54261	0.48624	0.97232	0.233655
170	6	North	0	3.29878	1.08801	-0.840667	0.541553
170	6	North	0	2.55218	1.56897	-0.840667	0.541553
170	6	North	0	1.80559	2.04992	-0.840667	0.541553
170	6	North	0	1.05899	2.53087	-0.840667	0.541553
170	7	North	0	0.0451537	2.57	-0.517539	-0.85566
170	8	North	0	-0.335679	1.94834	-0.534075	-0.845437
175	0	South	1	-3.28519	-0.530726	0.997677	-0.0681184
175	0	South	1	-2.36787	-0.593358	0.997677	-0.0681184
175	0	South	1	-1.45055	-0.65599	0.997677	-0.0681184
175	1	South	1	-0.0880059	-0.636047	0.983232	0.182359
175	2	South	1	0.372127	-0.959049	0.0367397	-0.999325
175	3	South	1	0.357463	-1.87483	-0.0578712	-0.998324
175	4	South	1	0.70381	-2.53646	0.927568	-0.373653
175	5	South	1	1.43864	-2.8839	0.87765	-0.479303
175	6	South	1	1.37892	-2.22619	-0.440264	0.897869
175	6	South	1	0.960312	-1.37248	-0.440264	0.897869
175	6	South	1	0.5417	-0.518762	-0.440264	0.897869
175	6	South	1	0.123087	0.334952	-0.440264	0.897869
175	6	South	1	-0.295526	1.18867	-0.440264	0.897869
175	7	South	1	-0.81167	2.00948	-0.947549	-0.319609
175	8	South	1	-0.614253	1.91846	0.981133	-0.193332
180	0	South	1	-3.28519	-0.530726	0.997677	-0.0681184
180	0	South	1	-2.36787	-0.593358	0.997677	-0.0681184
180	0	South	1	-1.45055	-0.65599	0.997677	-0.0681184
180	1	South	1	-0.0880059	-0.636047	0.983232	0.182359
180	2	South	1	0.372127	-0.959049	0.0367397	-0.999325
180	3	South	1	0.357463	-1.87483	-0.0578712	-0.998324
180	4	South	1	-0.335475	-1.88788	-0.800217	0.599711
180	4	South	1	-0.998837	-1.39073	-0.800217	0.599711
180	7	South	1	-1.01418	-1.35275	0.815935	-0.578144
180	7	South	1	-0.366159	-1.81192	0.815935	-0.578144
180	7	South	1	0.281861	-2.27108	0.815935	-0.578144
180	8	South	1	1.33798	-2.91024	0.914963	-0.403539
180	9	South	1	1.33343	-2.23633	-0.435119	0.900373
180	9	South	1	0.920769	-1.38244	-0.435119	0.900373
180	9	South	1	0.508112	-0.528546	-0.435119	0.900373
180	9	South	1	0.0954541	0.325349	-0.435119	0.900373
180	9	South	1	-0.317204	1.17924	-0.435119	0.900373
180	10	South	1	-0.81205	1.99935	-0.924907	-0.380194
185	0	South	1	-3.28519	-0.530726	0.997677	-0.0681184
185	0	South	1	-2.36787	-0.593358	0.997677	-0.0681184
185	0	South	1	-1.45055	-0.65599	0.997677	-0.0681184
185	1	South	1	-0.0880059	-0.636047	0.983232	0.182359
185	2	South	1	0.372127	-0.959049	0.0367397	-0.999325
185	3	South	1	0.357463	-1.87483	-0.0578712	-0.998324
185	4	South	1	0.70381	-2.53646	0.927568	-0.373653
185	5	South	1	1.43864	-2.8839	0.87765	-0.479303
185	6	South	1	1.37892	-2.22619	-0.440264	0.897869
185	6	South	1	0.960312	-1.37248	-0.440264	0.897869
185	6	South	1	0.5417	-0.518762	-0.440264	0.897869
185	6	South	1	0.123087	0.334952	-0.440264	0.897869
185	6	South	1	-0.295526	1.18867	-0.440264	0.897869
185	7	South	1	-0.81167	2.00948	-0.947549	-0.319609
185	8	South	1	-0.614253	1.91846	0.981133	-0.193332
190	0	South	1	-3.28519	-0.530726	0.997677	-0.0681184
190	0	South	1	-2.36787	-0.593358	0.997677	-0.0681184
190	0	South	1	-1.45055	-0.65599	0.997677	-0.0681184
190	1	South	1	-0.0880059	-0.636047	0.983232	0.182359
190	2	South	1	0.372127	-0.959049	0.0367397	-0.999325
190	3	South	1	0.357463	-1.87483	-0.0578712	-0.998324
190	4	South	1	0.70381	-2.53646	0.927568	-0.373653
190	5	South	1	1.43864	-2.8839	0.87765	-0.479303
190	6	South	1	1.37892	-2.22619	-0.440264	0.897869
190	6	South	1	0.960312	-1.37248	-0.440264	0.897869
190	6	South	1	0.5417	-0.518762	-0.440264	0.897869
190	6	South	1	0.123087	0.334952	-0.440264	0.897869
190	6	South	1	-0.295526	1.18867	-0.440264	0.897869
190	7	South	1	-0.81167	2.00948	-0.947549	-0.319609
190	8	South	1	-0.614253	1.91846	0.981133	-0.193332
195	0	South	1	-3.28519	-0.530726	0.997677	-0.0681184
195	0	South	1	-2.36787	-0.593358	0.997677	-0.0681184
195	0	South	1	-1.45055	-0.65599	0.997677	-0.0681184
195	1	South	1	-0.0880059	-0.636047	0.983232	0.182359
195	2	South	1	0.372127	-0.959049	0.0367397	-0.999325
195	3	South	1	0.407907	-1.35539	0.914516	0.404549
195	5	South	1	0.38054	-1.8585	-0.0937344	-0.995597
195	6	South	1	0.69909	-2.52821	0.918989	-0.394283
195	7	South	1	1.42402	-2.88207	0.876717	-0.481007
195	8	South	1	1.36554	-2.22498	-0.438633	0.898666
195	8	South	1	0.948914	-1.3714	-0.438633	0.898666
195	8	South	1	0.532285	-0.517814	-0.438633	0.898666
195	8	South	1	0.115656	0.33577	-0.438633	0.898666
195	8	South	1	-0.300972	1.18935	-0.438633	0.898666
195	9	South	1	-0.638451	2.0339	0.993544	-0.113447
200	0	North	0	-2.67276	-0.605282	0.994335	0.106289
200	0	North	0	-1.75985	-0.507696	0.994335	0.106289
200	0	North	0	-0.846938	-0.410111	0.994335	0.106289
200	1	North	0	0.448671	-0.199	0.958707	0.284396
200	2	North	0	0.722346	-0.576723	-0.216655	-0.976248
200	3	North	0	1.21907	-0.635186	0.813664	0.581336
200	3	North	0	1.82481	-0.202401	0.813664	0.581336
200	4	North	0	2.90089	0.397307	0.942408	0.334465
200	5	North	0	3.78932	0.618662	0.991632	0.129098
200	6	North	0	3.45633	1.16115	-0.838522	0.544868
200	6	North	0	2.70524	1.6492	-0.838522	0.544868
200	6	North	0	1.95415	2.13726	-0.838522	0.544868
200	6	North	0	1.20307	2.62531	-0.838522	0.544868
200	7	North	0	0.151413	2.63359	-0.530895	-0.847437
205	0	North	0	-2.67276	-0.605282	0.994335	0.106289
205	0	North	0	-1.75985	-0.507696	0.994335	0.106289
205	0	North	0	-0.846938	-0.410111	0.994335	0.106289
205	1	North	0	0.448671	-0.199	0.958707	0.284396
205	2	North	0	0.722346	-0.576723	-0.216655	-0.976248
205	3	North	0	1.21907	-0.635186	0.813664	0.581336
205	3	North	0	1.82481	-0.202401	0.813664	0.581336
205	4	North	0	2.90089	0.397307	0.942408	0.334465
205	5	North	0	3.78932	0.618662	0.991632	0.129098
205	6	North	0	3.45633	1.16115	-0.838522	0.544868
205	6	North	0	2.70524	1.6492	-0.838522	0.544868
205	6	North	0	1.95415	2.13726	-0.838522	0.544868
205	6	North	0	1.20307	2.62531	-0.838522	0.544868
205	7	North	0	0.152606	2.67342	-0.56258	-0.826743
205	8	North	0	-0.266224	2.05995	-0.567036	-0.823693
210	0	North	0	-3.52971	-0.867601	0.321693	-0.946844
210	2	North	0	-2.59767	-0.818404	0.971455	0.237224
210	2	North	0	-1.72161	-0.604474	0.971455	0.237224
210	2	North	0	-0.845542	-0.390543	0.971455	0.237224
210	5	North	0	0.473682	-0.0429949	0.957427	0.288676
210	6	North	0	0.659122	-0.426329	-0.446166	-0.89495
210	8	North	0	1.07931	-0.514142	0.844935	0.534869
210	8	North	0	1.75723	-0.085004	0.844935	0.534869
210	9	North	0	3.2958	0.517589	0.98029	0.197564
210	11	North	0	3.40023	1.19614	-0.831574	0.555414
210	11	North	0	2.644	1.70123	-0.831574	0.555414
210	11	North	0	1.88777	2.20632	-0.831574	0.555414
210	11	North	0	1.13153	2.71141	-0.831574	0.555414
210	12	North	0	0.0815688	2.7307	-0.517405	-0.85574
210	13	North	0	-0.324981	2.01831	-0.445707	-0.895179
215	0	North	0	-2.67276	-0.605282	0.994335	0.106289
215	0	North	0	-1.75985	-0.507696	0.994335	0.106289
215	0	North	0	-0.846938	-0.410111	0.994335	0.106289
215	1	North	0	0.448671	-0.199	0.958707	0.284396
215	2	North	0	0.722346	-0.576723	-0.216655	-0.976248
215	3	North	0	1.21907	-0.635186	0.813664	0.581336
215	3	North	0	1.82481	-0.202401	0.813664	0.581336
215	4	North	0	2.90089	0.397307	0.942408	0.334465
215	5	North	0	3.78932	0.618662	0.991632	0.129098
215	6	North	0	3.45633	1.16115	-0.838522	0.544868
215	6	North	0	2.70524	1.6492	-0.838522	0.544868
215	6	North	0	1.95415	2.13726	-0.838522	0.544868
215	6	North	0	1.20307	2.62531	-0.838522	0.544868
215	7	North	0	0.151413	2.63359	-0.530895	-0.847437
220	0	North	0	-2.67276	-0.605282	0.994335	0.106289
220	0	North	0	-1.75985	-0.507696	0.994335	0.106289
220	0	North	0	-0.846938	-0.410111	0.994335	0.106289
220	1	North	0	0.448671	-0.199	0.958707	0.284396
220	2	North	0	0.722346	-0.576723	-0.216655	-0.976248
220	3	North	0	1.21907	-0.635186	0.813664	0.581336
220	3	North	0	1.82481	-0.202401	0.813664	0.581336
220	4	North	0	2.90089	0.397307	0.942408	0.334465
220	5	North	0	3.78932	0.618662	0.991632	0.129098
220	6	North	0	3.45633	1.16115	-0.838522	0.544868
220	6	North	0	2.70524	1.6492	-0.838522	0.544868
220	6	North	0	1.95415	2.13726	-0.838522	0.544868
220	6	North	0	1.20307	2.62531	-0.838522	0.544868
220	7	North	0	0.152606	2.67342	-0.56258	-0.826743
220	8	North	0	-0.266224	2.05995	-0.567036	-0.823693
225	0	South	1	-3.28519	-0.530726	0.997677	-0.0681184
225	0	South	1	-2.36787	-0.593358	0.997677	-0.0681184
225	0	South	1	-1.45055	-0.65599	0.997677	-0.0681184
225	1	South	1	-0.0880059	-0.636047	0.983232	0.182359
225	2	South	1	0.372127	-0.959049	0.0367397	-0.999325
225	3	South	1	0.357463	-1.87483	-0.0578712	-0.998324
225	4	South	1	0.70381	-2.53646	0.927568	-0.373653
225	5	South	1	1.43864	-2.8839	0.87765	-0.479303
225	6	South	1	1.37892	-2.22619	-0.440264	0.897869
225	6	South	1	0.960312	-1.37248	-0.440264	0.897869
225	6	South	1	0.5417	-0.518762	-0.440264	0.897869
225	6	South	1	0.123087	0.334952	-0.440264	0.897869
225	6	South	1	-0.295526	1.18867	-0.440264	0.897869
225	7	South	1	-0.81167	2.00948	-0.947549	-0.319609
225	8	South	1	-0.614253	1.91846	0.981133	-0.193332
230	1	South	1	0.373297	-0.245506	0.933376	-0.3589
230	2	South	1	0.438508	-0.837366	-0.184501	-0.982832
230	3	South	1	1.03967	-0.852129	0.806276	0.59154
230	3	South	1	1.74008	-0.338266	0.806276	0.59154
230	4	South	1	3.31364	0.446175	0.955189	0.295996
230	6	South	1	3.43005	1.18236	-0.8517	0.524029
230	6	South	1	2.6733	1.64797	-0.8517	0.524029
230	6	South	1	1.91655	2.11358	-0.8517	0.524029
230	6	South	1	1.1598	2.57919	-0.8517	0.524029
230	7	South	1	-0.0166986	2.83453	-0.894094	-0.447878
230	8	South	1	-0.400561	2.32371	0.118569	-0.992946
235	0	South	1	-3.28519	-0.530726	0.997677	-0.0681184
235	0	South	1	-2.36787	-0.593358	0.997677	-0.0681184
235	0	South	1	-1.45055	-0.65599	0.997677	-0.0681184
235	1	South	1	-0.0880059	-0.636047	0.983232	0.182359
235	2	South	1	0.372127	-0.959049	0.0367397	-0.999325
235	3	South	1	0.357463	-1.87483	-0.0578712	-0.998324
235	4	South	1	0.70381	-2.53646	0.927568	-0.373653
235	5	South	1	1.43864	-2.8839	0.87765	-0.479303
235	6	South	1	1.37892	-2.22619	-0.440264	0.897869
235	6	South	1	0.960312	-1.37248	-0.440264	0.897869
235	6	South	1	0.5417	-0.518762	-0.440264	0.897869
235	6	South	1	0.123087	0.334952	-0.440264	0.897869
235	6	South	1	-0.295526	1.18867	-0.440264	0.897869
235	7	South	1	-0.81167	2.00948	-0.947549	-0.319609
235	8	South	1	-0.614253	1.91846	0.981133	-0.193332
240	0	South	1	-3.28519	-0.530726	0.997677	-0.0681184
240	0	South	1	-2.36787	-0.593358	0.997677	-0.0681184
240	0	South	1	-1.45055	-0.65599	0.997677	-0.0681184
240	1	South	1	-0.0880059	-0.636047	0.983232	0.182359
240	2	South	1	0.372127	-0.959049	0.0367397	-0.999325
240	3	South	1	0.357463	-1.87483	-0.0578712	-0.998324
240	4	South	1	0.366537	-1.8599	0.073403	0.997302
240	6	South	1	0.730218	-1.95849	0.462128	-0.886813
240	7	South	1	1.42502	-2.81474	0.846539	-0.532327
240	8	South	1	1.37408	-2.1937	-0.442101	0.896965
240	8	South	1	0.953372	-1.34013	-0.442101	0.896965
240	8	South	1	0.532661	-0.486556	-0.442101	0.896965
240	8	South	1	0.11195	0.367013	-0.442101	0.896965
240	8	South	1	-0.308762	1.22058	-0.442101	0.896965
240	9	South	1	-0.823215	2.03999	-0.939545	-0.342425
240	10	South	1	-0.6191	1.94286	0.978383	-0.2068
245	0	South	1	-3.28519	-0.530726	0.997677	-0.0681184
245	0	South	1	-2.36787	-0.593358	0.997677	-0.0681184
245	0	South	1	-1.45055	-0.65599	0.997677	-0.0681184
245	1	South	1	-0.0880059	-0.636047	0.983232	0.182359
245	2	South	1	0.372127	-0.959049	0.0367397	-0.999325
245	3	South	1	0.357463	-1.87483	-0.0578712	-0.998324
245	4	South	1	0.70381	-2.53646	0.927568	-0.373653
245	5	South	1	1.43864	-2.8839	0.87765	-0.479303
245	6	South	1	1.37892	-2.22619	-0.440264	0.897869
245	6	South	1	0.960312	-1.37248	-0.440264	0.897869
245	6	South	1	0.5417	-0.518762	-0.440264	0.897869
245	6	South	1	0.123087	0.334952	-0.440264	0.897869
245	6	South	1	-0.295526	1.18867	-0.440264	0.897869
245	7	South	1	-0.81167	2.00948	-0.947549	-0.319609
245	8	South	1	-0.614253	1.91846	0.981133	-0.193332
250	0	North	0	-2.67276	-0.605282	0.994335	0.106289
250	0	North	0	-1.75985	-0.507696	0.994335	0.106289
250	0	North	0	-0.846938	-0.410111	0.994335	0.106289
250	1	North	0	0.448671	-0.199	0.958707	0.284396
250	2	North	0	0.722346	-0.576723	-0.216655	-0.976248
250	3	North	0	1.21907	-0.635186	0.813664	0.581336
250	3	North	0	1.82481	-0.202401	0.813664	0.581336
250	4	North	0	1.78926	-0.131765	-0.87075	-0.491725
250	4	North	0	1.14797	-0.493913	-0.87075	-0.491725
250	6	North	0	1.37404	-0.397965	0.884249	0.467015
250	6	North	0	2.2414	0.0601304	0.884249	0.467015
250	7	North	0	2.44611	1.13157	-0.733884	0.679275
250	7	North	0	1.78346	1.74491	-0.733884	0.679275
250	7	North	0	1.12081	2.35825	-0.733884	0.679275
250	10	North	0	-0.064582	2.73294	-0.909688	-0.415293
255	0	North	0	-2.7861	-0.829596	0.987671	-0.156541
255	0	North	0	-1.98652	-0.956325	0.987671	-0.156541
255	0	North	0	-1.18694	-1.08305	0.987671	-0.156541
255	0	North	0	-0.387364	-1.20978	0.987671	-0.156541
255	3	North	0	1.04609	-0.798427	0.76236	0.647153
255	3	North	0	1.67997	-0.260342	0.76236	0.647153
255	4	North	0	2.82654	0.396745	0.974104	0.226098
255	5	North	0	3.75561	0.584141	0.986776	0.16209
255	6	North	0	3.41501	1.14184	-0.839825	0.542858
255	6	North	0	2.65803	1.63115	-0.839825	0.542858
255	6	North	0	1.90106	2.12045	-0.839825	0.542858
255	6	North	0	1.14408	2.60976	-0.839825	0.542858
255	7	North	0	0.10873	2.65853	-0.534185	-0.845367
255	8	North	0	-0.271275	2.04185	-0.499748	-0.866171
260	0	North	0	-2.67276	-0.605282	0.994335	0.106289
260	0	North	0	-1.75985	-0.507696	0.994335	0.106289
260	0	North	0	-0.846938	-0.410111	0.994335	0.106289
260	1	North	0	0.448671	-0.199	0.958707	0.284396
260	2	North	0	0.722346	-0.576723	-0.216655	-0.976248
260	3	North	0	1.21907	-0.635186	0.813664	0.581336
260	3	North	0	1.82481	-0.202401	0.813664	0.581336
260	4	North	0	2.90089	0.397307	0.942408	0.334465
260	5	North	0	3.78932	0.618662	0.991632	0.129098
260	6	North	0	3.45633	1.16115	-0.838522	0.544868
260	6	North	0	2.70524	1.6492	-0.838522	0.544868
260	6	North	0	1.95415	2.13726	-0.838522	0.544868
260	6	North	0	1.20307	2.62531	-0.838522	0.544868
260	7	North	0	0.152606	2.67342	-0.56258	-0.826743
260	8	North	0	-0.266224	2.05995	-0.567036	-0.823693
265	0	North	0	-2.67276	-0.605282	0.994335	0.106289
265	0	North	0	-1.75985	-0.507696	0.994335	0.106289
265	0	North	0	-0.846938	-0.410111	0.994335	0.106289
265	1	North	0	0.448671	-0.199	0.958707	0.284396
265	2	North	0	0.722346	-0.576723	-0.216655	-0.976248
265	3	North	0	1.21907	-0.635186	0.813664	0.581336
265	3	North	0	1.82481	-0.202401	0.813664	0.581336
265	4	North	0	2.90089	0.397307	0.942408	0.334465
265	5	North	0	3.78932	0.618662	0.991632	0.129098
265	6	North	0	3.45633	1.16115	-0.838522	0.544868
265	6	North	0	2.70524	1.6492	-0.838522	0.544868
265	6	North	0	1.95415	2.13726	-0.838522	0.544868
265	6	North	0	1.20307	2.62531	-0.838522	0.544868
265	7	North	0	0.152606	2.67342	-0.56258	-0.826743
265	8	North	0	-0.266224	2.05995	-0.567036	-0.823693
270	0	North	0	-3.89109	-0.401143	-0.711391	0.702796
270	2	North	0	-4.19713	-0.101869	-0.248954	-0.968515
270	3	North	0	-4.19817	-0.105828	-0.263778	-0.964583
270	4	North	0	-4.19887	-0.108283	-0.290193	-0.956968
270	5	North	0	-4.19937	-0.109826	-0.331018	-0.943624
270	6	North	0	-3.36343	-0.156597	0.998479	-0.0551373
270	6	North	0	-2.52728	-0.20277	0.998479	-0.0551373
270	6	North	0	-1.69113	-0.248943	0.998479	-0.0551373
270	6	North	0	-0.854981	-0.295117	0.998479	-0.0551373
270	8	North	0	0.38342	-0.285358	0.990471	0.137721
270	9	North	0	0.612306	-0.699892	-0.345768	-0.93832
270	10	North	0	1.07742	-0.717935	0.815924	0.578159
270	10	North	0	1.7159	-0.265512	0.815924	0.578159
270	11	North	0	2.82663	0.358655	0.939782	0.341774
270	12	North	0	2.42756	0.107645	-0.899692	-0.436524
270	12	North	0	1.55625	-0.31511	-0.899692	-0.436524
270	14	North	0	1.53491	-0.419875	0.9366	0.350401
270	14	North	0	2.38487	-0.101885	0.9366	0.350401
270	14	North	0	3.23484	0.216105	0.9366	0.350401
270	15	North	0	3.33395	1.03779	-0.830451	0.557092
270	15	North	0	2.5831	1.54149	-0.830451	0.557092
270	15	North	0	1.83225	2.04518	-0.830451	0.557092
270	15	North	0	1.08139	2.54888	-0.830451	0.557092
270	16	North	0	0.030063	2.57783	-0.53481	-0.844972
270	17	North	0	-0.376788	1.9228	-0.50815	-0.861269
275	0	South	1	-3.28519	-0.530726	0.997677	-0.0681184
275	0	South	1	-2.36787	-0.593358	0.997677	-0.0681184
275	0	South	1	-1.45055	-0.65599	0.997677	-0.0681184
275	1	South	1	-0.0880059	-0.636047	0.983232	0.182359
275	2	South	1	0.372127	-0.959049	0.0367397	-0.999325
275	3	South	1	0.357463	-1.87483	-0.0578712	-0.998324
275	4	South	1	0.70381	-2.53646	0.927568	-0.373653
275	5	South	1	1.43864	-2.8839	0.87765	-0.479303
275	6	South	1	1.37892	-2.22619	-0.440264	0.897869
275	6	South	1	0.960312	-1.37248	-0.440264	0.897869
275	6	South	1	0.5417	-0.518762	-0.440264	0.897869
275	6	South	1	0.123087	0.334952	-0.440264	0.897869
275	6	South	1	-0.295526	1.18867	-0.440264	0.897869
275	7	South	1	-0.81167	2.00948	-0.947549	-0.319609
280	0	South	1	-3.28519	-0.530726	0.997677	-0.0681184
280	0	South	1	-2.36787	-0.593358	0.997677	-0.0681184
280	0	South	1	-1.45055	-0.65599	0.997677	-0.0681184
280	1	South	1	-0.0880059	-0.636047	0.983232	0.182359
280	2	South	1	0.372127	-0.959049	0.0367397	-0.999325
280	3	South	1	0.723464	-1.97708	0.481454	-0.876471
280	5	South	1	1.44366	-2.81936	0.857919	-0.513784
280	6	South	1	1.40452	-2.19459	-0.443532	0.896258
280	6	South	1	0.981598	-1.33998	-0.443532	0.896258
280	6	South	1	0.558679	-0.485378	-0.443532	0.896258
280	6	South	1	0.13576	0.369228	-0.443532	0.896258
280	6	South	1	-0.28716	1.22383	-0.443532	0.896258
280	7	South	1	-0.63247	2.05559	0.959288	-0.28243
285	0	South	1	-3.28519	-0.530726	0.997677	-0.0681184
285	0	South	1	-2.36787	-0.593358	0.997677	-0.0681184
285	0	South	1	-1.45055	-0.65599	0.997677	-0.0681184
285	1	South	1	-0.0880059	-0.636047	0.983232	0.182359
285	2	South	1	0.372127	-0.959049	0.0367397	-0.999325
285	3	South	1	0.357463	-1.87483	-0.0578712	-0.998324
285	4	South	1	0.70381	-2.53646	0.927568	-0.373653
285	5	South	1	0.883759	-2.30658	-0.457111	0.889409
285	7	South	1	1.18385	-2.51752	0.642113	-0.76661
285	8	South	1	1.27395	-2.25119	-0.42746	0.904034
285	8	South	1	0.867979	-1.3926	-0.42746	0.904034
285	8	South	1	0.462009	-0.534015	-0.42746	0.904034
285	8	South	1	0.0560378	0.324571	-0.42746	0.904034
285	8	South	1	-0.349933	1.18316	-0.42746	0.904034
285	10	South	1	-0.839019	2.00952	-0.932373	-0.361497
290	0	South	1	-3.28519	-0.530726	0.997677	-0.0681184
290	0	South	1	-2.36787	-0.593358	0.997677	-0.0681184
290	0	South	1	-1.45055	-0.65599	0.997677	-0.0681184
290	1	South	1	-0.0880059	-0.636047	0.983232	0.182359
290	2	South	1	0.372127	-0.959049	0.0367397	-0.999325
290	3	South	1	0.357463	-1.87483	-0.0578712	-0.998324
290	4	South	1	0.70381	-2.53646	0.927568	-0.373653
290	5	South	1	1.43864	-2.8839	0.87765	-0.479303
290	6	South	1	1.41448	-2.23008	-0.410931	0.911666
290	6	South	1	1.03143	-1.38026	-0.410931	0.911666
290	8	South	1	0.229944	0.249907	-0.47256	0.881298
290	8	South	1	-0.188486	1.03026	-0.47256	0.881298
295	0	South	1	-3.28519	-0.530726	0.997677	-0.0681184
295	0	South	1	-2.36787	-0.593358	0.997677	-0.0681184
295	0	South	1	-1.45055	-0.65599	0.997677	-0.0681184
295	1	South	1	-0.0880059	-0.636047	0.983232	0.182359
295	2	South	1	0.372127	-0.959049	0.0367397	-0.999325
295	3	South	1	0.357463	-1.87483	-0.0578712	-0.998324
295	4	South	1	0.70381	-2.53646	0.927568	-0.373653
295	5	South	1	0.799838	-1.89741	-0.333774	0.942653
295	5	South	1	0.519943	-1.10692	-0.333774	0.942653
295	5	South	1	0.240048	-0.316436	-0.333774	0.942653
295	5	South	1	-0.0398474	0.474051	-0.333774	0.942653
295	5	South	1	-0.319743	1.26454	-0.333774	0.942653
295	7	South	1	-0.786424	2.07224	-0.995779	0.0917843
295	8	South	1	-0.940478	1.84331	0.131816	-0.991274
300	0	North	0	-2.67276	-0.605282	0.994335	0.106289
300	0	North	0	-1.75985	-0.507696	0.994335	0.106289
300	0	North	0	-0.846938	-0.410111	0.994335	0.106289
300	1	North	0	0.296025	-0.63279	0.583403	-0.812183
300	3	North	0	1.14944	-0.577094	0.856314	0.516455
300	3	North	0	1.7728	-0.201134	0.856314	0.516455
300	4	North	0	2.87529	0.340545	0.945067	0.326877
300	5	North	0	3.78085	0.573184	0.987909	0.155037
300	6	North	0	3.44983	1.12836	-0.840507	0.5418
300	6	North	0	2.69239	1.61661	-0.840507	0.5418
300	6	North	0	1.93495	2.10487	-0.840507	0.5418
300	6	North	0	1.17751	2.59312	-0.840507	0.5418
300	7	North	0	0.137779	2.6443	-0.542542	-0.840028
300	8	North	0	-0.260722	2.0339	-0.556889	-0.830587
305	0	North	0	-2.67276	-0.605282	0.994335	0.106289
305	0	North	0	-1.75985	-0.507696	0.994335	0.106289
305	0	North	0	-0.846938	-0.410111	0.994335	0.106289
305	1	North	0	0.296025	-0.63279	0.583403	-0.812183
305	3	North	0	1.14944	-0.577094	0.856314	0.516455
305	3	North	0	1.7728	-0.201134	0.856314	0.516455
305	4	North	0	2.87529	0.340545	0.945067	0.326877
305	5	North	0	3.78085	0.573184	0.987909	0.155037
305	6	North	0	3.44983	1.12836	-0.840507	0.5418
305	6	North	0	2.69239	1.61661	-0.840507	0.5418
305	6	North	0	1.93495	2.10487	-0.840507	0.5418
305	6	North	0	1.17751	2.59312	-0.840507	0.5418
305	7	North	0	0.137779	2.6443	-0.542542	-0.840028
305	8	North	0	-0.260722	2.0339	-0.556889	-0.830587
310	0	North	0	-2.67276	-0.605282	0.994335	0.106289
310	0	North	0	-1.75985	-0.507696	0.994335	0.106289
310	0	North	0	-0.846938	-0.410111	0.994335	0.106289
310	1	North	0	0.448671	-0.199	0.958707	0.284396
310	2	North	0	0.722346	-0.576723	-0.216655	-0.976248
310	3	North	0	1.21907	-0.635186	0.813664	0.581336
310	3	North	0	1.82481	-0.202401	0.813664	0.581336
310	4	North	0	2.90089	0.397307	0.942408	0.334465
310	5	North	0	3.78932	0.618662	0.991632	0.129098
310	6	North	0	3.45633	1.16115	-0.838522	0.544868
310	6	North	0	2.70524	1.6492	-0.838522	0.544868
310	6	North	0	1.95415	2.13726	-0.838522	0.544868
310	6	North	0	1.20307	2.62531	-0.838522	0.544868
310	7	North	0	0.152606	2.67342	-0.56258	-0.826743
310	8	North	0	-0.266224	2.05995	-0.567036	-0.823693
315	0	North	0	-2.67276	-0.605282	0.994335	0.106289
315	0	North	0	-1.75985	-0.507696	0.994335	0.106289
315	0	North	0	-0.846938	-0.410111	0.994335	0.106289
315	1	North	0	0.448671	-0.199	0.958707	0.284396
315	2	North	0	0.722346	-0.576723	-0.216655	-0.976248
315	3	North	0	1.21907	-0.635186	0.813664	0.581336
315	3	North	0	1.82481	-0.202401	0.813664	0.581336
315	4	North	0	2.90089	0.397307	0.942408	0.334465
315	5	North	0	3.78932	0.618662	0.991632	0.129098
315	6	North	0	3.45633	1.16115	-0.838522	0.544868
315	6	North	0	2.70524	1.6492	-0.838522	0.544868
315	6	North	0	1.95415	2.13726	-0.838522	0.544868
315	6	North	0	1.20307	2.62531	-0.838522	0.544868
315	7	North	0	0.152606	2.67342	-0.56258	-0.826743
320	0	North	0	-2.67276	-0.605282	0.994335	0.106289
320	0	North	0	-1.75985	-0.507696	0.994335	0.106289
320	0	North	0	-0.846938	-0.410111	0.994335	0.106289
320	1	North	0	0.448671	-0.199	0.958707	0.284396
320	2	North	0	0.722346	-0.576723	-0.216655	-0.976248
320	3	North	0	1.21907	-0.635186	0.813664	0.581336
320	3	North	0	1.82481	-0.202401	0.813664	0.581336
320	4	North	0	2.90089	0.397307	0.942408	0.334465
320	5	North	0	3.78932	0.618662	0.991632	0.129098
320	6	North	0	3.45633	1.16115	-0.838522	0.544868
320	6	North	0	2.70524	1.6492	-0.838522	0.544868
320	6	North	0	1.95415	2.13726	-0.838522	0.544868
320	6	North	0	1.20307	2.62531	-0.838522	0.544868
320	7	North	0	0.152606	2.67342	-0.56258	-0.826743
320	8	North	0	-0.266224	2.05995	-0.567036	-0.823693
325	0	South	1	-3.28519	-0.530726	0.997677	-0.0681184
325	0	South	1	-2.36787	-0.593358	0.997677	-0.0681184
325	0	South	1	-1.45055	-0.65599	0.997677	-0.0681184
325	1	South	1	-0.0880059	-0.636047	0.983232	0.182359
325	2	South	1	0.372127	-0.959049	0.0367397	-0.999325
325	3	South	1	0.357463	-1.87483	-0.0578712	-0.998324
325	4	South	1	0.70381	-2.53646	0.927568	-0.373653
325	5	South	1	1.43864	-2.8839	0.87765	-0.479303
325	6	South	1	1.37892	-2.22619	-0.440264	0.897869
325	6	South	1	0.960312	-1.37248	-0.440264	0.897869
325	6	South	1	0.5417	-0.518762	-0.440264	0.897869
325	6	South	1	0.123087	0.334952	-0.440264	0.897869
325	6	South	1	-0.295526	1.18867	-0.440264	0.897869
325	7	South	1	-0.81167	2.00948	-0.947549	-0.319609
325	8	South	1	-0.614253	1.91846	0.981133	-0.193332
330	0	South	1	-3.28519	-0.530726	0.997677	-0.0681184
330	0	South	1	-2.36787	-0.593358	0.997677	-0.0681184
330	0	South	1	-1.45055	-0.65599	0.997677	-0.0681184
330	1	South	1	-0.0880059	-0.636047	0.983232	0.182359
330	2	South	1	0.372127	-0.959049	0.0367397	-0.999325
330	3	South	1	0.357463	-1.87483	-0.0578712	-0.998324
330	4	South	1	0.70381	-2.53646	0.927568	-0.373653
330	5	South	1	1.43864	-2.8839	0.87765	-0.479303
330	6	South	1	1.37892	-2.22619	-0.440264	0.897869
330	6	South	1	0.960312	-1.37248	-0.440264	0.897869
330	6	South	1	0.5417	-0.518762	-0.440264	0.897869
330	6	South	1	0.123087	0.334952	-0.440264	0.897869
330	6	South	1	-0.295526	1.18867	-0.440264	0.897869
330	7	South	1	-0.81167	2.00948	-0.947549	-0.319609
330	8	South	1	-0.614253	1.91846	0.981133	-0.193332
335	2	South	1	0.590377	-1.16453	-0.326982	-0.94503
335	4	South	1	0.749648	-2.33474	0.871766	-0.489923
335	5	South	1	1.60427	-2.79568	0.890338	-0.455301
335	6	South	1	1.52382	-2.13116	-0.473832	0.880615
335	6	South	1	1.06107	-1.27114	-0.473832	0.880615
335	6	South	1	0.598318	-0.411115	-0.473832	0.880615
335	6	South	1	0.135567	0.448906	-0.473832	0.880615
335	6	South	1	-0.327185	1.30893	-0.473832	0.880615
335	7	South	1	-0.888054	2.01718	-0.542909	-0.839791
335	8	South	1	-0.606244	1.90823	0.993707	0.112012
340	0	South	1	-3.28519	-0.530726	0.997677	-0.0681184
340	0	South	1	-2.36787	-0.593358	0.997677	-0.0681184
340	0	South	1	-1.45055	-0.65599	0.997677	-0.0681184
340	1	South	1	-0.0880059	-0.636047	0.983232	0.182359
340	2	South	1	0.372127	-0.959049	0.0367397	-0.999325
340	3	South	1	0.357463	-1.87483	-0.0578712	-0.998324
340	4	South	1	0.70381	-2.53646	0.927568	-0.373653
340	5	South	1	1.43864	-2.8839	0.87765	-0.479303
340	6	South	1	1.37892	-2.22619	-0.440264	0.897869
340	6	South	1	0.960312	-1.37248	-0.440264	0.897869
340	6	South	1	0.5417	-0.518762	-0.440264	0.897869
340	6	South	1	0.123087	0.334952	-0.440264	0.897869
340	6	South	1	-0.295526	1.18867	-0.440264	0.897869
340	7	South	1	-0.633418	2.02954	0.987577	-0.157134
345	0	South	1	-3.28519	-0.530726	0.997677	-0.0681184
345	0	South	1	-2.36787	-0.593358	0.997677	-0.0681184
345	0	South	1	-1.45055	-0.65599	0.997677	-0.0681184
345	1	South	1	-0.0880059	-0.636047	0.983232	0.182359
345	2	South	1	0.372127	-0.959049	0.0367397	-0.999325
345	3	South	1	0.357463	-1.87483	-0.0578712	-0.998324
345	4	South	1	0.70381	-2.53646	0.927568	-0.373653
345	5	South	1	1.43864	-2.8839	0.87765	-0.479303
345	6	South	1	1.37892	-2.22619	-0.440264	0.897869
345	6	South	1	0.960312	-1.37248	-0.440264	0.897869
345	6	South	1	0.5417	-0.518762	-0.440264	0.897869
345	6	South	1	0.123087	0.334952	-0.440264	0.897869
345	6	South	1	-0.295526	1.18867	-0.440264	0.897869
345	7	South	1	-0.81167	2.00948	-0.947549	-0.319609
345	8	South	1	-0.614253	1.91846	0.981133	-0.193332
350	0	North	0	-2.67276	-0.605282	0.994335	0.106289
350	0	North	0	-1.75985	-0.507696	0.994335	0.106289
350	0	North	0	-0.846938	-0.410111	0.994335	0.106289
350	1	North	0	0.301712	0.413253	0.30892	0.951088
350	3	North	0	0.362083	1.13637	-0.999885	-0.0151885
350	4	North	0	0.408477	0.491372	0.326342	-0.945252
350	5	North	0	0.522424	-0.671347	-0.20287	-0.979206
350	6	North	0	1.09603	-0.737054	0.831825	0.555037
350	6	North	0	1.77746	-0.282373	0.831825	0.555037
350	7	North	0	2.91546	0.375752	0.913427	0.407004
350	8	North	0	3.80271	0.651063	0.98636	0.1646
350	9	North	0	3.36096	0.730593	-0.999961	0.00878316
350	9	North	0	2.48856	0.738256	-0.999961	0.00878316
350	9	North	0	1.61615	0.745918	-0.999961	0.00878316
350	11	North	0	0.728178	1.67641	-0.0168694	0.999858
355	0	North	0	-2.67276	-0.605282	0.994335	0.106289
355	0	North	0	-1.75985	-0.507696	0.994335	0.106289
355	0	North	0	-0.846938	-0.410111	0.994335	0.106289
355	1	North	0	0.448671	-0.199	0.958707	0.284396
355	2	North	0	0.722346	-0.576723	-0.216655	-0.976248
355	3	North	0	1.21907	-0.635186	0.813664	0.581336
355	3	North	0	1.82481	-0.202401	0.813664	0.581336
355	4	North	0	2.90089	0.397307	0.942408	0.334465
355	5	North	0	3.78932	0.618662	0.991632	0.129098
355	6	North	0	3.45633	1.16115	-0.838522	0.544868
355	6	North	0	2.70524	1.6492	-0.838522	0.544868
355	6	North	0	1.95415	2.13726	-0.838522	0.544868
355	6	North	0	1.20307	2.62531	-0.838522	0.544868
355	7	North	0	0.152606	2.67342	-0.56258	-0.826743
355	8	North	0	-0.266224	2.05995	-0.567036	-0.823693
360	1	North	0	-2.68801	-0.815718	-0.974122	0.226022
360	2	North	0	-2.34597	-0.566793	0.985132	0.1718
360	2	North	0	-1.53821	-0.425927	0.985132	0.1718
360	2	North	0	-0.730457	-0.28506	0.985132	0.1718
360	3	North	0	0.4421	-0.048491	0.967269	0.253753
360	4	North	0	0.684065	-0.440446	-0.244264	-0.969709
360	5	North	0	0.429199	-1.03786	-0.768969	-0.639286
360	8	North	0	0.98879	-0.741156	0.862133	0.506683
360	8	North	0	1.68041	-0.334686	0.862133	0.506683
360	8	North	0	2.37203	0.0717844	0.862133	0.506683
360	9	North	0	3.56924	0.612519	0.966501	0.256661
360	10	North	0	3.20265	0.757687	-0.999922	0.0125005
360	10	North	0	2.33046	0.768591	-0.999922	0.0125005
360	10	North	0	1.45827	0.779494	-0.999922	0.0125005
360	12	North	0	0.607573	1.64229	0.0252176	0.999682
365	0	North	0	-2.67276	-0.605282	0.994335	0.106289
365	0	North	0	-1.75985	-0.507696	0.994335	0.106289
365	0	North	0	-0.846938	-0.410111	0.994335	0.106289
365	1	North	0	0.448671	-0.199	0.958707	0.284396
365	2	North	0	0.722346	-0.576723	-0.216655	-0.976248
365	5	North	0	1.21907	-0.635186	0.813664	0.581336
365	5	North	0	1.82481	-0.202401	0.813664	0.581336
365	6	North	0	2.90089	0.397307	0.942408	0.334465
365	7	North	0	3.78932	0.618662	0.991632	0.129098
365	8	North	0	3.45633	1.16115	-0.838522	0.544868
365	8	North	0	2.70524	1.6492	-0.838522	0.544868
365	8	North	0	1.95415	2.13726	-0.838522	0.544868
365	8	North	0	1.20307	2.62531	-0.838522	0.544868
365	9	North	0	0.152606	2.67342	-0.56258	-0.826743
365	10	North	0	-0.266224	2.05995	-0.567036	-0.823693
370	0	North	0	-2.67276	-0.605282	0.994335	0.106289
370	0	North	0	-1.75985	-0.507696	0.994335	0.106289
370	0	North	0	-0.846938	-0.410111	0.994335	0.106289
370	1	North	0	0.448671	-0.199	0.958707	0.284396
370	2	North	0	0.722346	-0.576723	-0.216655	-0.976248
370	3	North	0	1.21907	-0.635186	0.813664	0.581336
370	3	North	0	1.82481	-0.202401	0.813664	0.581336
370	4	North	0	2.90089	0.397307	0.942408	0.334465
370	5	North	0	3.78932	0.618662	0.991632	0.129098
370	6	North	0	3.45633	1.16115	-0.838522	0.544868
370	6	North	0	2.70524	1.6492	-0.838522	0.544868
370	6	North	0	1.95415	2.13726	-0.838522	0.544868
370	6	North	0	1.20307	2.62531	-0.838522	0.544868
370	7	North	0	0.152606	2.67342	-0.56258	-0.826743
370	8	North	0	-0.266224	2.05995	-0.567036	-0.823693
375	0	South	1	-3.28519	-0.530726	0.997677	-0.0681184
375	0	South	1	-2.36787	-0.593358	0.997677	-0.0681184
375	0	South	1	-1.45055	-0.65599	0.997677	-0.0681184
375	1	South	1	-0.0880059	-0.636047	0.983232	0.182359
375	2	South	1	0.372127	-0.959049	0.0367397	-0.999325
375	3	South	1	0.357463	-1.87483	-0.0578712	-0.998324
375	4	South	1	0.70381	-2.53646	0.927568	-0.373653
375	5	South	1	0.883759	-2.30658	-0.457111	0.889409
375	7	South	1	1.18385	-2.51752	0.642113	-0.76661
375	8	South	1	1.27395	-2.25119	-0.42746	0.904034
375	8	South	1	0.867979	-1.3926	-0.42746	0.904034
375	8	South	1	0.462009	-0.534015	-0.42746	0.904034
375	8	South	1	0.0560378	0.324571	-0.42746	0.904034
375	8	South	1	-0.349933	1.18316	-0.42746	0.904034
375	9	South	1	-0.839019	2.00952	-0.932373	-0.361497
375	10	South	1	-0.626707	1.92033	0.981912	-0.189338
380	0	South	1	-3.28519	-0.530726	0.997677	-0.0681184
380	0	South	1	-2.36787	-0.593358	0.997677	-0.0681184
380	0	South	1	-1.45055	-0.65599	0.997677	-0.0681184
380	1	South	1	-0.0880059	-0.636047	0.983232	0.182359
380	2	South	1	0.372127	-0.959049	0.0367397	-0.999325
380	3	South	1	0.357463	-1.87483	-0.0578712	-0.998324
380	4	South	1	0.70381	-2.53646	0.927568	-0.373653
380	5	South	1	1.43864	-2.8839	0.87765	-0.479303
380	6	South	1	1.37892	-2.22619	-0.440264	0.897869
380	6	South	1	0.960312	-1.37248	-0.440264	0.897869
380	6	South	1	0.5417	-0.518762	-0.440264	0.897869
380	6	South	1	0.123087	0.334952	-0.440264	0.897869
380	6	South	1	-0.295526	1.18867	-0.440264	0.897869
380	7	South	1	-0.81167	2.00948	-0.947549	-0.319609
380	8	South	1	-0.614253	1.91846	0.981133	-0.193332
385	0	South	1	-3.28519	-0.530726	0.997677	-0.0681184
385	0	South	1	-2.36787	-0.593358	0.997677	-0.0681184
385	0	South	1	-1.45055	-0.65599	0.997677	-0.0681184
385	1	South	1	-0.0880059	-0.636047	0.983232	0.182359
385	2	South	1	0.372127	-0.959049	0.0367397	-0.999325
385	3	South	1	0.357463	-1.87483	-0.0578712	-0.998324
385	4	South	1	0.70381	-2.53646	0.927568	-0.373653
385	5	South	1	0.799838	-1.89741	-0.333774	0.942653
385	5	South	1	0.519943	-1.10692	-0.333774	0.942653
385	5	South	1	0.240048	-0.316436	-0.333774	0.942653
385	5	South	1	-0.0398474	0.474051	-0.333774	0.942653
385	5	South	1	-0.319743	1.26454	-0.333774	0.942653
385	7	South	1	-0.786424	2.07224	-0.995779	0.0917843
385	8	South	1	-0.940478	1.84331	0.131816	-0.991274
390	0	South	1	-3.28519	-0.530726	0.997677	-0.0681184
390	0	South	1	-2.36787	-0.593358	0.997677	-0.0681184
390	0	South	1	-1.45055	-0.65599	0.997677	-0.0681184
390	1	South	1	-0.0880059	-0.636047	0.983232	0.182359
390	2	South	1	0.372127	-0.959049	0.0367397	-0.999325
390	3	South	1	0.357463	-1.87483	-0.0578712	-0.998324
390	4	South	1	0.70381	-2.53646	0.927568	-0.373653
390	5	South	1	1.43864	-2.8839	0.87765	-0.479303
390	6	South	1	1.37892	-2.22619	-0.440264	0.897869
390	6	South	1	0.960312	-1.37248	-0.440264	0.897869
390	6	South	1	0.5417	-0.518762	-0.440264	0.897869
390	6	South	1	0.123087	0.334952	-0.440264	0.897869
390	6	South	1	-0.295526	1.18867	-0.440264	0.897869
390	7	South	1	-0.81167	2.00948	-0.947549	-0.319609
390	8	South	1	-0.614253	1.91846	0.981133	-0.193332
395	0	South	1	-3.28519	-0.530726	0.997677	-0.0681184
395	0	South	1	-2.36787	-0.593358	0.997677	-0.0681184
395	0	South	1	-1.45055	-0.65599	0.997677	-0.0681184
395	1	South	1	-0.0880059	-0.636047	0.983232	0.182359
395	2	South	1	0.372127	-0.959049	0.0367397	-0.999325
395	3	South	1	0.357463	-1.87483	-0.0578712	-0.998324
395	4	South	1	0.70381	-2.53646	0.927568	-0.373653
395	5	South	1	1.43864	-2.8839	0.87765	-0.479303
395	6	South	1	1.37892	-2.22619	-0.440264	0.897869
395	6	South	1	0.960312	-1.37248	-0.440264	0.897869
395	6	South	1	0.5417	-0.518762	-0.440264	0.897869
395	6	South	1	0.123087	0.334952	-0.440264	0.897869
395	6	South	1	-0.295526	1.18867	-0.440264	0.897869
395	7	South	1	-0.81167	2.00948	-0.947549	-0.319609
395	8	South	1	-0.614253	1.91846	0.981133	-0.193332
400	0	North	0	-2.67276	-0.605282	0.994335	0.106289
400	0	North	0	-1.75985	-0.507696	0.994335	0.106289
400	0	North	0	-0.846938	-0.410111	0.994335	0.106289
400	1	North	0	0.448671	-0.199	0.958707	0.284396
400	2	North	0	0.722346	-0.576723	-0.216655	-0.976248
400	3	North	0	1.21907	-0.635186	0.813664	0.581336
400	3	North	0	1.82481	-0.202401	0.813664	0.581336
400	4	North	0	2.90089	0.397307	0.942408	0.334465
400	5	North	0	3.78932	0.618662	0.991632	0.129098
400	6	North	0	3.45633	1.16115	-0.838522	0.544868
400	6	North	0	2.70524	1.6492	-0.838522	0.544868
400	6	North	0	1.95415	2.13726	-0.838522	0.544868
400	6	North	0	1.20307	2.62531	-0.838522	0.544868
400	7	North	0	0.152606	2.67342	-0.56258	-0.826743
400	8	North	0	-0.266224	2.05995	-0.567036	-0.823693

## Sheet: Scatter_hcDQN
PC1	PC2	x	y	reward	episode	step	starting_zone	zone_code
-3.26029	2.44957	4	1	0	0	0	North	0
0.0547022	-0.354789	4	2	0	0	1	North	0
0.340442	-0.276891	4	3	0	0	2	North	0
-0.163851	-0.955331	4	4	0	0	3	North	0
1.74543	0.348723	4	4	0	0	4	North	0
-0.484298	-0.974625	3	4	0	0	6	North	0
2.52288	0.86305	3	4	0	0	7	North	0
3.19211	1.20174	2	4	0	0	8	North	0
-0.940692	-1.32775	1	4	0	0	9	North	0
-1.10779	-1.28296	1	4	0	0	10	North	0
-0.545893	-0.71162	1	4	0	0	11	North	0
-3.26029	2.44957	4	1	0	1	0	North	0
0.0547022	-0.354789	4	2	0	1	1	North	0
0.340442	-0.276891	4	3	0	1	2	North	0
-0.163851	-0.955331	4	4	0	1	3	North	0
1.74543	0.348723	4	4	0	1	4	North	0
2.52288	0.86305	3	4	0	1	5	North	0
3.19211	1.20174	2	4	0	1	6	North	0
-0.940692	-1.32775	1	4	0	1	7	North	0
-1.10779	-1.28296	1	4	0	1	8	North	0
-0.545893	-0.71162	1	4	0	1	9	North	0
-3.26029	2.44957	4	1	0	2	0	North	0
0.0547022	-0.354789	4	2	0	2	1	North	0
0.340442	-0.276891	4	3	0	2	2	North	0
-0.163851	-0.955331	4	4	0	2	3	North	0
1.74543	0.348723	4	4	0	2	4	North	0
2.52288	0.86305	3	4	0	2	5	North	0
3.19211	1.20174	2	4	0	2	6	North	0
-0.940692	-1.32775	1	4	0	2	7	North	0
-1.10779	-1.28296	1	4	0	2	8	North	0
-0.545893	-0.71162	1	4	0	2	9	North	0
-3.26029	2.44957	4	1	0	3	0	North	0
0.0547022	-0.354789	4	2	0	3	1	North	0
0.340442	-0.276891	4	3	0	3	2	North	0
-0.163851	-0.955331	4	4	0	3	3	North	0
1.74543	0.348723	4	4	0	3	4	North	0
2.52288	0.86305	3	4	0	3	5	North	0
-0.253003	-0.840973	2	4	0	3	7	North	0
3.19211	1.20174	2	4	0	3	8	North	0
-0.940692	-1.32775	1	4	0	3	9	North	0
-1.10779	-1.28296	1	4	0	3	10	North	0
-3.26029	2.44957	4	1	0	4	0	North	0
0.0547022	-0.354789	4	2	0	4	1	North	0
0.340442	-0.276891	4	3	0	4	2	North	0
-0.163851	-0.955331	4	4	0	4	3	North	0
1.74543	0.348723	4	4	0	4	4	North	0
2.52288	0.86305	3	4	0	4	5	North	0
3.19211	1.20174	2	4	0	4	6	North	0
-0.940692	-1.32775	1	4	0	4	7	North	0
-1.10779	-1.28296	1	4	0	4	8	North	0
-0.545893	-0.71162	1	4	0	4	9	North	0
-3.26029	2.44957	4	1	0	5	0	North	0
0.0547022	-0.354789	4	2	0	5	1	North	0
0.340442	-0.276891	4	3	0	5	2	North	0
-0.163851	-0.955331	4	4	0	5	3	North	0
1.74543	0.348723	4	4	0	5	4	North	0
2.52288	0.86305	3	4	0	5	5	North	0
-0.253003	-0.840973	2	4	0	5	7	North	0
-0.940692	-1.32775	1	4	0	5	9	North	0
-1.10779	-1.28296	1	4	0	5	10	North	0
-0.545893	-0.71162	1	4	0	5	11	North	0
-3.26029	2.44957	4	1	0	6	0	North	0
0.0547022	-0.354789	4	2	0	6	1	North	0
0.340442	-0.276891	4	3	0	6	2	North	0
-0.163851	-0.955331	4	4	0	6	3	North	0
-0.163851	-0.955331	4	4	0	6	5	North	0
1.74543	0.348723	4	4	0	6	6	North	0
2.52288	0.86305	3	4	0	6	7	North	0
3.19211	1.20174	2	4	0	6	8	North	0
-0.940692	-1.32775	1	4	0	6	9	North	0
-1.10779	-1.28296	1	4	0	6	10	North	0
-0.545893	-0.71162	1	4	0	6	11	North	0
0.0547022	-0.354789	4	2	0	7	1	North	0
-0.163851	-0.955331	4	4	0	7	3	North	0
1.74543	0.348723	4	4	0	7	4	North	0
2.52288	0.86305	3	4	0	7	5	North	0
3.19211	1.20174	2	4	0	7	6	North	0
-1.10779	-1.28296	1	4	0	7	8	North	0
-3.26029	2.44957	4	1	0	8	0	North	0
0.0547022	-0.354789	4	2	0	8	1	North	0
0.340442	-0.276891	4	3	0	8	2	North	0
-0.163851	-0.955331	4	4	0	8	3	North	0
1.74543	0.348723	4	4	0	8	4	North	0
2.52288	0.86305	3	4	0	8	5	North	0
3.19211	1.20174	2	4	0	8	6	North	0
-0.940692	-1.32775	1	4	0	8	7	North	0
-1.10779	-1.28296	1	4	0	8	8	North	0
-0.545893	-0.71162	1	4	0	8	9	North	0
-3.26029	2.44957	4	1	0	9	0	North	0
0.0547022	-0.354789	4	2	0	9	1	North	0
0.340442	-0.276891	4	3	0	9	2	North	0
-0.163851	-0.955331	4	4	0	9	3	North	0
-0.163851	-0.955331	4	4	0	9	5	North	0
1.74543	0.348723	4	4	0	9	6	North	0
2.52288	0.86305	3	4	0	9	7	North	0
3.19211	1.20174	2	4	0	9	8	North	0
-0.940692	-1.32775	1	4	0	9	9	North	0
-1.10779	-1.28296	1	4	0	9	10	North	0
-0.545893	-0.71162	1	4	0	9	11	North	0
-3.26029	2.44957	4	1	0	10	0	North	0
0.0547022	-0.354789	4	2	0	10	1	North	0
0.340442	-0.276891	4	3	0	10	2	North	0
-0.163851	-0.955331	4	4	0	10	3	North	0
1.74543	0.348723	4	4	0	10	4	North	0
2.52288	0.86305	3	4	0	10	5	North	0
-0.940692	-1.32775	1	4	0	10	7	North	0
-1.10779	-1.28296	1	4	0	10	8	North	0
-0.545893	-0.71162	1	4	0	10	9	North	0
-3.26029	2.44957	4	1	0	11	0	North	0
0.0547022	-0.354789	4	2	0	11	1	North	0
-0.94984	-1.29368	4	3	0	11	4	North	0
0.340442	-0.276891	4	3	0	11	5	North	0
-0.163851	-0.955331	4	4	0	11	6	North	0
1.74543	0.348723	4	4	0	11	7	North	0
2.52288	0.86305	3	4	0	11	8	North	0
3.19211	1.20174	2	4	0	11	9	North	0
-0.940692	-1.32775	1	4	0	11	10	North	0
-1.10779	-1.28296	1	4	0	11	11	North	0
-0.545893	-0.71162	1	4	0	11	12	North	0
-3.26029	2.44957	4	1	0	12	0	North	0
0.0547022	-0.354789	4	2	0	12	1	North	0
0.340442	-0.276891	4	3	0	12	2	North	0
-0.163851	-0.955331	4	4	0	12	3	North	0
1.74543	0.348723	4	4	0	12	4	North	0
2.52288	0.86305	3	4	0	12	5	North	0
3.19211	1.20174	2	4	0	12	6	North	0
-1.10779	-1.28296	1	4	0	12	8	North	0
-0.545893	-0.71162	1	4	0	12	9	North	0
-3.26029	2.44957	4	1	0	13	0	North	0
0.0547022	-0.354789	4	2	0	13	1	North	0
0.340442	-0.276891	4	3	0	13	2	North	0
-0.163851	-0.955331	4	4	0	13	3	North	0
1.74543	0.348723	4	4	0	13	4	North	0
2.52288	0.86305	3	4	0	13	5	North	0
3.19211	1.20174	2	4	0	13	6	North	0
-0.940692	-1.32775	1	4	0	13	7	North	0
-1.10779	-1.28296	1	4	0	13	8	North	0
-3.26029	2.44957	4	1	0	14	0	North	0
0.0547022	-0.354789	4	2	0	14	1	North	0
0.340442	-0.276891	4	3	0	14	2	North	0
-0.163851	-0.955331	4	4	0	14	3	North	0
-0.180365	-0.595654	4	4	0	14	5	North	0
-0.545893	-0.71162	5	4	0	14	7	North	0
-0.542684	-0.644538	6	4	0	14	8	North	0
-1.2482	-1.50154	7	4	1	14	9	North	0
-0.300846	-0.896693	7	4	0	14	10	North	0
2.52288	0.86305	7	4	0	14	11	North	0
-3.26029	2.44957	4	1	0	15	0	North	0
0.0547022	-0.354789	4	2	0	15	1	North	0
0.340442	-0.276891	4	3	0	15	2	North	0
-0.163851	-0.955331	4	4	0	15	3	North	0
1.74543	0.348723	4	4	0	15	4	North	0
2.52288	0.86305	3	4	0	15	5	North	0
3.19211	1.20174	2	4	0	15	6	North	0
-0.940692	-1.32775	1	4	0	15	7	North	0
-1.10779	-1.28296	1	4	0	15	8	North	0
-3.26029	2.44957	4	1	0	16	0	North	0
0.0547022	-0.354789	4	2	0	16	1	North	0
0.340442	-0.276891	4	3	0	16	2	North	0
-0.163851	-0.955331	4	4	0	16	3	North	0
1.74543	0.348723	4	4	0	16	4	North	0
2.52288	0.86305	3	4	0	16	5	North	0
3.19211	1.20174	2	4	0	16	6	North	0
-0.940692	-1.32775	1	4	0	16	7	North	0
-1.10779	-1.28296	1	4	0	16	8	North	0
-0.545893	-0.71162	1	4	0	16	9	North	0
-3.26029	2.44957	4	1	0	17	0	North	0
0.0547022	-0.354789	4	2	0	17	1	North	0
0.340442	-0.276891	4	3	0	17	2	North	0
-0.560465	-0.966861	4	4	0	17	4	North	0
-0.545893	-0.71162	5	4	0	17	5	North	0
-0.542684	-0.644538	6	4	0	17	6	North	0
-1.2482	-1.50154	7	4	1	17	7	North	0
-0.300846	-0.896693	7	4	0	17	8	North	0
2.52288	0.86305	7	4	0	17	9	North	0
-3.26029	2.44957	4	1	0	18	0	North	0
0.0547022	-0.354789	4	2	0	18	1	North	0
0.340442	-0.276891	4	3	0	18	2	North	0
-0.163851	-0.955331	4	4	0	18	3	North	0
1.74543	0.348723	4	4	0	18	4	North	0
-0.484298	-0.974625	3	4	0	18	6	North	0
2.52288	0.86305	3	4	0	18	7	North	0
3.19211	1.20174	2	4	0	18	8	North	0
-0.940692	-1.32775	1	4	0	18	9	North	0
-1.10779	-1.28296	1	4	0	18	11	North	0
-2.61322	1.1074	4	1	0	19	1	North	0
-2.61322	1.1074	4	1	0	19	2	North	0
-2.61322	1.1074	4	1	0	19	3	North	0
-2.61322	1.1074	4	1	0	19	4	North	0
-2.61322	1.1074	4	1	0	19	5	North	0
-2.61322	1.1074	4	1	0	19	6	North	0
-2.61322	1.1074	4	1	0	19	7	North	0
-2.61322	1.1074	4	1	0	19	8	North	0
-2.61322	1.1074	4	1	0	19	9	North	0
-2.61322	1.1074	4	1	0	19	10	North	0
-2.61322	1.1074	4	1	0	19	11	North	0
-2.61322	1.1074	4	1	0	19	12	North	0
-2.61322	1.1074	4	1	0	19	13	North	0
-2.61322	1.1074	4	1	0	19	14	North	0
-2.61322	1.1074	4	1	0	19	15	North	0
-2.61322	1.1074	4	1	0	19	16	North	0
-2.61322	1.1074	4	1	0	19	17	North	0
-2.61322	1.1074	4	1	0	19	18	North	0
-2.61322	1.1074	4	1	0	19	19	North	0
-2.61322	1.1074	4	1	0	19	20	North	0
-2.61322	1.1074	4	1	0	19	21	North	0
-2.61322	1.1074	4	1	0	19	22	North	0
-2.55829	0.66319	4	1	0	19	24	North	0
-0.348737	-0.580215	4	1	0	19	25	North	0
-2.55829	0.66319	4	1	0	19	27	North	0
-0.348737	-0.580215	4	1	0	19	28	North	0
-0.348737	-0.580215	4	1	0	19	29	North	0
-0.348737	-0.580215	4	1	0	19	30	North	0
-0.348737	-0.580215	4	1	0	19	31	North	0
-0.348737	-0.580215	4	1	0	19	32	North	0
-0.348737	-0.580215	4	1	0	19	33	North	0
-0.348737	-0.580215	4	1	0	19	34	North	0
-0.348737	-0.580215	4	1	0	19	35	North	0
-0.348737	-0.580215	4	1	0	19	36	North	0
-0.348737	-0.580215	4	1	0	19	37	North	0
-0.348737	-0.580215	4	1	0	19	38	North	0
-0.348737	-0.580215	4	1	0	19	39	North	0
-0.348737	-0.580215	4	1	0	19	40	North	0
-0.348737	-0.580215	4	1	0	19	41	North	0
-0.348737	-0.580215	4	1	0	19	42	North	0
-0.348737	-0.580215	4	1	0	19	43	North	0
-0.348737	-0.580215	4	1	0	19	44	North	0
-0.348737	-0.580215	4	1	0	19	45	North	0
-0.348737	-0.580215	4	1	0	19	46	North	0
-0.348737	-0.580215	4	1	0	19	47	North	0
-0.348737	-0.580215	4	1	0	19	48	North	0
-0.348737	-0.580215	4	1	0	19	49	North	0
-0.348737	-0.580215	4	1	0	19	50	North	0
-0.348737	-0.580215	4	1	0	19	51	North	0
-0.348737	-0.580215	4	1	0	19	52	North	0
-0.348737	-0.580215	4	1	0	19	53	North	0
-0.348737	-0.580215	4	1	0	19	54	North	0
-0.348737	-0.580215	4	1	0	19	55	North	0
-0.348737	-0.580215	4	1	0	19	56	North	0
-0.348737	-0.580215	4	1	0	19	57	North	0
-0.348737	-0.580215	4	1	0	19	58	North	0
-0.348737	-0.580215	4	1	0	19	59	North	0
-0.348737	-0.580215	4	1	0	19	60	North	0
-0.348737	-0.580215	4	1	0	19	61	North	0
-0.348737	-0.580215	4	1	0	19	62	North	0
-0.348737	-0.580215	4	1	0	19	63	North	0
-0.348737	-0.580215	4	1	0	19	64	North	0
-0.348737	-0.580215	4	1	0	19	65	North	0
-3.26029	2.44957	4	1	0	19	67	North	0
0.0547022	-0.354789	4	2	0	19	68	North	0
0.340442	-0.276891	4	3	0	19	69	North	0
-0.163851	-0.955331	4	4	0	19	70	North	0
1.74543	0.348723	4	4	0	19	71	North	0
-0.163851	-0.955331	3	4	0	19	73	North	0
3.19211	1.20174	2	4	0	19	75	North	0
-1.1698	-1.24807	1	4	0	19	77	North	0
-0.940692	-1.32775	1	4	0	19	78	North	0
-3.26029	2.44957	4	1	0	20	0	North	0
0.0547022	-0.354789	4	2	0	20	1	North	0
0.340442	-0.276891	4	3	0	20	2	North	0
-0.163851	-0.955331	4	4	0	20	3	North	0
1.74543	0.348723	4	4	0	20	4	North	0
2.52288	0.86305	3	4	0	20	5	North	0
3.19211	1.20174	2	4	0	20	6	North	0
-0.940692	-1.32775	1	4	0	20	7	North	0
-1.10779	-1.28296	1	4	0	20	8	North	0
-0.545893	-0.71162	1	4	0	20	9	North	0
-3.26029	2.44957	4	1	0	21	0	North	0
0.0547022	-0.354789	4	2	0	21	1	North	0
0.340442	-0.276891	4	3	0	21	2	North	0
-0.163851	-0.955331	4	4	0	21	3	North	0
1.74543	0.348723	4	4	0	21	4	North	0
-0.484298	-0.974625	3	4	0	21	6	North	0
2.52288	0.86305	3	4	0	21	7	North	0
3.19211	1.20174	2	4	0	21	8	North	0
-0.940692	-1.32775	1	4	0	21	9	North	0
-1.10779	-1.28296	1	4	0	21	10	North	0
-0.545893	-0.71162	1	4	0	21	11	North	0
-3.26029	2.44957	4	1	0	22	0	North	0
0.0547022	-0.354789	4	2	0	22	1	North	0
0.340442	-0.276891	4	3	0	22	2	North	0
-0.163851	-0.955331	4	4	0	22	3	North	0
1.74543	0.348723	4	4	0	22	4	North	0
2.52288	0.86305	3	4	0	22	5	North	0
3.19211	1.20174	2	4	0	22	6	North	0
-0.940692	-1.32775	1	4	0	22	7	North	0
-1.10779	-1.28296	1	4	0	22	8	North	0
-0.545893	-0.71162	1	4	0	22	9	North	0
-3.26029	2.44957	4	1	0	23	0	North	0
0.0547022	-0.354789	4	2	0	23	1	North	0
0.340442	-0.276891	4	3	0	23	2	North	0
-0.163851	-0.955331	4	4	0	23	3	North	0
1.74543	0.348723	4	4	0	23	4	North	0
2.52288	0.86305	3	4	0	23	5	North	0
3.19211	1.20174	2	4	0	23	6	North	0
-0.940692	-1.32775	1	4	0	23	7	North	0
-1.10779	-1.28296	1	4	0	23	8	North	0
-0.545893	-0.71162	1	4	0	23	9	North	0
-3.26029	2.44957	4	1	0	24	0	North	0
0.0547022	-0.354789	4	2	0	24	1	North	0
0.340442	-0.276891	4	3	0	24	2	North	0
-0.163851	-0.955331	4	4	0	24	3	North	0
1.74543	0.348723	4	4	0	24	4	North	0
2.52288	0.86305	3	4	0	24	5	North	0
3.19211	1.20174	2	4	0	24	6	North	0
-0.940692	-1.32775	1	4	0	24	7	North	0
-1.10779	-1.28296	1	4	0	24	8	North	0
-0.545893	-0.71162	1	4	0	24	9	North	0
-3.29781	2.51579	4	1	0	25	0	South	1
-2.99327	1.9111	4	2	0	25	2	South	1
0.0547022	-0.354789	4	2	0	25	3	South	1
0.340442	-0.276891	4	3	0	25	4	South	1
-0.163851	-0.955331	4	4	0	25	5	South	1
1.74543	0.348723	4	4	0	25	6	South	1
2.52288	0.86305	3	4	0	25	7	South	1
3.19211	1.20174	2	4	0	25	8	South	1
-0.940692	-1.32775	1	4	0	25	10	South	1
-1.10779	-1.28296	1	4	0	25	11	South	1
-3.29781	2.51579	4	1	0	26	0	South	1
0.0547022	-0.354789	4	2	0	26	1	South	1
-1.22362	-1.50324	4	3	0	26	3	South	1
0.340442	-0.276891	4	3	0	26	4	South	1
-0.163851	-0.955331	4	4	0	26	5	South	1
1.74543	0.348723	4	4	0	26	6	South	1
2.52288	0.86305	3	4	0	26	7	South	1
3.19211	1.20174	2	4	0	26	8	South	1
-0.940692	-1.32775	1	4	1	26	9	South	1
-1.10779	-1.28296	1	4	0	26	10	South	1
-0.545893	-0.71162	1	4	0	26	11	South	1
-3.29781	2.51579	4	1	0	27	0	South	1
0.0547022	-0.354789	4	2	0	27	1	South	1
0.340442	-0.276891	4	3	0	27	2	South	1
-0.163851	-0.955331	4	4	0	27	3	South	1
1.74543	0.348723	4	4	0	27	4	South	1
-0.163851	-0.955331	3	4	0	27	6	South	1
2.52288	0.86305	3	4	0	27	7	South	1
3.19211	1.20174	2	4	0	27	8	South	1
-0.940692	-1.32775	1	4	1	27	9	South	1
-1.10779	-1.28296	1	4	0	27	10	South	1
-0.545893	-0.71162	1	4	0	27	11	South	1
-3.29781	2.51579	4	1	0	28	0	South	1
0.0547022	-0.354789	4	2	0	28	1	South	1
0.340442	-0.276891	4	3	0	28	2	South	1
-0.163851	-0.955331	4	4	0	28	3	South	1
1.74543	0.348723	4	4	0	28	4	South	1
-0.484298	-0.974625	3	4	0	28	6	South	1
2.52288	0.86305	3	4	0	28	7	South	1
3.19211	1.20174	2	4	0	28	8	South	1
-0.940692	-1.32775	1	4	1	28	9	South	1
-1.10779	-1.28296	1	4	0	28	10	South	1
-3.01112	1.7566	4	1	0	29	1	South	1
-3.01112	1.7566	4	1	0	29	2	South	1
-3.01112	1.7566	4	1	0	29	3	South	1
-3.01112	1.7566	4	1	0	29	4	South	1
-3.01112	1.7566	4	1	0	29	5	South	1
-3.01112	1.7566	4	1	0	29	6	South	1
-3.01112	1.7566	4	1	0	29	7	South	1
-3.01112	1.7566	4	1	0	29	8	South	1
-3.01112	1.7566	4	1	0	29	9	South	1
-3.01112	1.7566	4	1	0	29	10	South	1
-3.01112	1.7566	4	1	0	29	11	South	1
-3.01112	1.7566	4	1	0	29	12	South	1
-3.01112	1.7566	4	1	0	29	13	South	1
-3.01112	1.7566	4	1	0	29	14	South	1
-3.01112	1.7566	4	1	0	29	15	South	1
-3.01112	1.7566	4	1	0	29	16	South	1
-3.01112	1.7566	4	1	0	29	17	South	1
-3.01112	1.7566	4	1	0	29	18	South	1
-2.06566	0.326393	4	1	0	29	21	South	1
-2.06566	0.326393	4	1	0	29	22	South	1
-2.06566	0.326393	4	1	0	29	23	South	1
-2.06566	0.326393	4	1	0	29	24	South	1
-2.06566	0.326393	4	1	0	29	25	South	1
-2.06566	0.326393	4	1	0	29	26	South	1
-2.06566	0.326393	4	1	0	29	27	South	1
-2.06566	0.326393	4	1	0	29	28	South	1
-2.06566	0.326393	4	1	0	29	29	South	1
-2.06566	0.326393	4	1	0	29	30	South	1
-2.06566	0.326393	4	1	0	29	31	South	1
-2.06566	0.326393	4	1	0	29	32	South	1
-2.06566	0.326393	4	1	0	29	33	South	1
-2.06566	0.326393	4	1	0	29	34	South	1
-2.06566	0.326393	4	1	0	29	35	South	1
-2.06566	0.326393	4	1	0	29	36	South	1
-2.06566	0.326393	4	1	0	29	37	South	1
-2.62615	0.813041	4	1	0	29	39	South	1
-3.01112	1.7566	4	1	0	29	40	South	1
-3.01112	1.7566	4	1	0	29	41	South	1
-3.01112	1.7566	4	1	0	29	42	South	1
-3.01112	1.7566	4	1	0	29	43	South	1
-3.01112	1.7566	4	1	0	29	44	South	1
-3.29781	2.51579	4	1	0	29	46	South	1
0.0547022	-0.354789	4	2	0	29	47	South	1
0.340442	-0.276891	4	3	0	29	48	South	1
-0.163851	-0.955331	4	4	0	29	49	South	1
1.74543	0.348723	4	4	0	29	50	South	1
-0.484298	-0.974625	3	4	0	29	52	South	1
-0.940692	-1.32775	1	4	1	29	55	South	1
-1.10779	-1.28296	1	4	0	29	56	South	1
-0.545893	-0.71162	1	4	0	29	57	South	1
-3.29781	2.51579	4	1	0	30	0	South	1
0.0547022	-0.354789	4	2	0	30	1	South	1
0.340442	-0.276891	4	3	0	30	2	South	1
-0.163851	-0.955331	4	4	0	30	3	South	1
1.74543	0.348723	4	4	0	30	4	South	1
-0.484298	-0.974625	3	4	0	30	6	South	1
2.52288	0.86305	3	4	0	30	7	South	1
3.19211	1.20174	2	4	0	30	8	South	1
-0.940692	-1.32775	1	4	1	30	9	South	1
-1.10779	-1.28296	1	4	0	30	10	South	1
-0.545893	-0.71162	1	4	0	30	11	South	1
-3.29781	2.51579	4	1	0	31	0	South	1
0.0547022	-0.354789	4	2	0	31	1	South	1
0.340442	-0.276891	4	3	0	31	2	South	1
-0.163851	-0.955331	4	4	0	31	3	South	1
1.74543	0.348723	4	4	0	31	4	South	1
3.19211	1.20174	2	4	0	31	6	South	1
-0.940692	-1.32775	1	4	1	31	7	South	1
-1.10779	-1.28296	1	4	0	31	8	South	1
-3.29781	2.51579	4	1	0	32	0	South	1
0.0547022	-0.354789	4	2	0	32	1	South	1
0.340442	-0.276891	4	3	0	32	2	South	1
-0.163851	-0.955331	4	4	0	32	3	South	1
1.74543	0.348723	4	4	0	32	4	South	1
2.52288	0.86305	3	4	0	32	5	South	1
-0.163851	-0.955331	2	4	0	32	7	South	1
3.19211	1.20174	2	4	0	32	8	South	1
-0.940692	-1.32775	1	4	1	32	9	South	1
-1.10779	-1.28296	1	4	0	32	10	South	1
-0.545893	-0.71162	1	4	0	32	11	South	1
-3.29781	2.51579	4	1	0	33	0	South	1
0.0547022	-0.354789	4	2	0	33	1	South	1
0.340442	-0.276891	4	3	0	33	2	South	1
-0.163851	-0.955331	4	4	0	33	3	South	1
1.74543	0.348723	4	4	0	33	4	South	1
-0.484298	-0.974625	3	4	0	33	6	South	1
2.52288	0.86305	3	4	0	33	7	South	1
3.19211	1.20174	2	4	0	33	8	South	1
-0.940692	-1.32775	1	4	1	33	9	South	1
-1.10779	-1.28296	1	4	0	33	10	South	1
-0.545893	-0.71162	1	4	0	33	11	South	1
-3.29781	2.51579	4	1	0	34	0	South	1
0.340442	-0.276891	4	3	0	34	2	South	1
-0.163851	-0.955331	4	4	0	34	3	South	1
1.74543	0.348723	4	4	0	34	4	South	1
2.52288	0.86305	3	4	0	34	5	South	1
3.19211	1.20174	2	4	0	34	6	South	1
-0.940692	-1.32775	1	4	1	34	7	South	1
-1.10779	-1.28296	1	4	0	34	8	South	1
-0.545893	-0.71162	1	4	0	34	9	South	1
0.340442	-0.276891	4	3	0	35	2	South	1
-0.163851	-0.955331	4	4	0	35	3	South	1
1.74543	0.348723	4	4	0	35	4	South	1
2.52288	0.86305	3	4	0	35	5	South	1
3.19211	1.20174	2	4	0	35	6	South	1
-0.940692	-1.32775	1	4	1	35	7	South	1
-1.10779	-1.28296	1	4	0	35	8	South	1
-0.545893	-0.71162	1	4	0	35	9	South	1
-3.29781	2.51579	4	1	0	36	0	South	1
0.0547022	-0.354789	4	2	0	36	1	South	1
0.340442	-0.276891	4	3	0	36	2	South	1
-0.163851	-0.955331	4	4	0	36	3	South	1
1.74543	0.348723	4	4	0	36	4	South	1
2.52288	0.86305	3	4	0	36	5	South	1
3.19211	1.20174	2	4	0	36	6	South	1
-0.940692	-1.32775	1	4	1	36	7	South	1
-1.10779	-1.28296	1	4	0	36	8	South	1
-0.545893	-0.71162	1	4	0	36	9	South	1
0.340442	-0.276891	4	3	0	37	2	South	1
-0.560465	-0.966861	4	4	0	37	4	South	1
-0.545893	-0.71162	5	4	0	37	5	South	1
-0.542684	-0.644538	6	4	0	37	6	South	1
-1.2482	-1.50154	7	4	0	37	7	South	1
-0.300846	-0.896693	7	4	0	37	8	South	1
2.52288	0.86305	7	4	0	37	9	South	1
-3.29781	2.51579	4	1	0	38	0	South	1
0.0547022	-0.354789	4	2	0	38	1	South	1
0.340442	-0.276891	4	3	0	38	2	South	1
-0.163851	-0.955331	4	4	0	38	3	South	1
1.74543	0.348723	4	4	0	38	4	South	1
2.52288	0.86305	3	4	0	38	5	South	1
3.19211	1.20174	2	4	0	38	6	South	1
-0.940692	-1.32775	1	4	1	38	7	South	1
-1.10779	-1.28296	1	4	0	38	8	South	1
-0.545893	-0.71162	1	4	0	38	9	South	1
-3.29781	2.51579	4	1	0	39	0	South	1
0.0547022	-0.354789	4	2	0	39	1	South	1
0.340442	-0.276891	4	3	0	39	2	South	1
-0.163851	-0.955331	4	4	0	39	3	South	1
1.74543	0.348723	4	4	0	39	4	South	1
2.52288	0.86305	3	4	0	39	5	South	1
3.19211	1.20174	2	4	0	39	6	South	1
-0.940692	-1.32775	1	4	1	39	7	South	1
-1.10779	-1.28296	1	4	0	39	8	South	1
-0.545893	-0.71162	1	4	0	39	9	South	1
-3.29781	2.51579	4	1	0	40	0	South	1
0.0547022	-0.354789	4	2	0	40	1	South	1
0.340442	-0.276891	4	3	0	40	2	South	1
-0.163851	-0.955331	4	4	0	40	3	South	1
1.74543	0.348723	4	4	0	40	4	South	1
2.52288	0.86305	3	4	0	40	5	South	1
3.19211	1.20174	2	4	0	40	6	South	1
-1.1698	-1.24807	1	4	0	40	8	South	1
-0.940692	-1.32775	1	4	0	40	9	South	1
0.0547022	-0.354789	4	2	0	41	1	South	1
0.340442	-0.276891	4	3	0	41	2	South	1
-0.163851	-0.955331	4	4	0	41	3	South	1
-0.180365	-0.595654	4	4	0	41	5	South	1
-0.560465	-0.966861	4	4	0	41	6	South	1
-0.545893	-0.71162	5	4	0	41	7	South	1
-0.542684	-0.644538	6	4	0	41	8	South	1
-1.2482	-1.50154	7	4	0	41	10	South	1
-0.300846	-0.896693	7	4	0	41	11	South	1
-3.29781	2.51579	4	1	0	42	0	South	1
-2.99327	1.9111	4	2	0	42	2	South	1
0.0547022	-0.354789	4	2	0	42	3	South	1
0.340442	-0.276891	4	3	0	42	4	South	1
-0.163851	-0.955331	4	4	0	42	5	South	1
-0.163851	-0.955331	4	4	0	42	7	South	1
1.74543	0.348723	4	4	0	42	8	South	1
2.52288	0.86305	3	4	0	42	9	South	1
3.19211	1.20174	2	4	0	42	10	South	1
-0.940692	-1.32775	1	4	1	42	11	South	1
-1.10779	-1.28296	1	4	0	42	12	South	1
-0.545893	-0.71162	1	4	0	42	13	South	1
-3.29781	2.51579	4	1	0	43	0	South	1
0.0547022	-0.354789	4	2	0	43	1	South	1
0.340442	-0.276891	4	3	0	43	2	South	1
-0.163851	-0.955331	4	4	0	43	3	South	1
1.74543	0.348723	4	4	0	43	4	South	1
2.52288	0.86305	3	4	0	43	5	South	1
3.19211	1.20174	2	4	0	43	6	South	1
-1.10779	-1.28296	1	4	0	43	8	South	1
-3.29781	2.51579	4	1	0	44	0	South	1
0.0547022	-0.354789	4	2	0	44	1	South	1
0.340442	-0.276891	4	3	0	44	2	South	1
-0.163851	-0.955331	4	4	0	44	3	South	1
2.52288	0.86305	3	4	0	44	5	South	1
3.19211	1.20174	2	4	0	44	6	South	1
-0.940692	-1.32775	1	4	1	44	7	South	1
-1.10779	-1.28296	1	4	0	44	8	South	1
-0.545893	-0.71162	1	4	0	44	9	South	1
-3.29781	2.51579	4	1	0	45	0	South	1
0.0547022	-0.354789	4	2	0	45	1	South	1
0.340442	-0.276891	4	3	0	45	2	South	1
-0.163851	-0.955331	4	4	0	45	3	South	1
1.74543	0.348723	4	4	0	45	4	South	1
2.52288	0.86305	3	4	0	45	5	South	1
3.19211	1.20174	2	4	0	45	6	South	1
-0.940692	-1.32775	1	4	1	45	7	South	1
-1.10779	-1.28296	1	4	0	45	8	South	1
-2.06566	0.326393	4	1	0	46	1	South	1
-2.06566	0.326393	4	1	0	46	2	South	1
-2.06566	0.326393	4	1	0	46	3	South	1
-2.06566	0.326393	4	1	0	46	4	South	1
-2.06566	0.326393	4	1	0	46	5	South	1
-2.06566	0.326393	4	1	0	46	6	South	1
-2.06566	0.326393	4	1	0	46	7	South	1
-2.06566	0.326393	4	1	0	46	8	South	1
-2.06566	0.326393	4	1	0	46	9	South	1
-2.06566	0.326393	4	1	0	46	10	South	1
-2.06566	0.326393	4	1	0	46	11	South	1
-2.06566	0.326393	4	1	0	46	12	South	1
-2.06566	0.326393	4	1	0	46	13	South	1
-2.06566	0.326393	4	1	0	46	14	South	1
-2.06566	0.326393	4	1	0	46	15	South	1
-2.06566	0.326393	4	1	0	46	18	South	1
-2.62615	0.813041	4	1	0	46	21	South	1
-3.01112	1.7566	4	1	0	46	22	South	1
-3.01112	1.7566	4	1	0	46	23	South	1
-3.01112	1.7566	4	1	0	46	24	South	1
-3.29781	2.51579	4	1	0	46	26	South	1
0.0547022	-0.354789	4	2	0	46	27	South	1
0.340442	-0.276891	4	3	0	46	28	South	1
-0.163851	-0.955331	4	4	0	46	29	South	1
1.74543	0.348723	4	4	0	46	30	South	1
-0.163851	-0.955331	3	4	0	46	32	South	1
2.52288	0.86305	3	4	0	46	33	South	1
3.19211	1.20174	2	4	0	46	34	South	1
-0.940692	-1.32775	1	4	0	46	36	South	1
-1.10779	-1.28296	1	4	0	46	37	South	1
-3.29781	2.51579	4	1	0	47	0	South	1
0.0547022	-0.354789	4	2	0	47	1	South	1
0.340442	-0.276891	4	3	0	47	2	South	1
-0.163851	-0.955331	4	4	0	47	3	South	1
1.74543	0.348723	4	4	0	47	4	South	1
-0.163851	-0.955331	3	4	0	47	6	South	1
2.52288	0.86305	3	4	0	47	7	South	1
3.19211	1.20174	2	4	0	47	8	South	1
-0.940692	-1.32775	1	4	1	47	9	South	1
-1.10779	-1.28296	1	4	0	47	10	South	1
-0.545893	-0.71162	1	4	0	47	11	South	1
-3.29781	2.51579	4	1	0	48	0	South	1
0.0547022	-0.354789	4	2	0	48	1	South	1
0.340442	-0.276891	4	3	0	48	2	South	1
-0.163851	-0.955331	4	4	0	48	3	South	1
1.74543	0.348723	4	4	0	48	4	South	1
2.52288	0.86305	3	4	0	48	5	South	1
3.19211	1.20174	2	4	0	48	6	South	1
-0.940692	-1.32775	1	4	1	48	7	South	1
-1.10779	-1.28296	1	4	0	48	8	South	1
-0.545893	-0.71162	1	4	0	48	9	South	1
-3.29781	2.51579	4	1	0	49	0	South	1
0.0547022	-0.354789	4	2	0	49	1	South	1
0.340442	-0.276891	4	3	0	49	2	South	1
-0.163851	-0.955331	4	4	0	49	3	South	1
1.74543	0.348723	4	4	0	49	4	South	1
2.52288	0.86305	3	4	0	49	5	South	1
3.19211	1.20174	2	4	0	49	6	South	1
-0.940692	-1.32775	1	4	1	49	7	South	1
-1.10779	-1.28296	1	4	0	49	8	South	1
-0.545893	-0.71162	1	4	0	49	9	South	1
-3.26029	2.44957	4	1	0	50	0	North	0
0.0547022	-0.354789	4	2	0	50	1	North	0
0.340442	-0.276891	4	3	0	50	2	North	0
-0.163851	-0.955331	4	4	0	50	3	North	0
1.74543	0.348723	4	4	0	50	4	North	0
2.52288	0.86305	3	4	0	50	5	North	0
3.19211	1.20174	2	4	0	50	6	North	0
-0.940692	-1.32775	1	4	0	50	7	North	0
-1.10779	-1.28296	1	4	0	50	8	North	0
-0.545893	-0.71162	1	4	0	50	9	North	0
-3.26029	2.44957	4	1	0	51	0	North	0
0.0547022	-0.354789	4	2	0	51	1	North	0
0.340442	-0.276891	4	3	0	51	2	North	0
-0.163851	-0.955331	4	4	0	51	3	North	0
1.74543	0.348723	4	4	0	51	4	North	0
2.52288	0.86305	3	4	0	51	5	North	0
-0.253003	-0.840973	2	4	0	51	7	North	0
3.19211	1.20174	2	4	0	51	8	North	0
-0.940692	-1.32775	1	4	0	51	9	North	0
-1.10779	-1.28296	1	4	0	51	10	North	0
-0.545893	-0.71162	1	4	0	51	11	North	0
0.0547022	-0.354789	4	2	0	52	1	North	0
0.340442	-0.276891	4	3	0	52	2	North	0
-0.163851	-0.955331	4	4	0	52	3	North	0
-0.180365	-0.595654	4	4	0	52	5	North	0
-0.560465	-0.966861	4	4	0	52	6	North	0
-0.163851	-0.955331	5	4	0	52	8	North	0
1.54342	0.296163	5	4	0	52	9	North	0
1.74543	0.348723	4	4	0	52	10	North	0
2.52288	0.86305	3	4	0	52	11	North	0
3.19211	1.20174	2	4	0	52	12	North	0
-0.940692	-1.32775	1	4	0	52	13	North	0
-1.10779	-1.28296	1	4	0	52	14	North	0
-0.545893	-0.71162	1	4	0	52	15	North	0
-3.26029	2.44957	4	1	0	53	0	North	0
0.0547022	-0.354789	4	2	0	53	1	North	0
0.340442	-0.276891	4	3	0	53	2	North	0
-0.163851	-0.955331	4	4	0	53	3	North	0
1.74543	0.348723	4	4	0	53	4	North	0
2.52288	0.86305	3	4	0	53	5	North	0
3.19211	1.20174	2	4	0	53	6	North	0
-1.1698	-1.24807	1	4	0	53	8	North	0
-0.940692	-1.32775	1	4	0	53	9	North	0
-2.61322	1.1074	4	1	0	54	1	North	0
-2.61322	1.1074	4	1	0	54	2	North	0
-2.61322	1.1074	4	1	0	54	3	North	0
-2.61322	1.1074	4	1	0	54	6	North	0
-2.61322	1.1074	4	1	0	54	7	North	0
-2.61322	1.1074	4	1	0	54	8	North	0
-2.61322	1.1074	4	1	0	54	9	North	0
-2.61322	1.1074	4	1	0	54	10	North	0
-2.61322	1.1074	4	1	0	54	11	North	0
-2.61322	1.1074	4	1	0	54	12	North	0
-2.61322	1.1074	4	1	0	54	13	North	0
-2.61322	1.1074	4	1	0	54	14	North	0
-2.61322	1.1074	4	1	0	54	15	North	0
-2.61322	1.1074	4	1	0	54	16	North	0
-2.61322	1.1074	4	1	0	54	17	North	0
-2.61322	1.1074	4	1	0	54	18	North	0
-3.26029	2.44957	4	1	0	54	20	North	0
0.340442	-0.276891	4	3	0	54	24	North	0
-0.163851	-0.955331	4	4	0	54	25	North	0
1.74543	0.348723	4	4	0	54	26	North	0
2.52288	0.86305	3	4	0	54	27	North	0
3.19211	1.20174	2	4	0	54	28	North	0
-0.940692	-1.32775	1	4	0	54	29	North	0
-1.10779	-1.28296	1	4	0	54	30	North	0
-0.545893	-0.71162	1	4	0	54	31	North	0
-3.26029	2.44957	4	1	0	55	0	North	0
0.0547022	-0.354789	4	2	0	55	1	North	0
0.340442	-0.276891	4	3	0	55	2	North	0
-0.163851	-0.955331	4	4	0	55	3	North	0
1.74543	0.348723	4	4	0	55	4	North	0
-0.163851	-0.955331	3	4	0	55	6	North	0
2.52288	0.86305	3	4	0	55	7	North	0
3.19211	1.20174	2	4	0	55	8	North	0
-0.940692	-1.32775	1	4	0	55	9	North	0
-1.10779	-1.28296	1	4	0	55	10	North	0
-2.61322	1.1074	4	1	0	56	1	North	0
-3.26029	2.44957	4	1	0	56	3	North	0
0.0547022	-0.354789	4	2	0	56	4	North	0
0.340442	-0.276891	4	3	0	56	5	North	0
-0.163851	-0.955331	4	4	0	56	6	North	0
1.74543	0.348723	4	4	0	56	7	North	0
2.52288	0.86305	3	4	0	56	8	North	0
-0.253003	-0.840973	2	4	0	56	10	North	0
3.19211	1.20174	2	4	0	56	11	North	0
-1.1698	-1.24807	1	4	0	56	13	North	0
-0.940692	-1.32775	1	4	0	56	14	North	0
-3.26029	2.44957	4	1	0	57	0	North	0
0.0547022	-0.354789	4	2	0	57	1	North	0
0.340442	-0.276891	4	3	0	57	2	North	0
-0.163851	-0.955331	4	4	0	57	3	North	0
1.74543	0.348723	4	4	0	57	4	North	0
2.52288	0.86305	3	4	0	57	5	North	0
3.19211	1.20174	2	4	0	57	6	North	0
-0.940692	-1.32775	1	4	0	57	7	North	0
-1.10779	-1.28296	1	4	0	57	8	North	0
-0.545893	-0.71162	1	4	0	57	9	North	0
-3.26029	2.44957	4	1	0	58	0	North	0
0.0547022	-0.354789	4	2	0	58	1	North	0
0.340442	-0.276891	4	3	0	58	2	North	0
-0.163851	-0.955331	4	4	0	58	3	North	0
1.74543	0.348723	4	4	0	58	4	North	0
2.52288	0.86305	3	4	0	58	5	North	0
3.19211	1.20174	2	4	0	58	6	North	0
-0.940692	-1.32775	1	4	0	58	7	North	0
-1.10779	-1.28296	1	4	0	58	8	North	0
-0.545893	-0.71162	1	4	0	58	9	North	0
-3.26029	2.44957	4	1	0	59	0	North	0
0.0547022	-0.354789	4	2	0	59	1	North	0
0.340442	-0.276891	4	3	0	59	2	North	0
-0.163851	-0.955331	4	4	0	59	3	North	0
1.74543	0.348723	4	4	0	59	4	North	0
2.52288	0.86305	3	4	0	59	5	North	0
3.19211	1.20174	2	4	0	59	6	North	0
-0.940692	-1.32775	1	4	0	59	7	North	0
-1.10779	-1.28296	1	4	0	59	8	North	0
-0.545893	-0.71162	1	4	0	59	9	North	0
-3.26029	2.44957	4	1	0	60	0	North	0
0.0547022	-0.354789	4	2	0	60	1	North	0
-1.22362	-1.50324	4	3	0	60	3	North	0
0.340442	-0.276891	4	3	0	60	4	North	0
-0.163851	-0.955331	4	4	0	60	5	North	0
1.74543	0.348723	4	4	0	60	6	North	0
2.52288	0.86305	3	4	0	60	7	North	0
3.19211	1.20174	2	4	0	60	8	North	0
-0.940692	-1.32775	1	4	0	60	9	North	0
-1.10779	-1.28296	1	4	0	60	10	North	0
-0.545893	-0.71162	1	4	0	60	11	North	0
-3.26029	2.44957	4	1	0	61	0	North	0
0.0547022	-0.354789	4	2	0	61	1	North	0
0.340442	-0.276891	4	3	0	61	2	North	0
-0.163851	-0.955331	4	4	0	61	3	North	0
1.74543	0.348723	4	4	0	61	4	North	0
2.52288	0.86305	3	4	0	61	5	North	0
-0.253003	-0.840973	2	4	0	61	7	North	0
3.19211	1.20174	2	4	0	61	8	North	0
-0.940692	-1.32775	1	4	0	61	9	North	0
-1.10779	-1.28296	1	4	0	61	10	North	0
-0.545893	-0.71162	1	4	0	61	11	North	0
-3.26029	2.44957	4	1	0	62	0	North	0
0.0547022	-0.354789	4	2	0	62	1	North	0
0.340442	-0.276891	4	3	0	62	2	North	0
-0.163851	-0.955331	4	4	0	62	4	North	0
1.74543	0.348723	4	4	0	62	5	North	0
2.52288	0.86305	3	4	0	62	6	North	0
3.19211	1.20174	2	4	0	62	7	North	0
-0.940692	-1.32775	1	4	0	62	8	North	0
-1.10779	-1.28296	1	4	0	62	10	North	0
-3.26029	2.44957	4	1	0	63	0	North	0
-2.64037	1.48085	4	2	0	63	2	North	0
0.0547022	-0.354789	4	2	0	63	3	North	0
0.340442	-0.276891	4	3	0	63	4	North	0
-0.163851	-0.955331	4	4	0	63	5	North	0
-0.180365	-0.595654	4	4	0	63	7	North	0
-0.560465	-0.966861	4	4	0	63	8	North	0
-0.545893	-0.71162	5	4	0	63	9	North	0
-0.542684	-0.644538	6	4	0	63	10	North	0
-1.2482	-1.50154	7	4	1	63	11	North	0
-0.300846	-0.896693	7	4	0	63	12	North	0
-3.26029	2.44957	4	1	0	64	0	North	0
0.0547022	-0.354789	4	2	0	64	1	North	0
0.340442	-0.276891	4	3	0	64	2	North	0
-0.163851	-0.955331	4	4	0	64	3	North	0
1.74543	0.348723	4	4	0	64	4	North	0
2.52288	0.86305	3	4	0	64	5	North	0
3.19211	1.20174	2	4	0	64	6	North	0
-0.940692	-1.32775	1	4	0	64	7	North	0
-1.10779	-1.28296	1	4	0	64	8	North	0
-0.545893	-0.71162	1	4	0	64	9	North	0
-3.26029	2.44957	4	1	0	65	0	North	0
0.0547022	-0.354789	4	2	0	65	1	North	0
0.340442	-0.276891	4	3	0	65	2	North	0
-0.163851	-0.955331	4	4	0	65	3	North	0
1.74543	0.348723	4	4	0	65	4	North	0
2.52288	0.86305	3	4	0	65	5	North	0
3.19211	1.20174	2	4	0	65	6	North	0
-0.940692	-1.32775	1	4	0	65	7	North	0
-0.545893	-0.71162	1	4	0	65	9	North	0
-3.26029	2.44957	4	1	0	66	0	North	0
0.0547022	-0.354789	4	2	0	66	1	North	0
0.340442	-0.276891	4	3	0	66	2	North	0
-0.163851	-0.955331	4	4	0	66	3	North	0
1.74543	0.348723	4	4	0	66	4	North	0
2.52288	0.86305	3	4	0	66	5	North	0
3.19211	1.20174	2	4	0	66	6	North	0
-0.940692	-1.32775	1	4	0	66	7	North	0
-1.10779	-1.28296	1	4	0	66	8	North	0
-0.545893	-0.71162	1	4	0	66	9	North	0
-3.26029	2.44957	4	1	0	67	0	North	0
0.0547022	-0.354789	4	2	0	67	1	North	0
0.340442	-0.276891	4	3	0	67	2	North	0
-0.163851	-0.955331	4	4	0	67	3	North	0
1.74543	0.348723	4	4	0	67	4	North	0
2.52288	0.86305	3	4	0	67	5	North	0
3.19211	1.20174	2	4	0	67	6	North	0
-0.940692	-1.32775	1	4	0	67	7	North	0
-0.940692	-1.32775	1	4	0	67	9	North	0
-3.26029	2.44957	4	1	0	68	0	North	0
-2.64037	1.48085	4	2	0	68	2	North	0
0.0547022	-0.354789	4	2	0	68	3	North	0
0.340442	-0.276891	4	3	0	68	4	North	0
-0.163851	-0.955331	4	4	0	68	5	North	0
1.74543	0.348723	4	4	0	68	6	North	0
2.52288	0.86305	3	4	0	68	7	North	0
3.19211	1.20174	2	4	0	68	8	North	0
-0.940692	-1.32775	1	4	0	68	9	North	0
-1.10779	-1.28296	1	4	0	68	10	North	0
-0.545893	-0.71162	1	4	0	68	11	North	0
-3.26029	2.44957	4	1	0	69	0	North	0
0.0547022	-0.354789	4	2	0	69	1	North	0
0.340442	-0.276891	4	3	0	69	2	North	0
-0.163851	-0.955331	4	4	0	69	3	North	0
1.74543	0.348723	4	4	0	69	4	North	0
2.52288	0.86305	3	4	0	69	5	North	0
3.19211	1.20174	2	4	0	69	6	North	0
-0.940692	-1.32775	1	4	0	69	7	North	0
-1.10779	-1.28296	1	4	0	69	8	North	0
-0.545893	-0.71162	1	4	0	69	9	North	0
-3.26029	2.44957	4	1	0	70	0	North	0
0.0547022	-0.354789	4	2	0	70	3	North	0
0.340442	-0.276891	4	3	0	70	4	North	0
-0.163851	-0.955331	4	4	0	70	5	North	0
1.74543	0.348723	4	4	0	70	6	North	0
2.52288	0.86305	3	4	0	70	7	North	0
3.19211	1.20174	2	4	0	70	8	North	0
-0.940692	-1.32775	1	4	0	70	9	North	0
-0.545893	-0.71162	1	4	0	70	11	North	0
-3.26029	2.44957	4	1	0	71	0	North	0
0.0547022	-0.354789	4	2	0	71	1	North	0
0.340442	-0.276891	4	3	0	71	2	North	0
-0.163851	-0.955331	4	4	0	71	4	North	0
1.74543	0.348723	4	4	0	71	5	North	0
2.52288	0.86305	3	4	0	71	6	North	0
3.19211	1.20174	2	4	0	71	7	North	0
-0.940692	-1.32775	1	4	0	71	8	North	0
-1.10779	-1.28296	1	4	0	71	9	North	0
-3.26029	2.44957	4	1	0	72	0	North	0
0.0547022	-0.354789	4	2	0	72	1	North	0
0.340442	-0.276891	4	3	0	72	2	North	0
-0.163851	-0.955331	4	4	0	72	3	North	0
1.74543	0.348723	4	4	0	72	4	North	0
2.52288	0.86305	3	4	0	72	5	North	0
3.19211	1.20174	2	4	0	72	6	North	0
-0.940692	-1.32775	1	4	0	72	7	North	0
-1.10779	-1.28296	1	4	0	72	8	North	0
-0.545893	-0.71162	1	4	0	72	9	North	0
-3.26029	2.44957	4	1	0	73	0	North	0
0.0547022	-0.354789	4	2	0	73	1	North	0
0.340442	-0.276891	4	3	0	73	2	North	0
-0.163851	-0.955331	4	4	0	73	3	North	0
1.74543	0.348723	4	4	0	73	4	North	0
2.52288	0.86305	3	4	0	73	5	North	0
-0.163851	-0.955331	2	4	0	73	7	North	0
3.19211	1.20174	2	4	0	73	8	North	0
-0.940692	-1.32775	1	4	0	73	9	North	0
-1.10779	-1.28296	1	4	0	73	10	North	0
-0.545893	-0.71162	1	4	0	73	11	North	0
-3.26029	2.44957	4	1	0	74	0	North	0
0.0547022	-0.354789	4	2	0	74	1	North	0
0.340442	-0.276891	4	3	0	74	2	North	0
-0.163851	-0.955331	4	4	0	74	3	North	0
1.74543	0.348723	4	4	0	74	4	North	0
2.52288	0.86305	3	4	0	74	5	North	0
3.19211	1.20174	2	4	0	74	6	North	0
-0.940692	-1.32775	1	4	0	74	7	North	0
-1.10779	-1.28296	1	4	0	74	8	North	0
-0.545893	-0.71162	1	4	0	74	9	North	0
-3.29781	2.51579	4	1	0	75	0	South	1
0.0547022	-0.354789	4	2	0	75	1	South	1
0.340442	-0.276891	4	3	0	75	2	South	1
-0.163851	-0.955331	4	4	0	75	3	South	1
1.74543	0.348723	4	4	0	75	4	South	1
2.52288	0.86305	3	4	0	75	5	South	1
3.19211	1.20174	2	4	0	75	6	South	1
-0.940692	-1.32775	1	4	1	75	7	South	1
-1.10779	-1.28296	1	4	0	75	8	South	1
-0.545893	-0.71162	1	4	0	75	9	South	1
-3.29781	2.51579	4	1	0	76	0	South	1
-2.14463	0.474766	4	2	0	76	2	South	1
0.0547022	-0.354789	4	2	0	76	3	South	1
0.340442	-0.276891	4	3	0	76	4	South	1
-0.163851	-0.955331	4	4	0	76	5	South	1
1.74543	0.348723	4	4	0	76	6	South	1
2.52288	0.86305	3	4	0	76	7	South	1
3.19211	1.20174	2	4	0	76	8	South	1
-0.940692	-1.32775	1	4	1	76	9	South	1
-1.10779	-1.28296	1	4	0	76	10	South	1
-0.545893	-0.71162	1	4	0	76	11	South	1
-3.29781	2.51579	4	1	0	77	0	South	1
0.0547022	-0.354789	4	2	0	77	1	South	1
0.340442	-0.276891	4	3	0	77	2	South	1
-0.163851	-0.955331	4	4	0	77	3	South	1
1.74543	0.348723	4	4	0	77	4	South	1
2.52288	0.86305	3	4	0	77	5	South	1
-0.163851	-0.955331	2	4	0	77	7	South	1
3.19211	1.20174	2	4	0	77	8	South	1
-0.940692	-1.32775	1	4	1	77	9	South	1
-1.10779	-1.28296	1	4	0	77	10	South	1
-0.545893	-0.71162	1	4	0	77	11	South	1
-3.29781	2.51579	4	1	0	78	0	South	1
0.0547022	-0.354789	4	2	0	78	1	South	1
0.340442	-0.276891	4	3	0	78	2	South	1
-0.163851	-0.955331	4	4	0	78	3	South	1
2.52288	0.86305	3	4	0	78	5	South	1
3.19211	1.20174	2	4	0	78	6	South	1
-0.940692	-1.32775	1	4	1	78	7	South	1
-1.10779	-1.28296	1	4	0	78	8	South	1
-0.545893	-0.71162	1	4	0	78	9	South	1
-3.29781	2.51579	4	1	0	79	0	South	1
0.0547022	-0.354789	4	2	0	79	1	South	1
0.340442	-0.276891	4	3	0	79	2	South	1
-0.163851	-0.955331	4	4	0	79	3	South	1
1.74543	0.348723	4	4	0	79	4	South	1
2.52288	0.86305	3	4	0	79	5	South	1
3.19211	1.20174	2	4	0	79	6	South	1
-0.940692	-1.32775	1	4	1	79	7	South	1
-1.10779	-1.28296	1	4	0	79	8	South	1
-0.545893	-0.71162	1	4	0	79	9	South	1
-3.29781	2.51579	4	1	0	80	0	South	1
0.0547022	-0.354789	4	2	0	80	1	South	1
0.340442	-0.276891	4	3	0	80	2	South	1
-0.163851	-0.955331	4	4	0	80	3	South	1
1.74543	0.348723	4	4	0	80	4	South	1
2.52288	0.86305	3	4	0	80	5	South	1
3.19211	1.20174	2	4	0	80	6	South	1
-0.940692	-1.32775	1	4	1	80	7	South	1
-1.10779	-1.28296	1	4	0	80	8	South	1
-3.29781	2.51579	4	1	0	81	0	South	1
0.0547022	-0.354789	4	2	0	81	1	South	1
0.340442	-0.276891	4	3	0	81	2	South	1
-0.163851	-0.955331	4	4	0	81	3	South	1
1.74543	0.348723	4	4	0	81	4	South	1
2.52288	0.86305	3	4	0	81	5	South	1
3.19211	1.20174	2	4	0	81	6	South	1
-0.940692	-1.32775	1	4	1	81	7	South	1
-1.10779	-1.28296	1	4	0	81	8	South	1
-0.545893	-0.71162	1	4	0	81	9	South	1
-3.29781	2.51579	4	1	0	82	0	South	1
0.0547022	-0.354789	4	2	0	82	1	South	1
0.340442	-0.276891	4	3	0	82	2	South	1
-0.163851	-0.955331	4	4	0	82	3	South	1
1.74543	0.348723	4	4	0	82	4	South	1
2.52288	0.86305	3	4	0	82	5	South	1
-0.253003	-0.840973	2	4	0	82	7	South	1
3.19211	1.20174	2	4	0	82	8	South	1
-0.940692	-1.32775	1	4	1	82	9	South	1
-1.10779	-1.28296	1	4	0	82	10	South	1
-0.545893	-0.71162	1	4	0	82	11	South	1
-3.29781	2.51579	4	1	0	83	0	South	1
0.0547022	-0.354789	4	2	0	83	1	South	1
0.340442	-0.276891	4	3	0	83	2	South	1
-0.163851	-0.955331	4	4	0	83	3	South	1
1.74543	0.348723	4	4	0	83	4	South	1
2.52288	0.86305	3	4	0	83	5	South	1
3.19211	1.20174	2	4	0	83	6	South	1
-0.940692	-1.32775	1	4	0	83	8	South	1
-1.10779	-1.28296	1	4	0	83	9	South	1
-3.29781	2.51579	4	1	0	84	0	South	1
0.0547022	-0.354789	4	2	0	84	1	South	1
0.340442	-0.276891	4	3	0	84	2	South	1
-0.163851	-0.955331	4	4	0	84	3	South	1
1.74543	0.348723	4	4	0	84	4	South	1
2.52288	0.86305	3	4	0	84	5	South	1
3.19211	1.20174	2	4	0	84	6	South	1
-0.940692	-1.32775	1	4	1	84	7	South	1
-1.10779	-1.28296	1	4	0	84	8	South	1
-0.545893	-0.71162	1	4	0	84	9	South	1
-3.29781	2.51579	4	1	0	85	0	South	1
0.0547022	-0.354789	4	2	0	85	1	South	1
0.340442	-0.276891	4	3	0	85	2	South	1
-0.163851	-0.955331	4	4	0	85	3	South	1
-0.180365	-0.595654	4	4	0	85	5	South	1
-0.560465	-0.966861	4	4	0	85	6	South	1
-0.545893	-0.71162	5	4	0	85	7	South	1
-0.542684	-0.644538	6	4	0	85	8	South	1
-1.2482	-1.50154	7	4	0	85	9	South	1
-0.300846	-0.896693	7	4	0	85	10	South	1
-3.29781	2.51579	4	1	0	86	0	South	1
0.0547022	-0.354789	4	2	0	86	1	South	1
0.340442	-0.276891	4	3	0	86	2	South	1
-0.163851	-0.955331	4	4	0	86	3	South	1
1.74543	0.348723	4	4	0	86	4	South	1
2.52288	0.86305	3	4	0	86	5	South	1
3.19211	1.20174	2	4	0	86	6	South	1
-0.940692	-1.32775	1	4	1	86	7	South	1
-1.10779	-1.28296	1	4	0	86	8	South	1
-0.545893	-0.71162	1	4	0	86	9	South	1
-3.29781	2.51579	4	1	0	87	0	South	1
0.0547022	-0.354789	4	2	0	87	1	South	1
0.340442	-0.276891	4	3	0	87	2	South	1
-0.163851	-0.955331	4	4	0	87	3	South	1
1.74543	0.348723	4	4	0	87	4	South	1
2.52288	0.86305	3	4	0	87	5	South	1
3.19211	1.20174	2	4	0	87	6	South	1
-0.940692	-1.32775	1	4	1	87	7	South	1
-1.10779	-1.28296	1	4	0	87	8	South	1
-0.545893	-0.71162	1	4	0	87	9	South	1
-3.29781	2.51579	4	1	0	88	0	South	1
0.0547022	-0.354789	4	2	0	88	1	South	1
0.340442	-0.276891	4	3	0	88	2	South	1
-0.163851	-0.955331	4	4	0	88	3	South	1
1.74543	0.348723	4	4	0	88	4	South	1
2.52288	0.86305	3	4	0	88	5	South	1
3.19211	1.20174	2	4	0	88	6	South	1
-0.940692	-1.32775	1	4	1	88	7	South	1
-1.10779	-1.28296	1	4	0	88	8	South	1
-0.545893	-0.71162	1	4	0	88	9	South	1
-3.29781	2.51579	4	1	0	89	0	South	1
0.0547022	-0.354789	4	2	0	89	1	South	1
0.340442	-0.276891	4	3	0	89	2	South	1
-0.163851	-0.955331	4	4	0	89	3	South	1
1.74543	0.348723	4	4	0	89	4	South	1
2.52288	0.86305	3	4	0	89	5	South	1
3.19211	1.20174	2	4	0	89	6	South	1
-0.940692	-1.32775	1	4	1	89	7	South	1
-1.10779	-1.28296	1	4	0	89	8	South	1
-3.29781	2.51579	4	1	0	90	0	South	1
0.0547022	-0.354789	4	2	0	90	1	South	1
0.340442	-0.276891	4	3	0	90	2	South	1
-0.163851	-0.955331	4	4	0	90	3	South	1
1.74543	0.348723	4	4	0	90	4	South	1
2.52288	0.86305	3	4	0	90	5	South	1
3.19211	1.20174	2	4	0	90	6	South	1
-0.940692	-1.32775	1	4	1	90	7	South	1
-1.10779	-1.28296	1	4	0	90	8	South	1
-0.545893	-0.71162	1	4	0	90	9	South	1
-3.29781	2.51579	4	1	0	91	0	South	1
0.0547022	-0.354789	4	2	0	91	1	South	1
0.340442	-0.276891	4	3	0	91	2	South	1
-0.163851	-0.955331	4	4	0	91	3	South	1
1.74543	0.348723	4	4	0	91	4	South	1
-0.163851	-0.955331	3	4	0	91	6	South	1
2.52288	0.86305	3	4	0	91	7	South	1
3.19211	1.20174	2	4	0	91	8	South	1
-0.940692	-1.32775	1	4	1	91	9	South	1
-3.29781	2.51579	4	1	0	92	0	South	1
0.0547022	-0.354789	4	2	0	92	1	South	1
0.340442	-0.276891	4	3	0	92	2	South	1
-0.163851	-0.955331	4	4	0	92	3	South	1
1.74543	0.348723	4	4	0	92	4	South	1
2.52288	0.86305	3	4	0	92	5	South	1
3.19211	1.20174	2	4	0	92	6	South	1
-0.940692	-1.32775	1	4	1	92	7	South	1
-1.10779	-1.28296	1	4	0	92	8	South	1
-0.545893	-0.71162	1	4	0	92	9	South	1
-3.29781	2.51579	4	1	0	93	0	South	1
0.0547022	-0.354789	4	2	0	93	1	South	1
0.340442	-0.276891	4	3	0	93	2	South	1
-0.163851	-0.955331	4	4	0	93	3	South	1
1.74543	0.348723	4	4	0	93	4	South	1
-0.484298	-0.974625	3	4	0	93	6	South	1
2.52288	0.86305	3	4	0	93	7	South	1
3.19211	1.20174	2	4	0	93	8	South	1
-0.940692	-1.32775	1	4	1	93	9	South	1
-1.10779	-1.28296	1	4	0	93	10	South	1
-0.545893	-0.71162	1	4	0	93	11	South	1
-3.29781	2.51579	4	1	0	94	0	South	1
0.0547022	-0.354789	4	2	0	94	3	South	1
-1.22362	-1.50324	4	3	0	94	5	South	1
0.340442	-0.276891	4	3	0	94	6	South	1
-0.163851	-0.955331	4	4	0	94	7	South	1
1.74543	0.348723	4	4	0	94	8	South	1
-0.484298	-0.974625	3	4	0	94	10	South	1
2.52288	0.86305	3	4	0	94	11	South	1
3.19211	1.20174	2	4	0	94	12	South	1
-0.940692	-1.32775	1	4	1	94	13	South	1
-1.10779	-1.28296	1	4	0	94	14	South	1
-3.29781	2.51579	4	1	0	95	0	South	1
0.0547022	-0.354789	4	2	0	95	1	South	1
0.340442	-0.276891	4	3	0	95	2	South	1
-0.163851	-0.955331	4	4	0	95	3	South	1
1.74543	0.348723	4	4	0	95	4	South	1
2.52288	0.86305	3	4	0	95	5	South	1
3.19211	1.20174	2	4	0	95	6	South	1
-0.940692	-1.32775	1	4	1	95	7	South	1
-1.10779	-1.28296	1	4	0	95	8	South	1
-0.545893	-0.71162	1	4	0	95	9	South	1
-3.29781	2.51579	4	1	0	96	0	South	1
0.0547022	-0.354789	4	2	0	96	1	South	1
0.340442	-0.276891	4	3	0	96	2	South	1
-0.163851	-0.955331	4	4	0	96	3	South	1
1.74543	0.348723	4	4	0	96	4	South	1
2.52288	0.86305	3	4	0	96	5	South	1
-0.940692	-1.32775	1	4	1	96	7	South	1
-1.10779	-1.28296	1	4	0	96	8	South	1
-0.545893	-0.71162	1	4	0	96	9	South	1
-3.29781	2.51579	4	1	0	97	0	South	1
-2.99327	1.9111	4	2	0	97	2	South	1
0.0547022	-0.354789	4	2	0	97	3	South	1
0.340442	-0.276891	4	3	0	97	4	South	1
-0.163851	-0.955331	4	4	0	97	5	South	1
1.74543	0.348723	4	4	0	97	6	South	1
2.52288	0.86305	3	4	0	97	7	South	1
3.19211	1.20174	2	4	0	97	8	South	1
-0.940692	-1.32775	1	4	1	97	9	South	1
-1.10779	-1.28296	1	4	0	97	10	South	1
-0.545893	-0.71162	1	4	0	97	11	South	1
-3.29781	2.51579	4	1	0	98	0	South	1
0.0547022	-0.354789	4	2	0	98	1	South	1
0.340442	-0.276891	4	3	0	98	2	South	1
-0.163851	-0.955331	4	4	0	98	4	South	1
-0.180365	-0.595654	4	4	0	98	6	South	1
-0.560465	-0.966861	4	4	0	98	7	South	1
-0.545893	-0.71162	5	4	0	98	8	South	1
-0.542684	-0.644538	6	4	0	98	9	South	1
-1.2482	-1.50154	7	4	0	98	10	South	1
-0.300846	-0.896693	7	4	0	98	11	South	1
2.52288	0.86305	7	4	0	98	12	South	1
-3.29781	2.51579	4	1	0	99	0	South	1
0.0547022	-0.354789	4	2	0	99	1	South	1
0.340442	-0.276891	4	3	0	99	2	South	1
-0.163851	-0.955331	4	4	0	99	3	South	1
1.74543	0.348723	4	4	0	99	4	South	1
2.52288	0.86305	3	4	0	99	5	South	1
3.19211	1.20174	2	4	0	99	6	South	1
-0.940692	-1.32775	1	4	1	99	7	South	1
-1.10779	-1.28296	1	4	0	99	8	South	1
-0.545893	-0.71162	1	4	0	99	9	South	1
-3.26029	2.44957	4	1	0	100	0	North	0
0.0547022	-0.354789	4	2	0	100	1	North	0
0.340442	-0.276891	4	3	0	100	2	North	0
-0.163851	-0.955331	4	4	0	100	3	North	0
1.74543	0.348723	4	4	0	100	4	North	0
2.52288	0.86305	3	4	0	100	5	North	0
3.19211	1.20174	2	4	0	100	6	North	0
-1.1698	-1.24807	1	4	0	100	8	North	0
-0.940692	-1.32775	1	4	0	100	9	North	0
-0.348737	-0.580215	4	1	0	101	2	North	0
-0.348737	-0.580215	4	1	0	101	3	North	0
-0.348737	-0.580215	4	1	0	101	4	North	0
-0.348737	-0.580215	4	1	0	101	5	North	0
-2.55829	0.66319	4	1	0	101	7	North	0
-0.348737	-0.580215	4	1	0	101	8	North	0
-0.348737	-0.580215	4	1	0	101	9	North	0
-0.348737	-0.580215	4	1	0	101	10	North	0
-0.348737	-0.580215	4	1	0	101	11	North	0
-0.348737	-0.580215	4	1	0	101	12	North	0
-0.348737	-0.580215	4	1	0	101	13	North	0
-2.55829	0.66319	4	1	0	101	15	North	0
-0.348737	-0.580215	4	1	0	101	16	North	0
-2.55829	0.66319	4	1	0	101	18	North	0
-0.348737	-0.580215	4	1	0	101	19	North	0
-0.348737	-0.580215	4	1	0	101	20	North	0
-0.348737	-0.580215	4	1	0	101	22	North	0
-0.348737	-0.580215	4	1	0	101	23	North	0
-0.348737	-0.580215	4	1	0	101	24	North	0
-0.348737	-0.580215	4	1	0	101	25	North	0
-0.348737	-0.580215	4	1	0	101	26	North	0
-0.348737	-0.580215	4	1	0	101	27	North	0
-0.348737	-0.580215	4	1	0	101	28	North	0
-0.348737	-0.580215	4	1	0	101	29	North	0
-0.348737	-0.580215	4	1	0	101	30	North	0
-0.348737	-0.580215	4	1	0	101	31	North	0
-0.348737	-0.580215	4	1	0	101	32	North	0
-0.348737	-0.580215	4	1	0	101	33	North	0
-0.348737	-0.580215	4	1	0	101	34	North	0
-0.348737	-0.580215	4	1	0	101	35	North	0
-0.348737	-0.580215	4	1	0	101	36	North	0
-0.348737	-0.580215	4	1	0	101	37	North	0
-0.348737	-0.580215	4	1	0	101	38	North	0
-0.348737	-0.580215	4	1	0	101	39	North	0
-0.348737	-0.580215	4	1	0	101	40	North	0
-0.348737	-0.580215	4	1	0	101	41	North	0
-0.348737	-0.580215	4	1	0	101	42	North	0
-0.348737	-0.580215	4	1	0	101	44	North	0
-0.348737	-0.580215	4	1	0	101	45	North	0
-0.348737	-0.580215	4	1	0	101	46	North	0
-0.348737	-0.580215	4	1	0	101	47	North	0
-0.348737	-0.580215	4	1	0	101	48	North	0
-0.348737	-0.580215	4	1	0	101	49	North	0
-0.348737	-0.580215	4	1	0	101	50	North	0
-0.348737	-0.580215	4	1	0	101	51	North	0
-2.55829	0.66319	4	1	0	101	53	North	0
-0.348737	-0.580215	4	1	0	101	54	North	0
-0.348737	-0.580215	4	1	0	101	56	North	0
-0.348737	-0.580215	4	1	0	101	57	North	0
-0.348737	-0.580215	4	1	0	101	58	North	0
-0.348737	-0.580215	4	1	0	101	59	North	0
-0.348737	-0.580215	4	1	0	101	60	North	0
-0.348737	-0.580215	4	1	0	101	61	North	0
-2.55829	0.66319	4	1	0	101	63	North	0
-0.348737	-0.580215	4	1	0	101	64	North	0
-0.348737	-0.580215	4	1	0	101	65	North	0
-0.348737	-0.580215	4	1	0	101	66	North	0
-0.348737	-0.580215	4	1	0	101	67	North	0
-0.348737	-0.580215	4	1	0	101	68	North	0
-0.348737	-0.580215	4	1	0	101	69	North	0
-0.348737	-0.580215	4	1	0	101	70	North	0
-0.348737	-0.580215	4	1	0	101	71	North	0
-0.348737	-0.580215	4	1	0	101	72	North	0
-0.348737	-0.580215	4	1	0	101	73	North	0
-0.348737	-0.580215	4	1	0	101	74	North	0
-0.348737	-0.580215	4	1	0	101	75	North	0
-0.348737	-0.580215	4	1	0	101	76	North	0
-0.348737	-0.580215	4	1	0	101	77	North	0
-0.348737	-0.580215	4	1	0	101	78	North	0
-0.348737	-0.580215	4	1	0	101	79	North	0
-0.348737	-0.580215	4	1	0	101	80	North	0
-0.348737	-0.580215	4	1	0	101	81	North	0
-0.348737	-0.580215	4	1	0	101	82	North	0
-0.348737	-0.580215	4	1	0	101	83	North	0
-0.348737	-0.580215	4	1	0	101	84	North	0
-0.348737	-0.580215	4	1	0	101	85	North	0
-0.348737	-0.580215	4	1	0	101	86	North	0
-0.348737	-0.580215	4	1	0	101	87	North	0
-0.348737	-0.580215	4	1	0	101	88	North	0
-0.348737	-0.580215	4	1	0	101	89	North	0
-0.348737	-0.580215	4	1	0	101	90	North	0
-0.348737	-0.580215	4	1	0	101	91	North	0
-0.348737	-0.580215	4	1	0	101	92	North	0
-0.348737	-0.580215	4	1	0	101	93	North	0
-0.348737	-0.580215	4	1	0	101	94	North	0
-0.348737	-0.580215	4	1	0	101	95	North	0
-0.348737	-0.580215	4	1	0	101	96	North	0
-0.348737	-0.580215	4	1	0	101	97	North	0
-0.348737	-0.580215	4	1	0	101	98	North	0
-0.348737	-0.580215	4	1	0	101	99	North	0
-0.348737	-0.580215	4	1	0	101	100	North	0
-0.348737	-0.580215	4	1	0	101	101	North	0
-0.348737	-0.580215	4	1	0	101	102	North	0
-0.348737	-0.580215	4	1	0	101	103	North	0
-0.348737	-0.580215	4	1	0	101	104	North	0
-0.348737	-0.580215	4	1	0	101	105	North	0
-0.348737	-0.580215	4	1	0	101	106	North	0
-0.348737	-0.580215	4	1	0	101	107	North	0
-0.348737	-0.580215	4	1	0	101	108	North	0
-0.348737	-0.580215	4	1	0	101	109	North	0
-0.348737	-0.580215	4	1	0	101	110	North	0
-0.348737	-0.580215	4	1	0	101	111	North	0
-0.348737	-0.580215	4	1	0	101	112	North	0
-0.348737	-0.580215	4	1	0	101	113	North	0
-0.348737	-0.580215	4	1	0	101	114	North	0
-0.348737	-0.580215	4	1	0	101	115	North	0
-0.348737	-0.580215	4	1	0	101	116	North	0
-0.348737	-0.580215	4	1	0	101	117	North	0
-0.348737	-0.580215	4	1	0	101	118	North	0
-0.348737	-0.580215	4	1	0	101	120	North	0
-0.348737	-0.580215	4	1	0	101	121	North	0
-0.348737	-0.580215	4	1	0	101	122	North	0
-0.348737	-0.580215	4	1	0	101	123	North	0
-0.348737	-0.580215	4	1	0	101	124	North	0
-0.348737	-0.580215	4	1	0	101	125	North	0
-0.348737	-0.580215	4	1	0	101	126	North	0
-0.348737	-0.580215	4	1	0	101	127	North	0
-0.348737	-0.580215	4	1	0	101	128	North	0
-0.348737	-0.580215	4	1	0	101	129	North	0
-0.348737	-0.580215	4	1	0	101	130	North	0
-0.348737	-0.580215	4	1	0	101	131	North	0
-0.348737	-0.580215	4	1	0	101	132	North	0
-0.348737	-0.580215	4	1	0	101	133	North	0
-0.348737	-0.580215	4	1	0	101	134	North	0
-0.348737	-0.580215	4	1	0	101	135	North	0
-0.348737	-0.580215	4	1	0	101	136	North	0
-0.348737	-0.580215	4	1	0	101	137	North	0
-0.348737	-0.580215	4	1	0	101	138	North	0
-0.348737	-0.580215	4	1	0	101	139	North	0
-3.26029	2.44957	4	1	0	101	141	North	0
0.0547022	-0.354789	4	2	0	101	142	North	0
0.340442	-0.276891	4	3	0	101	143	North	0
-0.163851	-0.955331	4	4	0	101	144	North	0
1.74543	0.348723	4	4	0	101	145	North	0
2.52288	0.86305	3	4	0	101	146	North	0
3.19211	1.20174	2	4	0	101	147	North	0
-0.940692	-1.32775	1	4	0	101	148	North	0
-1.10779	-1.28296	1	4	0	101	149	North	0
-0.545893	-0.71162	1	4	0	101	150	North	0
-3.26029	2.44957	4	1	0	102	0	North	0
0.340442	-0.276891	4	3	0	102	2	North	0
-0.163851	-0.955331	4	4	0	102	3	North	0
1.74543	0.348723	4	4	0	102	4	North	0
2.52288	0.86305	3	4	0	102	5	North	0
3.19211	1.20174	2	4	0	102	6	North	0
-0.940692	-1.32775	1	4	0	102	7	North	0
-1.10779	-1.28296	1	4	0	102	8	North	0
-0.545893	-0.71162	1	4	0	102	9	North	0
-3.26029	2.44957	4	1	0	103	0	North	0
-2.64037	1.48085	4	2	0	103	2	North	0
0.0547022	-0.354789	4	2	0	103	3	North	0
0.340442	-0.276891	4	3	0	103	4	North	0
-0.163851	-0.955331	4	4	0	103	5	North	0
1.74543	0.348723	4	4	0	103	6	North	0
2.52288	0.86305	3	4	0	103	7	North	0
3.19211	1.20174	2	4	0	103	8	North	0
-0.940692	-1.32775	1	4	0	103	9	North	0
-1.10779	-1.28296	1	4	0	103	10	North	0
-0.545893	-0.71162	1	4	0	103	11	North	0
-2.61322	1.1074	4	1	0	104	1	North	0
-2.61322	1.1074	4	1	0	104	2	North	0
-2.61322	1.1074	4	1	0	104	3	North	0
-2.61322	1.1074	4	1	0	104	4	North	0
-2.61322	1.1074	4	1	0	104	5	North	0
-2.61322	1.1074	4	1	0	104	6	North	0
-2.61322	1.1074	4	1	0	104	7	North	0
-2.61322	1.1074	4	1	0	104	8	North	0
-2.61322	1.1074	4	1	0	104	9	North	0
-2.61322	1.1074	4	1	0	104	10	North	0
-2.61322	1.1074	4	1	0	104	11	North	0
-2.61322	1.1074	4	1	0	104	12	North	0
-2.61322	1.1074	4	1	0	104	13	North	0
-2.61322	1.1074	4	1	0	104	14	North	0
-2.61322	1.1074	4	1	0	104	15	North	0
-2.61322	1.1074	4	1	0	104	16	North	0
-2.61322	1.1074	4	1	0	104	17	North	0
-2.61322	1.1074	4	1	0	104	18	North	0
-2.61322	1.1074	4	1	0	104	19	North	0
-2.61322	1.1074	4	1	0	104	20	North	0
-2.61322	1.1074	4	1	0	104	21	North	0
-2.61322	1.1074	4	1	0	104	22	North	0
-2.61322	1.1074	4	1	0	104	23	North	0
-2.61322	1.1074	4	1	0	104	24	North	0
-2.61322	1.1074	4	1	0	104	25	North	0
-2.61322	1.1074	4	1	0	104	27	North	0
-2.61322	1.1074	4	1	0	104	28	North	0
-2.61322	1.1074	4	1	0	104	29	North	0
-2.61322	1.1074	4	1	0	104	30	North	0
-2.61322	1.1074	4	1	0	104	31	North	0
-2.61322	1.1074	4	1	0	104	32	North	0
-2.61322	1.1074	4	1	0	104	33	North	0
-2.61322	1.1074	4	1	0	104	34	North	0
-2.61322	1.1074	4	1	0	104	35	North	0
-2.61322	1.1074	4	1	0	104	36	North	0
-2.61322	1.1074	4	1	0	104	37	North	0
-2.61322	1.1074	4	1	0	104	38	North	0
-2.61322	1.1074	4	1	0	104	39	North	0
-2.61322	1.1074	4	1	0	104	40	North	0
-2.61322	1.1074	4	1	0	104	41	North	0
-2.61322	1.1074	4	1	0	104	42	North	0
-2.61322	1.1074	4	1	0	104	43	North	0
-2.61322	1.1074	4	1	0	104	44	North	0
-2.61322	1.1074	4	1	0	104	45	North	0
-2.61322	1.1074	4	1	0	104	46	North	0
-2.61322	1.1074	4	1	0	104	47	North	0
-2.61322	1.1074	4	1	0	104	48	North	0
-2.61322	1.1074	4	1	0	104	49	North	0
-2.61322	1.1074	4	1	0	104	50	North	0
-2.61322	1.1074	4	1	0	104	51	North	0
-2.61322	1.1074	4	1	0	104	52	North	0
-2.55829	0.66319	4	1	0	104	54	North	0
-0.348737	-0.580215	4	1	0	104	55	North	0
-0.348737	-0.580215	4	1	0	104	56	North	0
-0.348737	-0.580215	4	1	0	104	57	North	0
-0.348737	-0.580215	4	1	0	104	58	North	0
-0.348737	-0.580215	4	1	0	104	59	North	0
-0.348737	-0.580215	4	1	0	104	60	North	0
-0.348737	-0.580215	4	1	0	104	61	North	0
-0.348737	-0.580215	4	1	0	104	62	North	0
-0.348737	-0.580215	4	1	0	104	64	North	0
-0.348737	-0.580215	4	1	0	104	65	North	0
-0.348737	-0.580215	4	1	0	104	66	North	0
-0.348737	-0.580215	4	1	0	104	67	North	0
-0.348737	-0.580215	4	1	0	104	68	North	0
-0.348737	-0.580215	4	1	0	104	69	North	0
-3.26029	2.44957	4	1	0	104	71	North	0
0.0547022	-0.354789	4	2	0	104	72	North	0
0.340442	-0.276891	4	3	0	104	73	North	0
-0.163851	-0.955331	4	4	0	104	74	North	0
1.74543	0.348723	4	4	0	104	75	North	0
2.52288	0.86305	3	4	0	104	76	North	0
-0.940692	-1.32775	1	4	0	104	78	North	0
-1.10779	-1.28296	1	4	0	104	79	North	0
-0.545893	-0.71162	1	4	0	104	80	North	0
-3.26029	2.44957	4	1	0	105	0	North	0
0.0547022	-0.354789	4	2	0	105	1	North	0
0.340442	-0.276891	4	3	0	105	2	North	0
-0.163851	-0.955331	4	4	0	105	3	North	0
1.74543	0.348723	4	4	0	105	4	North	0
2.52288	0.86305	3	4	0	105	5	North	0
3.19211	1.20174	2	4	0	105	6	North	0
-0.940692	-1.32775	1	4	0	105	7	North	0
-1.10779	-1.28296	1	4	0	105	8	North	0
-0.545893	-0.71162	1	4	0	105	9	North	0
-3.26029	2.44957	4	1	0	106	0	North	0
0.0547022	-0.354789	4	2	0	106	1	North	0
0.340442	-0.276891	4	3	0	106	2	North	0
-0.163851	-0.955331	4	4	0	106	3	North	0
1.74543	0.348723	4	4	0	106	4	North	0
2.52288	0.86305	3	4	0	106	5	North	0
-0.940692	-1.32775	1	4	0	106	8	North	0
-1.10779	-1.28296	1	4	0	106	9	North	0
-3.26029	2.44957	4	1	0	107	0	North	0
0.0547022	-0.354789	4	2	0	107	1	North	0
0.340442	-0.276891	4	3	0	107	2	North	0
-0.163851	-0.955331	4	4	0	107	3	North	0
-0.180365	-0.595654	4	4	0	107	5	North	0
-0.560465	-0.966861	4	4	0	107	6	North	0
-0.545893	-0.71162	5	4	0	107	7	North	0
-0.542684	-0.644538	6	4	0	107	8	North	0
-1.2482	-1.50154	7	4	1	107	9	North	0
-0.300846	-0.896693	7	4	0	107	10	North	0
2.52288	0.86305	7	4	0	107	11	North	0
-3.26029	2.44957	4	1	0	108	0	North	0
0.0547022	-0.354789	4	2	0	108	1	North	0
0.340442	-0.276891	4	3	0	108	2	North	0
-0.163851	-0.955331	4	4	0	108	3	North	0
1.74543	0.348723	4	4	0	108	4	North	0
2.52288	0.86305	3	4	0	108	5	North	0
3.19211	1.20174	2	4	0	108	6	North	0
-0.940692	-1.32775	1	4	0	108	7	North	0
-1.10779	-1.28296	1	4	0	108	8	North	0
-0.545893	-0.71162	1	4	0	108	9	North	0
-3.26029	2.44957	4	1	0	109	0	North	0
0.0547022	-0.354789	4	2	0	109	1	North	0
0.340442	-0.276891	4	3	0	109	2	North	0
-0.163851	-0.955331	4	4	0	109	3	North	0
1.74543	0.348723	4	4	0	109	4	North	0
2.52288	0.86305	3	4	0	109	5	North	0
3.19211	1.20174	2	4	0	109	6	North	0
-0.940692	-1.32775	1	4	0	109	7	North	0
-1.10779	-1.28296	1	4	0	109	8	North	0
-0.545893	-0.71162	1	4	0	109	9	North	0
-3.26029	2.44957	4	1	0	110	0	North	0
0.0547022	-0.354789	4	2	0	110	1	North	0
-0.163851	-0.955331	4	4	0	110	3	North	0
1.74543	0.348723	4	4	0	110	4	North	0
2.52288	0.86305	3	4	0	110	5	North	0
3.19211	1.20174	2	4	0	110	6	North	0
-0.940692	-1.32775	1	4	0	110	7	North	0
-1.10779	-1.28296	1	4	0	110	8	North	0
-0.545893	-0.71162	1	4	0	110	9	North	0
-3.26029	2.44957	4	1	0	111	0	North	0
0.0547022	-0.354789	4	2	0	111	1	North	0
-1.22362	-1.50324	4	3	0	111	3	North	0
0.340442	-0.276891	4	3	0	111	4	North	0
-0.163851	-0.955331	4	4	0	111	5	North	0
-0.180365	-0.595654	4	4	0	111	7	North	0
-0.560465	-0.966861	4	4	0	111	8	North	0
-0.545893	-0.71162	5	4	0	111	9	North	0
-0.163851	-0.955331	6	4	0	111	11	North	0
1.5298	0.235045	6	4	0	111	12	North	0
1.54342	0.296163	5	4	0	111	13	North	0
1.74543	0.348723	4	4	0	111	14	North	0
2.52288	0.86305	3	4	0	111	15	North	0
3.19211	1.20174	2	4	0	111	16	North	0
-0.940692	-1.32775	1	4	0	111	17	North	0
-1.10779	-1.28296	1	4	0	111	18	North	0
-0.545893	-0.71162	1	4	0	111	19	North	0
-3.26029	2.44957	4	1	0	112	0	North	0
-2.64037	1.48085	4	2	0	112	2	North	0
0.0547022	-0.354789	4	2	0	112	3	North	0
0.340442	-0.276891	4	3	0	112	4	North	0
-0.560465	-0.966861	4	4	0	112	6	North	0
-0.545893	-0.71162	5	4	0	112	7	North	0
-0.542684	-0.644538	6	4	0	112	8	North	0
-1.2482	-1.50154	7	4	1	112	9	North	0
-0.300846	-0.896693	7	4	0	112	11	North	0
-3.26029	2.44957	4	1	0	113	0	North	0
0.0547022	-0.354789	4	2	0	113	1	North	0
0.340442	-0.276891	4	3	0	113	2	North	0
-0.163851	-0.955331	4	4	0	113	3	North	0
1.74543	0.348723	4	4	0	113	4	North	0
2.52288	0.86305	3	4	0	113	5	North	0
3.19211	1.20174	2	4	0	113	6	North	0
-0.940692	-1.32775	1	4	0	113	7	North	0
-1.10779	-1.28296	1	4	0	113	8	North	0
-0.545893	-0.71162	1	4	0	113	9	North	0
-3.26029	2.44957	4	1	0	114	0	North	0
-1.22362	-1.50324	4	3	0	114	3	North	0
0.340442	-0.276891	4	3	0	114	4	North	0
-0.163851	-0.955331	4	4	0	114	5	North	0
1.74543	0.348723	4	4	0	114	6	North	0
2.52288	0.86305	3	4	0	114	7	North	0
3.19211	1.20174	2	4	0	114	8	North	0
-0.940692	-1.32775	1	4	0	114	9	North	0
-1.10779	-1.28296	1	4	0	114	10	North	0
-0.545893	-0.71162	1	4	0	114	11	North	0
-3.26029	2.44957	4	1	0	115	0	North	0
0.0547022	-0.354789	4	2	0	115	1	North	0
0.340442	-0.276891	4	3	0	115	2	North	0
-0.163851	-0.955331	4	4	0	115	3	North	0
1.74543	0.348723	4	4	0	115	4	North	0
2.52288	0.86305	3	4	0	115	5	North	0
3.19211	1.20174	2	4	0	115	6	North	0
-0.940692	-1.32775	1	4	0	115	7	North	0
-1.10779	-1.28296	1	4	0	115	8	North	0
-0.545893	-0.71162	1	4	0	115	9	North	0
-3.26029	2.44957	4	1	0	116	0	North	0
0.0547022	-0.354789	4	2	0	116	1	North	0
0.340442	-0.276891	4	3	0	116	2	North	0
-0.163851	-0.955331	4	4	0	116	3	North	0
1.74543	0.348723	4	4	0	116	4	North	0
2.52288	0.86305	3	4	0	116	5	North	0
3.19211	1.20174	2	4	0	116	6	North	0
-0.940692	-1.32775	1	4	0	116	7	North	0
-1.10779	-1.28296	1	4	0	116	8	North	0
-0.545893	-0.71162	1	4	0	116	9	North	0
-0.348737	-0.580215	4	1	0	117	1	North	0
-0.348737	-0.580215	4	1	0	117	2	North	0
-3.26029	2.44957	4	1	0	117	4	North	0
0.0547022	-0.354789	4	2	0	117	5	North	0
0.340442	-0.276891	4	3	0	117	6	North	0
-0.163851	-0.955331	4	4	0	117	7	North	0
1.74543	0.348723	4	4	0	117	8	North	0
2.52288	0.86305	3	4	0	117	9	North	0
3.19211	1.20174	2	4	0	117	10	North	0
-0.940692	-1.32775	1	4	0	117	11	North	0
-1.10779	-1.28296	1	4	0	117	12	North	0
-0.545893	-0.71162	1	4	0	117	13	North	0
-3.26029	2.44957	4	1	0	118	0	North	0
0.0547022	-0.354789	4	2	0	118	1	North	0
0.340442	-0.276891	4	3	0	118	2	North	0
-0.163851	-0.955331	4	4	0	118	3	North	0
1.74543	0.348723	4	4	0	118	4	North	0
2.52288	0.86305	3	4	0	118	5	North	0
3.19211	1.20174	2	4	0	118	6	North	0
-0.940692	-1.32775	1	4	0	118	7	North	0
-1.10779	-1.28296	1	4	0	118	8	North	0
-0.545893	-0.71162	1	4	0	118	9	North	0
-3.26029	2.44957	4	1	0	119	0	North	0
0.0547022	-0.354789	4	2	0	119	1	North	0
0.340442	-0.276891	4	3	0	119	2	North	0
-0.163851	-0.955331	4	4	0	119	3	North	0
1.74543	0.348723	4	4	0	119	4	North	0
2.52288	0.86305	3	4	0	119	5	North	0
3.19211	1.20174	2	4	0	119	6	North	0
-0.940692	-1.32775	1	4	0	119	7	North	0
-1.10779	-1.28296	1	4	0	119	8	North	0
-0.545893	-0.71162	1	4	0	119	9	North	0
-3.26029	2.44957	4	1	0	120	0	North	0
0.0547022	-0.354789	4	2	0	120	1	North	0
-1.22362	-1.50324	4	3	0	120	3	North	0
0.340442	-0.276891	4	3	0	120	4	North	0
-0.163851	-0.955331	4	4	0	120	5	North	0
1.74543	0.348723	4	4	0	120	6	North	0
2.52288	0.86305	3	4	0	120	7	North	0
3.19211	1.20174	2	4	0	120	8	North	0
-0.940692	-1.32775	1	4	0	120	9	North	0
-1.10779	-1.28296	1	4	0	120	11	North	0
-3.26029	2.44957	4	1	0	121	0	North	0
0.0547022	-0.354789	4	2	0	121	1	North	0
0.340442	-0.276891	4	3	0	121	2	North	0
-0.163851	-0.955331	4	4	0	121	3	North	0
1.74543	0.348723	4	4	0	121	4	North	0
2.52288	0.86305	3	4	0	121	5	North	0
3.19211	1.20174	2	4	0	121	6	North	0
-0.940692	-1.32775	1	4	0	121	7	North	0
-1.10779	-1.28296	1	4	0	121	8	North	0
-0.545893	-0.71162	1	4	0	121	9	North	0
-3.26029	2.44957	4	1	0	122	0	North	0
0.0547022	-0.354789	4	2	0	122	1	North	0
0.340442	-0.276891	4	3	0	122	2	North	0
-0.163851	-0.955331	4	4	0	122	3	North	0
-0.163851	-0.955331	4	4	0	122	5	North	0
1.74543	0.348723	4	4	0	122	6	North	0
2.52288	0.86305	3	4	0	122	7	North	0
3.19211	1.20174	2	4	0	122	8	North	0
-0.940692	-1.32775	1	4	0	122	9	North	0
-0.940692	-1.32775	1	4	0	122	11	North	0
-3.26029	2.44957	4	1	0	123	0	North	0
0.0547022	-0.354789	4	2	0	123	1	North	0
0.340442	-0.276891	4	3	0	123	2	North	0
-0.163851	-0.955331	4	4	0	123	3	North	0
1.74543	0.348723	4	4	0	123	4	North	0
2.52288	0.86305	3	4	0	123	5	North	0
3.19211	1.20174	2	4	0	123	6	North	0
-0.940692	-1.32775	1	4	0	123	7	North	0
-1.10779	-1.28296	1	4	0	123	8	North	0
-0.545893	-0.71162	1	4	0	123	9	North	0
-3.26029	2.44957	4	1	0	124	0	North	0
0.340442	-0.276891	4	3	0	124	2	North	0
-0.163851	-0.955331	4	4	0	124	3	North	0
1.74543	0.348723	4	4	0	124	4	North	0
2.52288	0.86305	3	4	0	124	5	North	0
3.19211	1.20174	2	4	0	124	6	North	0
-0.940692	-1.32775	1	4	0	124	7	North	0
-1.10779	-1.28296	1	4	0	124	8	North	0
-0.545893	-0.71162	1	4	0	124	9	North	0
-3.29781	2.51579	4	1	0	125	0	South	1
0.0547022	-0.354789	4	2	0	125	1	South	1
0.340442	-0.276891	4	3	0	125	2	South	1
-0.163851	-0.955331	4	4	0	125	3	South	1
1.74543	0.348723	4	4	0	125	4	South	1
2.52288	0.86305	3	4	0	125	5	South	1
3.19211	1.20174	2	4	0	125	6	South	1
-0.940692	-1.32775	1	4	1	125	7	South	1
-0.545893	-0.71162	1	4	0	125	9	South	1
-3.29781	2.51579	4	1	0	126	0	South	1
0.0547022	-0.354789	4	2	0	126	1	South	1
0.340442	-0.276891	4	3	0	126	2	South	1
-0.163851	-0.955331	4	4	0	126	3	South	1
1.74543	0.348723	4	4	0	126	4	South	1
2.52288	0.86305	3	4	0	126	5	South	1
3.19211	1.20174	2	4	0	126	6	South	1
-0.940692	-1.32775	1	4	1	126	7	South	1
-1.10779	-1.28296	1	4	0	126	8	South	1
-0.545893	-0.71162	1	4	0	126	9	South	1
-3.29781	2.51579	4	1	0	127	0	South	1
0.0547022	-0.354789	4	2	0	127	1	South	1
-1.22362	-1.50324	4	3	0	127	3	South	1
-0.163851	-0.955331	4	4	0	127	5	South	1
1.74543	0.348723	4	4	0	127	6	South	1
2.52288	0.86305	3	4	0	127	7	South	1
3.19211	1.20174	2	4	0	127	8	South	1
-0.940692	-1.32775	1	4	1	127	9	South	1
-1.10779	-1.28296	1	4	0	127	10	South	1
-0.545893	-0.71162	1	4	0	127	11	South	1
-3.29781	2.51579	4	1	0	128	0	South	1
0.0547022	-0.354789	4	2	0	128	1	South	1
0.340442	-0.276891	4	3	0	128	2	South	1
-0.163851	-0.955331	4	4	0	128	4	South	1
1.74543	0.348723	4	4	0	128	5	South	1
2.52288	0.86305	3	4	0	128	6	South	1
3.19211	1.20174	2	4	0	128	7	South	1
-1.10779	-1.28296	1	4	0	128	9	South	1
-0.545893	-0.71162	1	4	0	128	10	South	1
-3.29781	2.51579	4	1	0	129	0	South	1
0.0547022	-0.354789	4	2	0	129	1	South	1
0.340442	-0.276891	4	3	0	129	2	South	1
-0.163851	-0.955331	4	4	0	129	3	South	1
1.74543	0.348723	4	4	0	129	4	South	1
2.52288	0.86305	3	4	0	129	5	South	1
3.19211	1.20174	2	4	0	129	6	South	1
-0.940692	-1.32775	1	4	1	129	7	South	1
-1.10779	-1.28296	1	4	0	129	8	South	1
-0.545893	-0.71162	1	4	0	129	9	South	1
-3.29781	2.51579	4	1	0	130	0	South	1
0.0547022	-0.354789	4	2	0	130	1	South	1
0.340442	-0.276891	4	3	0	130	2	South	1
-0.163851	-0.955331	4	4	0	130	3	South	1
1.74543	0.348723	4	4	0	130	4	South	1
2.52288	0.86305	3	4	0	130	5	South	1
3.19211	1.20174	2	4	0	130	6	South	1
-0.940692	-1.32775	1	4	1	130	7	South	1
-1.10779	-1.28296	1	4	0	130	8	South	1
-0.545893	-0.71162	1	4	0	130	9	South	1
-3.29781	2.51579	4	1	0	131	0	South	1
0.0547022	-0.354789	4	2	0	131	1	South	1
0.340442	-0.276891	4	3	0	131	2	South	1
-0.163851	-0.955331	4	4	0	131	3	South	1
2.52288	0.86305	3	4	0	131	5	South	1
3.19211	1.20174	2	4	0	131	6	South	1
-0.940692	-1.32775	1	4	1	131	7	South	1
-1.10779	-1.28296	1	4	0	131	8	South	1
-0.545893	-0.71162	1	4	0	131	9	South	1
-3.29781	2.51579	4	1	0	132	0	South	1
0.0547022	-0.354789	4	2	0	132	1	South	1
0.340442	-0.276891	4	3	0	132	2	South	1
-0.163851	-0.955331	4	4	0	132	3	South	1
1.74543	0.348723	4	4	0	132	4	South	1
2.52288	0.86305	3	4	0	132	5	South	1
3.19211	1.20174	2	4	0	132	6	South	1
-0.940692	-1.32775	1	4	1	132	7	South	1
-1.10779	-1.28296	1	4	0	132	8	South	1
-0.545893	-0.71162	1	4	0	132	9	South	1
-3.29781	2.51579	4	1	0	133	0	South	1
0.0547022	-0.354789	4	2	0	133	1	South	1
0.340442	-0.276891	4	3	0	133	2	South	1
-0.163851	-0.955331	4	4	0	133	3	South	1
1.74543	0.348723	4	4	0	133	4	South	1
-0.484298	-0.974625	3	4	0	133	7	South	1
2.52288	0.86305	3	4	0	133	8	South	1
3.19211	1.20174	2	4	0	133	9	South	1
-0.940692	-1.32775	1	4	1	133	10	South	1
-1.10779	-1.28296	1	4	0	133	11	South	1
-0.545893	-0.71162	1	4	0	133	12	South	1
-3.29781	2.51579	4	1	0	134	0	South	1
0.0547022	-0.354789	4	2	0	134	1	South	1
0.340442	-0.276891	4	3	0	134	2	South	1
-0.163851	-0.955331	4	4	0	134	3	South	1
2.52288	0.86305	3	4	0	134	5	South	1
3.19211	1.20174	2	4	0	134	6	South	1
-0.940692	-1.32775	1	4	1	134	7	South	1
-1.10779	-1.28296	1	4	0	134	9	South	1
-3.01112	1.7566	4	1	0	135	1	South	1
-2.62615	0.813041	4	1	0	135	3	South	1
-3.01112	1.7566	4	1	0	135	4	South	1
-3.01112	1.7566	4	1	0	135	5	South	1
-3.01112	1.7566	4	1	0	135	6	South	1
-3.29781	2.51579	4	1	0	135	8	South	1
0.0547022	-0.354789	4	2	0	135	9	South	1
0.340442	-0.276891	4	3	0	135	10	South	1
-0.163851	-0.955331	4	4	0	135	11	South	1
1.74543	0.348723	4	4	0	135	12	South	1
2.52288	0.86305	3	4	0	135	13	South	1
3.19211	1.20174	2	4	0	135	14	South	1
-0.940692	-1.32775	1	4	1	135	15	South	1
-1.10779	-1.28296	1	4	0	135	16	South	1
-0.545893	-0.71162	1	4	0	135	17	South	1
-3.29781	2.51579	4	1	0	136	0	South	1
0.0547022	-0.354789	4	2	0	136	1	South	1
0.340442	-0.276891	4	3	0	136	2	South	1
-0.163851	-0.955331	4	4	0	136	3	South	1
1.74543	0.348723	4	4	0	136	4	South	1
2.52288	0.86305	3	4	0	136	5	South	1
3.19211	1.20174	2	4	0	136	6	South	1
-0.940692	-1.32775	1	4	1	136	7	South	1
-1.10779	-1.28296	1	4	0	136	8	South	1
-0.545893	-0.71162	1	4	0	136	9	South	1
-3.29781	2.51579	4	1	0	137	0	South	1
0.0547022	-0.354789	4	2	0	137	1	South	1
0.340442	-0.276891	4	3	0	137	2	South	1
-0.163851	-0.955331	4	4	0	137	3	South	1
1.74543	0.348723	4	4	0	137	4	South	1
2.52288	0.86305	3	4	0	137	5	South	1
3.19211	1.20174	2	4	0	137	6	South	1
-0.940692	-1.32775	1	4	1	137	7	South	1
-1.10779	-1.28296	1	4	0	137	8	South	1
-0.545893	-0.71162	1	4	0	137	9	South	1
-3.29781	2.51579	4	1	0	138	0	South	1
0.0547022	-0.354789	4	2	0	138	1	South	1
0.340442	-0.276891	4	3	0	138	2	South	1
-0.163851	-0.955331	4	4	0	138	3	South	1
1.74543	0.348723	4	4	0	138	4	South	1
2.52288	0.86305	3	4	0	138	5	South	1
3.19211	1.20174	2	4	0	138	6	South	1
-1.1698	-1.24807	1	4	0	138	8	South	1
-0.940692	-1.32775	1	4	0	138	9	South	1
-3.29781	2.51579	4	1	0	139	0	South	1
0.0547022	-0.354789	4	2	0	139	1	South	1
0.340442	-0.276891	4	3	0	139	2	South	1
-0.163851	-0.955331	4	4	0	139	3	South	1
1.74543	0.348723	4	4	0	139	4	South	1
2.52288	0.86305	3	4	0	139	5	South	1
3.19211	1.20174	2	4	0	139	6	South	1
-0.940692	-1.32775	1	4	1	139	7	South	1
-1.10779	-1.28296	1	4	0	139	8	South	1
-0.545893	-0.71162	1	4	0	139	9	South	1
-3.29781	2.51579	4	1	0	140	0	South	1
0.0547022	-0.354789	4	2	0	140	1	South	1
0.340442	-0.276891	4	3	0	140	2	South	1
-0.163851	-0.955331	4	4	0	140	3	South	1
1.74543	0.348723	4	4	0	140	4	South	1
2.52288	0.86305	3	4	0	140	5	South	1
3.19211	1.20174	2	4	0	140	6	South	1
-0.940692	-1.32775	1	4	1	140	7	South	1
-1.10779	-1.28296	1	4	0	140	9	South	1
-3.29781	2.51579	4	1	0	141	0	South	1
0.0547022	-0.354789	4	2	0	141	1	South	1
0.340442	-0.276891	4	3	0	141	2	South	1
-0.163851	-0.955331	4	4	0	141	3	South	1
1.74543	0.348723	4	4	0	141	4	South	1
2.52288	0.86305	3	4	0	141	5	South	1
3.19211	1.20174	2	4	0	141	6	South	1
-0.940692	-1.32775	1	4	1	141	7	South	1
-1.10779	-1.28296	1	4	0	141	8	South	1
-0.545893	-0.71162	1	4	0	141	9	South	1
-3.29781	2.51579	4	1	0	142	0	South	1
0.0547022	-0.354789	4	2	0	142	1	South	1
0.340442	-0.276891	4	3	0	142	2	South	1
-0.163851	-0.955331	4	4	0	142	3	South	1
1.74543	0.348723	4	4	0	142	4	South	1
2.52288	0.86305	3	4	0	142	5	South	1
3.19211	1.20174	2	4	0	142	6	South	1
-1.1698	-1.24807	1	4	0	142	8	South	1
-0.940692	-1.32775	1	4	0	142	9	South	1
-3.29781	2.51579	4	1	0	143	0	South	1
0.0547022	-0.354789	4	2	0	143	1	South	1
0.340442	-0.276891	4	3	0	143	2	South	1
1.74543	0.348723	4	4	0	143	4	South	1
2.52288	0.86305	3	4	0	143	5	South	1
3.19211	1.20174	2	4	0	143	6	South	1
-0.940692	-1.32775	1	4	1	143	7	South	1
-0.940692	-1.32775	1	4	0	143	9	South	1
-3.29781	2.51579	4	1	0	144	0	South	1
0.0547022	-0.354789	4	2	0	144	1	South	1
0.340442	-0.276891	4	3	0	144	2	South	1
-0.163851	-0.955331	4	4	0	144	3	South	1
1.74543	0.348723	4	4	0	144	4	South	1
-0.163851	-0.955331	3	4	0	144	6	South	1
2.52288	0.86305	3	4	0	144	7	South	1
3.19211	1.20174	2	4	0	144	8	South	1
-0.940692	-1.32775	1	4	1	144	9	South	1
-1.10779	-1.28296	1	4	0	144	10	South	1
-0.545893	-0.71162	1	4	0	144	11	South	1
-3.29781	2.51579	4	1	0	145	0	South	1
0.0547022	-0.354789	4	2	0	145	1	South	1
-1.22362	-1.50324	4	3	0	145	3	South	1
0.340442	-0.276891	4	3	0	145	4	South	1
1.74543	0.348723	4	4	0	145	6	South	1
-0.484298	-0.974625	3	4	0	145	8	South	1
2.52288	0.86305	3	4	0	145	9	South	1
3.19211	1.20174	2	4	0	145	10	South	1
-0.940692	-1.32775	1	4	1	145	11	South	1
-1.10779	-1.28296	1	4	0	145	12	South	1
-3.29781	2.51579	4	1	0	146	0	South	1
0.0547022	-0.354789	4	2	0	146	1	South	1
0.340442	-0.276891	4	3	0	146	2	South	1
-0.163851	-0.955331	4	4	0	146	3	South	1
1.74543	0.348723	4	4	0	146	4	South	1
2.52288	0.86305	3	4	0	146	5	South	1
3.19211	1.20174	2	4	0	146	6	South	1
-0.940692	-1.32775	1	4	1	146	7	South	1
-1.10779	-1.28296	1	4	0	146	8	South	1
-0.545893	-0.71162	1	4	0	146	9	South	1
-3.29781	2.51579	4	1	0	147	0	South	1
0.0547022	-0.354789	4	2	0	147	1	South	1
0.340442	-0.276891	4	3	0	147	2	South	1
-0.560465	-0.966861	4	4	0	147	4	South	1
-0.253003	-0.840973	6	4	0	147	7	South	1
1.5298	0.235045	6	4	0	147	8	South	1
1.54342	0.296163	5	4	0	147	9	South	1
1.74543	0.348723	4	4	0	147	10	South	1
2.52288	0.86305	3	4	0	147	11	South	1
3.19211	1.20174	2	4	0	147	12	South	1
-0.940692	-1.32775	1	4	1	147	13	South	1
-1.10779	-1.28296	1	4	0	147	14	South	1
-0.545893	-0.71162	1	4	0	147	15	South	1
-3.29781	2.51579	4	1	0	148	0	South	1
0.0547022	-0.354789	4	2	0	148	1	South	1
0.340442	-0.276891	4	3	0	148	2	South	1
-0.163851	-0.955331	4	4	0	148	3	South	1
1.74543	0.348723	4	4	0	148	4	South	1
2.52288	0.86305	3	4	0	148	5	South	1
3.19211	1.20174	2	4	0	148	6	South	1
-1.1698	-1.24807	1	4	0	148	8	South	1
-0.940692	-1.32775	1	4	0	148	9	South	1
-3.29781	2.51579	4	1	0	149	0	South	1
-2.14463	0.474766	4	2	0	149	2	South	1
0.0547022	-0.354789	4	2	0	149	3	South	1
-0.163851	-0.955331	4	4	0	149	5	South	1
-0.180365	-0.595654	4	4	0	149	7	South	1
-0.163851	-0.955331	4	4	0	149	9	South	1
1.74543	0.348723	4	4	0	149	10	South	1
-0.484298	-0.974625	3	4	0	149	12	South	1
2.52288	0.86305	3	4	0	149	13	South	1
3.19211	1.20174	2	4	0	149	14	South	1
-0.940692	-1.32775	1	4	1	149	15	South	1
-1.10779	-1.28296	1	4	0	149	16	South	1
-0.545893	-0.71162	1	4	0	149	17	South	1
-3.26029	2.44957	4	1	0	150	0	North	0
0.0547022	-0.354789	4	2	0	150	1	North	0
0.340442	-0.276891	4	3	0	150	2	North	0
-0.163851	-0.955331	4	4	0	150	3	North	0
1.74543	0.348723	4	4	0	150	4	North	0
2.52288	0.86305	3	4	0	150	5	North	0
3.19211	1.20174	2	4	0	150	6	North	0
-0.940692	-1.32775	1	4	0	150	7	North	0
-1.10779	-1.28296	1	4	0	150	8	North	0
-0.545893	-0.71162	1	4	0	150	9	North	0
-3.26029	2.44957	4	1	0	151	0	North	0
0.0547022	-0.354789	4	2	0	151	1	North	0
0.340442	-0.276891	4	3	0	151	2	North	0
-0.163851	-0.955331	4	4	0	151	3	North	0
1.74543	0.348723	4	4	0	151	4	North	0
2.52288	0.86305	3	4	0	151	5	North	0
3.19211	1.20174	2	4	0	151	6	North	0
-0.940692	-1.32775	1	4	0	151	7	North	0
-1.10779	-1.28296	1	4	0	151	8	North	0
-0.545893	-0.71162	1	4	0	151	9	North	0
-3.26029	2.44957	4	1	0	152	0	North	0
0.0547022	-0.354789	4	2	0	152	1	North	0
0.340442	-0.276891	4	3	0	152	2	North	0
-0.163851	-0.955331	4	4	0	152	3	North	0
1.74543	0.348723	4	4	0	152	4	North	0
2.52288	0.86305	3	4	0	152	5	North	0
3.19211	1.20174	2	4	0	152	6	North	0
-0.940692	-1.32775	1	4	0	152	7	North	0
-1.10779	-1.28296	1	4	0	152	8	North	0
-0.545893	-0.71162	1	4	0	152	9	North	0
-3.26029	2.44957	4	1	0	153	0	North	0
0.0547022	-0.354789	4	2	0	153	1	North	0
0.340442	-0.276891	4	3	0	153	2	North	0
-0.163851	-0.955331	4	4	0	153	3	North	0
1.74543	0.348723	4	4	0	153	4	North	0
2.52288	0.86305	3	4	0	153	5	North	0
3.19211	1.20174	2	4	0	153	6	North	0
-0.940692	-1.32775	1	4	0	153	8	North	0
-1.10779	-1.28296	1	4	0	153	9	North	0
-3.26029	2.44957	4	1	0	154	0	North	0
0.0547022	-0.354789	4	2	0	154	1	North	0
0.340442	-0.276891	4	3	0	154	2	North	0
-0.163851	-0.955331	4	4	0	154	3	North	0
1.74543	0.348723	4	4	0	154	4	North	0
2.52288	0.86305	3	4	0	154	5	North	0
3.19211	1.20174	2	4	0	154	6	North	0
-0.940692	-1.32775	1	4	0	154	7	North	0
-0.545893	-0.71162	1	4	0	154	9	North	0
0.0547022	-0.354789	4	2	0	155	1	North	0
0.340442	-0.276891	4	3	0	155	2	North	0
-0.163851	-0.955331	4	4	0	155	3	North	0
1.74543	0.348723	4	4	0	155	4	North	0
2.52288	0.86305	3	4	0	155	5	North	0
-0.163851	-0.955331	2	4	0	155	7	North	0
3.19211	1.20174	2	4	0	155	8	North	0
-0.940692	-1.32775	1	4	0	155	9	North	0
-1.10779	-1.28296	1	4	0	155	10	North	0
-0.545893	-0.71162	1	4	0	155	11	North	0
-3.26029	2.44957	4	1	0	156	0	North	0
0.0547022	-0.354789	4	2	0	156	1	North	0
0.340442	-0.276891	4	3	0	156	2	North	0
-0.163851	-0.955331	4	4	0	156	3	North	0
1.74543	0.348723	4	4	0	156	4	North	0
3.19211	1.20174	2	4	0	156	6	North	0
-0.940692	-1.32775	1	4	0	156	9	North	0
-3.26029	2.44957	4	1	0	157	0	North	0
0.0547022	-0.354789	4	2	0	157	1	North	0
-0.94984	-1.29368	4	3	0	157	3	North	0
0.340442	-0.276891	4	3	0	157	4	North	0
-0.163851	-0.955331	4	4	0	157	5	North	0
1.74543	0.348723	4	4	0	157	6	North	0
2.52288	0.86305	3	4	0	157	7	North	0
3.19211	1.20174	2	4	0	157	8	North	0
-0.940692	-1.32775	1	4	0	157	9	North	0
-1.10779	-1.28296	1	4	0	157	10	North	0
-0.545893	-0.71162	1	4	0	157	11	North	0
-3.26029	2.44957	4	1	0	158	0	North	0
0.0547022	-0.354789	4	2	0	158	1	North	0
0.340442	-0.276891	4	3	0	158	2	North	0
-0.163851	-0.955331	4	4	0	158	3	North	0
1.74543	0.348723	4	4	0	158	4	North	0
2.52288	0.86305	3	4	0	158	5	North	0
3.19211	1.20174	2	4	0	158	6	North	0
-0.940692	-1.32775	1	4	0	158	7	North	0
-1.10779	-1.28296	1	4	0	158	8	North	0
-0.545893	-0.71162	1	4	0	158	9	North	0
-3.26029	2.44957	4	1	0	159	0	North	0
0.0547022	-0.354789	4	2	0	159	1	North	0
0.340442	-0.276891	4	3	0	159	2	North	0
-0.163851	-0.955331	4	4	0	159	3	North	0
1.74543	0.348723	4	4	0	159	4	North	0
2.52288	0.86305	3	4	0	159	5	North	0
3.19211	1.20174	2	4	0	159	6	North	0
-0.940692	-1.32775	1	4	0	159	7	North	0
-0.545893	-0.71162	1	4	0	159	9	North	0
-3.26029	2.44957	4	1	0	160	0	North	0
0.0547022	-0.354789	4	2	0	160	1	North	0
0.340442	-0.276891	4	3	0	160	2	North	0
-0.163851	-0.955331	4	4	0	160	3	North	0
1.74543	0.348723	4	4	0	160	4	North	0
2.52288	0.86305	3	4	0	160	5	North	0
3.19211	1.20174	2	4	0	160	6	North	0
-0.940692	-1.32775	1	4	0	160	7	North	0
-1.10779	-1.28296	1	4	0	160	8	North	0
-0.545893	-0.71162	1	4	0	160	9	North	0
-3.26029	2.44957	4	1	0	161	0	North	0
0.0547022	-0.354789	4	2	0	161	1	North	0
0.340442	-0.276891	4	3	0	161	2	North	0
-0.163851	-0.955331	4	4	0	161	3	North	0
1.74543	0.348723	4	4	0	161	4	North	0
2.52288	0.86305	3	4	0	161	5	North	0
3.19211	1.20174	2	4	0	161	6	North	0
-0.940692	-1.32775	1	4	0	161	7	North	0
-1.10779	-1.28296	1	4	0	161	8	North	0
-0.545893	-0.71162	1	4	0	161	9	North	0
-3.26029	2.44957	4	1	0	162	0	North	0
0.0547022	-0.354789	4	2	0	162	1	North	0
0.340442	-0.276891	4	3	0	162	2	North	0
-0.163851	-0.955331	4	4	0	162	3	North	0
1.74543	0.348723	4	4	0	162	4	North	0
2.52288	0.86305	3	4	0	162	5	North	0
3.19211	1.20174	2	4	0	162	6	North	0
-0.940692	-1.32775	1	4	0	162	7	North	0
-1.10779	-1.28296	1	4	0	162	8	North	0
-0.545893	-0.71162	1	4	0	162	9	North	0
-3.26029	2.44957	4	1	0	163	0	North	0
0.0547022	-0.354789	4	2	0	163	1	North	0
0.340442	-0.276891	4	3	0	163	2	North	0
-0.163851	-0.955331	4	4	0	163	3	North	0
1.74543	0.348723	4	4	0	163	4	North	0
2.52288	0.86305	3	4	0	163	5	North	0
3.19211	1.20174	2	4	0	163	6	North	0
-0.940692	-1.32775	1	4	0	163	7	North	0
-1.10779	-1.28296	1	4	0	163	8	North	0
-3.26029	2.44957	4	1	0	164	0	North	0
0.0547022	-0.354789	4	2	0	164	1	North	0
0.340442	-0.276891	4	3	0	164	2	North	0
-0.163851	-0.955331	4	4	0	164	3	North	0
1.74543	0.348723	4	4	0	164	4	North	0
-0.484298	-0.974625	3	4	0	164	6	North	0
2.52288	0.86305	3	4	0	164	7	North	0
3.19211	1.20174	2	4	0	164	8	North	0
-0.940692	-1.32775	1	4	0	164	9	North	0
-1.10779	-1.28296	1	4	0	164	10	North	0
-0.545893	-0.71162	1	4	0	164	11	North	0
-3.26029	2.44957	4	1	0	165	0	North	0
0.0547022	-0.354789	4	2	0	165	1	North	0
0.340442	-0.276891	4	3	0	165	2	North	0
-0.163851	-0.955331	4	4	0	165	3	North	0
1.74543	0.348723	4	4	0	165	4	North	0
2.52288	0.86305	3	4	0	165	5	North	0
3.19211	1.20174	2	4	0	165	6	North	0
-1.10779	-1.28296	1	4	0	165	8	North	0
-0.545893	-0.71162	1	4	0	165	9	North	0
-3.26029	2.44957	4	1	0	166	0	North	0
0.0547022	-0.354789	4	2	0	166	1	North	0
0.340442	-0.276891	4	3	0	166	2	North	0
-0.163851	-0.955331	4	4	0	166	3	North	0
1.74543	0.348723	4	4	0	166	4	North	0
2.52288	0.86305	3	4	0	166	5	North	0
3.19211	1.20174	2	4	0	166	6	North	0
-0.940692	-1.32775	1	4	0	166	7	North	0
-1.10779	-1.28296	1	4	0	166	8	North	0
-0.545893	-0.71162	1	4	0	166	9	North	0
-3.26029	2.44957	4	1	0	167	0	North	0
-0.395899	-0.51562	4	2	0	167	2	North	0
-2.55102	0.67721	4	2	0	167	4	North	0
[truncated: 2,370 more rows]

## Sheet: Arrows_by_step_hcDQN
episode	step	starting_zone	zone_code	x_base	y_base	dx	dy
0	0	North	0	-2.5973	1.8887	0.763459	-0.645857
0	0	North	0	-1.9343	1.32783	0.763459	-0.645857
0	0	North	0	-1.2713	0.766955	0.763459	-0.645857
0	0	North	0	-0.608297	0.206083	0.763459	-0.645857
0	1	North	0	0.197572	-0.31584	0.96479	0.263021
0	2	North	0	0.0882954	-0.616111	-0.59656	-0.802568
0	3	North	0	0.472577	-0.520646	0.825771	0.564006
0	3	North	0	1.10901	-0.0859613	0.825771	0.564006
0	4	North	0	1.00219	-0.0923927	-0.859949	-0.51038
0	4	North	0	0.258946	-0.533509	-0.859949	-0.51038
0	6	North	0	0.267498	-0.515206	0.853288	0.52144
0	6	North	0	1.01929	-0.0557875	0.853288	0.52144
0	6	North	0	1.77109	0.403631	0.853288	0.52144
0	7	North	0	2.8575	1.0324	0.892242	0.451557
0	8	North	0	2.36555	0.695842	-0.852924	-0.522035
0	8	North	0	1.53899	0.189943	-0.852924	-0.522035
0	8	North	0	0.712429	-0.315956	-0.852924	-0.522035
0	8	North	0	-0.114131	-0.821855	-0.852924	-0.522035
0	9	North	0	-1.02424	-1.30536	-0.965901	0.258913
0	10	North	0	-0.826841	-0.997291	0.701188	0.712976
5	0	North	0	-2.5973	1.8887	0.763459	-0.645857
5	0	North	0	-1.9343	1.32783	0.763459	-0.645857
5	0	North	0	-1.2713	0.766955	0.763459	-0.645857
5	0	North	0	-0.608297	0.206083	0.763459	-0.645857
5	1	North	0	0.197572	-0.31584	0.96479	0.263021
5	2	North	0	0.0882954	-0.616111	-0.59656	-0.802568
5	3	North	0	0.472577	-0.520646	0.825771	0.564006
5	3	North	0	1.10901	-0.0859613	0.825771	0.564006
5	4	North	0	2.13416	0.605887	0.834012	0.551746
5	5	North	0	1.82891	0.437044	-0.852236	-0.523158
5	5	North	0	1.13494	0.0110386	-0.852236	-0.523158
5	5	North	0	0.440969	-0.414967	-0.852236	-0.523158
5	7	North	0	-0.596848	-1.08436	-0.81621	-0.577755
5	9	North	0	-1.02424	-1.30536	-0.965901	0.258913
5	10	North	0	-0.826841	-0.997291	0.701188	0.712976
10	0	North	0	-2.5973	1.8887	0.763459	-0.645857
10	0	North	0	-1.9343	1.32783	0.763459	-0.645857
10	0	North	0	-1.2713	0.766955	0.763459	-0.645857
10	0	North	0	-0.608297	0.206083	0.763459	-0.645857
10	1	North	0	0.197572	-0.31584	0.96479	0.263021
10	2	North	0	0.0882954	-0.616111	-0.59656	-0.802568
10	3	North	0	0.472577	-0.520646	0.825771	0.564006
10	3	North	0	1.10901	-0.0859613	0.825771	0.564006
10	4	North	0	2.13416	0.605887	0.834012	0.551746
10	5	North	0	1.83017	0.424889	-0.845127	-0.534565
10	5	North	0	1.13745	-0.0132715	-0.845127	-0.534565
10	5	North	0	0.444739	-0.451432	-0.845127	-0.534565
10	5	North	0	-0.247977	-0.889593	-0.845127	-0.534565
10	7	North	0	-1.02424	-1.30536	-0.965901	0.258913
10	8	North	0	-0.826841	-0.997291	0.701188	0.712976
15	0	North	0	-2.5973	1.8887	0.763459	-0.645857
15	0	North	0	-1.9343	1.32783	0.763459	-0.645857
15	0	North	0	-1.2713	0.766955	0.763459	-0.645857
15	0	North	0	-0.608297	0.206083	0.763459	-0.645857
15	1	North	0	0.197572	-0.31584	0.96479	0.263021
15	2	North	0	0.0882954	-0.616111	-0.59656	-0.802568
15	3	North	0	0.472577	-0.520646	0.825771	0.564006
15	3	North	0	1.10901	-0.0859613	0.825771	0.564006
15	4	North	0	2.13416	0.605887	0.834012	0.551746
15	5	North	0	2.8575	1.0324	0.892242	0.451557
15	6	North	0	2.36555	0.695842	-0.852924	-0.522035
15	6	North	0	1.53899	0.189943	-0.852924	-0.522035
15	6	North	0	0.712429	-0.315956	-0.852924	-0.522035
15	6	North	0	-0.114131	-0.821855	-0.852924	-0.522035
15	7	North	0	-1.02424	-1.30536	-0.965901	0.258913
20	0	North	0	-2.5973	1.8887	0.763459	-0.645857
20	0	North	0	-1.9343	1.32783	0.763459	-0.645857
20	0	North	0	-1.2713	0.766955	0.763459	-0.645857
20	0	North	0	-0.608297	0.206083	0.763459	-0.645857
20	1	North	0	0.197572	-0.31584	0.96479	0.263021
20	2	North	0	0.0882954	-0.616111	-0.59656	-0.802568
20	3	North	0	0.472577	-0.520646	0.825771	0.564006
20	3	North	0	1.10901	-0.0859613	0.825771	0.564006
20	4	North	0	2.13416	0.605887	0.834012	0.551746
20	5	North	0	2.8575	1.0324	0.892242	0.451557
20	6	North	0	2.36555	0.695842	-0.852924	-0.522035
20	6	North	0	1.53899	0.189943	-0.852924	-0.522035
20	6	North	0	0.712429	-0.315956	-0.852924	-0.522035
20	6	North	0	-0.114131	-0.821855	-0.852924	-0.522035
20	7	North	0	-1.02424	-1.30536	-0.965901	0.258913
20	8	North	0	-0.826841	-0.997291	0.701188	0.712976
25	0	South	1	-3.14554	2.21344	0.449812	-0.893123
25	2	South	1	-2.23128	1.34463	0.802532	-0.596609
25	2	South	1	-1.46928	0.778155	0.802532	-0.596609
25	2	South	1	-0.707291	0.211683	0.802532	-0.596609
25	3	South	1	0.197572	-0.31584	0.96479	0.263021
25	4	South	1	0.0882954	-0.616111	-0.59656	-0.802568
25	5	South	1	0.472577	-0.520646	0.825771	0.564006
25	5	South	1	1.10901	-0.0859613	0.825771	0.564006
25	6	South	1	2.13416	0.605887	0.834012	0.551746
25	7	South	1	2.8575	1.0324	0.892242	0.451557
25	8	South	1	2.36555	0.695842	-0.852924	-0.522035
25	8	South	1	1.53899	0.189943	-0.852924	-0.522035
25	8	South	1	0.712429	-0.315956	-0.852924	-0.522035
25	8	South	1	-0.114131	-0.821855	-0.852924	-0.522035
25	10	South	1	-1.02424	-1.30536	-0.965901	0.258913
30	0	South	1	-2.62731	1.94167	0.759593	-0.650398
30	0	South	1	-1.95681	1.36756	0.759593	-0.650398
30	0	South	1	-1.2863	0.79344	0.759593	-0.650398
30	0	South	1	-0.615801	0.219326	0.759593	-0.650398
30	1	South	1	0.197572	-0.31584	0.96479	0.263021
30	2	South	1	0.0882954	-0.616111	-0.59656	-0.802568
30	3	South	1	0.472577	-0.520646	0.825771	0.564006
30	3	South	1	1.10901	-0.0859613	0.825771	0.564006
30	4	South	1	1.00219	-0.0923927	-0.859949	-0.51038
30	4	South	1	0.258946	-0.533509	-0.859949	-0.51038
30	6	South	1	0.267498	-0.515206	0.853288	0.52144
30	6	South	1	1.01929	-0.0557875	0.853288	0.52144
30	6	South	1	1.77109	0.403631	0.853288	0.52144
30	7	South	1	2.8575	1.0324	0.892242	0.451557
30	8	South	1	2.36555	0.695842	-0.852924	-0.522035
30	8	South	1	1.53899	0.189943	-0.852924	-0.522035
30	8	South	1	0.712429	-0.315956	-0.852924	-0.522035
30	8	South	1	-0.114131	-0.821855	-0.852924	-0.522035
30	9	South	1	-1.02424	-1.30536	-0.965901	0.258913
30	10	South	1	-0.826841	-0.997291	0.701188	0.712976
35	2	South	1	0.0882954	-0.616111	-0.59656	-0.802568
35	3	South	1	0.472577	-0.520646	0.825771	0.564006
35	3	South	1	1.10901	-0.0859613	0.825771	0.564006
35	4	South	1	2.13416	0.605887	0.834012	0.551746
35	5	South	1	2.8575	1.0324	0.892242	0.451557
35	6	South	1	2.36555	0.695842	-0.852924	-0.522035
35	6	South	1	1.53899	0.189943	-0.852924	-0.522035
35	6	South	1	0.712429	-0.315956	-0.852924	-0.522035
35	6	South	1	-0.114131	-0.821855	-0.852924	-0.522035
35	7	South	1	-1.02424	-1.30536	-0.965901	0.258913
35	8	South	1	-0.826841	-0.997291	0.701188	0.712976
40	0	South	1	-2.62731	1.94167	0.759593	-0.650398
40	0	South	1	-1.95681	1.36756	0.759593	-0.650398
40	0	South	1	-1.2863	0.79344	0.759593	-0.650398
40	0	South	1	-0.615801	0.219326	0.759593	-0.650398
40	1	South	1	0.197572	-0.31584	0.96479	0.263021
40	2	South	1	0.0882954	-0.616111	-0.59656	-0.802568
40	3	South	1	0.472577	-0.520646	0.825771	0.564006
40	3	South	1	1.10901	-0.0859613	0.825771	0.564006
40	4	South	1	2.13416	0.605887	0.834012	0.551746
40	5	South	1	2.8575	1.0324	0.892242	0.451557
40	6	South	1	2.46513	0.793439	-0.871897	-0.48969
40	6	South	1	1.73814	0.385137	-0.871897	-0.48969
40	6	South	1	1.01116	-0.0231649	-0.871897	-0.48969
40	6	South	1	0.284172	-0.431467	-0.871897	-0.48969
40	6	South	1	-0.442812	-0.839768	-0.871897	-0.48969
40	8	South	1	-1.05524	-1.28791	0.944504	-0.328501
45	0	South	1	-2.62731	1.94167	0.759593	-0.650398
45	0	South	1	-1.95681	1.36756	0.759593	-0.650398
45	0	South	1	-1.2863	0.79344	0.759593	-0.650398
45	0	South	1	-0.615801	0.219326	0.759593	-0.650398
45	1	South	1	0.197572	-0.31584	0.96479	0.263021
45	2	South	1	0.0882954	-0.616111	-0.59656	-0.802568
45	3	South	1	0.472577	-0.520646	0.825771	0.564006
45	3	South	1	1.10901	-0.0859613	0.825771	0.564006
45	4	South	1	2.13416	0.605887	0.834012	0.551746
45	5	South	1	2.8575	1.0324	0.892242	0.451557
45	6	South	1	2.36555	0.695842	-0.852924	-0.522035
45	6	South	1	1.53899	0.189943	-0.852924	-0.522035
45	6	South	1	0.712429	-0.315956	-0.852924	-0.522035
45	6	South	1	-0.114131	-0.821855	-0.852924	-0.522035
45	7	South	1	-1.02424	-1.30536	-0.965901	0.258913
50	0	North	0	-2.5973	1.8887	0.763459	-0.645857
50	0	North	0	-1.9343	1.32783	0.763459	-0.645857
50	0	North	0	-1.2713	0.766955	0.763459	-0.645857
50	0	North	0	-0.608297	0.206083	0.763459	-0.645857
50	1	North	0	0.197572	-0.31584	0.96479	0.263021
50	2	North	0	0.0882954	-0.616111	-0.59656	-0.802568
50	3	North	0	0.472577	-0.520646	0.825771	0.564006
50	3	North	0	1.10901	-0.0859613	0.825771	0.564006
50	4	North	0	2.13416	0.605887	0.834012	0.551746
50	5	North	0	2.8575	1.0324	0.892242	0.451557
50	6	North	0	2.36555	0.695842	-0.852924	-0.522035
50	6	North	0	1.53899	0.189943	-0.852924	-0.522035
50	6	North	0	0.712429	-0.315956	-0.852924	-0.522035
50	6	North	0	-0.114131	-0.821855	-0.852924	-0.522035
50	7	North	0	-1.02424	-1.30536	-0.965901	0.258913
50	8	North	0	-0.826841	-0.997291	0.701188	0.712976
55	0	North	0	-2.5973	1.8887	0.763459	-0.645857
55	0	North	0	-1.9343	1.32783	0.763459	-0.645857
55	0	North	0	-1.2713	0.766955	0.763459	-0.645857
55	0	North	0	-0.608297	0.206083	0.763459	-0.645857
55	1	North	0	0.197572	-0.31584	0.96479	0.263021
55	2	North	0	0.0882954	-0.616111	-0.59656	-0.802568
55	3	North	0	0.472577	-0.520646	0.825771	0.564006
55	3	North	0	1.10901	-0.0859613	0.825771	0.564006
55	4	North	0	1.10901	-0.0859613	-0.825771	-0.564006
55	4	North	0	0.472577	-0.520646	-0.825771	-0.564006
55	6	North	0	0.507833	-0.500736	0.828157	0.560496
55	6	North	0	1.17952	-0.0461404	0.828157	0.560496
55	6	North	0	1.8512	0.408455	0.828157	0.560496
55	7	North	0	2.8575	1.0324	0.892242	0.451557
55	8	North	0	2.36555	0.695842	-0.852924	-0.522035
55	8	North	0	1.53899	0.189943	-0.852924	-0.522035
55	8	North	0	0.712429	-0.315956	-0.852924	-0.522035
55	8	North	0	-0.114131	-0.821855	-0.852924	-0.522035
55	9	North	0	-1.02424	-1.30536	-0.965901	0.258913
60	0	North	0	-2.5973	1.8887	0.763459	-0.645857
60	0	North	0	-1.9343	1.32783	0.763459	-0.645857
60	0	North	0	-1.2713	0.766955	0.763459	-0.645857
60	0	North	0	-0.608297	0.206083	0.763459	-0.645857
60	1	North	0	-0.584457	-0.929015	-0.743883	-0.66831
60	3	North	0	-0.441587	-0.890066	0.786942	0.617027
60	4	North	0	0.0882954	-0.616111	-0.59656	-0.802568
60	5	North	0	0.472577	-0.520646	0.825771	0.564006
60	5	North	0	1.10901	-0.0859613	0.825771	0.564006
60	6	North	0	2.13416	0.605887	0.834012	0.551746
60	7	North	0	2.8575	1.0324	0.892242	0.451557
60	8	North	0	2.36555	0.695842	-0.852924	-0.522035
60	8	North	0	1.53899	0.189943	-0.852924	-0.522035
60	8	North	0	0.712429	-0.315956	-0.852924	-0.522035
60	8	North	0	-0.114131	-0.821855	-0.852924	-0.522035
60	9	North	0	-1.02424	-1.30536	-0.965901	0.258913
60	10	North	0	-0.826841	-0.997291	0.701188	0.712976
65	0	North	0	-2.5973	1.8887	0.763459	-0.645857
65	0	North	0	-1.9343	1.32783	0.763459	-0.645857
65	0	North	0	-1.2713	0.766955	0.763459	-0.645857
65	0	North	0	-0.608297	0.206083	0.763459	-0.645857
65	1	North	0	0.197572	-0.31584	0.96479	0.263021
65	2	North	0	0.0882954	-0.616111	-0.59656	-0.802568
65	3	North	0	0.472577	-0.520646	0.825771	0.564006
65	3	North	0	1.10901	-0.0859613	0.825771	0.564006
65	4	North	0	2.13416	0.605887	0.834012	0.551746
65	5	North	0	2.8575	1.0324	0.892242	0.451557
65	6	North	0	2.36555	0.695842	-0.852924	-0.522035
65	6	North	0	1.53899	0.189943	-0.852924	-0.522035
65	6	North	0	0.712429	-0.315956	-0.852924	-0.522035
65	6	North	0	-0.114131	-0.821855	-0.852924	-0.522035
65	7	North	0	-0.743292	-1.01969	0.539513	0.841977
70	0	North	0	-2.5973	1.8887	0.763459	-0.645857
70	0	North	0	-1.9343	1.32783	0.763459	-0.645857
70	0	North	0	-1.2713	0.766955	0.763459	-0.645857
70	0	North	0	-0.608297	0.206083	0.763459	-0.645857
70	3	North	0	0.197572	-0.31584	0.96479	0.263021
70	4	North	0	0.0882954	-0.616111	-0.59656	-0.802568
70	5	North	0	0.472577	-0.520646	0.825771	0.564006
70	5	North	0	1.10901	-0.0859613	0.825771	0.564006
70	6	North	0	2.13416	0.605887	0.834012	0.551746
70	7	North	0	2.8575	1.0324	0.892242	0.451557
70	8	North	0	2.36555	0.695842	-0.852924	-0.522035
70	8	North	0	1.53899	0.189943	-0.852924	-0.522035
70	8	North	0	0.712429	-0.315956	-0.852924	-0.522035
70	8	North	0	-0.114131	-0.821855	-0.852924	-0.522035
70	9	North	0	-0.743292	-1.01969	0.539513	0.841977
75	0	South	1	-2.62731	1.94167	0.759593	-0.650398
75	0	South	1	-1.95681	1.36756	0.759593	-0.650398
75	0	South	1	-1.2863	0.79344	0.759593	-0.650398
75	0	South	1	-0.615801	0.219326	0.759593	-0.650398
75	1	South	1	0.197572	-0.31584	0.96479	0.263021
75	2	South	1	0.0882954	-0.616111	-0.59656	-0.802568
75	3	South	1	0.472577	-0.520646	0.825771	0.564006
75	3	South	1	1.10901	-0.0859613	0.825771	0.564006
75	4	South	1	2.13416	0.605887	0.834012	0.551746
75	5	South	1	2.8575	1.0324	0.892242	0.451557
75	6	South	1	2.36555	0.695842	-0.852924	-0.522035
75	6	South	1	1.53899	0.189943	-0.852924	-0.522035
75	6	South	1	0.712429	-0.315956	-0.852924	-0.522035
75	6	South	1	-0.114131	-0.821855	-0.852924	-0.522035
75	7	South	1	-1.02424	-1.30536	-0.965901	0.258913
75	8	South	1	-0.826841	-0.997291	0.701188	0.712976
80	0	South	1	-2.62731	1.94167	0.759593	-0.650398
80	0	South	1	-1.95681	1.36756	0.759593	-0.650398
80	0	South	1	-1.2863	0.79344	0.759593	-0.650398
80	0	South	1	-0.615801	0.219326	0.759593	-0.650398
80	1	South	1	0.197572	-0.31584	0.96479	0.263021
80	2	South	1	0.0882954	-0.616111	-0.59656	-0.802568
80	3	South	1	0.472577	-0.520646	0.825771	0.564006
80	3	South	1	1.10901	-0.0859613	0.825771	0.564006
80	4	South	1	2.13416	0.605887	0.834012	0.551746
80	5	South	1	2.8575	1.0324	0.892242	0.451557
80	6	South	1	2.36555	0.695842	-0.852924	-0.522035
80	6	South	1	1.53899	0.189943	-0.852924	-0.522035
80	6	South	1	0.712429	-0.315956	-0.852924	-0.522035
80	6	South	1	-0.114131	-0.821855	-0.852924	-0.522035
80	7	South	1	-1.02424	-1.30536	-0.965901	0.258913
85	0	South	1	-2.62731	1.94167	0.759593	-0.650398
85	0	South	1	-1.95681	1.36756	0.759593	-0.650398
85	0	South	1	-1.2863	0.79344	0.759593	-0.650398
85	0	South	1	-0.615801	0.219326	0.759593	-0.650398
85	1	South	1	0.197572	-0.31584	0.96479	0.263021
85	2	South	1	0.0882954	-0.616111	-0.59656	-0.802568
85	3	South	1	-0.172108	-0.775492	-0.0458635	0.998948
85	5	South	1	-0.370415	-0.781257	-0.715426	-0.698688
85	6	South	1	-0.553179	-0.83924	0.0569985	0.998374
85	7	South	1	-0.544288	-0.678079	0.0477881	0.998857
85	8	South	1	-0.895442	-1.07304	-0.635574	-0.77204
85	9	South	1	-0.774523	-1.19912	0.842861	0.538131
90	0	South	1	-2.62731	1.94167	0.759593	-0.650398
90	0	South	1	-1.95681	1.36756	0.759593	-0.650398
90	0	South	1	-1.2863	0.79344	0.759593	-0.650398
90	0	South	1	-0.615801	0.219326	0.759593	-0.650398
90	1	South	1	0.197572	-0.31584	0.96479	0.263021
90	2	South	1	0.0882954	-0.616111	-0.59656	-0.802568
90	3	South	1	0.472577	-0.520646	0.825771	0.564006
90	3	South	1	1.10901	-0.0859613	0.825771	0.564006
90	4	South	1	2.13416	0.605887	0.834012	0.551746
90	5	South	1	2.8575	1.0324	0.892242	0.451557
90	6	South	1	2.36555	0.695842	-0.852924	-0.522035
90	6	South	1	1.53899	0.189943	-0.852924	-0.522035
90	6	South	1	0.712429	-0.315956	-0.852924	-0.522035
90	6	South	1	-0.114131	-0.821855	-0.852924	-0.522035
90	7	South	1	-1.02424	-1.30536	-0.965901	0.258913
90	8	South	1	-0.826841	-0.997291	0.701188	0.712976
95	0	South	1	-2.62731	1.94167	0.759593	-0.650398
95	0	South	1	-1.95681	1.36756	0.759593	-0.650398
95	0	South	1	-1.2863	0.79344	0.759593	-0.650398
95	0	South	1	-0.615801	0.219326	0.759593	-0.650398
95	1	South	1	0.197572	-0.31584	0.96479	0.263021
95	2	South	1	0.0882954	-0.616111	-0.59656	-0.802568
95	3	South	1	0.472577	-0.520646	0.825771	0.564006
95	3	South	1	1.10901	-0.0859613	0.825771	0.564006
95	4	South	1	2.13416	0.605887	0.834012	0.551746
95	5	South	1	2.8575	1.0324	0.892242	0.451557
95	6	South	1	2.36555	0.695842	-0.852924	-0.522035
95	6	South	1	1.53899	0.189943	-0.852924	-0.522035
95	6	South	1	0.712429	-0.315956	-0.852924	-0.522035
95	6	South	1	-0.114131	-0.821855	-0.852924	-0.522035
95	7	South	1	-1.02424	-1.30536	-0.965901	0.258913
95	8	South	1	-0.826841	-0.997291	0.701188	0.712976
100	0	North	0	-2.5973	1.8887	0.763459	-0.645857
100	0	North	0	-1.9343	1.32783	0.763459	-0.645857
100	0	North	0	-1.2713	0.766955	0.763459	-0.645857
100	0	North	0	-0.608297	0.206083	0.763459	-0.645857
100	1	North	0	0.197572	-0.31584	0.96479	0.263021
100	2	North	0	0.0882954	-0.616111	-0.59656	-0.802568
100	3	North	0	0.472577	-0.520646	0.825771	0.564006
100	3	North	0	1.10901	-0.0859613	0.825771	0.564006
100	4	North	0	2.13416	0.605887	0.834012	0.551746
100	5	North	0	2.8575	1.0324	0.892242	0.451557
100	6	North	0	2.46513	0.793439	-0.871897	-0.48969
100	6	North	0	1.73814	0.385137	-0.871897	-0.48969
100	6	North	0	1.01116	-0.0231649	-0.871897	-0.48969
100	6	North	0	0.284172	-0.431467	-0.871897	-0.48969
100	6	North	0	-0.442812	-0.839768	-0.871897	-0.48969
100	8	North	0	-1.05524	-1.28791	0.944504	-0.328501
105	0	North	0	-2.5973	1.8887	0.763459	-0.645857
105	0	North	0	-1.9343	1.32783	0.763459	-0.645857
105	0	North	0	-1.2713	0.766955	0.763459	-0.645857
105	0	North	0	-0.608297	0.206083	0.763459	-0.645857
105	1	North	0	0.197572	-0.31584	0.96479	0.263021
105	2	North	0	0.0882954	-0.616111	-0.59656	-0.802568
105	3	North	0	0.472577	-0.520646	0.825771	0.564006
105	3	North	0	1.10901	-0.0859613	0.825771	0.564006
105	4	North	0	2.13416	0.605887	0.834012	0.551746
105	5	North	0	2.8575	1.0324	0.892242	0.451557
105	6	North	0	2.36555	0.695842	-0.852924	-0.522035
105	6	North	0	1.53899	0.189943	-0.852924	-0.522035
105	6	North	0	0.712429	-0.315956	-0.852924	-0.522035
105	6	North	0	-0.114131	-0.821855	-0.852924	-0.522035
105	7	North	0	-1.02424	-1.30536	-0.965901	0.258913
105	8	North	0	-0.826841	-0.997291	0.701188	0.712976
110	0	North	0	-2.5973	1.8887	0.763459	-0.645857
110	0	North	0	-1.9343	1.32783	0.763459	-0.645857
110	0	North	0	-1.2713	0.766955	0.763459	-0.645857
110	0	North	0	-0.608297	0.206083	0.763459	-0.645857
110	1	North	0	-0.0545746	-0.65506	-0.341985	-0.939705
110	3	North	0	0.472577	-0.520646	0.825771	0.564006
110	3	North	0	1.10901	-0.0859613	0.825771	0.564006
110	4	North	0	2.13416	0.605887	0.834012	0.551746
110	5	North	0	2.8575	1.0324	0.892242	0.451557
110	6	North	0	2.36555	0.695842	-0.852924	-0.522035
110	6	North	0	1.53899	0.189943	-0.852924	-0.522035
110	6	North	0	0.712429	-0.315956	-0.852924	-0.522035
110	6	North	0	-0.114131	-0.821855	-0.852924	-0.522035
110	7	North	0	-1.02424	-1.30536	-0.965901	0.258913
110	8	North	0	-0.826841	-0.997291	0.701188	0.712976
115	0	North	0	-2.5973	1.8887	0.763459	-0.645857
115	0	North	0	-1.9343	1.32783	0.763459	-0.645857
115	0	North	0	-1.2713	0.766955	0.763459	-0.645857
115	0	North	0	-0.608297	0.206083	0.763459	-0.645857
115	1	North	0	0.197572	-0.31584	0.96479	0.263021
115	2	North	0	0.0882954	-0.616111	-0.59656	-0.802568
115	3	North	0	0.472577	-0.520646	0.825771	0.564006
115	3	North	0	1.10901	-0.0859613	0.825771	0.564006
115	4	North	0	2.13416	0.605887	0.834012	0.551746
115	5	North	0	2.8575	1.0324	0.892242	0.451557
115	6	North	0	2.36555	0.695842	-0.852924	-0.522035
115	6	North	0	1.53899	0.189943	-0.852924	-0.522035
115	6	North	0	0.712429	-0.315956	-0.852924	-0.522035
115	6	North	0	-0.114131	-0.821855	-0.852924	-0.522035
115	7	North	0	-1.02424	-1.30536	-0.965901	0.258913
115	8	North	0	-0.826841	-0.997291	0.701188	0.712976
120	0	North	0	-2.5973	1.8887	0.763459	-0.645857
120	0	North	0	-1.9343	1.32783	0.763459	-0.645857
120	0	North	0	-1.2713	0.766955	0.763459	-0.645857
120	0	North	0	-0.608297	0.206083	0.763459	-0.645857
120	1	North	0	-0.584457	-0.929015	-0.743883	-0.66831
120	3	North	0	-0.441587	-0.890066	0.786942	0.617027
120	4	North	0	0.0882954	-0.616111	-0.59656	-0.802568
120	5	North	0	0.472577	-0.520646	0.825771	0.564006
120	5	North	0	1.10901	-0.0859613	0.825771	0.564006
120	6	North	0	2.13416	0.605887	0.834012	0.551746
120	7	North	0	2.8575	1.0324	0.892242	0.451557
120	8	North	0	2.36555	0.695842	-0.852924	-0.522035
120	8	North	0	1.53899	0.189943	-0.852924	-0.522035
120	8	North	0	0.712429	-0.315956	-0.852924	-0.522035
120	8	North	0	-0.114131	-0.821855	-0.852924	-0.522035
120	9	North	0	-1.02424	-1.30536	-0.965901	0.258913
125	0	South	1	-2.62731	1.94167	0.759593	-0.650398
125	0	South	1	-1.95681	1.36756	0.759593	-0.650398
125	0	South	1	-1.2863	0.79344	0.759593	-0.650398
125	0	South	1	-0.615801	0.219326	0.759593	-0.650398
125	1	South	1	0.197572	-0.31584	0.96479	0.263021
125	2	South	1	0.0882954	-0.616111	-0.59656	-0.802568
125	3	South	1	0.472577	-0.520646	0.825771	0.564006
125	3	South	1	1.10901	-0.0859613	0.825771	0.564006
125	4	South	1	2.13416	0.605887	0.834012	0.551746
125	5	South	1	2.8575	1.0324	0.892242	0.451557
125	6	South	1	2.36555	0.695842	-0.852924	-0.522035
125	6	South	1	1.53899	0.189943	-0.852924	-0.522035
125	6	South	1	0.712429	-0.315956	-0.852924	-0.522035
125	6	South	1	-0.114131	-0.821855	-0.852924	-0.522035
125	7	South	1	-0.743292	-1.01969	0.539513	0.841977
130	0	South	1	-2.62731	1.94167	0.759593	-0.650398
130	0	South	1	-1.95681	1.36756	0.759593	-0.650398
130	0	South	1	-1.2863	0.79344	0.759593	-0.650398
130	0	South	1	-0.615801	0.219326	0.759593	-0.650398
130	1	South	1	0.197572	-0.31584	0.96479	0.263021
130	2	South	1	0.0882954	-0.616111	-0.59656	-0.802568
130	3	South	1	0.472577	-0.520646	0.825771	0.564006
130	3	South	1	1.10901	-0.0859613	0.825771	0.564006
130	4	South	1	2.13416	0.605887	0.834012	0.551746
130	5	South	1	2.8575	1.0324	0.892242	0.451557
130	6	South	1	2.36555	0.695842	-0.852924	-0.522035
130	6	South	1	1.53899	0.189943	-0.852924	-0.522035
130	6	South	1	0.712429	-0.315956	-0.852924	-0.522035
130	6	South	1	-0.114131	-0.821855	-0.852924	-0.522035
130	7	South	1	-1.02424	-1.30536	-0.965901	0.258913
130	8	South	1	-0.826841	-0.997291	0.701188	0.712976
135	1	South	1	-2.81863	1.28482	0.377764	-0.925902
135	3	South	1	-2.81863	1.28482	-0.377764	0.925902
135	6	South	1	-3.15447	2.13619	-0.353283	0.935517
135	8	South	1	-2.62731	1.94167	0.759593	-0.650398
135	8	South	1	-1.95681	1.36756	0.759593	-0.650398
135	8	South	1	-1.2863	0.79344	0.759593	-0.650398
135	8	South	1	-0.615801	0.219326	0.759593	-0.650398
135	9	South	1	0.197572	-0.31584	0.96479	0.263021
135	10	South	1	0.0882954	-0.616111	-0.59656	-0.802568
135	11	South	1	0.472577	-0.520646	0.825771	0.564006
135	11	South	1	1.10901	-0.0859613	0.825771	0.564006
135	12	South	1	2.13416	0.605887	0.834012	0.551746
135	13	South	1	2.8575	1.0324	0.892242	0.451557
135	14	South	1	2.36555	0.695842	-0.852924	-0.522035
135	14	South	1	1.53899	0.189943	-0.852924	-0.522035
135	14	South	1	0.712429	-0.315956	-0.852924	-0.522035
135	14	South	1	-0.114131	-0.821855	-0.852924	-0.522035
135	15	South	1	-1.02424	-1.30536	-0.965901	0.258913
135	16	South	1	-0.826841	-0.997291	0.701188	0.712976
140	0	South	1	-2.62731	1.94167	0.759593	-0.650398
140	0	South	1	-1.95681	1.36756	0.759593	-0.650398
140	0	South	1	-1.2863	0.79344	0.759593	-0.650398
140	0	South	1	-0.615801	0.219326	0.759593	-0.650398
140	1	South	1	0.197572	-0.31584	0.96479	0.263021
140	2	South	1	0.0882954	-0.616111	-0.59656	-0.802568
140	3	South	1	0.472577	-0.520646	0.825771	0.564006
140	3	South	1	1.10901	-0.0859613	0.825771	0.564006
140	4	South	1	2.13416	0.605887	0.834012	0.551746
140	5	South	1	2.8575	1.0324	0.892242	0.451557
140	6	South	1	2.36555	0.695842	-0.852924	-0.522035
140	6	South	1	1.53899	0.189943	-0.852924	-0.522035
140	6	South	1	0.712429	-0.315956	-0.852924	-0.522035
140	6	South	1	-0.114131	-0.821855	-0.852924	-0.522035
140	7	South	1	-1.02424	-1.30536	-0.965901	0.258913
145	0	South	1	-2.62731	1.94167	0.759593	-0.650398
145	0	South	1	-1.95681	1.36756	0.759593	-0.650398
145	0	South	1	-1.2863	0.79344	0.759593	-0.650398
145	0	South	1	-0.615801	0.219326	0.759593	-0.650398
145	1	South	1	-0.584457	-0.929015	-0.743883	-0.66831
145	3	South	1	-0.441587	-0.890066	0.786942	0.617027
145	4	South	1	1.04294	0.0359162	0.913528	0.406775
145	6	South	1	1.00219	-0.0923927	-0.859949	-0.51038
145	6	South	1	0.258946	-0.533509	-0.859949	-0.51038
145	8	South	1	0.267498	-0.515206	0.853288	0.52144
145	8	South	1	1.01929	-0.0557875	0.853288	0.52144
145	8	South	1	1.77109	0.403631	0.853288	0.52144
145	9	South	1	2.8575	1.0324	0.892242	0.451557
145	10	South	1	2.36555	0.695842	-0.852924	-0.522035
145	10	South	1	1.53899	0.189943	-0.852924	-0.522035
145	10	South	1	0.712429	-0.315956	-0.852924	-0.522035
145	10	South	1	-0.114131	-0.821855	-0.852924	-0.522035
145	11	South	1	-1.02424	-1.30536	-0.965901	0.258913
150	0	North	0	-2.5973	1.8887	0.763459	-0.645857
150	0	North	0	-1.9343	1.32783	0.763459	-0.645857
150	0	North	0	-1.2713	0.766955	0.763459	-0.645857
150	0	North	0	-0.608297	0.206083	0.763459	-0.645857
150	1	North	0	0.197572	-0.31584	0.96479	0.263021
150	2	North	0	0.0882954	-0.616111	-0.59656	-0.802568
150	3	North	0	0.472577	-0.520646	0.825771	0.564006
150	3	North	0	1.10901	-0.0859613	0.825771	0.564006
150	4	North	0	2.13416	0.605887	0.834012	0.551746
150	5	North	0	2.8575	1.0324	0.892242	0.451557
150	6	North	0	2.36555	0.695842	-0.852924	-0.522035
150	6	North	0	1.53899	0.189943	-0.852924	-0.522035
150	6	North	0	0.712429	-0.315956	-0.852924	-0.522035
150	6	North	0	-0.114131	-0.821855	-0.852924	-0.522035
150	7	North	0	-1.02424	-1.30536	-0.965901	0.258913
150	8	North	0	-0.826841	-0.997291	0.701188	0.712976
155	1	North	0	0.197572	-0.31584	0.96479	0.263021
155	2	North	0	0.0882954	-0.616111	-0.59656	-0.802568
155	3	North	0	0.472577	-0.520646	0.825771	0.564006
155	3	North	0	1.10901	-0.0859613	0.825771	0.564006
155	4	North	0	2.13416	0.605887	0.834012	0.551746
155	5	North	0	1.8512	0.408455	-0.828157	-0.560496
155	5	North	0	1.17952	-0.0461404	-0.828157	-0.560496
155	5	North	0	0.507833	-0.500736	-0.828157	-0.560496
155	7	North	0	0.675139	-0.416063	0.841216	0.540698
155	7	North	0	1.51413	0.123205	0.841216	0.540698
155	7	North	0	2.35312	0.662473	0.841216	0.540698
155	8	North	0	2.36555	0.695842	-0.852924	-0.522035
155	8	North	0	1.53899	0.189943	-0.852924	-0.522035
155	8	North	0	0.712429	-0.315956	-0.852924	-0.522035
155	8	North	0	-0.114131	-0.821855	-0.852924	-0.522035
155	9	North	0	-1.02424	-1.30536	-0.965901	0.258913
155	10	North	0	-0.826841	-0.997291	0.701188	0.712976
160	0	North	0	-2.5973	1.8887	0.763459	-0.645857
160	0	North	0	-1.9343	1.32783	0.763459	-0.645857
160	0	North	0	-1.2713	0.766955	0.763459	-0.645857
160	0	North	0	-0.608297	0.206083	0.763459	-0.645857
160	1	North	0	0.197572	-0.31584	0.96479	0.263021
160	2	North	0	0.0882954	-0.616111	-0.59656	-0.802568
160	3	North	0	0.472577	-0.520646	0.825771	0.564006
160	3	North	0	1.10901	-0.0859613	0.825771	0.564006
160	4	North	0	2.13416	0.605887	0.834012	0.551746
160	5	North	0	2.8575	1.0324	0.892242	0.451557
160	6	North	0	2.36555	0.695842	-0.852924	-0.522035
160	6	North	0	1.53899	0.189943	-0.852924	-0.522035
160	6	North	0	0.712429	-0.315956	-0.852924	-0.522035
160	6	North	0	-0.114131	-0.821855	-0.852924	-0.522035
160	7	North	0	-1.02424	-1.30536	-0.965901	0.258913
160	8	North	0	-0.826841	-0.997291	0.701188	0.712976
165	0	North	0	-2.5973	1.8887	0.763459	-0.645857
165	0	North	0	-1.9343	1.32783	0.763459	-0.645857
165	0	North	0	-1.2713	0.766955	0.763459	-0.645857
165	0	North	0	-0.608297	0.206083	0.763459	-0.645857
165	1	North	0	0.197572	-0.31584	0.96479	0.263021
165	2	North	0	0.0882954	-0.616111	-0.59656	-0.802568
165	3	North	0	0.472577	-0.520646	0.825771	0.564006
165	3	North	0	1.10901	-0.0859613	0.825771	0.564006
165	4	North	0	2.13416	0.605887	0.834012	0.551746
165	5	North	0	2.8575	1.0324	0.892242	0.451557
165	6	North	0	2.33213	0.7048	-0.865838	-0.500325
165	6	North	0	1.47215	0.207859	-0.865838	-0.500325
165	6	North	0	0.612171	-0.289081	-0.865838	-0.500325
165	6	North	0	-0.247809	-0.786022	-0.865838	-0.500325
165	8	North	0	-0.826841	-0.997291	0.701188	0.712976
170	0	North	0	-2.5973	1.8887	0.763459	-0.645857
170	0	North	0	-1.9343	1.32783	0.763459	-0.645857
170	0	North	0	-1.2713	0.766955	0.763459	-0.645857
170	0	North	0	-0.608297	0.206083	0.763459	-0.645857
170	1	North	0	0.197572	-0.31584	0.96479	0.263021
170	2	North	0	0.0882954	-0.616111	-0.59656	-0.802568
170	5	North	0	0.472577	-0.520646	0.825771	0.564006
170	5	North	0	1.10901	-0.0859613	0.825771	0.564006
170	6	North	0	2.13416	0.605887	0.834012	0.551746
170	7	North	0	2.8575	1.0324	0.892242	0.451557
170	8	North	0	2.36555	0.695842	-0.852924	-0.522035
170	8	North	0	1.53899	0.189943	-0.852924	-0.522035
170	8	North	0	0.712429	-0.315956	-0.852924	-0.522035
170	8	North	0	-0.114131	-0.821855	-0.852924	-0.522035
170	9	North	0	-1.02424	-1.30536	-0.965901	0.258913
175	0	South	1	-2.62731	1.94167	0.759593	-0.650398
175	0	South	1	-1.95681	1.36756	0.759593	-0.650398
175	0	South	1	-1.2863	0.79344	0.759593	-0.650398
175	0	South	1	-0.615801	0.219326	0.759593	-0.650398
175	1	South	1	0.197572	-0.31584	0.96479	0.263021
175	2	South	1	0.0882954	-0.616111	-0.59656	-0.802568
175	3	South	1	0.472577	-0.520646	0.825771	0.564006
175	3	South	1	1.10901	-0.0859613	0.825771	0.564006
175	4	South	1	2.13416	0.605887	0.834012	0.551746
175	5	South	1	2.8575	1.0324	0.892242	0.451557
175	6	South	1	2.36555	0.695842	-0.852924	-0.522035
175	6	South	1	1.53899	0.189943	-0.852924	-0.522035
175	6	South	1	0.712429	-0.315956	-0.852924	-0.522035
175	6	South	1	-0.114131	-0.821855	-0.852924	-0.522035
175	7	South	1	-1.02424	-1.30536	-0.965901	0.258913
175	8	South	1	-0.826841	-0.997291	0.701188	0.712976
180	0	South	1	-2.62731	1.94167	0.759593	-0.650398
180	0	South	1	-1.95681	1.36756	0.759593	-0.650398
180	0	South	1	-1.2863	0.79344	0.759593	-0.650398
180	0	South	1	-0.615801	0.219326	0.759593	-0.650398
180	1	South	1	0.197572	-0.31584	0.96479	0.263021
180	2	South	1	0.0882954	-0.616111	-0.59656	-0.802568
180	3	South	1	0.472577	-0.520646	0.825771	0.564006
180	3	South	1	1.10901	-0.0859613	0.825771	0.564006
180	4	South	1	2.13416	0.605887	0.834012	0.551746
180	5	South	1	2.8575	1.0324	0.892242	0.451557
180	6	South	1	2.36555	0.695842	-0.852924	-0.522035
180	6	South	1	1.53899	0.189943	-0.852924	-0.522035
180	6	South	1	0.712429	-0.315956	-0.852924	-0.522035
180	6	South	1	-0.114131	-0.821855	-0.852924	-0.522035
180	7	South	1	-1.02424	-1.30536	-0.965901	0.258913
180	8	South	1	-0.826841	-0.997291	0.701188	0.712976
185	0	South	1	-2.62731	1.94167	0.759593	-0.650398
185	0	South	1	-1.95681	1.36756	0.759593	-0.650398
185	0	South	1	-1.2863	0.79344	0.759593	-0.650398
185	0	South	1	-0.615801	0.219326	0.759593	-0.650398
185	1	South	1	0.197572	-0.31584	0.96479	0.263021
185	2	South	1	1.04294	0.0359162	0.913528	0.406775
185	4	South	1	2.13416	0.605887	0.834012	0.551746
185	5	South	1	2.8575	1.0324	0.892242	0.451557
185	6	South	1	2.33213	0.7048	-0.865838	-0.500325
185	6	South	1	1.47215	0.207859	-0.865838	-0.500325
185	6	South	1	0.612171	-0.289081	-0.865838	-0.500325
185	6	South	1	-0.247809	-0.786022	-0.865838	-0.500325
185	8	South	1	-0.826841	-0.997291	0.701188	0.712976
190	0	South	1	-2.62731	1.94167	0.759593	-0.650398
190	0	South	1	-1.95681	1.36756	0.759593	-0.650398
190	0	South	1	-1.2863	0.79344	0.759593	-0.650398
190	0	South	1	-0.615801	0.219326	0.759593	-0.650398
190	1	South	1	0.197572	-0.31584	0.96479	0.263021
190	2	South	1	0.0882954	-0.616111	-0.59656	-0.802568
190	3	South	1	0.472577	-0.520646	0.825771	0.564006
190	3	South	1	1.10901	-0.0859613	0.825771	0.564006
190	4	South	1	2.13416	0.605887	0.834012	0.551746
190	5	South	1	2.8575	1.0324	0.892242	0.451557
190	6	South	1	2.36555	0.695842	-0.852924	-0.522035
190	6	South	1	1.53899	0.189943	-0.852924	-0.522035
190	6	South	1	0.712429	-0.315956	-0.852924	-0.522035
190	6	South	1	-0.114131	-0.821855	-0.852924	-0.522035
190	7	South	1	-1.02424	-1.30536	-0.965901	0.258913
190	8	South	1	-0.826841	-0.997291	0.701188	0.712976
195	0	South	1	-2.62731	1.94167	0.759593	-0.650398
195	0	South	1	-1.95681	1.36756	0.759593	-0.650398
195	0	South	1	-1.2863	0.79344	0.759593	-0.650398
195	0	South	1	-0.615801	0.219326	0.759593	-0.650398
195	1	South	1	0.197572	-0.31584	0.96479	0.263021
195	2	South	1	0.0882954	-0.616111	-0.59656	-0.802568
195	3	South	1	0.472577	-0.520646	0.825771	0.564006
195	3	South	1	1.10901	-0.0859613	0.825771	0.564006
195	4	South	1	2.13416	0.605887	0.834012	0.551746
195	5	South	1	2.8575	1.0324	0.892242	0.451557
195	6	South	1	2.36555	0.695842	-0.852924	-0.522035
195	6	South	1	1.53899	0.189943	-0.852924	-0.522035
195	6	South	1	0.712429	-0.315956	-0.852924	-0.522035
195	6	South	1	-0.114131	-0.821855	-0.852924	-0.522035
195	7	South	1	-1.02424	-1.30536	-0.965901	0.258913
200	0	North	0	-2.5973	1.8887	0.763459	-0.645857
200	0	North	0	-1.9343	1.32783	0.763459	-0.645857
200	0	North	0	-1.2713	0.766955	0.763459	-0.645857
200	0	North	0	-0.608297	0.206083	0.763459	-0.645857
200	1	North	0	0.197572	-0.31584	0.96479	0.263021
200	2	North	0	0.0882954	-0.616111	-0.59656	-0.802568
200	3	North	0	0.472577	-0.520646	0.825771	0.564006
200	3	North	0	1.10901	-0.0859613	0.825771	0.564006
200	4	North	0	2.13416	0.605887	0.834012	0.551746
200	5	North	0	2.8575	1.0324	0.892242	0.451557
200	6	North	0	2.36555	0.695842	-0.852924	-0.522035
200	6	North	0	1.53899	0.189943	-0.852924	-0.522035
200	6	North	0	0.712429	-0.315956	-0.852924	-0.522035
200	6	North	0	-0.114131	-0.821855	-0.852924	-0.522035
200	7	North	0	-1.02424	-1.30536	-0.965901	0.258913
200	8	North	0	-0.826841	-0.997291	0.701188	0.712976
205	0	North	0	-2.5973	1.8887	0.763459	-0.645857
205	0	North	0	-1.9343	1.32783	0.763459	-0.645857
205	0	North	0	-1.2713	0.766955	0.763459	-0.645857
205	0	North	0	-0.608297	0.206083	0.763459	-0.645857
205	1	North	0	0.197572	-0.31584	0.96479	0.263021
205	2	North	0	0.0882954	-0.616111	-0.59656	-0.802568
205	3	North	0	0.472577	-0.520646	0.825771	0.564006
205	3	North	0	1.10901	-0.0859613	0.825771	0.564006
205	4	North	0	2.13416	0.605887	0.834012	0.551746
205	5	North	0	2.8575	1.0324	0.892242	0.451557
205	6	North	0	2.33213	0.7048	-0.865838	-0.500325
205	6	North	0	1.47215	0.207859	-0.865838	-0.500325
205	6	North	0	0.612171	-0.289081	-0.865838	-0.500325
205	6	North	0	-0.247809	-0.786022	-0.865838	-0.500325
205	8	North	0	-0.826841	-0.997291	0.701188	0.712976
210	0	North	0	-2.95033	1.96521	0.539014	-0.842297
210	2	North	0	-1.96661	1.02194	0.826501	-0.562935
210	2	North	0	-1.29284	0.563028	0.826501	-0.562935
210	2	North	0	-0.619067	0.104119	0.826501	-0.562935
210	3	North	0	0.197572	-0.31584	0.96479	0.263021
210	4	North	0	0.0882954	-0.616111	-0.59656	-0.802568
210	5	North	0	0.472577	-0.520646	0.825771	0.564006
210	5	North	0	1.10901	-0.0859613	0.825771	0.564006
210	6	North	0	2.13416	0.605887	0.834012	0.551746
210	7	North	0	1.8512	0.408455	-0.828157	-0.560496
210	7	North	0	1.17952	-0.0461404	-0.828157	-0.560496
210	7	North	0	0.507833	-0.500736	-0.828157	-0.560496
210	9	North	0	0.675139	-0.416063	0.841216	0.540698
210	9	North	0	1.51413	0.123205	0.841216	0.540698
210	9	North	0	2.35312	0.662473	0.841216	0.540698
210	10	North	0	2.36555	0.695842	-0.852924	-0.522035
210	10	North	0	1.53899	0.189943	-0.852924	-0.522035
210	10	North	0	0.712429	-0.315956	-0.852924	-0.522035
210	10	North	0	-0.114131	-0.821855	-0.852924	-0.522035
210	11	North	0	-1.02424	-1.30536	-0.965901	0.258913
215	0	North	0	-2.5973	1.8887	0.763459	-0.645857
215	0	North	0	-1.9343	1.32783	0.763459	-0.645857
215	0	North	0	-1.2713	0.766955	0.763459	-0.645857
215	0	North	0	-0.608297	0.206083	0.763459	-0.645857
215	1	North	0	0.197572	-0.31584	0.96479	0.263021
215	2	North	0	0.0882954	-0.616111	-0.59656	-0.802568
215	3	North	0	0.472577	-0.520646	0.825771	0.564006
215	3	North	0	1.10901	-0.0859613	0.825771	0.564006
215	4	North	0	2.13416	0.605887	0.834012	0.551746
215	5	North	0	2.8575	1.0324	0.892242	0.451557
215	6	North	0	2.36555	0.695842	-0.852924	-0.522035
215	6	North	0	1.53899	0.189943	-0.852924	-0.522035
215	6	North	0	0.712429	-0.315956	-0.852924	-0.522035
215	6	North	0	-0.114131	-0.821855	-0.852924	-0.522035
215	7	North	0	-1.02424	-1.30536	-0.965901	0.258913
215	8	North	0	-0.826841	-0.997291	0.701188	0.712976
220	0	North	0	-2.5973	1.8887	0.763459	-0.645857
220	0	North	0	-1.9343	1.32783	0.763459	-0.645857
220	0	North	0	-1.2713	0.766955	0.763459	-0.645857
220	0	North	0	-0.608297	0.206083	0.763459	-0.645857
220	1	North	0	0.197572	-0.31584	0.96479	0.263021
220	2	North	0	0.0882954	-0.616111	-0.59656	-0.802568
220	3	North	0	0.472577	-0.520646	0.825771	0.564006
220	3	North	0	1.10901	-0.0859613	0.825771	0.564006
220	4	North	0	2.13416	0.605887	0.834012	0.551746
220	5	North	0	2.8575	1.0324	0.892242	0.451557
220	6	North	0	2.36555	0.695842	-0.852924	-0.522035
220	6	North	0	1.53899	0.189943	-0.852924	-0.522035
220	6	North	0	0.712429	-0.315956	-0.852924	-0.522035
220	6	North	0	-0.114131	-0.821855	-0.852924	-0.522035
220	7	North	0	-1.02424	-1.30536	-0.965901	0.258913
220	8	North	0	-0.826841	-0.997291	0.701188	0.712976
225	0	South	1	-2.62731	1.94167	0.759593	-0.650398
225	0	South	1	-1.95681	1.36756	0.759593	-0.650398
225	0	South	1	-1.2863	0.79344	0.759593	-0.650398
225	0	South	1	-0.615801	0.219326	0.759593	-0.650398
225	1	South	1	-0.447569	-0.824234	-0.730577	-0.68283
225	3	South	1	-0.304699	-0.785285	0.785432	0.618948
225	4	South	1	0.0882954	-0.616111	-0.59656	-0.802568
225	5	South	1	0.472577	-0.520646	0.825771	0.564006
225	5	South	1	1.10901	-0.0859613	0.825771	0.564006
225	6	South	1	2.13416	0.605887	0.834012	0.551746
225	7	South	1	2.8575	1.0324	0.892242	0.451557
225	8	South	1	2.33213	0.7048	-0.865838	-0.500325
225	8	South	1	1.47215	0.207859	-0.865838	-0.500325
225	8	South	1	0.612171	-0.289081	-0.865838	-0.500325
225	8	South	1	-0.247809	-0.786022	-0.865838	-0.500325
225	10	South	1	-0.826841	-0.997291	0.701188	0.712976
230	0	South	1	-2.62731	1.94167	0.759593	-0.650398
230	0	South	1	-1.95681	1.36756	0.759593	-0.650398
230	0	South	1	-1.2863	0.79344	0.759593	-0.650398
230	0	South	1	-0.615801	0.219326	0.759593	-0.650398
230	1	South	1	0.197572	-0.31584	0.96479	0.263021
230	2	South	1	0.0882954	-0.616111	-0.59656	-0.802568
230	3	South	1	-0.362158	-0.961096	-0.999578	-0.0290593
230	6	South	1	-0.362158	-0.961096	0.999578	0.0290593
230	7	South	1	0.472577	-0.520646	0.825771	0.564006
230	7	South	1	1.10901	-0.0859613	0.825771	0.564006
230	8	South	1	2.13416	0.605887	0.834012	0.551746
230	9	South	1	2.8575	1.0324	0.892242	0.451557
230	10	South	1	2.33213	0.7048	-0.865838	-0.500325
230	10	South	1	1.47215	0.207859	-0.865838	-0.500325
230	10	South	1	0.612171	-0.289081	-0.865838	-0.500325
230	10	South	1	-0.247809	-0.786022	-0.865838	-0.500325
230	12	South	1	-0.826841	-0.997291	0.701188	0.712976
235	3	South	1	-2.62731	1.94167	0.759593	-0.650398
235	3	South	1	-1.95681	1.36756	0.759593	-0.650398
235	3	South	1	-1.2863	0.79344	0.759593	-0.650398
235	3	South	1	-0.615801	0.219326	0.759593	-0.650398
235	4	South	1	0.197572	-0.31584	0.96479	0.263021
235	5	South	1	0.0882954	-0.616111	-0.59656	-0.802568
235	7	South	1	0.472577	-0.520646	0.825771	0.564006
235	7	South	1	1.10901	-0.0859613	0.825771	0.564006
235	8	South	1	2.13416	0.605887	0.834012	0.551746
235	9	South	1	2.8575	1.0324	0.892242	0.451557
235	10	South	1	2.36555	0.695842	-0.852924	-0.522035
235	10	South	1	1.53899	0.189943	-0.852924	-0.522035
235	10	South	1	0.712429	-0.315956	-0.852924	-0.522035
235	10	South	1	-0.114131	-0.821855	-0.852924	-0.522035
235	11	South	1	-1.02424	-1.30536	-0.965901	0.258913
235	12	South	1	-0.826841	-0.997291	0.701188	0.712976
240	0	South	1	-2.91342	1.83545	0.491917	-0.870642
240	0	South	1	-2.52902	1.15511	0.491917	-0.870642
240	2	South	1	-1.41152	0.198248	0.935655	-0.352916
240	2	South	1	-0.678408	-0.0782708	0.935655	-0.352916
240	3	South	1	0.197572	-0.31584	0.96479	0.263021
240	4	South	1	-0.110011	-0.621876	-0.793915	-0.608029
240	6	South	1	-0.362158	-0.961096	0.999578	0.0290593
240	7	South	1	0.472577	-0.520646	0.825771	0.564006
240	7	South	1	1.10901	-0.0859613	0.825771	0.564006
240	8	South	1	2.13416	0.605887	0.834012	0.551746
240	9	South	1	2.8575	1.0324	0.892242	0.451557
240	10	South	1	2.36555	0.695842	-0.852924	-0.522035
240	10	South	1	1.53899	0.189943	-0.852924	-0.522035
240	10	South	1	0.712429	-0.315956	-0.852924	-0.522035
240	10	South	1	-0.114131	-0.821855	-0.852924	-0.522035
240	11	South	1	-1.02424	-1.30536	-0.965901	0.258913
240	12	South	1	-0.826841	-0.997291	0.701188	0.712976
245	0	South	1	-2.62731	1.94167	0.759593	-0.650398
245	0	South	1	-1.95681	1.36756	0.759593	-0.650398
245	0	South	1	-1.2863	0.79344	0.759593	-0.650398
245	0	South	1	-0.615801	0.219326	0.759593	-0.650398
245	1	South	1	0.197572	-0.31584	0.96479	0.263021
245	2	South	1	-0.110011	-0.621876	-0.793915	-0.608029
245	4	South	1	-0.362158	-0.961096	0.999578	0.0290593
245	5	South	1	0.507833	-0.500736	0.828157	0.560496
245	5	South	1	1.17952	-0.0461404	0.828157	0.560496
245	5	South	1	1.8512	0.408455	0.828157	0.560496
245	7	South	1	2.8575	1.0324	0.892242	0.451557
245	8	South	1	2.36555	0.695842	-0.852924	-0.522035
245	8	South	1	1.53899	0.189943	-0.852924	-0.522035
245	8	South	1	0.712429	-0.315956	-0.852924	-0.522035
245	8	South	1	-0.114131	-0.821855	-0.852924	-0.522035
245	9	South	1	-1.02424	-1.30536	-0.965901	0.258913
245	10	South	1	-0.826841	-0.997291	0.701188	0.712976
250	0	North	0	-2.5973	1.8887	0.763459	-0.645857
250	0	North	0	-1.9343	1.32783	0.763459	-0.645857
250	0	North	0	-1.2713	0.766955	0.763459	-0.645857
250	0	North	0	-0.608297	0.206083	0.763459	-0.645857
250	1	North	0	0.197572	-0.31584	0.96479	0.263021
250	2	North	0	0.0882954	-0.616111	-0.59656	-0.802568
250	3	North	0	0.472577	-0.520646	0.825771	0.564006
250	3	North	0	1.10901	-0.0859613	0.825771	0.564006
250	4	North	0	1.00219	-0.0923927	-0.859949	-0.51038
250	4	North	0	0.258946	-0.533509	-0.859949	-0.51038
250	6	North	0	0.267498	-0.515206	0.853288	0.52144
250	6	North	0	1.01929	-0.0557875	0.853288	0.52144
250	6	North	0	1.77109	0.403631	0.853288	0.52144
250	7	North	0	2.8575	1.0324	0.892242	0.451557
250	8	North	0	2.36555	0.695842	-0.852924	-0.522035
250	8	North	0	1.53899	0.189943	-0.852924	-0.522035
250	8	North	0	0.712429	-0.315956	-0.852924	-0.522035
250	8	North	0	-0.114131	-0.821855	-0.852924	-0.522035
250	9	North	0	-1.02424	-1.30536	-0.965901	0.258913
250	10	North	0	-0.826841	-0.997291	0.701188	0.712976
255	0	North	0	-2.5973	1.8887	0.763459	-0.645857
255	0	North	0	-1.9343	1.32783	0.763459	-0.645857
255	0	North	0	-1.2713	0.766955	0.763459	-0.645857
255	0	North	0	-0.608297	0.206083	0.763459	-0.645857
255	1	North	0	0.197572	-0.31584	0.96479	0.263021
255	2	North	0	0.0882954	-0.616111	-0.59656	-0.802568
255	3	North	0	0.472577	-0.520646	0.825771	0.564006
255	3	North	0	1.10901	-0.0859613	0.825771	0.564006
255	4	North	0	2.13416	0.605887	0.834012	0.551746
255	5	North	0	1.83017	0.424889	-0.845127	-0.534565
255	5	North	0	1.13745	-0.0132715	-0.845127	-0.534565
255	5	North	0	0.444739	-0.451432	-0.845127	-0.534565
255	5	North	0	-0.247977	-0.889593	-0.845127	-0.534565
255	7	North	0	-1.02424	-1.30536	-0.965901	0.258913
255	8	North	0	-0.826841	-0.997291	0.701188	0.712976
260	0	North	0	-2.5973	1.8887	0.763459	-0.645857
260	0	North	0	-1.9343	1.32783	0.763459	-0.645857
260	0	North	0	-1.2713	0.766955	0.763459	-0.645857
260	0	North	0	-0.608297	0.206083	0.763459	-0.645857
260	1	North	0	0.197572	-0.31584	0.96479	0.263021
260	2	North	0	0.0882954	-0.616111	-0.59656	-0.802568
260	3	North	0	0.472577	-0.520646	0.825771	0.564006
260	3	North	0	1.10901	-0.0859613	0.825771	0.564006
260	4	North	0	2.13416	0.605887	0.834012	0.551746
260	5	North	0	2.8575	1.0324	0.892242	0.451557
260	6	North	0	2.36555	0.695842	-0.852924	-0.522035
260	6	North	0	1.53899	0.189943	-0.852924	-0.522035
260	6	North	0	0.712429	-0.315956	-0.852924	-0.522035
260	6	North	0	-0.114131	-0.821855	-0.852924	-0.522035
260	7	North	0	-1.02424	-1.30536	-0.965901	0.258913
260	8	North	0	-0.826841	-0.997291	0.701188	0.712976
265	0	North	0	-2.5973	1.8887	0.763459	-0.645857
265	0	North	0	-1.9343	1.32783	0.763459	-0.645857
265	0	North	0	-1.2713	0.766955	0.763459	-0.645857
265	0	North	0	-0.608297	0.206083	0.763459	-0.645857
265	1	North	0	0.197572	-0.31584	0.96479	0.263021
265	2	North	0	1.04294	0.0359162	0.913528	0.406775
265	4	North	0	2.13416	0.605887	0.834012	0.551746
265	5	North	0	2.8575	1.0324	0.892242	0.451557
265	6	North	0	2.36555	0.695842	-0.852924	-0.522035
265	6	North	0	1.53899	0.189943	-0.852924	-0.522035
265	6	North	0	0.712429	-0.315956	-0.852924	-0.522035
265	6	North	0	-0.114131	-0.821855	-0.852924	-0.522035
265	7	North	0	-1.02424	-1.30536	-0.965901	0.258913
265	8	North	0	-0.826841	-0.997291	0.701188	0.712976
270	0	North	0	-2.5973	1.8887	0.763459	-0.645857
270	0	North	0	-1.9343	1.32783	0.763459	-0.645857
270	0	North	0	-1.2713	0.766955	0.763459	-0.645857
270	0	North	0	-0.608297	0.206083	0.763459	-0.645857
270	1	North	0	0.197572	-0.31584	0.96479	0.263021
270	2	North	0	0.0882954	-0.616111	-0.59656	-0.802568
270	3	North	0	0.472577	-0.520646	0.825771	0.564006
270	3	North	0	1.10901	-0.0859613	0.825771	0.564006
270	4	North	0	2.13416	0.605887	0.834012	0.551746
270	5	North	0	2.8575	1.0324	0.892242	0.451557
270	6	North	0	2.36555	0.695842	-0.852924	-0.522035
270	6	North	0	1.53899	0.189943	-0.852924	-0.522035
270	6	North	0	0.712429	-0.315956	-0.852924	-0.522035
270	6	North	0	-0.114131	-0.821855	-0.852924	-0.522035
270	7	North	0	-1.02424	-1.30536	-0.965901	0.258913
270	8	North	0	-0.826841	-0.997291	0.701188	0.712976
275	0	South	1	-2.62731	1.94167	0.759593	-0.650398
275	0	South	1	-1.95681	1.36756	0.759593	-0.650398
275	0	South	1	-1.2863	0.79344	0.759593	-0.650398
275	0	South	1	-0.615801	0.219326	0.759593	-0.650398
275	1	South	1	0.197572	-0.31584	0.96479	0.263021
275	2	South	1	0.0882954	-0.616111	-0.59656	-0.802568
275	3	South	1	0.472577	-0.520646	0.825771	0.564006
275	3	South	1	1.10901	-0.0859613	0.825771	0.564006
275	4	South	1	2.13416	0.605887	0.834012	0.551746
275	5	South	1	2.8575	1.0324	0.892242	0.451557
275	6	South	1	2.36555	0.695842	-0.852924	-0.522035
275	6	South	1	1.53899	0.189943	-0.852924	-0.522035
275	6	South	1	0.712429	-0.315956	-0.852924	-0.522035
275	6	South	1	-0.114131	-0.821855	-0.852924	-0.522035
275	7	South	1	-1.02424	-1.30536	-0.965901	0.258913
275	8	South	1	-0.826841	-0.997291	0.701188	0.712976
280	0	South	1	-2.62731	1.94167	0.759593	-0.650398
280	0	South	1	-1.95681	1.36756	0.759593	-0.650398
280	0	South	1	-1.2863	0.79344	0.759593	-0.650398
280	0	South	1	-0.615801	0.219326	0.759593	-0.650398
280	1	South	1	-0.584457	-0.929015	-0.743883	-0.66831
280	4	South	1	-0.441587	-0.890066	0.786942	0.617027
280	5	South	1	0.0882954	-0.616111	-0.59656	-0.802568
280	6	South	1	0.472577	-0.520646	0.825771	0.564006
280	6	South	1	1.10901	-0.0859613	0.825771	0.564006
280	7	South	1	2.13416	0.605887	0.834012	0.551746
280	8	South	1	2.8575	1.0324	0.892242	0.451557
280	9	South	1	2.36555	0.695842	-0.852924	-0.522035
280	9	South	1	1.53899	0.189943	-0.852924	-0.522035
280	9	South	1	0.712429	-0.315956	-0.852924	-0.522035
280	9	South	1	-0.114131	-0.821855	-0.852924	-0.522035
280	10	South	1	-1.02424	-1.30536	-0.965901	0.258913
280	11	South	1	-0.826841	-0.997291	0.701188	0.712976
285	1	South	1	-3.15447	2.13619	-0.353283	0.935517
285	2	South	1	-2.62731	1.94167	0.759593	-0.650398
285	2	South	1	-1.95681	1.36756	0.759593	-0.650398
285	2	South	1	-1.2863	0.79344	0.759593	-0.650398
285	2	South	1	-0.615801	0.219326	0.759593	-0.650398
285	3	South	1	0.197572	-0.31584	0.96479	0.263021
285	4	South	1	0.0882954	-0.616111	-0.59656	-0.802568
285	5	South	1	0.472577	-0.520646	0.825771	0.564006
285	5	South	1	1.10901	-0.0859613	0.825771	0.564006
285	6	South	1	2.13416	0.605887	0.834012	0.551746
285	7	South	1	2.8575	1.0324	0.892242	0.451557
285	8	South	1	2.36555	0.695842	-0.852924	-0.522035
285	8	South	1	1.53899	0.189943	-0.852924	-0.522035
285	8	South	1	0.712429	-0.315956	-0.852924	-0.522035
285	8	South	1	-0.114131	-0.821855	-0.852924	-0.522035
285	9	South	1	-1.02424	-1.30536	-0.965901	0.258913
290	0	South	1	-2.91342	1.83545	0.491917	-0.870642
290	0	South	1	-2.52902	1.15511	0.491917	-0.870642
290	2	South	1	-1.41152	0.198248	0.935655	-0.352916
290	2	South	1	-0.678408	-0.0782708	0.935655	-0.352916
290	3	South	1	0.197572	-0.31584	0.96479	0.263021
290	4	South	1	0.0882954	-0.616111	-0.59656	-0.802568
290	5	South	1	0.472577	-0.520646	0.825771	0.564006
290	5	South	1	1.10901	-0.0859613	0.825771	0.564006
290	6	South	1	2.13416	0.605887	0.834012	0.551746
290	7	South	1	2.8575	1.0324	0.892242	0.451557
290	8	South	1	2.36555	0.695842	-0.852924	-0.522035
290	8	South	1	1.53899	0.189943	-0.852924	-0.522035
290	8	South	1	0.712429	-0.315956	-0.852924	-0.522035
290	8	South	1	-0.114131	-0.821855	-0.852924	-0.522035
290	9	South	1	-1.02424	-1.30536	-0.965901	0.258913
290	10	South	1	-0.826841	-0.997291	0.701188	0.712976
295	0	South	1	-2.62731	1.94167	0.759593	-0.650398
295	0	South	1	-1.95681	1.36756	0.759593	-0.650398
295	0	South	1	-1.2863	0.79344	0.759593	-0.650398
295	0	South	1	-0.615801	0.219326	0.759593	-0.650398
295	1	South	1	0.197572	-0.31584	0.96479	0.263021
295	2	South	1	0.0882954	-0.616111	-0.59656	-0.802568
295	5	South	1	0.472577	-0.520646	0.825771	0.564006
295	5	South	1	1.10901	-0.0859613	0.825771	0.564006
295	6	South	1	2.13416	0.605887	0.834012	0.551746
295	7	South	1	2.8575	1.0324	0.892242	0.451557
295	8	South	1	2.36555	0.695842	-0.852924	-0.522035
295	8	South	1	1.53899	0.189943	-0.852924	-0.522035
295	8	South	1	0.712429	-0.315956	-0.852924	-0.522035
295	8	South	1	-0.114131	-0.821855	-0.852924	-0.522035
295	9	South	1	-1.02424	-1.30536	-0.965901	0.258913
295	10	South	1	-0.826841	-0.997291	0.701188	0.712976
300	0	North	0	-2.5973	1.8887	0.763459	-0.645857
300	0	North	0	-1.9343	1.32783	0.763459	-0.645857
300	0	North	0	-1.2713	0.766955	0.763459	-0.645857
300	0	North	0	-0.608297	0.206083	0.763459	-0.645857
300	1	North	0	0.197572	-0.31584	0.96479	0.263021
300	2	North	0	0.0882954	-0.616111	-0.59656	-0.802568
300	3	North	0	0.507833	-0.500736	0.828157	0.560496
300	3	North	0	1.17952	-0.0461404	0.828157	0.560496
300	3	North	0	1.8512	0.408455	0.828157	0.560496
300	5	North	0	2.8575	1.0324	0.892242	0.451557
300	6	North	0	2.36555	0.695842	-0.852924	-0.522035
300	6	North	0	1.53899	0.189943	-0.852924	-0.522035
300	6	North	0	0.712429	-0.315956	-0.852924	-0.522035
300	6	North	0	-0.114131	-0.821855	-0.852924	-0.522035
300	7	North	0	-1.02424	-1.30536	-0.965901	0.258913
300	8	North	0	-0.826841	-0.997291	0.701188	0.712976
305	0	North	0	-2.5973	1.8887	0.763459	-0.645857
305	0	North	0	-1.9343	1.32783	0.763459	-0.645857
305	0	North	0	-1.2713	0.766955	0.763459	-0.645857
305	0	North	0	-0.608297	0.206083	0.763459	-0.645857
305	1	North	0	0.197572	-0.31584	0.96479	0.263021
305	2	North	0	0.0882954	-0.616111	-0.59656	-0.802568
305	3	North	0	0.472577	-0.520646	0.825771	0.564006
305	3	North	0	1.10901	-0.0859613	0.825771	0.564006
305	4	North	0	2.13416	0.605887	0.834012	0.551746
305	5	North	0	2.8575	1.0324	0.892242	0.451557
305	6	North	0	2.36555	0.695842	-0.852924	-0.522035
305	6	North	0	1.53899	0.189943	-0.852924	-0.522035
305	6	North	0	0.712429	-0.315956	-0.852924	-0.522035
305	6	North	0	-0.114131	-0.821855	-0.852924	-0.522035
305	7	North	0	-1.02424	-1.30536	-0.965901	0.258913
305	8	North	0	-0.826841	-0.997291	0.701188	0.712976
310	0	North	0	-2.5973	1.8887	0.763459	-0.645857
310	0	North	0	-1.9343	1.32783	0.763459	-0.645857
310	0	North	0	-1.2713	0.766955	0.763459	-0.645857
310	0	North	0	-0.608297	0.206083	0.763459	-0.645857
310	1	North	0	0.197572	-0.31584	0.96479	0.263021
310	2	North	0	0.0882954	-0.616111	-0.59656	-0.802568
310	3	North	0	0.507833	-0.500736	0.828157	0.560496
310	3	North	0	1.17952	-0.0461404	0.828157	0.560496
310	3	North	0	1.8512	0.408455	0.828157	0.560496
310	5	North	0	1.83017	0.424889	-0.845127	-0.534565
310	5	North	0	1.13745	-0.0132715	-0.845127	-0.534565
310	5	North	0	0.444739	-0.451432	-0.845127	-0.534565
310	5	North	0	-0.247977	-0.889593	-0.845127	-0.534565
310	7	North	0	-1.02424	-1.30536	-0.965901	0.258913
310	8	North	0	-0.826841	-0.997291	0.701188	0.712976
315	0	North	0	-2.5973	1.8887	0.763459	-0.645857
315	0	North	0	-1.9343	1.32783	0.763459	-0.645857
315	0	North	0	-1.2713	0.766955	0.763459	-0.645857
315	0	North	0	-0.608297	0.206083	0.763459	-0.645857
315	1	North	0	0.197572	-0.31584	0.96479	0.263021
315	2	North	0	-0.110011	-0.621876	-0.793915	-0.608029
315	4	North	0	0.208168	-0.528333	0.868579	0.49555
315	4	North	0	0.976802	-0.0898047	0.868579	0.49555
315	6	North	0	2.13416	0.605887	0.834012	0.551746
315	7	North	0	2.8575	1.0324	0.892242	0.451557
315	8	North	0	2.36555	0.695842	-0.852924	-0.522035
315	8	North	0	1.53899	0.189943	-0.852924	-0.522035
315	8	North	0	0.712429	-0.315956	-0.852924	-0.522035
315	8	North	0	-0.114131	-0.821855	-0.852924	-0.522035
315	9	North	0	-1.02424	-1.30536	-0.965901	0.258913
315	10	North	0	-0.826841	-0.997291	0.701188	0.712976
320	0	North	0	-2.5973	1.8887	0.763459	-0.645857
320	0	North	0	-1.9343	1.32783	0.763459	-0.645857
320	0	North	0	-1.2713	0.766955	0.763459	-0.645857
320	0	North	0	-0.608297	0.206083	0.763459	-0.645857
320	1	North	0	0.197572	-0.31584	0.96479	0.263021
320	2	North	0	0.0882954	-0.616111	-0.59656	-0.802568
320	3	North	0	0.507833	-0.500736	0.828157	0.560496
320	3	North	0	1.17952	-0.0461404	0.828157	0.560496
320	3	North	0	1.8512	0.408455	0.828157	0.560496
320	5	North	0	2.8575	1.0324	0.892242	0.451557
320	6	North	0	2.36555	0.695842	-0.852924	-0.522035
320	6	North	0	1.53899	0.189943	-0.852924	-0.522035
320	6	North	0	0.712429	-0.315956	-0.852924	-0.522035
320	6	North	0	-0.114131	-0.821855	-0.852924	-0.522035
320	7	North	0	-1.02424	-1.30536	-0.965901	0.258913
320	8	North	0	-0.826841	-0.997291	0.701188	0.712976
325	0	South	1	-2.62731	1.94167	0.759593	-0.650398
325	0	South	1	-1.95681	1.36756	0.759593	-0.650398
325	0	South	1	-1.2863	0.79344	0.759593	-0.650398
325	0	South	1	-0.615801	0.219326	0.759593	-0.650398
325	1	South	1	0.197572	-0.31584	0.96479	0.263021
325	2	South	1	0.0882954	-0.616111	-0.59656	-0.802568
325	3	South	1	0.472577	-0.520646	0.825771	0.564006
325	3	South	1	1.10901	-0.0859613	0.825771	0.564006
325	4	South	1	2.13416	0.605887	0.834012	0.551746
325	5	South	1	2.8575	1.0324	0.892242	0.451557
325	6	South	1	2.36555	0.695842	-0.852924	-0.522035
325	6	South	1	1.53899	0.189943	-0.852924	-0.522035
325	6	South	1	0.712429	-0.315956	-0.852924	-0.522035
325	6	South	1	-0.114131	-0.821855	-0.852924	-0.522035
325	7	South	1	-1.02424	-1.30536	-0.965901	0.258913
325	8	South	1	-0.826841	-0.997291	0.701188	0.712976
330	0	South	1	-2.62731	1.94167	0.759593	-0.650398
330	0	South	1	-1.95681	1.36756	0.759593	-0.650398
330	0	South	1	-1.2863	0.79344	0.759593	-0.650398
330	0	South	1	-0.615801	0.219326	0.759593	-0.650398
330	1	South	1	0.197572	-0.31584	0.96479	0.263021
330	2	South	1	0.0882954	-0.616111	-0.59656	-0.802568
330	3	South	1	0.472577	-0.520646	0.825771	0.564006
330	3	South	1	1.10901	-0.0859613	0.825771	0.564006
330	4	South	1	2.13416	0.605887	0.834012	0.551746
330	5	South	1	2.8575	1.0324	0.892242	0.451557
330	6	South	1	2.36555	0.695842	-0.852924	-0.522035
330	6	South	1	1.53899	0.189943	-0.852924	-0.522035
330	6	South	1	0.712429	-0.315956	-0.852924	-0.522035
330	6	South	1	-0.114131	-0.821855	-0.852924	-0.522035
330	7	South	1	-1.02424	-1.30536	-0.965901	0.258913
330	8	South	1	-0.826841	-0.997291	0.701188	0.712976
335	3	South	1	-3.15447	2.13619	-0.353283	0.935517
335	4	South	1	-2.62731	1.94167	0.759593	-0.650398
335	4	South	1	-1.95681	1.36756	0.759593	-0.650398
335	4	South	1	-1.2863	0.79344	0.759593	-0.650398
335	4	South	1	-0.615801	0.219326	0.759593	-0.650398
335	5	South	1	0.197572	-0.31584	0.96479	0.263021
335	6	South	1	0.0882954	-0.616111	-0.59656	-0.802568
335	7	South	1	0.472577	-0.520646	0.825771	0.564006
335	7	South	1	1.10901	-0.0859613	0.825771	0.564006
335	8	South	1	2.13416	0.605887	0.834012	0.551746
335	9	South	1	2.8575	1.0324	0.892242	0.451557
335	10	South	1	2.36555	0.695842	-0.852924	-0.522035
335	10	South	1	1.53899	0.189943	-0.852924	-0.522035
335	10	South	1	0.712429	-0.315956	-0.852924	-0.522035
335	10	South	1	-0.114131	-0.821855	-0.852924	-0.522035
335	11	South	1	-1.02424	-1.30536	-0.965901	0.258913
335	12	South	1	-0.826841	-0.997291	0.701188	0.712976
340	0	South	1	-2.62731	1.94167	0.759593	-0.650398
340	0	South	1	-1.95681	1.36756	0.759593	-0.650398
340	0	South	1	-1.2863	0.79344	0.759593	-0.650398
340	0	South	1	-0.615801	0.219326	0.759593	-0.650398
340	1	South	1	0.197572	-0.31584	0.96479	0.263021
340	2	South	1	0.0882954	-0.616111	-0.59656	-0.802568
340	3	South	1	0.472577	-0.520646	0.825771	0.564006
340	3	South	1	1.10901	-0.0859613	0.825771	0.564006
340	4	South	1	2.13416	0.605887	0.834012	0.551746
340	5	South	1	1.82891	0.437044	-0.852236	-0.523158
340	5	South	1	1.13494	0.0110386	-0.852236	-0.523158
340	5	South	1	0.440969	-0.414967	-0.852236	-0.523158
340	7	South	1	0.43602	-0.43243	0.860164	0.510017
340	7	South	1	1.12504	-0.0238875	0.860164	0.510017
340	7	South	1	1.81407	0.384655	0.860164	0.510017
340	7	South	1	2.50309	0.793198	0.860164	0.510017
340	8	South	1	2.36555	0.695842	-0.852924	-0.522035
340	8	South	1	1.53899	0.189943	-0.852924	-0.522035
340	8	South	1	0.712429	-0.315956	-0.852924	-0.522035
340	8	South	1	-0.114131	-0.821855	-0.852924	-0.522035
340	9	South	1	-1.02424	-1.30536	-0.965901	0.258913
340	10	South	1	-0.826841	-0.997291	0.701188	0.712976
345	0	South	1	-2.62731	1.94167	0.759593	-0.650398
345	0	South	1	-1.95681	1.36756	0.759593	-0.650398
345	0	South	1	-1.2863	0.79344	0.759593	-0.650398
345	0	South	1	-0.615801	0.219326	0.759593	-0.650398
345	1	South	1	0.197572	-0.31584	0.96479	0.263021
345	2	South	1	0.0882954	-0.616111	-0.59656	-0.802568
345	3	South	1	0.472577	-0.520646	0.825771	0.564006
345	3	South	1	1.10901	-0.0859613	0.825771	0.564006
345	4	South	1	2.13416	0.605887	0.834012	0.551746
345	5	South	1	2.8575	1.0324	0.892242	0.451557
345	6	South	1	2.36555	0.695842	-0.852924	-0.522035
345	6	South	1	1.53899	0.189943	-0.852924	-0.522035
345	6	South	1	0.712429	-0.315956	-0.852924	-0.522035
345	6	South	1	-0.114131	-0.821855	-0.852924	-0.522035
345	7	South	1	-1.02424	-1.30536	-0.965901	0.258913
345	8	South	1	-0.826841	-0.997291	0.701188	0.712976
350	1	North	0	0.197572	-0.31584	0.96479	0.263021
350	2	North	0	0.0882954	-0.616111	-0.59656	-0.802568
350	3	North	0	0.472577	-0.520646	0.825771	0.564006
350	3	North	0	1.10901	-0.0859613	0.825771	0.564006
350	4	North	0	2.13416	0.605887	0.834012	0.551746
350	5	North	0	1.82891	0.437044	-0.852236	-0.523158
350	5	North	0	1.13494	0.0110386	-0.852236	-0.523158
350	5	North	0	0.440969	-0.414967	-0.852236	-0.523158
350	7	North	0	0.43602	-0.43243	0.860164	0.510017
350	7	North	0	1.12504	-0.0238875	0.860164	0.510017
350	7	North	0	1.81407	0.384655	0.860164	0.510017
350	7	North	0	2.50309	0.793198	0.860164	0.510017
350	8	North	0	2.36555	0.695842	-0.852924	-0.522035
350	8	North	0	1.53899	0.189943	-0.852924	-0.522035
350	8	North	0	0.712429	-0.315956	-0.852924	-0.522035
350	8	North	0	-0.114131	-0.821855	-0.852924	-0.522035
350	9	North	0	-1.02424	-1.30536	-0.965901	0.258913
355	0	North	0	-2.5973	1.8887	0.763459	-0.645857
355	0	North	0	-1.9343	1.32783	0.763459	-0.645857
355	0	North	0	-1.2713	0.766955	0.763459	-0.645857
355	0	North	0	-0.608297	0.206083	0.763459	-0.645857
355	1	North	0	0.197572	-0.31584	0.96479	0.263021
355	2	North	0	0.0882954	-0.616111	-0.59656	-0.802568
355	3	North	0	0.472577	-0.520646	0.825771	0.564006
355	3	North	0	1.10901	-0.0859613	0.825771	0.564006
355	4	North	0	2.13416	0.605887	0.834012	0.551746
355	5	North	0	2.8575	1.0324	0.892242	0.451557
355	6	North	0	2.36555	0.695842	-0.852924	-0.522035
355	6	North	0	1.53899	0.189943	-0.852924	-0.522035
355	6	North	0	0.712429	-0.315956	-0.852924	-0.522035
355	6	North	0	-0.114131	-0.821855	-0.852924	-0.522035
355	7	North	0	-1.02424	-1.30536	-0.965901	0.258913
360	0	North	0	-2.95033	1.96521	0.539014	-0.842297
360	2	North	0	-1.96661	1.02194	0.826501	-0.562935
360	2	North	0	-1.29284	0.563028	0.826501	-0.562935
360	2	North	0	-0.619067	0.104119	0.826501	-0.562935
360	3	North	0	0.197572	-0.31584	0.96479	0.263021
360	4	North	0	-0.110011	-0.621876	-0.793915	-0.608029
360	6	North	0	-0.362158	-0.961096	0.999578	0.0290593
360	7	North	0	0.472577	-0.520646	0.825771	0.564006
360	7	North	0	1.10901	-0.0859613	0.825771	0.564006
360	8	North	0	1.00219	-0.0923927	-0.859949	-0.51038
360	8	North	0	0.258946	-0.533509	-0.859949	-0.51038
360	10	North	0	0.267498	-0.515206	0.853288	0.52144
360	10	North	0	1.01929	-0.0557875	0.853288	0.52144
360	10	North	0	1.77109	0.403631	0.853288	0.52144
360	11	North	0	2.8575	1.0324	0.892242	0.451557
360	12	North	0	2.36555	0.695842	-0.852924	-0.522035
360	12	North	0	1.53899	0.189943	-0.852924	-0.522035
360	12	North	0	0.712429	-0.315956	-0.852924	-0.522035
360	12	North	0	-0.114131	-0.821855	-0.852924	-0.522035
360	13	North	0	-1.02424	-1.30536	-0.965901	0.258913
360	14	North	0	-0.826841	-0.997291	0.701188	0.712976
365	0	North	0	-2.5973	1.8887	0.763459	-0.645857
365	0	North	0	-1.9343	1.32783	0.763459	-0.645857
365	0	North	0	-1.2713	0.766955	0.763459	-0.645857
365	0	North	0	-0.608297	0.206083	0.763459	-0.645857
365	1	North	0	0.197572	-0.31584	0.96479	0.263021
365	2	North	0	0.0882954	-0.616111	-0.59656	-0.802568
365	3	North	0	0.472577	-0.520646	0.825771	0.564006
365	3	North	0	1.10901	-0.0859613	0.825771	0.564006
365	4	North	0	2.13416	0.605887	0.834012	0.551746
365	5	North	0	2.8575	1.0324	0.892242	0.451557
365	6	North	0	2.36555	0.695842	-0.852924	-0.522035
365	6	North	0	1.53899	0.189943	-0.852924	-0.522035
365	6	North	0	0.712429	-0.315956	-0.852924	-0.522035
365	6	North	0	-0.114131	-0.821855	-0.852924	-0.522035
365	7	North	0	-1.02424	-1.30536	-0.965901	0.258913
365	8	North	0	-0.826841	-0.997291	0.701188	0.712976
370	0	North	0	-2.5973	1.8887	0.763459	-0.645857
370	0	North	0	-1.9343	1.32783	0.763459	-0.645857
370	0	North	0	-1.2713	0.766955	0.763459	-0.645857
370	0	North	0	-0.608297	0.206083	0.763459	-0.645857
370	1	North	0	0.197572	-0.31584	0.96479	0.263021
370	2	North	0	0.0882954	-0.616111	-0.59656	-0.802568
370	3	North	0	-0.362158	-0.961096	-0.999578	-0.0290593
370	6	North	0	-0.362158	-0.961096	0.999578	0.0290593
370	7	North	0	0.472577	-0.520646	0.825771	0.564006
370	7	North	0	1.10901	-0.0859613	0.825771	0.564006
370	8	North	0	2.13416	0.605887	0.834012	0.551746
370	9	North	0	2.8575	1.0324	0.892242	0.451557
370	10	North	0	2.36555	0.695842	-0.852924	-0.522035
370	10	North	0	1.53899	0.189943	-0.852924	-0.522035
370	10	North	0	0.712429	-0.315956	-0.852924	-0.522035
370	10	North	0	-0.114131	-0.821855	-0.852924	-0.522035
370	11	North	0	-1.02424	-1.30536	-0.965901	0.258913
370	12	North	0	-0.826841	-0.997291	0.701188	0.712976
375	0	South	1	-2.62731	1.94167	0.759593	-0.650398
375	0	South	1	-1.95681	1.36756	0.759593	-0.650398
375	0	South	1	-1.2863	0.79344	0.759593	-0.650398
375	0	South	1	-0.615801	0.219326	0.759593	-0.650398
375	1	South	1	-0.0545746	-0.65506	-0.341985	-0.939705
375	3	South	1	0.472577	-0.520646	0.825771	0.564006
375	3	South	1	1.10901	-0.0859613	0.825771	0.564006
375	4	South	1	1.10901	-0.0859613	-0.825771	-0.564006
375	4	South	1	0.472577	-0.520646	-0.825771	-0.564006
375	6	South	1	0.507833	-0.500736	0.828157	0.560496
375	6	South	1	1.17952	-0.0461404	0.828157	0.560496
375	6	South	1	1.8512	0.408455	0.828157	0.560496
375	7	South	1	2.8575	1.0324	0.892242	0.451557
375	8	South	1	2.36555	0.695842	-0.852924	-0.522035
375	8	South	1	1.53899	0.189943	-0.852924	-0.522035
375	8	South	1	0.712429	-0.315956	-0.852924	-0.522035
375	8	South	1	-0.114131	-0.821855	-0.852924	-0.522035
375	10	South	1	-1.02424	-1.30536	-0.965901	0.258913
380	0	South	1	-2.62731	1.94167	0.759593	-0.650398
380	0	South	1	-1.95681	1.36756	0.759593	-0.650398
380	0	South	1	-1.2863	0.79344	0.759593	-0.650398
380	0	South	1	-0.615801	0.219326	0.759593	-0.650398
380	1	South	1	0.197572	-0.31584	0.96479	0.263021
380	2	South	1	0.0882954	-0.616111	-0.59656	-0.802568
380	3	South	1	0.472577	-0.520646	0.825771	0.564006
380	3	South	1	1.10901	-0.0859613	0.825771	0.564006
380	4	South	1	2.13416	0.605887	0.834012	0.551746
380	5	South	1	2.8575	1.0324	0.892242	0.451557
380	6	South	1	2.36555	0.695842	-0.852924	-0.522035
380	6	South	1	1.53899	0.189943	-0.852924	-0.522035
380	6	South	1	0.712429	-0.315956	-0.852924	-0.522035
380	6	South	1	-0.114131	-0.821855	-0.852924	-0.522035
380	7	South	1	-1.02424	-1.30536	-0.965901	0.258913
380	8	South	1	-0.826841	-0.997291	0.701188	0.712976
385	0	South	1	-2.62731	1.94167	0.759593	-0.650398
385	0	South	1	-1.95681	1.36756	0.759593	-0.650398
385	0	South	1	-1.2863	0.79344	0.759593	-0.650398
385	0	South	1	-0.615801	0.219326	0.759593	-0.650398
385	1	South	1	0.197572	-0.31584	0.96479	0.263021
385	2	South	1	0.0882954	-0.616111	-0.59656	-0.802568
385	3	South	1	0.472577	-0.520646	0.825771	0.564006
385	3	South	1	1.10901	-0.0859613	0.825771	0.564006
385	4	South	1	2.13416	0.605887	0.834012	0.551746
385	5	South	1	2.8575	1.0324	0.892242	0.451557
385	6	South	1	2.36555	0.695842	-0.852924	-0.522035
385	6	South	1	1.53899	0.189943	-0.852924	-0.522035
385	6	South	1	0.712429	-0.315956	-0.852924	-0.522035
385	6	South	1	-0.114131	-0.821855	-0.852924	-0.522035
385	7	South	1	-1.02424	-1.30536	-0.965901	0.258913
385	8	South	1	-0.826841	-0.997291	0.701188	0.712976
390	0	South	1	-2.62731	1.94167	0.759593	-0.650398
390	0	South	1	-1.95681	1.36756	0.759593	-0.650398
390	0	South	1	-1.2863	0.79344	0.759593	-0.650398
390	0	South	1	-0.615801	0.219326	0.759593	-0.650398
390	1	South	1	-0.0545746	-0.65506	-0.341985	-0.939705
390	3	South	1	0.472577	-0.520646	0.825771	0.564006
390	3	South	1	1.10901	-0.0859613	0.825771	0.564006
390	4	South	1	2.13416	0.605887	0.834012	0.551746
390	5	South	1	2.8575	1.0324	0.892242	0.451557
390	6	South	1	2.36555	0.695842	-0.852924	-0.522035
390	6	South	1	1.53899	0.189943	-0.852924	-0.522035
390	6	South	1	0.712429	-0.315956	-0.852924	-0.522035
390	6	South	1	-0.114131	-0.821855	-0.852924	-0.522035
390	7	South	1	-1.02424	-1.30536	-0.965901	0.258913
390	8	South	1	-0.826841	-0.997291	0.701188	0.712976
395	0	South	1	-2.62731	1.94167	0.759593	-0.650398
395	0	South	1	-1.95681	1.36756	0.759593	-0.650398
395	0	South	1	-1.2863	0.79344	0.759593	-0.650398
395	0	South	1	-0.615801	0.219326	0.759593	-0.650398
395	1	South	1	0.197572	-0.31584	0.96479	0.263021
395	2	South	1	0.0882954	-0.616111	-0.59656	-0.802568
395	3	South	1	0.472577	-0.520646	0.825771	0.564006
395	3	South	1	1.10901	-0.0859613	0.825771	0.564006
395	4	South	1	2.13416	0.605887	0.834012	0.551746
395	5	South	1	2.8575	1.0324	0.892242	0.451557
395	6	South	1	2.36555	0.695842	-0.852924	-0.522035
395	6	South	1	1.53899	0.189943	-0.852924	-0.522035
395	6	South	1	0.712429	-0.315956	-0.852924	-0.522035
395	6	South	1	-0.114131	-0.821855	-0.852924	-0.522035
395	7	South	1	-1.02424	-1.30536	-0.965901	0.258913
395	8	South	1	-0.826841	-0.997291	0.701188	0.712976
400	0	North	0	-2.5973	1.8887	0.763459	-0.645857
400	0	North	0	-1.9343	1.32783	0.763459	-0.645857
400	0	North	0	-1.2713	0.766955	0.763459	-0.645857
400	0	North	0	-0.608297	0.206083	0.763459	-0.645857
400	1	North	0	0.197572	-0.31584	0.96479	0.263021
400	2	North	0	0.0882954	-0.616111	-0.59656	-0.802568
400	3	North	0	0.472577	-0.520646	0.825771	0.564006
400	3	North	0	1.10901	-0.0859613	0.825771	0.564006
400	4	North	0	2.13416	0.605887	0.834012	0.551746
400	5	North	0	2.8575	1.0324	0.892242	0.451557
400	6	North	0	2.36555	0.695842	-0.852924	-0.522035
400	6	North	0	1.53899	0.189943	-0.852924	-0.522035
400	6	North	0	0.712429	-0.315956	-0.852924	-0.522035
400	6	North	0	-0.114131	-0.821855	-0.852924	-0.522035
400	7	North	0	-1.02424	-1.30536	-0.965901	0.258913
400	8	North	0	-0.826841	-0.997291	0.701188	0.712976

## Sheet: Arrows_by_zone_hcDQN
episode	step	starting_zone	zone_code	x_base	y_base	dx	dy
0	0	North	0	-2.5973	1.8887	0.763459	-0.645857
0	0	North	0	-1.9343	1.32783	0.763459	-0.645857
0	0	North	0	-1.2713	0.766955	0.763459	-0.645857
0	0	North	0	-0.608297	0.206083	0.763459	-0.645857
0	1	North	0	0.197572	-0.31584	0.96479	0.263021
0	2	North	0	0.0882954	-0.616111	-0.59656	-0.802568
0	3	North	0	0.472577	-0.520646	0.825771	0.564006
0	3	North	0	1.10901	-0.0859613	0.825771	0.564006
0	4	North	0	1.00219	-0.0923927	-0.859949	-0.51038
0	4	North	0	0.258946	-0.533509	-0.859949	-0.51038
0	6	North	0	0.267498	-0.515206	0.853288	0.52144
0	6	North	0	1.01929	-0.0557875	0.853288	0.52144
0	6	North	0	1.77109	0.403631	0.853288	0.52144
0	7	North	0	2.8575	1.0324	0.892242	0.451557
0	8	North	0	2.36555	0.695842	-0.852924	-0.522035
0	8	North	0	1.53899	0.189943	-0.852924	-0.522035
0	8	North	0	0.712429	-0.315956	-0.852924	-0.522035
0	8	North	0	-0.114131	-0.821855	-0.852924	-0.522035
0	9	North	0	-1.02424	-1.30536	-0.965901	0.258913
0	10	North	0	-0.826841	-0.997291	0.701188	0.712976
5	0	North	0	-2.5973	1.8887	0.763459	-0.645857
5	0	North	0	-1.9343	1.32783	0.763459	-0.645857
5	0	North	0	-1.2713	0.766955	0.763459	-0.645857
5	0	North	0	-0.608297	0.206083	0.763459	-0.645857
5	1	North	0	0.197572	-0.31584	0.96479	0.263021
5	2	North	0	0.0882954	-0.616111	-0.59656	-0.802568
5	3	North	0	0.472577	-0.520646	0.825771	0.564006
5	3	North	0	1.10901	-0.0859613	0.825771	0.564006
5	4	North	0	2.13416	0.605887	0.834012	0.551746
5	5	North	0	1.82891	0.437044	-0.852236	-0.523158
5	5	North	0	1.13494	0.0110386	-0.852236	-0.523158
5	5	North	0	0.440969	-0.414967	-0.852236	-0.523158
5	7	North	0	-0.596848	-1.08436	-0.81621	-0.577755
5	9	North	0	-1.02424	-1.30536	-0.965901	0.258913
5	10	North	0	-0.826841	-0.997291	0.701188	0.712976
10	0	North	0	-2.5973	1.8887	0.763459	-0.645857
10	0	North	0	-1.9343	1.32783	0.763459	-0.645857
10	0	North	0	-1.2713	0.766955	0.763459	-0.645857
10	0	North	0	-0.608297	0.206083	0.763459	-0.645857
10	1	North	0	0.197572	-0.31584	0.96479	0.263021
10	2	North	0	0.0882954	-0.616111	-0.59656	-0.802568
10	3	North	0	0.472577	-0.520646	0.825771	0.564006
10	3	North	0	1.10901	-0.0859613	0.825771	0.564006
10	4	North	0	2.13416	0.605887	0.834012	0.551746
10	5	North	0	1.83017	0.424889	-0.845127	-0.534565
10	5	North	0	1.13745	-0.0132715	-0.845127	-0.534565
10	5	North	0	0.444739	-0.451432	-0.845127	-0.534565
10	5	North	0	-0.247977	-0.889593	-0.845127	-0.534565
10	7	North	0	-1.02424	-1.30536	-0.965901	0.258913
10	8	North	0	-0.826841	-0.997291	0.701188	0.712976
15	0	North	0	-2.5973	1.8887	0.763459	-0.645857
15	0	North	0	-1.9343	1.32783	0.763459	-0.645857
15	0	North	0	-1.2713	0.766955	0.763459	-0.645857
15	0	North	0	-0.608297	0.206083	0.763459	-0.645857
15	1	North	0	0.197572	-0.31584	0.96479	0.263021
15	2	North	0	0.0882954	-0.616111	-0.59656	-0.802568
15	3	North	0	0.472577	-0.520646	0.825771	0.564006
15	3	North	0	1.10901	-0.0859613	0.825771	0.564006
15	4	North	0	2.13416	0.605887	0.834012	0.551746
15	5	North	0	2.8575	1.0324	0.892242	0.451557
15	6	North	0	2.36555	0.695842	-0.852924	-0.522035
15	6	North	0	1.53899	0.189943	-0.852924	-0.522035
15	6	North	0	0.712429	-0.315956	-0.852924	-0.522035
15	6	North	0	-0.114131	-0.821855	-0.852924	-0.522035
15	7	North	0	-1.02424	-1.30536	-0.965901	0.258913
20	0	North	0	-2.5973	1.8887	0.763459	-0.645857
20	0	North	0	-1.9343	1.32783	0.763459	-0.645857
20	0	North	0	-1.2713	0.766955	0.763459	-0.645857
20	0	North	0	-0.608297	0.206083	0.763459	-0.645857
20	1	North	0	0.197572	-0.31584	0.96479	0.263021
20	2	North	0	0.0882954	-0.616111	-0.59656	-0.802568
20	3	North	0	0.472577	-0.520646	0.825771	0.564006
20	3	North	0	1.10901	-0.0859613	0.825771	0.564006
20	4	North	0	2.13416	0.605887	0.834012	0.551746
20	5	North	0	2.8575	1.0324	0.892242	0.451557
20	6	North	0	2.36555	0.695842	-0.852924	-0.522035
20	6	North	0	1.53899	0.189943	-0.852924	-0.522035
20	6	North	0	0.712429	-0.315956	-0.852924	-0.522035
20	6	North	0	-0.114131	-0.821855	-0.852924	-0.522035
20	7	North	0	-1.02424	-1.30536	-0.965901	0.258913
20	8	North	0	-0.826841	-0.997291	0.701188	0.712976
25	0	South	1	-3.14554	2.21344	0.449812	-0.893123
25	2	South	1	-2.23128	1.34463	0.802532	-0.596609
25	2	South	1	-1.46928	0.778155	0.802532	-0.596609
25	2	South	1	-0.707291	0.211683	0.802532	-0.596609
25	3	South	1	0.197572	-0.31584	0.96479	0.263021
25	4	South	1	0.0882954	-0.616111	-0.59656	-0.802568
25	5	South	1	0.472577	-0.520646	0.825771	0.564006
25	5	South	1	1.10901	-0.0859613	0.825771	0.564006
25	6	South	1	2.13416	0.605887	0.834012	0.551746
25	7	South	1	2.8575	1.0324	0.892242	0.451557
25	8	South	1	2.36555	0.695842	-0.852924	-0.522035
25	8	South	1	1.53899	0.189943	-0.852924	-0.522035
25	8	South	1	0.712429	-0.315956	-0.852924	-0.522035
25	8	South	1	-0.114131	-0.821855	-0.852924	-0.522035
25	10	South	1	-1.02424	-1.30536	-0.965901	0.258913
30	0	South	1	-2.62731	1.94167	0.759593	-0.650398
30	0	South	1	-1.95681	1.36756	0.759593	-0.650398
30	0	South	1	-1.2863	0.79344	0.759593	-0.650398
30	0	South	1	-0.615801	0.219326	0.759593	-0.650398
30	1	South	1	0.197572	-0.31584	0.96479	0.263021
30	2	South	1	0.0882954	-0.616111	-0.59656	-0.802568
30	3	South	1	0.472577	-0.520646	0.825771	0.564006
30	3	South	1	1.10901	-0.0859613	0.825771	0.564006
30	4	South	1	1.00219	-0.0923927	-0.859949	-0.51038
30	4	South	1	0.258946	-0.533509	-0.859949	-0.51038
30	6	South	1	0.267498	-0.515206	0.853288	0.52144
30	6	South	1	1.01929	-0.0557875	0.853288	0.52144
30	6	South	1	1.77109	0.403631	0.853288	0.52144
30	7	South	1	2.8575	1.0324	0.892242	0.451557
30	8	South	1	2.36555	0.695842	-0.852924	-0.522035
30	8	South	1	1.53899	0.189943	-0.852924	-0.522035
30	8	South	1	0.712429	-0.315956	-0.852924	-0.522035
30	8	South	1	-0.114131	-0.821855	-0.852924	-0.522035
30	9	South	1	-1.02424	-1.30536	-0.965901	0.258913
30	10	South	1	-0.826841	-0.997291	0.701188	0.712976
35	2	South	1	0.0882954	-0.616111	-0.59656	-0.802568
35	3	South	1	0.472577	-0.520646	0.825771	0.564006
35	3	South	1	1.10901	-0.0859613	0.825771	0.564006
35	4	South	1	2.13416	0.605887	0.834012	0.551746
35	5	South	1	2.8575	1.0324	0.892242	0.451557
35	6	South	1	2.36555	0.695842	-0.852924	-0.522035
35	6	South	1	1.53899	0.189943	-0.852924	-0.522035
35	6	South	1	0.712429	-0.315956	-0.852924	-0.522035
35	6	South	1	-0.114131	-0.821855	-0.852924	-0.522035
35	7	South	1	-1.02424	-1.30536	-0.965901	0.258913
35	8	South	1	-0.826841	-0.997291	0.701188	0.712976
40	0	South	1	-2.62731	1.94167	0.759593	-0.650398
40	0	South	1	-1.95681	1.36756	0.759593	-0.650398
40	0	South	1	-1.2863	0.79344	0.759593	-0.650398
40	0	South	1	-0.615801	0.219326	0.759593	-0.650398
40	1	South	1	0.197572	-0.31584	0.96479	0.263021
40	2	South	1	0.0882954	-0.616111	-0.59656	-0.802568
40	3	South	1	0.472577	-0.520646	0.825771	0.564006
40	3	South	1	1.10901	-0.0859613	0.825771	0.564006
40	4	South	1	2.13416	0.605887	0.834012	0.551746
40	5	South	1	2.8575	1.0324	0.892242	0.451557
40	6	South	1	2.46513	0.793439	-0.871897	-0.48969
40	6	South	1	1.73814	0.385137	-0.871897	-0.48969
40	6	South	1	1.01116	-0.0231649	-0.871897	-0.48969
40	6	South	1	0.284172	-0.431467	-0.871897	-0.48969
40	6	South	1	-0.442812	-0.839768	-0.871897	-0.48969
40	8	South	1	-1.05524	-1.28791	0.944504	-0.328501
45	0	South	1	-2.62731	1.94167	0.759593	-0.650398
45	0	South	1	-1.95681	1.36756	0.759593	-0.650398
45	0	South	1	-1.2863	0.79344	0.759593	-0.650398
45	0	South	1	-0.615801	0.219326	0.759593	-0.650398
45	1	South	1	0.197572	-0.31584	0.96479	0.263021
45	2	South	1	0.0882954	-0.616111	-0.59656	-0.802568
45	3	South	1	0.472577	-0.520646	0.825771	0.564006
45	3	South	1	1.10901	-0.0859613	0.825771	0.564006
45	4	South	1	2.13416	0.605887	0.834012	0.551746
45	5	South	1	2.8575	1.0324	0.892242	0.451557
45	6	South	1	2.36555	0.695842	-0.852924	-0.522035
45	6	South	1	1.53899	0.189943	-0.852924	-0.522035
45	6	South	1	0.712429	-0.315956	-0.852924	-0.522035
45	6	South	1	-0.114131	-0.821855	-0.852924	-0.522035
45	7	South	1	-1.02424	-1.30536	-0.965901	0.258913
50	0	North	0	-2.5973	1.8887	0.763459	-0.645857
50	0	North	0	-1.9343	1.32783	0.763459	-0.645857
50	0	North	0	-1.2713	0.766955	0.763459	-0.645857
50	0	North	0	-0.608297	0.206083	0.763459	-0.645857
50	1	North	0	0.197572	-0.31584	0.96479	0.263021
50	2	North	0	0.0882954	-0.616111	-0.59656	-0.802568
50	3	North	0	0.472577	-0.520646	0.825771	0.564006
50	3	North	0	1.10901	-0.0859613	0.825771	0.564006
50	4	North	0	2.13416	0.605887	0.834012	0.551746
50	5	North	0	2.8575	1.0324	0.892242	0.451557
50	6	North	0	2.36555	0.695842	-0.852924	-0.522035
50	6	North	0	1.53899	0.189943	-0.852924	-0.522035
50	6	North	0	0.712429	-0.315956	-0.852924	-0.522035
50	6	North	0	-0.114131	-0.821855	-0.852924	-0.522035
50	7	North	0	-1.02424	-1.30536	-0.965901	0.258913
50	8	North	0	-0.826841	-0.997291	0.701188	0.712976
55	0	North	0	-2.5973	1.8887	0.763459	-0.645857
55	0	North	0	-1.9343	1.32783	0.763459	-0.645857
55	0	North	0	-1.2713	0.766955	0.763459	-0.645857
55	0	North	0	-0.608297	0.206083	0.763459	-0.645857
55	1	North	0	0.197572	-0.31584	0.96479	0.263021
55	2	North	0	0.0882954	-0.616111	-0.59656	-0.802568
55	3	North	0	0.472577	-0.520646	0.825771	0.564006
55	3	North	0	1.10901	-0.0859613	0.825771	0.564006
55	4	North	0	1.10901	-0.0859613	-0.825771	-0.564006
55	4	North	0	0.472577	-0.520646	-0.825771	-0.564006
55	6	North	0	0.507833	-0.500736	0.828157	0.560496
55	6	North	0	1.17952	-0.0461404	0.828157	0.560496
55	6	North	0	1.8512	0.408455	0.828157	0.560496
55	7	North	0	2.8575	1.0324	0.892242	0.451557
55	8	North	0	2.36555	0.695842	-0.852924	-0.522035
55	8	North	0	1.53899	0.189943	-0.852924	-0.522035
55	8	North	0	0.712429	-0.315956	-0.852924	-0.522035
55	8	North	0	-0.114131	-0.821855	-0.852924	-0.522035
55	9	North	0	-1.02424	-1.30536	-0.965901	0.258913
60	0	North	0	-2.5973	1.8887	0.763459	-0.645857
60	0	North	0	-1.9343	1.32783	0.763459	-0.645857
60	0	North	0	-1.2713	0.766955	0.763459	-0.645857
60	0	North	0	-0.608297	0.206083	0.763459	-0.645857
60	1	North	0	-0.584457	-0.929015	-0.743883	-0.66831
60	3	North	0	-0.441587	-0.890066	0.786942	0.617027
60	4	North	0	0.0882954	-0.616111	-0.59656	-0.802568
60	5	North	0	0.472577	-0.520646	0.825771	0.564006
60	5	North	0	1.10901	-0.0859613	0.825771	0.564006
60	6	North	0	2.13416	0.605887	0.834012	0.551746
60	7	North	0	2.8575	1.0324	0.892242	0.451557
60	8	North	0	2.36555	0.695842	-0.852924	-0.522035
60	8	North	0	1.53899	0.189943	-0.852924	-0.522035
60	8	North	0	0.712429	-0.315956	-0.852924	-0.522035
60	8	North	0	-0.114131	-0.821855	-0.852924	-0.522035
60	9	North	0	-1.02424	-1.30536	-0.965901	0.258913
60	10	North	0	-0.826841	-0.997291	0.701188	0.712976
65	0	North	0	-2.5973	1.8887	0.763459	-0.645857
65	0	North	0	-1.9343	1.32783	0.763459	-0.645857
65	0	North	0	-1.2713	0.766955	0.763459	-0.645857
65	0	North	0	-0.608297	0.206083	0.763459	-0.645857
65	1	North	0	0.197572	-0.31584	0.96479	0.263021
65	2	North	0	0.0882954	-0.616111	-0.59656	-0.802568
65	3	North	0	0.472577	-0.520646	0.825771	0.564006
65	3	North	0	1.10901	-0.0859613	0.825771	0.564006
65	4	North	0	2.13416	0.605887	0.834012	0.551746
65	5	North	0	2.8575	1.0324	0.892242	0.451557
65	6	North	0	2.36555	0.695842	-0.852924	-0.522035
65	6	North	0	1.53899	0.189943	-0.852924	-0.522035
65	6	North	0	0.712429	-0.315956	-0.852924	-0.522035
65	6	North	0	-0.114131	-0.821855	-0.852924	-0.522035
65	7	North	0	-0.743292	-1.01969	0.539513	0.841977
70	0	North	0	-2.5973	1.8887	0.763459	-0.645857
70	0	North	0	-1.9343	1.32783	0.763459	-0.645857
70	0	North	0	-1.2713	0.766955	0.763459	-0.645857
70	0	North	0	-0.608297	0.206083	0.763459	-0.645857
70	3	North	0	0.197572	-0.31584	0.96479	0.263021
70	4	North	0	0.0882954	-0.616111	-0.59656	-0.802568
70	5	North	0	0.472577	-0.520646	0.825771	0.564006
70	5	North	0	1.10901	-0.0859613	0.825771	0.564006
70	6	North	0	2.13416	0.605887	0.834012	0.551746
70	7	North	0	2.8575	1.0324	0.892242	0.451557
70	8	North	0	2.36555	0.695842	-0.852924	-0.522035
70	8	North	0	1.53899	0.189943	-0.852924	-0.522035
70	8	North	0	0.712429	-0.315956	-0.852924	-0.522035
70	8	North	0	-0.114131	-0.821855	-0.852924	-0.522035
70	9	North	0	-0.743292	-1.01969	0.539513	0.841977
75	0	South	1	-2.62731	1.94167	0.759593	-0.650398
75	0	South	1	-1.95681	1.36756	0.759593	-0.650398
75	0	South	1	-1.2863	0.79344	0.759593	-0.650398
75	0	South	1	-0.615801	0.219326	0.759593	-0.650398
75	1	South	1	0.197572	-0.31584	0.96479	0.263021
75	2	South	1	0.0882954	-0.616111	-0.59656	-0.802568
75	3	South	1	0.472577	-0.520646	0.825771	0.564006
75	3	South	1	1.10901	-0.0859613	0.825771	0.564006
75	4	South	1	2.13416	0.605887	0.834012	0.551746
75	5	South	1	2.8575	1.0324	0.892242	0.451557
75	6	South	1	2.36555	0.695842	-0.852924	-0.522035
75	6	South	1	1.53899	0.189943	-0.852924	-0.522035
75	6	South	1	0.712429	-0.315956	-0.852924	-0.522035
75	6	South	1	-0.114131	-0.821855	-0.852924	-0.522035
75	7	South	1	-1.02424	-1.30536	-0.965901	0.258913
75	8	South	1	-0.826841	-0.997291	0.701188	0.712976
80	0	South	1	-2.62731	1.94167	0.759593	-0.650398
80	0	South	1	-1.95681	1.36756	0.759593	-0.650398
80	0	South	1	-1.2863	0.79344	0.759593	-0.650398
80	0	South	1	-0.615801	0.219326	0.759593	-0.650398
80	1	South	1	0.197572	-0.31584	0.96479	0.263021
80	2	South	1	0.0882954	-0.616111	-0.59656	-0.802568
80	3	South	1	0.472577	-0.520646	0.825771	0.564006
80	3	South	1	1.10901	-0.0859613	0.825771	0.564006
80	4	South	1	2.13416	0.605887	0.834012	0.551746
80	5	South	1	2.8575	1.0324	0.892242	0.451557
80	6	South	1	2.36555	0.695842	-0.852924	-0.522035
80	6	South	1	1.53899	0.189943	-0.852924	-0.522035
80	6	South	1	0.712429	-0.315956	-0.852924	-0.522035
80	6	South	1	-0.114131	-0.821855	-0.852924	-0.522035
80	7	South	1	-1.02424	-1.30536	-0.965901	0.258913
85	0	South	1	-2.62731	1.94167	0.759593	-0.650398
85	0	South	1	-1.95681	1.36756	0.759593	-0.650398
85	0	South	1	-1.2863	0.79344	0.759593	-0.650398
85	0	South	1	-0.615801	0.219326	0.759593	-0.650398
85	1	South	1	0.197572	-0.31584	0.96479	0.263021
85	2	South	1	0.0882954	-0.616111	-0.59656	-0.802568
85	3	South	1	-0.172108	-0.775492	-0.0458635	0.998948
85	5	South	1	-0.370415	-0.781257	-0.715426	-0.698688
85	6	South	1	-0.553179	-0.83924	0.0569985	0.998374
85	7	South	1	-0.544288	-0.678079	0.0477881	0.998857
85	8	South	1	-0.895442	-1.07304	-0.635574	-0.77204
85	9	South	1	-0.774523	-1.19912	0.842861	0.538131
90	0	South	1	-2.62731	1.94167	0.759593	-0.650398
90	0	South	1	-1.95681	1.36756	0.759593	-0.650398
90	0	South	1	-1.2863	0.79344	0.759593	-0.650398
90	0	South	1	-0.615801	0.219326	0.759593	-0.650398
90	1	South	1	0.197572	-0.31584	0.96479	0.263021
90	2	South	1	0.0882954	-0.616111	-0.59656	-0.802568
90	3	South	1	0.472577	-0.520646	0.825771	0.564006
90	3	South	1	1.10901	-0.0859613	0.825771	0.564006
90	4	South	1	2.13416	0.605887	0.834012	0.551746
90	5	South	1	2.8575	1.0324	0.892242	0.451557
90	6	South	1	2.36555	0.695842	-0.852924	-0.522035
90	6	South	1	1.53899	0.189943	-0.852924	-0.522035
90	6	South	1	0.712429	-0.315956	-0.852924	-0.522035
90	6	South	1	-0.114131	-0.821855	-0.852924	-0.522035
90	7	South	1	-1.02424	-1.30536	-0.965901	0.258913
90	8	South	1	-0.826841	-0.997291	0.701188	0.712976
95	0	South	1	-2.62731	1.94167	0.759593	-0.650398
95	0	South	1	-1.95681	1.36756	0.759593	-0.650398
95	0	South	1	-1.2863	0.79344	0.759593	-0.650398
95	0	South	1	-0.615801	0.219326	0.759593	-0.650398
95	1	South	1	0.197572	-0.31584	0.96479	0.263021
95	2	South	1	0.0882954	-0.616111	-0.59656	-0.802568
95	3	South	1	0.472577	-0.520646	0.825771	0.564006
95	3	South	1	1.10901	-0.0859613	0.825771	0.564006
95	4	South	1	2.13416	0.605887	0.834012	0.551746
95	5	South	1	2.8575	1.0324	0.892242	0.451557
95	6	South	1	2.36555	0.695842	-0.852924	-0.522035
95	6	South	1	1.53899	0.189943	-0.852924	-0.522035
95	6	South	1	0.712429	-0.315956	-0.852924	-0.522035
95	6	South	1	-0.114131	-0.821855	-0.852924	-0.522035
95	7	South	1	-1.02424	-1.30536	-0.965901	0.258913
95	8	South	1	-0.826841	-0.997291	0.701188	0.712976
100	0	North	0	-2.5973	1.8887	0.763459	-0.645857
100	0	North	0	-1.9343	1.32783	0.763459	-0.645857
100	0	North	0	-1.2713	0.766955	0.763459	-0.645857
100	0	North	0	-0.608297	0.206083	0.763459	-0.645857
100	1	North	0	0.197572	-0.31584	0.96479	0.263021
100	2	North	0	0.0882954	-0.616111	-0.59656	-0.802568
100	3	North	0	0.472577	-0.520646	0.825771	0.564006
100	3	North	0	1.10901	-0.0859613	0.825771	0.564006
100	4	North	0	2.13416	0.605887	0.834012	0.551746
100	5	North	0	2.8575	1.0324	0.892242	0.451557
100	6	North	0	2.46513	0.793439	-0.871897	-0.48969
100	6	North	0	1.73814	0.385137	-0.871897	-0.48969
100	6	North	0	1.01116	-0.0231649	-0.871897	-0.48969
100	6	North	0	0.284172	-0.431467	-0.871897	-0.48969
100	6	North	0	-0.442812	-0.839768	-0.871897	-0.48969
100	8	North	0	-1.05524	-1.28791	0.944504	-0.328501
105	0	North	0	-2.5973	1.8887	0.763459	-0.645857
105	0	North	0	-1.9343	1.32783	0.763459	-0.645857
105	0	North	0	-1.2713	0.766955	0.763459	-0.645857
105	0	North	0	-0.608297	0.206083	0.763459	-0.645857
105	1	North	0	0.197572	-0.31584	0.96479	0.263021
105	2	North	0	0.0882954	-0.616111	-0.59656	-0.802568
105	3	North	0	0.472577	-0.520646	0.825771	0.564006
105	3	North	0	1.10901	-0.0859613	0.825771	0.564006
105	4	North	0	2.13416	0.605887	0.834012	0.551746
105	5	North	0	2.8575	1.0324	0.892242	0.451557
105	6	North	0	2.36555	0.695842	-0.852924	-0.522035
105	6	North	0	1.53899	0.189943	-0.852924	-0.522035
105	6	North	0	0.712429	-0.315956	-0.852924	-0.522035
105	6	North	0	-0.114131	-0.821855	-0.852924	-0.522035
105	7	North	0	-1.02424	-1.30536	-0.965901	0.258913
105	8	North	0	-0.826841	-0.997291	0.701188	0.712976
110	0	North	0	-2.5973	1.8887	0.763459	-0.645857
110	0	North	0	-1.9343	1.32783	0.763459	-0.645857
110	0	North	0	-1.2713	0.766955	0.763459	-0.645857
110	0	North	0	-0.608297	0.206083	0.763459	-0.645857
110	1	North	0	-0.0545746	-0.65506	-0.341985	-0.939705
110	3	North	0	0.472577	-0.520646	0.825771	0.564006
110	3	North	0	1.10901	-0.0859613	0.825771	0.564006
110	4	North	0	2.13416	0.605887	0.834012	0.551746
110	5	North	0	2.8575	1.0324	0.892242	0.451557
110	6	North	0	2.36555	0.695842	-0.852924	-0.522035
110	6	North	0	1.53899	0.189943	-0.852924	-0.522035
110	6	North	0	0.712429	-0.315956	-0.852924	-0.522035
110	6	North	0	-0.114131	-0.821855	-0.852924	-0.522035
110	7	North	0	-1.02424	-1.30536	-0.965901	0.258913
110	8	North	0	-0.826841	-0.997291	0.701188	0.712976
115	0	North	0	-2.5973	1.8887	0.763459	-0.645857
115	0	North	0	-1.9343	1.32783	0.763459	-0.645857
115	0	North	0	-1.2713	0.766955	0.763459	-0.645857
115	0	North	0	-0.608297	0.206083	0.763459	-0.645857
115	1	North	0	0.197572	-0.31584	0.96479	0.263021
115	2	North	0	0.0882954	-0.616111	-0.59656	-0.802568
115	3	North	0	0.472577	-0.520646	0.825771	0.564006
115	3	North	0	1.10901	-0.0859613	0.825771	0.564006
115	4	North	0	2.13416	0.605887	0.834012	0.551746
115	5	North	0	2.8575	1.0324	0.892242	0.451557
115	6	North	0	2.36555	0.695842	-0.852924	-0.522035
115	6	North	0	1.53899	0.189943	-0.852924	-0.522035
115	6	North	0	0.712429	-0.315956	-0.852924	-0.522035
115	6	North	0	-0.114131	-0.821855	-0.852924	-0.522035
115	7	North	0	-1.02424	-1.30536	-0.965901	0.258913
115	8	North	0	-0.826841	-0.997291	0.701188	0.712976
120	0	North	0	-2.5973	1.8887	0.763459	-0.645857
120	0	North	0	-1.9343	1.32783	0.763459	-0.645857
120	0	North	0	-1.2713	0.766955	0.763459	-0.645857
120	0	North	0	-0.608297	0.206083	0.763459	-0.645857
120	1	North	0	-0.584457	-0.929015	-0.743883	-0.66831
120	3	North	0	-0.441587	-0.890066	0.786942	0.617027
120	4	North	0	0.0882954	-0.616111	-0.59656	-0.802568
120	5	North	0	0.472577	-0.520646	0.825771	0.564006
120	5	North	0	1.10901	-0.0859613	0.825771	0.564006
120	6	North	0	2.13416	0.605887	0.834012	0.551746
120	7	North	0	2.8575	1.0324	0.892242	0.451557
120	8	North	0	2.36555	0.695842	-0.852924	-0.522035
120	8	North	0	1.53899	0.189943	-0.852924	-0.522035
120	8	North	0	0.712429	-0.315956	-0.852924	-0.522035
120	8	North	0	-0.114131	-0.821855	-0.852924	-0.522035
120	9	North	0	-1.02424	-1.30536	-0.965901	0.258913
125	0	South	1	-2.62731	1.94167	0.759593	-0.650398
125	0	South	1	-1.95681	1.36756	0.759593	-0.650398
125	0	South	1	-1.2863	0.79344	0.759593	-0.650398
125	0	South	1	-0.615801	0.219326	0.759593	-0.650398
125	1	South	1	0.197572	-0.31584	0.96479	0.263021
125	2	South	1	0.0882954	-0.616111	-0.59656	-0.802568
125	3	South	1	0.472577	-0.520646	0.825771	0.564006
125	3	South	1	1.10901	-0.0859613	0.825771	0.564006
125	4	South	1	2.13416	0.605887	0.834012	0.551746
125	5	South	1	2.8575	1.0324	0.892242	0.451557
125	6	South	1	2.36555	0.695842	-0.852924	-0.522035
125	6	South	1	1.53899	0.189943	-0.852924	-0.522035
125	6	South	1	0.712429	-0.315956	-0.852924	-0.522035
125	6	South	1	-0.114131	-0.821855	-0.852924	-0.522035
125	7	South	1	-0.743292	-1.01969	0.539513	0.841977
130	0	South	1	-2.62731	1.94167	0.759593	-0.650398
130	0	South	1	-1.95681	1.36756	0.759593	-0.650398
130	0	South	1	-1.2863	0.79344	0.759593	-0.650398
130	0	South	1	-0.615801	0.219326	0.759593	-0.650398
130	1	South	1	0.197572	-0.31584	0.96479	0.263021
130	2	South	1	0.0882954	-0.616111	-0.59656	-0.802568
130	3	South	1	0.472577	-0.520646	0.825771	0.564006
130	3	South	1	1.10901	-0.0859613	0.825771	0.564006
130	4	South	1	2.13416	0.605887	0.834012	0.551746
130	5	South	1	2.8575	1.0324	0.892242	0.451557
130	6	South	1	2.36555	0.695842	-0.852924	-0.522035
130	6	South	1	1.53899	0.189943	-0.852924	-0.522035
130	6	South	1	0.712429	-0.315956	-0.852924	-0.522035
130	6	South	1	-0.114131	-0.821855	-0.852924	-0.522035
130	7	South	1	-1.02424	-1.30536	-0.965901	0.258913
130	8	South	1	-0.826841	-0.997291	0.701188	0.712976
135	1	South	1	-2.81863	1.28482	0.377764	-0.925902
135	3	South	1	-2.81863	1.28482	-0.377764	0.925902
135	6	South	1	-3.15447	2.13619	-0.353283	0.935517
135	8	South	1	-2.62731	1.94167	0.759593	-0.650398
135	8	South	1	-1.95681	1.36756	0.759593	-0.650398
135	8	South	1	-1.2863	0.79344	0.759593	-0.650398
135	8	South	1	-0.615801	0.219326	0.759593	-0.650398
135	9	South	1	0.197572	-0.31584	0.96479	0.263021
135	10	South	1	0.0882954	-0.616111	-0.59656	-0.802568
135	11	South	1	0.472577	-0.520646	0.825771	0.564006
135	11	South	1	1.10901	-0.0859613	0.825771	0.564006
135	12	South	1	2.13416	0.605887	0.834012	0.551746
135	13	South	1	2.8575	1.0324	0.892242	0.451557
135	14	South	1	2.36555	0.695842	-0.852924	-0.522035
135	14	South	1	1.53899	0.189943	-0.852924	-0.522035
135	14	South	1	0.712429	-0.315956	-0.852924	-0.522035
135	14	South	1	-0.114131	-0.821855	-0.852924	-0.522035
135	15	South	1	-1.02424	-1.30536	-0.965901	0.258913
135	16	South	1	-0.826841	-0.997291	0.701188	0.712976
140	0	South	1	-2.62731	1.94167	0.759593	-0.650398
140	0	South	1	-1.95681	1.36756	0.759593	-0.650398
140	0	South	1	-1.2863	0.79344	0.759593	-0.650398
140	0	South	1	-0.615801	0.219326	0.759593	-0.650398
140	1	South	1	0.197572	-0.31584	0.96479	0.263021
140	2	South	1	0.0882954	-0.616111	-0.59656	-0.802568
140	3	South	1	0.472577	-0.520646	0.825771	0.564006
140	3	South	1	1.10901	-0.0859613	0.825771	0.564006
140	4	South	1	2.13416	0.605887	0.834012	0.551746
140	5	South	1	2.8575	1.0324	0.892242	0.451557
140	6	South	1	2.36555	0.695842	-0.852924	-0.522035
140	6	South	1	1.53899	0.189943	-0.852924	-0.522035
140	6	South	1	0.712429	-0.315956	-0.852924	-0.522035
140	6	South	1	-0.114131	-0.821855	-0.852924	-0.522035
140	7	South	1	-1.02424	-1.30536	-0.965901	0.258913
145	0	South	1	-2.62731	1.94167	0.759593	-0.650398
145	0	South	1	-1.95681	1.36756	0.759593	-0.650398
145	0	South	1	-1.2863	0.79344	0.759593	-0.650398
145	0	South	1	-0.615801	0.219326	0.759593	-0.650398
145	1	South	1	-0.584457	-0.929015	-0.743883	-0.66831
145	3	South	1	-0.441587	-0.890066	0.786942	0.617027
145	4	South	1	1.04294	0.0359162	0.913528	0.406775
145	6	South	1	1.00219	-0.0923927	-0.859949	-0.51038
145	6	South	1	0.258946	-0.533509	-0.859949	-0.51038
145	8	South	1	0.267498	-0.515206	0.853288	0.52144
145	8	South	1	1.01929	-0.0557875	0.853288	0.52144
145	8	South	1	1.77109	0.403631	0.853288	0.52144
145	9	South	1	2.8575	1.0324	0.892242	0.451557
145	10	South	1	2.36555	0.695842	-0.852924	-0.522035
145	10	South	1	1.53899	0.189943	-0.852924	-0.522035
145	10	South	1	0.712429	-0.315956	-0.852924	-0.522035
145	10	South	1	-0.114131	-0.821855	-0.852924	-0.522035
145	11	South	1	-1.02424	-1.30536	-0.965901	0.258913
150	0	North	0	-2.5973	1.8887	0.763459	-0.645857
150	0	North	0	-1.9343	1.32783	0.763459	-0.645857
150	0	North	0	-1.2713	0.766955	0.763459	-0.645857
150	0	North	0	-0.608297	0.206083	0.763459	-0.645857
150	1	North	0	0.197572	-0.31584	0.96479	0.263021
150	2	North	0	0.0882954	-0.616111	-0.59656	-0.802568
150	3	North	0	0.472577	-0.520646	0.825771	0.564006
150	3	North	0	1.10901	-0.0859613	0.825771	0.564006
150	4	North	0	2.13416	0.605887	0.834012	0.551746
150	5	North	0	2.8575	1.0324	0.892242	0.451557
150	6	North	0	2.36555	0.695842	-0.852924	-0.522035
150	6	North	0	1.53899	0.189943	-0.852924	-0.522035
150	6	North	0	0.712429	-0.315956	-0.852924	-0.522035
150	6	North	0	-0.114131	-0.821855	-0.852924	-0.522035
150	7	North	0	-1.02424	-1.30536	-0.965901	0.258913
150	8	North	0	-0.826841	-0.997291	0.701188	0.712976
155	1	North	0	0.197572	-0.31584	0.96479	0.263021
155	2	North	0	0.0882954	-0.616111	-0.59656	-0.802568
155	3	North	0	0.472577	-0.520646	0.825771	0.564006
155	3	North	0	1.10901	-0.0859613	0.825771	0.564006
155	4	North	0	2.13416	0.605887	0.834012	0.551746
155	5	North	0	1.8512	0.408455	-0.828157	-0.560496
155	5	North	0	1.17952	-0.0461404	-0.828157	-0.560496
155	5	North	0	0.507833	-0.500736	-0.828157	-0.560496
155	7	North	0	0.675139	-0.416063	0.841216	0.540698
155	7	North	0	1.51413	0.123205	0.841216	0.540698
155	7	North	0	2.35312	0.662473	0.841216	0.540698
155	8	North	0	2.36555	0.695842	-0.852924	-0.522035
155	8	North	0	1.53899	0.189943	-0.852924	-0.522035
155	8	North	0	0.712429	-0.315956	-0.852924	-0.522035
155	8	North	0	-0.114131	-0.821855	-0.852924	-0.522035
155	9	North	0	-1.02424	-1.30536	-0.965901	0.258913
155	10	North	0	-0.826841	-0.997291	0.701188	0.712976
160	0	North	0	-2.5973	1.8887	0.763459	-0.645857
160	0	North	0	-1.9343	1.32783	0.763459	-0.645857
160	0	North	0	-1.2713	0.766955	0.763459	-0.645857
160	0	North	0	-0.608297	0.206083	0.763459	-0.645857
160	1	North	0	0.197572	-0.31584	0.96479	0.263021
160	2	North	0	0.0882954	-0.616111	-0.59656	-0.802568
160	3	North	0	0.472577	-0.520646	0.825771	0.564006
160	3	North	0	1.10901	-0.0859613	0.825771	0.564006
160	4	North	0	2.13416	0.605887	0.834012	0.551746
160	5	North	0	2.8575	1.0324	0.892242	0.451557
160	6	North	0	2.36555	0.695842	-0.852924	-0.522035
160	6	North	0	1.53899	0.189943	-0.852924	-0.522035
160	6	North	0	0.712429	-0.315956	-0.852924	-0.522035
160	6	North	0	-0.114131	-0.821855	-0.852924	-0.522035
160	7	North	0	-1.02424	-1.30536	-0.965901	0.258913
160	8	North	0	-0.826841	-0.997291	0.701188	0.712976
165	0	North	0	-2.5973	1.8887	0.763459	-0.645857
165	0	North	0	-1.9343	1.32783	0.763459	-0.645857
165	0	North	0	-1.2713	0.766955	0.763459	-0.645857
165	0	North	0	-0.608297	0.206083	0.763459	-0.645857
165	1	North	0	0.197572	-0.31584	0.96479	0.263021
165	2	North	0	0.0882954	-0.616111	-0.59656	-0.802568
165	3	North	0	0.472577	-0.520646	0.825771	0.564006
165	3	North	0	1.10901	-0.0859613	0.825771	0.564006
165	4	North	0	2.13416	0.605887	0.834012	0.551746
165	5	North	0	2.8575	1.0324	0.892242	0.451557
165	6	North	0	2.33213	0.7048	-0.865838	-0.500325
165	6	North	0	1.47215	0.207859	-0.865838	-0.500325
165	6	North	0	0.612171	-0.289081	-0.865838	-0.500325
165	6	North	0	-0.247809	-0.786022	-0.865838	-0.500325
165	8	North	0	-0.826841	-0.997291	0.701188	0.712976
170	0	North	0	-2.5973	1.8887	0.763459	-0.645857
170	0	North	0	-1.9343	1.32783	0.763459	-0.645857
170	0	North	0	-1.2713	0.766955	0.763459	-0.645857
170	0	North	0	-0.608297	0.206083	0.763459	-0.645857
170	1	North	0	0.197572	-0.31584	0.96479	0.263021
170	2	North	0	0.0882954	-0.616111	-0.59656	-0.802568
170	5	North	0	0.472577	-0.520646	0.825771	0.564006
170	5	North	0	1.10901	-0.0859613	0.825771	0.564006
170	6	North	0	2.13416	0.605887	0.834012	0.551746
170	7	North	0	2.8575	1.0324	0.892242	0.451557
170	8	North	0	2.36555	0.695842	-0.852924	-0.522035
170	8	North	0	1.53899	0.189943	-0.852924	-0.522035
170	8	North	0	0.712429	-0.315956	-0.852924	-0.522035
170	8	North	0	-0.114131	-0.821855	-0.852924	-0.522035
170	9	North	0	-1.02424	-1.30536	-0.965901	0.258913
175	0	South	1	-2.62731	1.94167	0.759593	-0.650398
175	0	South	1	-1.95681	1.36756	0.759593	-0.650398
175	0	South	1	-1.2863	0.79344	0.759593	-0.650398
175	0	South	1	-0.615801	0.219326	0.759593	-0.650398
175	1	South	1	0.197572	-0.31584	0.96479	0.263021
175	2	South	1	0.0882954	-0.616111	-0.59656	-0.802568
175	3	South	1	0.472577	-0.520646	0.825771	0.564006
175	3	South	1	1.10901	-0.0859613	0.825771	0.564006
175	4	South	1	2.13416	0.605887	0.834012	0.551746
175	5	South	1	2.8575	1.0324	0.892242	0.451557
175	6	South	1	2.36555	0.695842	-0.852924	-0.522035
175	6	South	1	1.53899	0.189943	-0.852924	-0.522035
175	6	South	1	0.712429	-0.315956	-0.852924	-0.522035
175	6	South	1	-0.114131	-0.821855	-0.852924	-0.522035
175	7	South	1	-1.02424	-1.30536	-0.965901	0.258913
175	8	South	1	-0.826841	-0.997291	0.701188	0.712976
180	0	South	1	-2.62731	1.94167	0.759593	-0.650398
180	0	South	1	-1.95681	1.36756	0.759593	-0.650398
180	0	South	1	-1.2863	0.79344	0.759593	-0.650398
180	0	South	1	-0.615801	0.219326	0.759593	-0.650398
180	1	South	1	0.197572	-0.31584	0.96479	0.263021
180	2	South	1	0.0882954	-0.616111	-0.59656	-0.802568
180	3	South	1	0.472577	-0.520646	0.825771	0.564006
180	3	South	1	1.10901	-0.0859613	0.825771	0.564006
180	4	South	1	2.13416	0.605887	0.834012	0.551746
180	5	South	1	2.8575	1.0324	0.892242	0.451557
180	6	South	1	2.36555	0.695842	-0.852924	-0.522035
180	6	South	1	1.53899	0.189943	-0.852924	-0.522035
180	6	South	1	0.712429	-0.315956	-0.852924	-0.522035
180	6	South	1	-0.114131	-0.821855	-0.852924	-0.522035
180	7	South	1	-1.02424	-1.30536	-0.965901	0.258913
180	8	South	1	-0.826841	-0.997291	0.701188	0.712976
185	0	South	1	-2.62731	1.94167	0.759593	-0.650398
185	0	South	1	-1.95681	1.36756	0.759593	-0.650398
185	0	South	1	-1.2863	0.79344	0.759593	-0.650398
185	0	South	1	-0.615801	0.219326	0.759593	-0.650398
185	1	South	1	0.197572	-0.31584	0.96479	0.263021
185	2	South	1	1.04294	0.0359162	0.913528	0.406775
185	4	South	1	2.13416	0.605887	0.834012	0.551746
185	5	South	1	2.8575	1.0324	0.892242	0.451557
185	6	South	1	2.33213	0.7048	-0.865838	-0.500325
185	6	South	1	1.47215	0.207859	-0.865838	-0.500325
185	6	South	1	0.612171	-0.289081	-0.865838	-0.500325
185	6	South	1	-0.247809	-0.786022	-0.865838	-0.500325
185	8	South	1	-0.826841	-0.997291	0.701188	0.712976
190	0	South	1	-2.62731	1.94167	0.759593	-0.650398
190	0	South	1	-1.95681	1.36756	0.759593	-0.650398
190	0	South	1	-1.2863	0.79344	0.759593	-0.650398
190	0	South	1	-0.615801	0.219326	0.759593	-0.650398
190	1	South	1	0.197572	-0.31584	0.96479	0.263021
190	2	South	1	0.0882954	-0.616111	-0.59656	-0.802568
190	3	South	1	0.472577	-0.520646	0.825771	0.564006
190	3	South	1	1.10901	-0.0859613	0.825771	0.564006
190	4	South	1	2.13416	0.605887	0.834012	0.551746
190	5	South	1	2.8575	1.0324	0.892242	0.451557
190	6	South	1	2.36555	0.695842	-0.852924	-0.522035
190	6	South	1	1.53899	0.189943	-0.852924	-0.522035
190	6	South	1	0.712429	-0.315956	-0.852924	-0.522035
190	6	South	1	-0.114131	-0.821855	-0.852924	-0.522035
190	7	South	1	-1.02424	-1.30536	-0.965901	0.258913
190	8	South	1	-0.826841	-0.997291	0.701188	0.712976
195	0	South	1	-2.62731	1.94167	0.759593	-0.650398
195	0	South	1	-1.95681	1.36756	0.759593	-0.650398
195	0	South	1	-1.2863	0.79344	0.759593	-0.650398
195	0	South	1	-0.615801	0.219326	0.759593	-0.650398
195	1	South	1	0.197572	-0.31584	0.96479	0.263021
195	2	South	1	0.0882954	-0.616111	-0.59656	-0.802568
195	3	South	1	0.472577	-0.520646	0.825771	0.564006
195	3	South	1	1.10901	-0.0859613	0.825771	0.564006
195	4	South	1	2.13416	0.605887	0.834012	0.551746
195	5	South	1	2.8575	1.0324	0.892242	0.451557
195	6	South	1	2.36555	0.695842	-0.852924	-0.522035
195	6	South	1	1.53899	0.189943	-0.852924	-0.522035
195	6	South	1	0.712429	-0.315956	-0.852924	-0.522035
195	6	South	1	-0.114131	-0.821855	-0.852924	-0.522035
195	7	South	1	-1.02424	-1.30536	-0.965901	0.258913
200	0	North	0	-2.5973	1.8887	0.763459	-0.645857
200	0	North	0	-1.9343	1.32783	0.763459	-0.645857
200	0	North	0	-1.2713	0.766955	0.763459	-0.645857
200	0	North	0	-0.608297	0.206083	0.763459	-0.645857
200	1	North	0	0.197572	-0.31584	0.96479	0.263021
200	2	North	0	0.0882954	-0.616111	-0.59656	-0.802568
200	3	North	0	0.472577	-0.520646	0.825771	0.564006
200	3	North	0	1.10901	-0.0859613	0.825771	0.564006
200	4	North	0	2.13416	0.605887	0.834012	0.551746
200	5	North	0	2.8575	1.0324	0.892242	0.451557
200	6	North	0	2.36555	0.695842	-0.852924	-0.522035
200	6	North	0	1.53899	0.189943	-0.852924	-0.522035
200	6	North	0	0.712429	-0.315956	-0.852924	-0.522035
200	6	North	0	-0.114131	-0.821855	-0.852924	-0.522035
200	7	North	0	-1.02424	-1.30536	-0.965901	0.258913
200	8	North	0	-0.826841	-0.997291	0.701188	0.712976
205	0	North	0	-2.5973	1.8887	0.763459	-0.645857
205	0	North	0	-1.9343	1.32783	0.763459	-0.645857
205	0	North	0	-1.2713	0.766955	0.763459	-0.645857
205	0	North	0	-0.608297	0.206083	0.763459	-0.645857
205	1	North	0	0.197572	-0.31584	0.96479	0.263021
205	2	North	0	0.0882954	-0.616111	-0.59656	-0.802568
205	3	North	0	0.472577	-0.520646	0.825771	0.564006
205	3	North	0	1.10901	-0.0859613	0.825771	0.564006
205	4	North	0	2.13416	0.605887	0.834012	0.551746
205	5	North	0	2.8575	1.0324	0.892242	0.451557
205	6	North	0	2.33213	0.7048	-0.865838	-0.500325
205	6	North	0	1.47215	0.207859	-0.865838	-0.500325
205	6	North	0	0.612171	-0.289081	-0.865838	-0.500325
205	6	North	0	-0.247809	-0.786022	-0.865838	-0.500325
205	8	North	0	-0.826841	-0.997291	0.701188	0.712976
210	0	North	0	-2.95033	1.96521	0.539014	-0.842297
210	2	North	0	-1.96661	1.02194	0.826501	-0.562935
210	2	North	0	-1.29284	0.563028	0.826501	-0.562935
210	2	North	0	-0.619067	0.104119	0.826501	-0.562935
210	3	North	0	0.197572	-0.31584	0.96479	0.263021
210	4	North	0	0.0882954	-0.616111	-0.59656	-0.802568
210	5	North	0	0.472577	-0.520646	0.825771	0.564006
210	5	North	0	1.10901	-0.0859613	0.825771	0.564006
210	6	North	0	2.13416	0.605887	0.834012	0.551746
210	7	North	0	1.8512	0.408455	-0.828157	-0.560496
210	7	North	0	1.17952	-0.0461404	-0.828157	-0.560496
210	7	North	0	0.507833	-0.500736	-0.828157	-0.560496
210	9	North	0	0.675139	-0.416063	0.841216	0.540698
210	9	North	0	1.51413	0.123205	0.841216	0.540698
210	9	North	0	2.35312	0.662473	0.841216	0.540698
210	10	North	0	2.36555	0.695842	-0.852924	-0.522035
210	10	North	0	1.53899	0.189943	-0.852924	-0.522035
210	10	North	0	0.712429	-0.315956	-0.852924	-0.522035
210	10	North	0	-0.114131	-0.821855	-0.852924	-0.522035
210	11	North	0	-1.02424	-1.30536	-0.965901	0.258913
215	0	North	0	-2.5973	1.8887	0.763459	-0.645857
215	0	North	0	-1.9343	1.32783	0.763459	-0.645857
215	0	North	0	-1.2713	0.766955	0.763459	-0.645857
215	0	North	0	-0.608297	0.206083	0.763459	-0.645857
215	1	North	0	0.197572	-0.31584	0.96479	0.263021
215	2	North	0	0.0882954	-0.616111	-0.59656	-0.802568
215	3	North	0	0.472577	-0.520646	0.825771	0.564006
215	3	North	0	1.10901	-0.0859613	0.825771	0.564006
215	4	North	0	2.13416	0.605887	0.834012	0.551746
215	5	North	0	2.8575	1.0324	0.892242	0.451557
215	6	North	0	2.36555	0.695842	-0.852924	-0.522035
215	6	North	0	1.53899	0.189943	-0.852924	-0.522035
215	6	North	0	0.712429	-0.315956	-0.852924	-0.522035
215	6	North	0	-0.114131	-0.821855	-0.852924	-0.522035
215	7	North	0	-1.02424	-1.30536	-0.965901	0.258913
215	8	North	0	-0.826841	-0.997291	0.701188	0.712976
220	0	North	0	-2.5973	1.8887	0.763459	-0.645857
220	0	North	0	-1.9343	1.32783	0.763459	-0.645857
220	0	North	0	-1.2713	0.766955	0.763459	-0.645857
220	0	North	0	-0.608297	0.206083	0.763459	-0.645857
220	1	North	0	0.197572	-0.31584	0.96479	0.263021
220	2	North	0	0.0882954	-0.616111	-0.59656	-0.802568
220	3	North	0	0.472577	-0.520646	0.825771	0.564006
220	3	North	0	1.10901	-0.0859613	0.825771	0.564006
220	4	North	0	2.13416	0.605887	0.834012	0.551746
220	5	North	0	2.8575	1.0324	0.892242	0.451557
220	6	North	0	2.36555	0.695842	-0.852924	-0.522035
220	6	North	0	1.53899	0.189943	-0.852924	-0.522035
220	6	North	0	0.712429	-0.315956	-0.852924	-0.522035
220	6	North	0	-0.114131	-0.821855	-0.852924	-0.522035
220	7	North	0	-1.02424	-1.30536	-0.965901	0.258913
220	8	North	0	-0.826841	-0.997291	0.701188	0.712976
225	0	South	1	-2.62731	1.94167	0.759593	-0.650398
225	0	South	1	-1.95681	1.36756	0.759593	-0.650398
225	0	South	1	-1.2863	0.79344	0.759593	-0.650398
225	0	South	1	-0.615801	0.219326	0.759593	-0.650398
225	1	South	1	-0.447569	-0.824234	-0.730577	-0.68283
225	3	South	1	-0.304699	-0.785285	0.785432	0.618948
225	4	South	1	0.0882954	-0.616111	-0.59656	-0.802568
225	5	South	1	0.472577	-0.520646	0.825771	0.564006
225	5	South	1	1.10901	-0.0859613	0.825771	0.564006
225	6	South	1	2.13416	0.605887	0.834012	0.551746
225	7	South	1	2.8575	1.0324	0.892242	0.451557
225	8	South	1	2.33213	0.7048	-0.865838	-0.500325
225	8	South	1	1.47215	0.207859	-0.865838	-0.500325
225	8	South	1	0.612171	-0.289081	-0.865838	-0.500325
225	8	South	1	-0.247809	-0.786022	-0.865838	-0.500325
225	10	South	1	-0.826841	-0.997291	0.701188	0.712976
230	0	South	1	-2.62731	1.94167	0.759593	-0.650398
230	0	South	1	-1.95681	1.36756	0.759593	-0.650398
230	0	South	1	-1.2863	0.79344	0.759593	-0.650398
230	0	South	1	-0.615801	0.219326	0.759593	-0.650398
230	1	South	1	0.197572	-0.31584	0.96479	0.263021
230	2	South	1	0.0882954	-0.616111	-0.59656	-0.802568
230	3	South	1	-0.362158	-0.961096	-0.999578	-0.0290593
230	6	South	1	-0.362158	-0.961096	0.999578	0.0290593
230	7	South	1	0.472577	-0.520646	0.825771	0.564006
230	7	South	1	1.10901	-0.0859613	0.825771	0.564006
230	8	South	1	2.13416	0.605887	0.834012	0.551746
230	9	South	1	2.8575	1.0324	0.892242	0.451557
230	10	South	1	2.33213	0.7048	-0.865838	-0.500325
230	10	South	1	1.47215	0.207859	-0.865838	-0.500325
230	10	South	1	0.612171	-0.289081	-0.865838	-0.500325
230	10	South	1	-0.247809	-0.786022	-0.865838	-0.500325
230	12	South	1	-0.826841	-0.997291	0.701188	0.712976
235	3	South	1	-2.62731	1.94167	0.759593	-0.650398
235	3	South	1	-1.95681	1.36756	0.759593	-0.650398
235	3	South	1	-1.2863	0.79344	0.759593	-0.650398
235	3	South	1	-0.615801	0.219326	0.759593	-0.650398
235	4	South	1	0.197572	-0.31584	0.96479	0.263021
235	5	South	1	0.0882954	-0.616111	-0.59656	-0.802568
235	7	South	1	0.472577	-0.520646	0.825771	0.564006
235	7	South	1	1.10901	-0.0859613	0.825771	0.564006
235	8	South	1	2.13416	0.605887	0.834012	0.551746
235	9	South	1	2.8575	1.0324	0.892242	0.451557
235	10	South	1	2.36555	0.695842	-0.852924	-0.522035
235	10	South	1	1.53899	0.189943	-0.852924	-0.522035
235	10	South	1	0.712429	-0.315956	-0.852924	-0.522035
235	10	South	1	-0.114131	-0.821855	-0.852924	-0.522035
235	11	South	1	-1.02424	-1.30536	-0.965901	0.258913
235	12	South	1	-0.826841	-0.997291	0.701188	0.712976
240	0	South	1	-2.91342	1.83545	0.491917	-0.870642
240	0	South	1	-2.52902	1.15511	0.491917	-0.870642
240	2	South	1	-1.41152	0.198248	0.935655	-0.352916
240	2	South	1	-0.678408	-0.0782708	0.935655	-0.352916
240	3	South	1	0.197572	-0.31584	0.96479	0.263021
240	4	South	1	-0.110011	-0.621876	-0.793915	-0.608029
240	6	South	1	-0.362158	-0.961096	0.999578	0.0290593
240	7	South	1	0.472577	-0.520646	0.825771	0.564006
240	7	South	1	1.10901	-0.0859613	0.825771	0.564006
240	8	South	1	2.13416	0.605887	0.834012	0.551746
240	9	South	1	2.8575	1.0324	0.892242	0.451557
240	10	South	1	2.36555	0.695842	-0.852924	-0.522035
240	10	South	1	1.53899	0.189943	-0.852924	-0.522035
240	10	South	1	0.712429	-0.315956	-0.852924	-0.522035
240	10	South	1	-0.114131	-0.821855	-0.852924	-0.522035
240	11	South	1	-1.02424	-1.30536	-0.965901	0.258913
240	12	South	1	-0.826841	-0.997291	0.701188	0.712976
245	0	South	1	-2.62731	1.94167	0.759593	-0.650398
245	0	South	1	-1.95681	1.36756	0.759593	-0.650398
245	0	South	1	-1.2863	0.79344	0.759593	-0.650398
245	0	South	1	-0.615801	0.219326	0.759593	-0.650398
245	1	South	1	0.197572	-0.31584	0.96479	0.263021
245	2	South	1	-0.110011	-0.621876	-0.793915	-0.608029
245	4	South	1	-0.362158	-0.961096	0.999578	0.0290593
245	5	South	1	0.507833	-0.500736	0.828157	0.560496
245	5	South	1	1.17952	-0.0461404	0.828157	0.560496
245	5	South	1	1.8512	0.408455	0.828157	0.560496
245	7	South	1	2.8575	1.0324	0.892242	0.451557
245	8	South	1	2.36555	0.695842	-0.852924	-0.522035
245	8	South	1	1.53899	0.189943	-0.852924	-0.522035
245	8	South	1	0.712429	-0.315956	-0.852924	-0.522035
245	8	South	1	-0.114131	-0.821855	-0.852924	-0.522035
245	9	South	1	-1.02424	-1.30536	-0.965901	0.258913
245	10	South	1	-0.826841	-0.997291	0.701188	0.712976
250	0	North	0	-2.5973	1.8887	0.763459	-0.645857
250	0	North	0	-1.9343	1.32783	0.763459	-0.645857
250	0	North	0	-1.2713	0.766955	0.763459	-0.645857
250	0	North	0	-0.608297	0.206083	0.763459	-0.645857
250	1	North	0	0.197572	-0.31584	0.96479	0.263021
250	2	North	0	0.0882954	-0.616111	-0.59656	-0.802568
250	3	North	0	0.472577	-0.520646	0.825771	0.564006
250	3	North	0	1.10901	-0.0859613	0.825771	0.564006
250	4	North	0	1.00219	-0.0923927	-0.859949	-0.51038
250	4	North	0	0.258946	-0.533509	-0.859949	-0.51038
250	6	North	0	0.267498	-0.515206	0.853288	0.52144
250	6	North	0	1.01929	-0.0557875	0.853288	0.52144
250	6	North	0	1.77109	0.403631	0.853288	0.52144
250	7	North	0	2.8575	1.0324	0.892242	0.451557
250	8	North	0	2.36555	0.695842	-0.852924	-0.522035
250	8	North	0	1.53899	0.189943	-0.852924	-0.522035
250	8	North	0	0.712429	-0.315956	-0.852924	-0.522035
250	8	North	0	-0.114131	-0.821855	-0.852924	-0.522035
250	9	North	0	-1.02424	-1.30536	-0.965901	0.258913
250	10	North	0	-0.826841	-0.997291	0.701188	0.712976
255	0	North	0	-2.5973	1.8887	0.763459	-0.645857
255	0	North	0	-1.9343	1.32783	0.763459	-0.645857
255	0	North	0	-1.2713	0.766955	0.763459	-0.645857
255	0	North	0	-0.608297	0.206083	0.763459	-0.645857
255	1	North	0	0.197572	-0.31584	0.96479	0.263021
255	2	North	0	0.0882954	-0.616111	-0.59656	-0.802568
255	3	North	0	0.472577	-0.520646	0.825771	0.564006
255	3	North	0	1.10901	-0.0859613	0.825771	0.564006
255	4	North	0	2.13416	0.605887	0.834012	0.551746
255	5	North	0	1.83017	0.424889	-0.845127	-0.534565
255	5	North	0	1.13745	-0.0132715	-0.845127	-0.534565
255	5	North	0	0.444739	-0.451432	-0.845127	-0.534565
255	5	North	0	-0.247977	-0.889593	-0.845127	-0.534565
255	7	North	0	-1.02424	-1.30536	-0.965901	0.258913
255	8	North	0	-0.826841	-0.997291	0.701188	0.712976
260	0	North	0	-2.5973	1.8887	0.763459	-0.645857
260	0	North	0	-1.9343	1.32783	0.763459	-0.645857
260	0	North	0	-1.2713	0.766955	0.763459	-0.645857
260	0	North	0	-0.608297	0.206083	0.763459	-0.645857
260	1	North	0	0.197572	-0.31584	0.96479	0.263021
260	2	North	0	0.0882954	-0.616111	-0.59656	-0.802568
260	3	North	0	0.472577	-0.520646	0.825771	0.564006
260	3	North	0	1.10901	-0.0859613	0.825771	0.564006
260	4	North	0	2.13416	0.605887	0.834012	0.551746
260	5	North	0	2.8575	1.0324	0.892242	0.451557
260	6	North	0	2.36555	0.695842	-0.852924	-0.522035
260	6	North	0	1.53899	0.189943	-0.852924	-0.522035
260	6	North	0	0.712429	-0.315956	-0.852924	-0.522035
260	6	North	0	-0.114131	-0.821855	-0.852924	-0.522035
260	7	North	0	-1.02424	-1.30536	-0.965901	0.258913
260	8	North	0	-0.826841	-0.997291	0.701188	0.712976
265	0	North	0	-2.5973	1.8887	0.763459	-0.645857
265	0	North	0	-1.9343	1.32783	0.763459	-0.645857
265	0	North	0	-1.2713	0.766955	0.763459	-0.645857
265	0	North	0	-0.608297	0.206083	0.763459	-0.645857
265	1	North	0	0.197572	-0.31584	0.96479	0.263021
265	2	North	0	1.04294	0.0359162	0.913528	0.406775
265	4	North	0	2.13416	0.605887	0.834012	0.551746
265	5	North	0	2.8575	1.0324	0.892242	0.451557
265	6	North	0	2.36555	0.695842	-0.852924	-0.522035
265	6	North	0	1.53899	0.189943	-0.852924	-0.522035
265	6	North	0	0.712429	-0.315956	-0.852924	-0.522035
265	6	North	0	-0.114131	-0.821855	-0.852924	-0.522035
265	7	North	0	-1.02424	-1.30536	-0.965901	0.258913
265	8	North	0	-0.826841	-0.997291	0.701188	0.712976
270	0	North	0	-2.5973	1.8887	0.763459	-0.645857
270	0	North	0	-1.9343	1.32783	0.763459	-0.645857
270	0	North	0	-1.2713	0.766955	0.763459	-0.645857
270	0	North	0	-0.608297	0.206083	0.763459	-0.645857
270	1	North	0	0.197572	-0.31584	0.96479	0.263021
270	2	North	0	0.0882954	-0.616111	-0.59656	-0.802568
270	3	North	0	0.472577	-0.520646	0.825771	0.564006
270	3	North	0	1.10901	-0.0859613	0.825771	0.564006
270	4	North	0	2.13416	0.605887	0.834012	0.551746
270	5	North	0	2.8575	1.0324	0.892242	0.451557
270	6	North	0	2.36555	0.695842	-0.852924	-0.522035
270	6	North	0	1.53899	0.189943	-0.852924	-0.522035
270	6	North	0	0.712429	-0.315956	-0.852924	-0.522035
270	6	North	0	-0.114131	-0.821855	-0.852924	-0.522035
270	7	North	0	-1.02424	-1.30536	-0.965901	0.258913
270	8	North	0	-0.826841	-0.997291	0.701188	0.712976
275	0	South	1	-2.62731	1.94167	0.759593	-0.650398
275	0	South	1	-1.95681	1.36756	0.759593	-0.650398
275	0	South	1	-1.2863	0.79344	0.759593	-0.650398
275	0	South	1	-0.615801	0.219326	0.759593	-0.650398
275	1	South	1	0.197572	-0.31584	0.96479	0.263021
275	2	South	1	0.0882954	-0.616111	-0.59656	-0.802568
275	3	South	1	0.472577	-0.520646	0.825771	0.564006
275	3	South	1	1.10901	-0.0859613	0.825771	0.564006
275	4	South	1	2.13416	0.605887	0.834012	0.551746
275	5	South	1	2.8575	1.0324	0.892242	0.451557
275	6	South	1	2.36555	0.695842	-0.852924	-0.522035
275	6	South	1	1.53899	0.189943	-0.852924	-0.522035
275	6	South	1	0.712429	-0.315956	-0.852924	-0.522035
275	6	South	1	-0.114131	-0.821855	-0.852924	-0.522035
275	7	South	1	-1.02424	-1.30536	-0.965901	0.258913
275	8	South	1	-0.826841	-0.997291	0.701188	0.712976
280	0	South	1	-2.62731	1.94167	0.759593	-0.650398
280	0	South	1	-1.95681	1.36756	0.759593	-0.650398
280	0	South	1	-1.2863	0.79344	0.759593	-0.650398
280	0	South	1	-0.615801	0.219326	0.759593	-0.650398
280	1	South	1	-0.584457	-0.929015	-0.743883	-0.66831
280	4	South	1	-0.441587	-0.890066	0.786942	0.617027
280	5	South	1	0.0882954	-0.616111	-0.59656	-0.802568
280	6	South	1	0.472577	-0.520646	0.825771	0.564006
280	6	South	1	1.10901	-0.0859613	0.825771	0.564006
280	7	South	1	2.13416	0.605887	0.834012	0.551746
280	8	South	1	2.8575	1.0324	0.892242	0.451557
280	9	South	1	2.36555	0.695842	-0.852924	-0.522035
280	9	South	1	1.53899	0.189943	-0.852924	-0.522035
280	9	South	1	0.712429	-0.315956	-0.852924	-0.522035
280	9	South	1	-0.114131	-0.821855	-0.852924	-0.522035
280	10	South	1	-1.02424	-1.30536	-0.965901	0.258913
280	11	South	1	-0.826841	-0.997291	0.701188	0.712976
285	1	South	1	-3.15447	2.13619	-0.353283	0.935517
285	2	South	1	-2.62731	1.94167	0.759593	-0.650398
285	2	South	1	-1.95681	1.36756	0.759593	-0.650398
285	2	South	1	-1.2863	0.79344	0.759593	-0.650398
285	2	South	1	-0.615801	0.219326	0.759593	-0.650398
285	3	South	1	0.197572	-0.31584	0.96479	0.263021
285	4	South	1	0.0882954	-0.616111	-0.59656	-0.802568
285	5	South	1	0.472577	-0.520646	0.825771	0.564006
285	5	South	1	1.10901	-0.0859613	0.825771	0.564006
285	6	South	1	2.13416	0.605887	0.834012	0.551746
285	7	South	1	2.8575	1.0324	0.892242	0.451557
285	8	South	1	2.36555	0.695842	-0.852924	-0.522035
285	8	South	1	1.53899	0.189943	-0.852924	-0.522035
285	8	South	1	0.712429	-0.315956	-0.852924	-0.522035
285	8	South	1	-0.114131	-0.821855	-0.852924	-0.522035
285	9	South	1	-1.02424	-1.30536	-0.965901	0.258913
290	0	South	1	-2.91342	1.83545	0.491917	-0.870642
290	0	South	1	-2.52902	1.15511	0.491917	-0.870642
290	2	South	1	-1.41152	0.198248	0.935655	-0.352916
290	2	South	1	-0.678408	-0.0782708	0.935655	-0.352916
290	3	South	1	0.197572	-0.31584	0.96479	0.263021
290	4	South	1	0.0882954	-0.616111	-0.59656	-0.802568
290	5	South	1	0.472577	-0.520646	0.825771	0.564006
290	5	South	1	1.10901	-0.0859613	0.825771	0.564006
290	6	South	1	2.13416	0.605887	0.834012	0.551746
290	7	South	1	2.8575	1.0324	0.892242	0.451557
290	8	South	1	2.36555	0.695842	-0.852924	-0.522035
290	8	South	1	1.53899	0.189943	-0.852924	-0.522035
290	8	South	1	0.712429	-0.315956	-0.852924	-0.522035
290	8	South	1	-0.114131	-0.821855	-0.852924	-0.522035
290	9	South	1	-1.02424	-1.30536	-0.965901	0.258913
290	10	South	1	-0.826841	-0.997291	0.701188	0.712976
295	0	South	1	-2.62731	1.94167	0.759593	-0.650398
295	0	South	1	-1.95681	1.36756	0.759593	-0.650398
295	0	South	1	-1.2863	0.79344	0.759593	-0.650398
295	0	South	1	-0.615801	0.219326	0.759593	-0.650398
295	1	South	1	0.197572	-0.31584	0.96479	0.263021
295	2	South	1	0.0882954	-0.616111	-0.59656	-0.802568
295	5	South	1	0.472577	-0.520646	0.825771	0.564006
295	5	South	1	1.10901	-0.0859613	0.825771	0.564006
295	6	South	1	2.13416	0.605887	0.834012	0.551746
295	7	South	1	2.8575	1.0324	0.892242	0.451557
295	8	South	1	2.36555	0.695842	-0.852924	-0.522035
295	8	South	1	1.53899	0.189943	-0.852924	-0.522035
295	8	South	1	0.712429	-0.315956	-0.852924	-0.522035
295	8	South	1	-0.114131	-0.821855	-0.852924	-0.522035
295	9	South	1	-1.02424	-1.30536	-0.965901	0.258913
295	10	South	1	-0.826841	-0.997291	0.701188	0.712976
300	0	North	0	-2.5973	1.8887	0.763459	-0.645857
300	0	North	0	-1.9343	1.32783	0.763459	-0.645857
300	0	North	0	-1.2713	0.766955	0.763459	-0.645857
300	0	North	0	-0.608297	0.206083	0.763459	-0.645857
300	1	North	0	0.197572	-0.31584	0.96479	0.263021
300	2	North	0	0.0882954	-0.616111	-0.59656	-0.802568
300	3	North	0	0.507833	-0.500736	0.828157	0.560496
300	3	North	0	1.17952	-0.0461404	0.828157	0.560496
300	3	North	0	1.8512	0.408455	0.828157	0.560496
300	5	North	0	2.8575	1.0324	0.892242	0.451557
300	6	North	0	2.36555	0.695842	-0.852924	-0.522035
300	6	North	0	1.53899	0.189943	-0.852924	-0.522035
300	6	North	0	0.712429	-0.315956	-0.852924	-0.522035
300	6	North	0	-0.114131	-0.821855	-0.852924	-0.522035
300	7	North	0	-1.02424	-1.30536	-0.965901	0.258913
300	8	North	0	-0.826841	-0.997291	0.701188	0.712976
305	0	North	0	-2.5973	1.8887	0.763459	-0.645857
305	0	North	0	-1.9343	1.32783	0.763459	-0.645857
305	0	North	0	-1.2713	0.766955	0.763459	-0.645857
305	0	North	0	-0.608297	0.206083	0.763459	-0.645857
305	1	North	0	0.197572	-0.31584	0.96479	0.263021
305	2	North	0	0.0882954	-0.616111	-0.59656	-0.802568
305	3	North	0	0.472577	-0.520646	0.825771	0.564006
305	3	North	0	1.10901	-0.0859613	0.825771	0.564006
305	4	North	0	2.13416	0.605887	0.834012	0.551746
305	5	North	0	2.8575	1.0324	0.892242	0.451557
305	6	North	0	2.36555	0.695842	-0.852924	-0.522035
305	6	North	0	1.53899	0.189943	-0.852924	-0.522035
305	6	North	0	0.712429	-0.315956	-0.852924	-0.522035
305	6	North	0	-0.114131	-0.821855	-0.852924	-0.522035
305	7	North	0	-1.02424	-1.30536	-0.965901	0.258913
305	8	North	0	-0.826841	-0.997291	0.701188	0.712976
310	0	North	0	-2.5973	1.8887	0.763459	-0.645857
310	0	North	0	-1.9343	1.32783	0.763459	-0.645857
310	0	North	0	-1.2713	0.766955	0.763459	-0.645857
310	0	North	0	-0.608297	0.206083	0.763459	-0.645857
310	1	North	0	0.197572	-0.31584	0.96479	0.263021
310	2	North	0	0.0882954	-0.616111	-0.59656	-0.802568
310	3	North	0	0.507833	-0.500736	0.828157	0.560496
310	3	North	0	1.17952	-0.0461404	0.828157	0.560496
310	3	North	0	1.8512	0.408455	0.828157	0.560496
310	5	North	0	1.83017	0.424889	-0.845127	-0.534565
310	5	North	0	1.13745	-0.0132715	-0.845127	-0.534565
310	5	North	0	0.444739	-0.451432	-0.845127	-0.534565
310	5	North	0	-0.247977	-0.889593	-0.845127	-0.534565
310	7	North	0	-1.02424	-1.30536	-0.965901	0.258913
310	8	North	0	-0.826841	-0.997291	0.701188	0.712976
315	0	North	0	-2.5973	1.8887	0.763459	-0.645857
315	0	North	0	-1.9343	1.32783	0.763459	-0.645857
315	0	North	0	-1.2713	0.766955	0.763459	-0.645857
315	0	North	0	-0.608297	0.206083	0.763459	-0.645857
315	1	North	0	0.197572	-0.31584	0.96479	0.263021
315	2	North	0	-0.110011	-0.621876	-0.793915	-0.608029
315	4	North	0	0.208168	-0.528333	0.868579	0.49555
315	4	North	0	0.976802	-0.0898047	0.868579	0.49555
315	6	North	0	2.13416	0.605887	0.834012	0.551746
315	7	North	0	2.8575	1.0324	0.892242	0.451557
315	8	North	0	2.36555	0.695842	-0.852924	-0.522035
315	8	North	0	1.53899	0.189943	-0.852924	-0.522035
315	8	North	0	0.712429	-0.315956	-0.852924	-0.522035
315	8	North	0	-0.114131	-0.821855	-0.852924	-0.522035
315	9	North	0	-1.02424	-1.30536	-0.965901	0.258913
315	10	North	0	-0.826841	-0.997291	0.701188	0.712976
320	0	North	0	-2.5973	1.8887	0.763459	-0.645857
320	0	North	0	-1.9343	1.32783	0.763459	-0.645857
320	0	North	0	-1.2713	0.766955	0.763459	-0.645857
320	0	North	0	-0.608297	0.206083	0.763459	-0.645857
320	1	North	0	0.197572	-0.31584	0.96479	0.263021
320	2	North	0	0.0882954	-0.616111	-0.59656	-0.802568
320	3	North	0	0.507833	-0.500736	0.828157	0.560496
320	3	North	0	1.17952	-0.0461404	0.828157	0.560496
320	3	North	0	1.8512	0.408455	0.828157	0.560496
320	5	North	0	2.8575	1.0324	0.892242	0.451557
320	6	North	0	2.36555	0.695842	-0.852924	-0.522035
320	6	North	0	1.53899	0.189943	-0.852924	-0.522035
320	6	North	0	0.712429	-0.315956	-0.852924	-0.522035
320	6	North	0	-0.114131	-0.821855	-0.852924	-0.522035
320	7	North	0	-1.02424	-1.30536	-0.965901	0.258913
320	8	North	0	-0.826841	-0.997291	0.701188	0.712976
325	0	South	1	-2.62731	1.94167	0.759593	-0.650398
325	0	South	1	-1.95681	1.36756	0.759593	-0.650398
325	0	South	1	-1.2863	0.79344	0.759593	-0.650398
325	0	South	1	-0.615801	0.219326	0.759593	-0.650398
325	1	South	1	0.197572	-0.31584	0.96479	0.263021
325	2	South	1	0.0882954	-0.616111	-0.59656	-0.802568
325	3	South	1	0.472577	-0.520646	0.825771	0.564006
325	3	South	1	1.10901	-0.0859613	0.825771	0.564006
325	4	South	1	2.13416	0.605887	0.834012	0.551746
325	5	South	1	2.8575	1.0324	0.892242	0.451557
325	6	South	1	2.36555	0.695842	-0.852924	-0.522035
325	6	South	1	1.53899	0.189943	-0.852924	-0.522035
325	6	South	1	0.712429	-0.315956	-0.852924	-0.522035
325	6	South	1	-0.114131	-0.821855	-0.852924	-0.522035
325	7	South	1	-1.02424	-1.30536	-0.965901	0.258913
325	8	South	1	-0.826841	-0.997291	0.701188	0.712976
330	0	South	1	-2.62731	1.94167	0.759593	-0.650398
330	0	South	1	-1.95681	1.36756	0.759593	-0.650398
330	0	South	1	-1.2863	0.79344	0.759593	-0.650398
330	0	South	1	-0.615801	0.219326	0.759593	-0.650398
330	1	South	1	0.197572	-0.31584	0.96479	0.263021
330	2	South	1	0.0882954	-0.616111	-0.59656	-0.802568
330	3	South	1	0.472577	-0.520646	0.825771	0.564006
330	3	South	1	1.10901	-0.0859613	0.825771	0.564006
330	4	South	1	2.13416	0.605887	0.834012	0.551746
330	5	South	1	2.8575	1.0324	0.892242	0.451557
330	6	South	1	2.36555	0.695842	-0.852924	-0.522035
330	6	South	1	1.53899	0.189943	-0.852924	-0.522035
330	6	South	1	0.712429	-0.315956	-0.852924	-0.522035
330	6	South	1	-0.114131	-0.821855	-0.852924	-0.522035
330	7	South	1	-1.02424	-1.30536	-0.965901	0.258913
330	8	South	1	-0.826841	-0.997291	0.701188	0.712976
335	3	South	1	-3.15447	2.13619	-0.353283	0.935517
335	4	South	1	-2.62731	1.94167	0.759593	-0.650398
335	4	South	1	-1.95681	1.36756	0.759593	-0.650398
335	4	South	1	-1.2863	0.79344	0.759593	-0.650398
335	4	South	1	-0.615801	0.219326	0.759593	-0.650398
335	5	South	1	0.197572	-0.31584	0.96479	0.263021
335	6	South	1	0.0882954	-0.616111	-0.59656	-0.802568
335	7	South	1	0.472577	-0.520646	0.825771	0.564006
335	7	South	1	1.10901	-0.0859613	0.825771	0.564006
335	8	South	1	2.13416	0.605887	0.834012	0.551746
335	9	South	1	2.8575	1.0324	0.892242	0.451557
335	10	South	1	2.36555	0.695842	-0.852924	-0.522035
335	10	South	1	1.53899	0.189943	-0.852924	-0.522035
335	10	South	1	0.712429	-0.315956	-0.852924	-0.522035
335	10	South	1	-0.114131	-0.821855	-0.852924	-0.522035
335	11	South	1	-1.02424	-1.30536	-0.965901	0.258913
335	12	South	1	-0.826841	-0.997291	0.701188	0.712976
340	0	South	1	-2.62731	1.94167	0.759593	-0.650398
340	0	South	1	-1.95681	1.36756	0.759593	-0.650398
340	0	South	1	-1.2863	0.79344	0.759593	-0.650398
340	0	South	1	-0.615801	0.219326	0.759593	-0.650398
340	1	South	1	0.197572	-0.31584	0.96479	0.263021
340	2	South	1	0.0882954	-0.616111	-0.59656	-0.802568
340	3	South	1	0.472577	-0.520646	0.825771	0.564006
340	3	South	1	1.10901	-0.0859613	0.825771	0.564006
340	4	South	1	2.13416	0.605887	0.834012	0.551746
340	5	South	1	1.82891	0.437044	-0.852236	-0.523158
340	5	South	1	1.13494	0.0110386	-0.852236	-0.523158
340	5	South	1	0.440969	-0.414967	-0.852236	-0.523158
340	7	South	1	0.43602	-0.43243	0.860164	0.510017
340	7	South	1	1.12504	-0.0238875	0.860164	0.510017
340	7	South	1	1.81407	0.384655	0.860164	0.510017
340	7	South	1	2.50309	0.793198	0.860164	0.510017
340	8	South	1	2.36555	0.695842	-0.852924	-0.522035
340	8	South	1	1.53899	0.189943	-0.852924	-0.522035
340	8	South	1	0.712429	-0.315956	-0.852924	-0.522035
340	8	South	1	-0.114131	-0.821855	-0.852924	-0.522035
340	9	South	1	-1.02424	-1.30536	-0.965901	0.258913
340	10	South	1	-0.826841	-0.997291	0.701188	0.712976
345	0	South	1	-2.62731	1.94167	0.759593	-0.650398
345	0	South	1	-1.95681	1.36756	0.759593	-0.650398
345	0	South	1	-1.2863	0.79344	0.759593	-0.650398
345	0	South	1	-0.615801	0.219326	0.759593	-0.650398
345	1	South	1	0.197572	-0.31584	0.96479	0.263021
345	2	South	1	0.0882954	-0.616111	-0.59656	-0.802568
345	3	South	1	0.472577	-0.520646	0.825771	0.564006
345	3	South	1	1.10901	-0.0859613	0.825771	0.564006
345	4	South	1	2.13416	0.605887	0.834012	0.551746
[truncated: 191 more rows]

## Sheet: Scatter_hcDRQN (full)
PC1	PC2	x	y	reward	episode	step	starting_zone	zone_code
[truncated: 4,159 more rows]

[truncated: 5 more sheets: Arrows_by_step_hcDRQN (full), Arrows_by_zone_hcDRQN (full), Scatter_hcDQN (full), Arrows_by_step_hcDQN (full), Arrows_by_zone_hcDQN (full)]
