# Supplementary material for: Hippocampus supports multi-task reinforcement learning under partial observability
Source: Nat Commun. 2025 Oct 30;16:9619. doi: 10.1038/s41467-025-64591-9 (PMC12575782; doi:10.1038/s41467-025-64591-9)
Supplement: Supplementary file 7 — Source Data [file 41467_2025_64591_MOESM7_ESM.zip › source_data/SM/SourceData_S3a.xlsx]

## Sheet: Panel a
Condition	Mean_Perf(%)	SEM(%)
2-Head-noReplay	95	4
1-Head-noReplay	75	2
2-Head-Replay	75	2
1-Head-Replay	75	2
