# Supplementary material for: Hippocampus supports multi-task reinforcement learning under partial observability
Source: Nat Commun. 2025 Oct 30;16:9619. doi: 10.1038/s41467-025-64591-9 (PMC12575782; doi:10.1038/s41467-025-64591-9)
Supplement: Supplementary file 7 — Source Data [file 41467_2025_64591_MOESM7_ESM.zip › source_data/SM/SourceData_S18a.xlsx]

## Sheet: Panel_a_mean_var
State	hcDRQN_mean	hcDRQN_sem	hcDQN_mean	hcDQN_sem
0	0.00374857	0.002	0.0133057	0.002
1	0.00770739	0.002	0.00820797	0.002
2	0.0100478	0.002	0.00975741	0.002
3	0.0111604	0.002	0.0138779	0.002
4	0.0190385	0.002	0.0335659	0.002
5	0.0268474	0.002	0.0467483	0.002

## Sheet: Panel_b_allo_ego_var
State	hcDRQN_allo_mean	hcDRQN_allo_sem	hcDQN_allo_mean	hcDQN_allo_sem	hcDRQN_ego_mean	hcDRQN_ego_sem	hcDQN_ego_mean	hcDQN_ego_sem
0	0.00457087	0.002	0.0192099	0.002	0.00292626	0.002	0.00740153	0.002
1	0.00824236	0.002	0.0106735	0.002	0.00717241	0.002	0.00574247	0.002
2	0.0105665	0.002	0.0122896	0.002	0.00952908	0.002	0.00722523	0.002
3	0.0100262	0.002	0.0178104	0.002	0.0122945	0.002	0.00994529	0.002
4	0.0228417	0.002	0.0555246	0.002	0.0152353	0.002	0.0116073	0.002
5	0.0345481	0.002	0.0692511	0.002	0.0191467	0.002	0.0242455	0.002
