# Supplementary material for: Hippocampus supports multi-task reinforcement learning under partial observability
Source: Nat Commun. 2025 Oct 30;16:9619. doi: 10.1038/s41467-025-64591-9 (PMC12575782; doi:10.1038/s41467-025-64591-9)
Supplement: Supplementary file 7 — Source Data [file 41467_2025_64591_MOESM7_ESM.zip › source_data/SM/SourceData_S17.xlsx]

## Sheet: PanelA_RelVar
State	hcDRQN_rel_var	hcDQN_rel_var	Error
0	0.0071771	0.0132576	0.001
1	0.00915177	0.0152007	0.001
2	0.0108278	0.0169993	0.001
3	0.0137662	0.0204704	0.001
4	0.0137633	0.0257131	0.001
5	0.0151278	0.0316779	0.001

## Sheet: PanelB_RelVar_AlloEgo
State	hcDRQN_allo_rel_var	hcDQN_allo_rel_var	hcDRQN_ego_rel_var	hcDQN_ego_rel_var	Error
0	0.00539705	0.0123026	0.00899133	0.0141437	0.001
1	0.0069418	0.0135975	0.0114047	0.0166878	0.001
2	0.00833832	0.0155607	0.0133412	0.0183424	0.001
3	0.0122746	0.0155638	0.0152738	0.0250562	0.001
4	0.0105725	0.0245643	0.0169965	0.0267565	0.001
5	0.0125107	0.0326471	0.0177538	0.0308101	0.001

## Sheet: PanelC_MeanQ
State	hcDRQN_meanQ	hcDQN_meanQ	Error
0	0.733247	1.07836	0.04
1	0.811836	1.19123	0.04
2	0.898666	1.3261	0.04
3	1.0417	1.57848	0.04
4	1.21602	1.84532	0.04
5	1.3514	2.03317	0.04

## Sheet: PanelD_MeanQ_AlloEgo
State	hcDRQN_allo_meanQ	hcDQN_allo_meanQ	hcDRQN_ego_meanQ	hcDQN_ego_meanQ	Error
0	0.740217	1.03796	0.726277	1.11875	0.04
1	0.819643	1.14646	0.804029	1.236	0.04
2	0.902971	1.28055	0.894361	1.37165	0.04
3	1.04727	1.52514	1.03614	1.63182	0.04
4	1.22407	1.7566	1.20797	1.93403	0.04
5	1.3537	1.9209	1.34909	2.14544	0.04
