# Supplementary material for: Hippocampus supports multi-task reinforcement learning under partial observability
Source: Nat Commun. 2025 Oct 30;16:9619. doi: 10.1038/s41467-025-64591-9 (PMC12575782; doi:10.1038/s41467-025-64591-9)
Supplement: Supplementary file 7 — Source Data [file 41467_2025_64591_MOESM7_ESM.zip › source_data/SM/SourceData_S5a.xlsx]

## Sheet: Panel
Condition	hcDRQN_mean	hcDRQN_sem
Allocentric	63.7076	3.77863
Egocentric	98.2468	0.665872
Overall	86.3632	5.84391
